# Supplementary material for: Protein nonadditive expression and solubility contribute to heterosis in Arabidopsis hybrids and allotetraploids
Source: Front Plant Sci. 2023 Sep 14;14:1252564. doi: 10.3389/fpls.2023.1252564 (PMC10538547; doi:10.3389/fpls.2023.1252564)
Supplement: Supplementary file 2 [file Table_1.xlsx]

## Sheet: supp_1_fdr
Supplementary dataset 1. Peptide quantification in intraspecific hybrids and their parents
Protein	q-value	C24 Insoluble 1	C24 Insoluble 2	C24 Insoluble 3	C24 Soluble 1	C24 Soluble 2	C24 Soluble 3	C24 WCE 1	C24 WCE 2	C24 WCE 3	C24xCol Insoluble 1	C24xCol Insoluble 2	C24xCol Insoluble 3	C24xCol Soluble 1	C24xCol Soluble 2	C24xCol Soluble 3	C24xCol WCE 1	C24xCol WCE 2	C24xCol WCE 3	Col Insoluble 1	Col Insoluble 2	Col Insoluble 3	Col Soluble 1	Col Soluble 2	Col Soluble 3	Col WCE 1	Col WCE 2	Col WCE 3	ColxC24 Insoluble 1	ColxC24 Insoluble 2	ColxC24 Insoluble 3	ColxC24 Soluble 1	ColxC24 Soluble 2	ColxC24 Soluble 3	ColxC24 WCE 1	ColxC24 WCE 2	ColxC24 WCE 3
A0MFS5	0	23.5468	22.9199	22.6091	22.5675	22.3423	22.6298	22.6311	22.3219	22.9043	23.5129	23.2121	22.5299	NA	22.5536	23.2083	22.9467	22.3733	22.2734	24.406	24.4499	24.3608	22.1634	22.4134	22.339	22.3854	22.9706	NA	23.1895	22.6837	23.274	22.6226	22.3451	23.2379	21.917	22.2957	NA
A1A6M1	0	24.7193	25.6134	25.3406	22.5687	22.0256	22.5015	22.7965	22.9867	22.5263	23.6057	24.2613	24.1345	21.8074	22.9763	22.6251	22.5282	22.9797	22.7033	24.7361	25.3685	25.1504	21.3437	22.8404	23.535	22.5289	22.7285	22.2224	24.5273	24.3066	24.7931	22.6287	22.4102	23.2719	21.748	23.2952	23.0905
A2RVJ8	0	23.0087	22.167	21.6863	24.6515	23.1373	22.8092	23.1385	NA	22.1694	22.8677	22.2314	24.1435	23.302	21.8181	20.9682	23.1315	22.927	22.9883	NA	NA	23.5792	NA	24.9788	25.1714	23.1237	24.8242	23.4182	NA	24.0288	21.963	24.9937	NA	22.6032	NA	22.3045	NA
A2RVM0	0	NA	NA	NA	22.575	NA	23.0908	NA	21.6262	21.4133	NA	NA	NA	23.8549	NA	NA	21.2856	21.517	NA	NA	NA	NA	NA	NA	22.4326	NA	NA	21.3907	NA	NA	NA	NA	NA	NA	NA	NA	NA
A2RVS6	0	23.5083	22.9554	24.9179	NA	21.0668	NA	NA	21.1167	20.9171	23.5743	22.3127	22.3385	NA	NA	NA	21.6427	20.8292	NA	23.1588	23.7703	25.8714	21.2845	NA	21.0521	NA	21.9742	NA	23.5461	24.1433	24.321	NA	NA	NA	NA	21.8046	NA
A3KPF2	0	NA	NA	NA	23.3361	22.7121	23.4955	23.2415	23.0826	NA	22.8241	23.4343	NA	22.408	23.032	23.3426	22.5386	NA	23.2826	NA	NA	NA	NA	22.6249	23.4137	23.107	NA	23.129	NA	NA	NA	23.3963	23.0657	23.4804	23.0579	NA	NA
A4GNA8	0.003	NA	NA	NA	24.8098	NA	NA	NA	25.4192	NA	NA	25.4875	NA	25.6465	24.897	24.7194	NA	NA	24.7058	25.9055	NA	25.2512	NA	25.8979	NA	24.6649	NA	24.8245	NA	NA	NA	NA	NA	NA	NA	NA	NA
A4GSN8	0	21.816	20.3205	22.4809	22.8022	NA	NA	NA	20.699	20.738	21.5949	22.5878	21.5837	NA	20.4271	20.2757	20.7203	21.4084	NA	20.7647	23.1495	23.489	20.8603	22.0167	22.0215	20.3266	NA	20.6806	22.0925	22.1068	22.7286	NA	NA	20.3233	21.203	20.3813	20.5175
A7WM73	0	23.752	22.8917	NA	24.805	25.4989	NA	25.1262	23.3308	23.807	23.1175	23.1325	24.0795	24.1838	25.0057	25.0122	23.1483	NA	23.8534	NA	NA	NA	23.1661	24.1733	NA	NA	23.4589	23.063	22.9916	NA	22.8883	23.987	24.4946	23.5399	24.1007	24.3176	23.9458
A8MPR5	0	22.975	NA	23.9726	NA	NA	NA	22.1906	NA	22.758	22.5893	22.8306	21.5502	22.2766	22.4736	23.3623	NA	22.279	21.947	NA	NA	NA	21.8898	22.4145	23.2457	22.9315	22.5862	22.4125	NA	23.2659	23.1843	NA	NA	NA	22.0907	22.1962	22.6867
A8MRP2	0	24.0924	NA	NA	25.6614	25.1779	24.1457	24.7207	26.0314	NA	NA	NA	NA	NA	25.2903	NA	NA	24.5488	24.3346	NA	NA	NA	NA	NA	NA	NA	NA	NA	NA	NA	NA	25.0445	24.3056	24.4115	NA	25.4377	24.1967
A8MS68	0	NA	22.2964	21.9316	22.9727	24.4857	23.8954	23.335	24.0027	23.801	21.8061	22.5692	22.5832	23.9356	24.4556	24.0465	23.9711	24.3011	23.7465	23.2413	23.2945	21.0805	22.102	24.8553	24.341	23.6706	24.7289	23.5017	22.4332	23.67	23.3684	23.8782	23.1079	24.0031	24.1258	21.958	23.4966
A8MS85	0	20.2813	NA	23.1396	20.2877	20.6684	NA	20.018	20.189	NA	NA	21.1482	NA	20.6893	20.4413	NA	22.1399	21.2267	NA	20.8056	23.3243	24.662	NA	21.6849	21.2906	NA	NA	NA	23.2321	21.0746	21.1285	NA	NA	NA	NA	NA	20.4082
B0F9L4	0	NA	NA	NA	NA	NA	NA	NA	NA	NA	NA	NA	NA	NA	NA	21.487	21.8562	22.0471	NA	23.7148	23.6202	NA	21.9938	23.9155	24.3275	NA	22.2095	21.6206	NA	NA	NA	23.3349	21.6153	NA	22.1154	NA	21.9158
B3LF83	0	NA	NA	NA	25.7012	26.1572	25.1075	26.0022	25.7058	25.1555	NA	NA	NA	NA	NA	NA	25.1941	24.9749	NA	NA	NA	NA	NA	NA	NA	NA	NA	NA	NA	NA	NA	NA	NA	NA	NA	NA	NA
B3LFA4	0	23.7297	23.3102	22.8785	24.1124	24.9751	24.4266	24.4416	25.097	23.916	24.2134	23.7829	24.8827	23.7142	22.7724	22.7723	24.9363	24.1446	22.8033	24.0405	23.1049	NA	24.7925	22.7518	23.7236	24.4061	24.9273	24.0647	NA	NA	NA	23.8468	23.6893	22.7757	25.3202	23.0502	23.7767
B7ZWR6	0	23.3495	NA	22.5875	NA	23.6356	24.2342	23.9105	24.1572	22.003	NA	22.7733	22.9801	23.4381	23.7114	NA	23.6051	23.0991	22.6034	NA	NA	NA	23.7778	23.6132	22.631	NA	23.3417	22.3693	NA	23.8314	23.068	23.9347	NA	22.6319	23.9879	23.5311	NA
B9DFG3	0	23.1992	22.4291	24.833	21.7698	21.4461	21.9938	21.0695	20.9902	21.8092	23.0132	22.1664	22.3781	22.1297	22.9341	NA	22.3193	21.1302	20.9533	23.4578	24.383	25.0626	20.7387	22.0885	21.9611	22.1308	21.6901	22.0775	23.8026	24.1955	22.9681	22.131	21.7295	21.6517	21.2424	21.0346	22.4925
B9DFI7	0	22.9206	23.2127	23.9952	22.7187	22.5181	22.3201	22.8409	21.9921	22.6506	22.9869	22.958	23.2067	23.5706	23.1029	21.9351	24.0217	22.5916	23.6831	24.1558	24.2578	23.856	22.154	23.7712	22.5143	22.4566	23.3875	23.1194	23.5497	23.697	23.3556	22.6822	22.709	21.5018	23.7259	22.9201	23.0105
B9DFK5	0	NA	NA	21.0109	24.345	23.474	23.2087	23.6925	22.0854	NA	NA	22.0977	22.7199	22.4525	22.7852	NA	23.533	23.1106	23.1796	22.356	22.1856	NA	24.0217	23.7943	23.5519	23.7304	23.1751	23.2464	NA	NA	NA	22.4025	23.2245	22.7506	23.5765	22.0796	23.3833
B9DGD6	0	23.8005	23.2075	22.5894	25.1418	25.7768	24.4663	25.6193	25.3802	24.2002	23.5448	23.6907	23.5851	23.7771	23.4447	24.0902	24.3575	24.6144	24.3571	22.6825	22.9901	21.7829	24.0435	23.8094	24.2971	23.7538	23.9299	23.7833	22.5643	22.8126	22.202	24.1258	23.9639	22.8254	24.2686	24.3934	24.1769
B9DGT7	0	25.9419	26.0585	25.619	26.6663	26.8209	26.8369	26.3119	25.7648	26.9872	25.8799	25.9909	26.6695	26.7053	26.553	26.1451	NA	26.3377	26.305	NA	26.9764	25.9552	26.5542	27.2372	27.1108	26.2167	26.5662	NA	NA	26.5002	NA	27.0428	26.6703	26.6047	26.4754	25.7794	26.3349
B9DHD7	0	NA	NA	26.3116	NA	NA	NA	NA	NA	NA	NA	26.2332	NA	NA	NA	25.354	NA	NA	26.2051	NA	30.4759	NA	NA	NA	NA	NA	NA	NA	NA	NA	26.3867	NA	NA	NA	NA	NA	NA
B9DHG0	0	22.8588	22.8443	22.4393	24.1021	24.0527	24.4086	23.3443	23.9095	23.8032	22.3309	21.9928	23.5834	23.9813	23.78	24.4103	24.3979	24.2218	22.9421	22.0073	23.1978	21.9132	22.2095	24.1039	22.946	22.6961	23.3053	23.0743	22.1048	23.1204	22.217	22.745	23.4565	22.9826	23.938	23.2598	23.4095
B9DHQ0	0	24.9751	24.9521	24.3301	25.5752	25.4889	25.1043	25.1223	26.1824	26.02	24.3991	24.527	23.6237	25.679	24.9315	26.0819	25.6543	26.1687	25.906	24.5225	24.486	24.3753	25.413	25.9574	25.3565	25.0006	27.199	25.3215	24.7755	24.7424	24.8027	25.9013	25.6835	25.5502	25.9352	25.4179	25.878
C0LGN2	0	21.5834	22.5817	21.0683	23.259	23.4896	22.2908	22.716	23.8686	22.7908	22.1033	21.6664	20.9983	19.9492	22.2846	21.1785	22.9574	21.4211	21.86	NA	20.4317	NA	21.6187	21.6414	20.285	20.0789	21.8824	21.4382	20.6155	20.8704	20.1391	22.0977	22.4997	20.3537	21.4923	21.2867	20.6132
C0Z361	0	NA	NA	NA	NA	NA	21.8573	NA	22.563	23.6038	21.6021	21.9359	21.812	21.6128	21.4201	22.1826	22.6938	NA	NA	NA	NA	NA	NA	22.0892	22.1981	NA	NA	22.3247	22.1737	21.7925	21.7053	NA	22.433	21.485	21.8758	NA	22.0606
F4HNU6	0	NA	NA	NA	NA	21.4181	NA	19.9165	NA	NA	20.3365	NA	20.9046	NA	NA	NA	19.2856	23.0306	NA	NA	20.501	NA	NA	21.3303	21.2676	NA	21.3006	NA	NA	19.3479	18.9846	18.7453	21.2062	20.0785	22.6752	NA	18.9196
F4HQD4	0	21.4541	20.4801	20.7128	22.1752	23.2984	22.4689	22.5368	23.053	22.9533	20.7719	21.3968	21.8142	22.8664	22.834	22.4622	23.0633	23.2044	23.2356	22.41	21.5082	21.4489	22.3832	23.3725	23.8883	22.0734	23.0667	23.1273	20.1057	20.6679	22.164	22.4932	22.6856	22.2635	21.9961	22.3084	22.8528
F4HRT5	0	23.4686	21.7616	24.3414	21.6112	NA	22.1609	22.1021	NA	21.2495	22.8383	22.8341	22.5257	NA	22.2398	21.4993	21.389	21.3366	21.6598	22.9116	25.028	24.8489	21.2052	NA	21.4163	NA	22.6327	NA	22.2201	23.4243	22.8685	21.4143	21.4891	NA	21.0712	22.2009	21.5653
F4HTM3	0	NA	NA	NA	NA	22.4616	NA	NA	NA	NA	NA	NA	NA	22.7174	NA	NA	22.4619	NA	NA	NA	NA	NA	NA	NA	21.8159	NA	NA	21.8324	NA	NA	21.8079	NA	NA	21.8227	21.7491	NA	23.0404
F4HTT6	0	NA	NA	22.9469	23.8943	23.6047	23.8706	23.8501	NA	24.8304	NA	NA	NA	25.3742	24.3285	24.8657	25.2767	24.9157	24.0476	23.7995	NA	NA	24.6688	25.0239	23.9636	23.4594	24.2315	23.848	NA	23.6543	23.2009	24.4039	24.0787	23.9241	24.0663	22.8662	24.0494
F4HWL4	0	NA	NA	NA	24.0168	24.4066	24.9755	22.9418	23.6702	25.8737	22.4704	NA	NA	23.418	22.6994	22.865	NA	22.628	24.3049	NA	22.7036	NA	23.0614	NA	NA	NA	NA	NA	NA	NA	NA	22.4463	24.6461	23.6991	21.8391	22.4461	23.0426
F4HXV6	0	22.3963	20.9086	22.6103	NA	22.4765	21.5498	21.5117	21.538	NA	22.1909	21.468	21.8711	NA	21.0822	22.7159	NA	21.7721	21.5976	21.3059	23.19	22.6659	21.0285	23.2013	NA	21.132	22.1768	NA	21.2629	23.4217	23.4774	21.2112	NA	NA	21.2697	21.6574	21.7844
F4HXZ1	0	23.4911	23.2723	NA	24.3288	24.1074	24.0587	24.0724	24.3449	24.548	NA	23.1635	23.615	24.1102	24.3843	23.9182	23.2647	23.8473	23.9559	22.4009	22.2157	22.7078	23.3458	23.9917	24.9263	23.3362	23.9085	24.0542	22.8704	23.0886	23.1288	23.8269	23.6463	24.1437	24.7198	24.2717	23.8478
F4HYF3	0	22.4272	22.3795	21.6394	23.8841	23.638	24.066	23.394	23.4315	24.0544	22.7273	21.4414	23.4442	22.8348	24.4184	23.9222	23.4765	24.0275	24.3462	22.9046	21.5187	21.8778	23.3049	23.3307	23.4124	23.1971	23.8603	21.7648	22.3424	21.3381	22.5307	24.5938	23.9794	22.8237	24.172	23.0433	23.4568
F4HYR4	0	NA	22.299	NA	21.548	NA	22.6974	NA	19.766	23.9989	19.377	NA	23.0623	23.2132	22.3587	NA	20.4279	NA	19.8852	20.078	20.1704	NA	21.2029	NA	23.8108	19.253	NA	NA	NA	NA	NA	23.629	NA	22.9721	NA	20.8963	20.7007
F4I0K2	0	23.8109	24.1167	23.8393	23.2651	NA	NA	NA	22.8154	23.7048	24.0206	22.7973	25.2018	23.3128	23.2772	23.2177	NA	24.5463	23.6417	24.6835	25.3158	25.5938	NA	NA	24.6447	23.1771	23.3046	23.1571	23.5359	23.0761	23.9811	NA	NA	24.1618	22.8979	23.7655	22.8031
F4I116	0	21.5126	21.847	21.8783	23.2556	23.1675	23.5608	22.7792	23.0344	23.143	21.3817	21.5159	21.8557	23.1589	22.7985	22.7769	23.2612	22.9084	22.3438	22.3355	21.1049	21.0825	22.5121	23.4129	23.3584	22.488	22.8349	22.0417	21.3893	22.2372	21.9486	22.855	23.0204	23.2958	23.311	22.625	23.1056
F4I3B3	0	23.592	23.8062	22.0199	24.2434	24.1905	24.7085	22.8624	23.8971	23.1086	23.181	23.7144	22.9295	24.3389	22.9292	22.8805	24.3138	24.2814	24.2189	21.7426	22.6926	22.1852	23.7627	24.0728	23.1548	24.2174	23.984	23.2278	21.9906	22.1461	22.8385	24.3041	24.2624	22.676	24.118	24.0393	24.6625
F4I3P9	0	23.39	24.9799	24.5175	25.4873	24.9979	25.2261	23.7051	24.8297	NA	23.719	24.2316	25.1258	25.3096	NA	NA	23.9924	NA	NA	23.5278	24.7362	24.9507	23.615	23.7018	25.3233	23.5937	NA	24.4463	23.2968	24.7366	24.7639	NA	23.6916	23.7567	24.438	23.8846	NA
F4I7I0	0	25.1617	24.7044	24.2118	25.1888	26.1238	25.8554	25.4925	26.1332	26.2967	24.9064	25.0421	24.3608	25.8781	25.718	25.6201	26.0343	26.0115	25.7914	24.3426	24.1398	24.2074	25.6304	25.257	25.9408	25.4267	25.7323	25.764	24.4126	24.8802	24.1242	25.4406	25.908	25.2764	26.126	26.2845	25.6631
F4I893	0	20.7339	21.4857	21.4902	21.78	22.3305	21.8086	21.9695	22.3911	22.406	20.9784	20.76	20.5191	22.0953	21.9463	21.9049	22.8924	22.236	21.8905	20.5194	20.5307	19.4427	21.9261	22.5623	22.8191	21.1602	22.9129	22.0206	20.1477	21.1998	21.4953	21.8573	21.6728	21.6375	22.4303	22.1691	22.3438
F4I8B9	0	21.1463	21.4894	NA	22.4671	23.0589	23.2573	23.0988	23.5568	23.4359	22.7834	23.0613	21.9415	23.1194	23.7634	24.2185	22.866	23.2746	23.0704	NA	21.5322	NA	23.3713	22.9895	23.4475	21.5404	22.2269	23.0154	NA	22.4529	22.0803	22.8999	22.3027	22.9914	22.347	23.1369	23.5545
F4I907	0	23.5314	24.0231	22.6533	25.0721	25.2718	24.519	24.9753	24.8201	25.08	24.1525	24.1905	24.4507	25.1452	25.4347	24.9707	25.2636	25.1622	24.8373	24.2379	24.3871	23.1108	25.3109	25.8255	25.4343	25.114	25.1166	24.5503	23.2325	24.0346	24.2898	25.2797	24.9903	24.7902	25.3368	25.0463	25.3068
F4IAG2	0	NA	NA	NA	NA	NA	NA	NA	NA	NA	NA	NA	NA	NA	NA	NA	23.2386	NA	22.4353	NA	NA	NA	23.4815	NA	23.0538	22.6742	22.0932	22.3439	NA	NA	NA	NA	22.2822	21.5927	22.5106	24.3825	NA
F4ICX9	0	NA	23.6121	NA	21.6784	NA	NA	NA	NA	21.1733	NA	20.9896	NA	21.6576	21.1168	NA	NA	NA	NA	21.5655	23.3807	20.9637	21.5626	22.9499	22.7706	20.6886	22.5447	22.0296	21.1435	NA	NA	NA	20.5865	21.3209	20.7505	21.4627	21.3993
F4IFC5	0	22.689	23.3771	22.3107	23.9627	23.5274	23.503	23.6133	23.659	24.0583	23.2331	23.2697	22.6018	23.852	24.89	23.809	24.3897	23.7248	24.0686	22.9631	22.5808	22.646	24.579	24.4931	24.5865	24.2233	24.6846	24.1243	21.0115	23.0436	22.8107	24.1351	23.3934	23.6018	23.9312	23.4802	24.4989
F4IG09	0	NA	NA	NA	21.7455	21.4491	22.2757	21.8164	21.7557	NA	22.5936	22.0781	22.0955	21.7679	23.1564	22.4931	21.8556	NA	22.3628	NA	NA	23.2195	25.0702	23.4317	24.1109	22.4658	NA	22.8269	NA	NA	22.5709	23.1506	23.8139	22.5841	NA	NA	22.6443
F4IG73	0	23.3519	NA	22.1401	NA	24.0145	23.4322	23.7531	22.5846	22.9927	23.1365	22.2263	22.3857	22.2419	23.0179	22.4994	22.6173	22.3125	22.7605	21.8944	21.8832	NA	22.8308	24.0056	22.4128	22.4446	23.1798	21.6861	NA	22.6469	22.5472	23.3338	22.6521	22.7507	23.0537	22.5977	23.0498
F4IGA5	0	23.5035	NA	23.284	NA	NA	NA	NA	NA	NA	NA	NA	NA	NA	NA	NA	NA	NA	22.6591	NA	23.2383	23.1478	NA	NA	NA	NA	NA	NA	NA	22.9451	23.6069	NA	NA	NA	NA	22.7907	NA
F4IHY7	0	NA	22.5044	NA	22.1974	22.9434	21.9933	22.8041	23.0422	22.6808	23.3128	23.328	21.6453	22.3317	23.1107	22.1744	22.828	23.1669	23.3331	22.7266	22.6959	23.4156	21.8892	23.251	23.0941	23.4772	23.0908	22.9177	22.0996	22.4389	24.399	21.7631	23.0037	22.6794	23.552	22.0881	24.061
F4IIM1	0	21.097	21.2867	21.1879	21.5045	22.1151	21.882	21.3278	22.4179	22.0293	20.374	20.9189	21.0282	22.7637	22.6665	22.4355	23.1006	23.7426	21.356	20.229	20.8916	20.1281	21.4559	22.2641	23.2538	21.8939	22.6728	22.1027	20.0517	21.0615	21.055	22.3395	22.9718	21.7933	22.6288	22.5244	23.4254
F4IKM1	0	NA	25.3869	NA	25.5452	25.8216	25.2757	25.1039	NA	25.917	NA	NA	24.7675	NA	NA	NA	25.513	NA	24.9223	NA	NA	NA	NA	NA	NA	NA	NA	NA	NA	NA	NA	NA	NA	NA	NA	NA	NA
F4IPY2	0	22.1787	NA	20.8964	24.0356	23.1231	23.1557	23.3167	22.9547	21.0509	22.6243	21.9406	21.471	22.7083	23.6344	22.7375	23.4152	22.805	22.6295	NA	21.6414	NA	23.005	23.4067	22.2694	22.8517	23.2	21.2162	21.5976	21.9929	21.2737	23.7052	23.1672	22.194	23.7341	23.2595	24.0767
F4IRR2	0	NA	NA	NA	21.734	21.971	22.2526	21.5407	21.9132	22.7039	NA	NA	NA	21.8684	22.8795	21.9144	23.4404	23.2328	NA	NA	NA	NA	NA	NA	22.119	NA	23.1636	NA	NA	21.947	22.0779	21.0168	21.6107	NA	22.3936	23.0204	NA
F4IVL6	0	NA	NA	22.3321	NA	23.8178	23.1347	NA	23.6574	NA	NA	NA	NA	NA	23.5669	NA	NA	NA	NA	NA	NA	NA	NA	NA	22.5031	NA	NA	NA	NA	NA	NA	22.5527	NA	NA	NA	23.0898	NA
F4IXW2	0	22.6827	22.3941	22.108	23.3873	23.521	24.1447	23.4828	23.359	23.1426	22.6028	23.1955	22.5817	23.4637	23.6248	23.2919	23.6893	23.3258	23.3529	22.5579	22.4019	20.8837	23.031	23.3534	23.9883	23.1307	23.7778	23.1571	21.9383	22.7859	21.8593	22.4869	22.8815	23.6449	22.796	23.3399	22.7649
F4IYF8	0	22.5125	22.2462	NA	23.4005	23.3901	23.252	23.0241	23.3999	22.8737	21.1217	21.8225	22.6152	22.5862	23.4183	23.0688	22.9623	22.4992	22.0596	NA	21.6842	NA	22.2153	22.8153	22.7318	22.8437	22.6904	22.9135	NA	21.1107	21.947	23.0639	22.6182	22.7074	22.6702	22.7696	22.2037
F4J117	0	22.5032	22.4471	NA	NA	24.4763	24.601	22.9594	24.6563	24.4001	22.4985	NA	NA	24.1104	22.6235	23.2333	24.3662	24.116	23.3104	NA	NA	NA	NA	NA	22.9476	22.2207	22.7211	22.6259	NA	NA	NA	23.6897	23.6406	NA	23.6092	22.943	23.4184
F4J270	0	23.8757	23.7277	25.2824	25.3018	26.0993	26.4912	25.3206	26.2329	23.6896	NA	NA	22.9354	23.6507	23.0534	23.9732	24.269	23.0622	22.0945	NA	NA	NA	NA	NA	NA	NA	NA	NA	22.702	22.2237	22.1168	23.9407	24.3683	23.0079	22.7276	22.8141	23.2152
F4J2K2	0	NA	NA	NA	NA	NA	NA	NA	NA	NA	NA	NA	NA	NA	24.7068	22.468	23.4937	NA	NA	NA	NA	NA	NA	23.9366	NA	22.6753	NA	23.5471	NA	NA	NA	23.9532	NA	23.2892	NA	NA	23.0387
F4J3N2	0	23.4009	22.1453	22.3779	NA	NA	NA	NA	22.2529	NA	23.8191	NA	NA	NA	NA	22.6128	NA	22.5241	NA	22.339	NA	NA	NA	NA	NA	23.1221	NA	23.293	22.2444	22.6056	23.1369	NA	22.3711	NA	22.7705	NA	22.545
F4J5S1	0	22.498	22.9255	22.3914	23.6391	23.9993	23.6053	23.7346	23.714	23.7443	23.5715	22.5469	22.4837	23.5177	23.9409	24.1156	23.827	23.9727	23.8721	22.5957	22.3081	21.0397	23.539	24.1493	24.1331	23.37	23.9186	23.4297	22.1262	22.7881	22.494	24.0179	24.2177	23.7323	23.8775	23.772	24.2515
F4J738	0	23.2003	23.5594	23.0914	23.4045	23.0638	24.0998	23.0522	23.8038	23.7386	22.4942	22.5009	22.3349	23.4677	23.3158	23.1036	23.4123	24.0823	23.4741	22.9126	22.9675	23.4763	22.0447	23.7455	23.2949	22.5318	22.73	23.024	22.3427	23.6227	23.3822	23.4532	23.8726	22.9307	23.4842	23.0848	22.7846
F4J8C6	0	23.5713	22.5107	22.7991	23.545	24.706	25.2301	NA	22.8359	NA	NA	24.4141	23.6551	23.8242	24.3091	24.2429	24.7401	23.5234	23.5568	23.8188	23.326	22.8256	25.0532	25.4712	23.3429	23.8553	23.5305	24.5872	23.5524	23.1007	23.3779	25.0142	26.3309	25.3442	23.96	26.3253	NA
F4J8D3	0	22.1445	NA	22.7215	NA	23.7491	23.4965	23.1843	22.245	23.5436	22.3157	22.251	21.9451	23.6437	23.203	23.5405	22.6643	23.1484	23.5145	NA	22.3365	NA	NA	23.0985	23.7863	22.9349	22.9669	22.1789	21.8579	22.4646	22.3729	23.2115	22.357	22.9636	22.9641	23.889	22.6147
F4JAU3	0	NA	NA	25.1151	NA	NA	22.1289	NA	22.9499	21.8838	NA	23.1318	22.8021	NA	NA	21.9772	NA	NA	NA	23.6385	23.298	22.0347	NA	21.5554	21.9637	22.2023	NA	22.0648	24.8248	24.7243	22.3221	22.2298	21.955	21.6996	NA	NA	NA
F4JC97	0	NA	NA	NA	23.3037	24.2949	23.441	22.6118	NA	23.793	NA	NA	NA	23.1229	23.1163	23.7323	23.8298	24.0012	21.6227	NA	NA	NA	NA	22.5288	22.7916	NA	23.0131	NA	NA	NA	NA	22.9895	23.0555	22.245	22.9191	22.2825	22.6718
F4JF21	0	22.6069	20.7084	21.9338	22.752	21.0545	23.1934	21.9047	21.8013	22.8829	21.0367	22.0149	22.8525	20.6942	21.894	NA	22.3622	22.4151	21.5815	21.0973	20.7342	20.7878	21.0694	22.3589	23.0646	22.3475	21.7506	21.6375	20.5399	21.3992	22.2288	21.9974	NA	22.5468	22.6168	22.6842	21.6985
F4JFN3	0	22.5678	22.0358	21.8906	23.7428	23.2087	23.6763	22.8237	23.2096	23.338	22.2369	22.0185	22.2133	22.9533	22.9044	22.8789	23.0673	22.5114	22.9096	22.1126	21.6	20.6786	23.064	23.1528	23.7279	23.0529	23.1029	23.3731	21.6981	22.0953	22.2396	22.7567	22.7791	22.7734	22.9175	22.7253	23.2429
F4JGR5	0	23.4148	21.8538	NA	22.2056	23.6189	23.8245	NA	22.6658	24.9695	22.1295	22.9952	22.9785	23.4454	24.1368	23.8509	23.4592	23.4195	24.4539	23.7296	21.9887	NA	22.4538	23.5885	23.1584	23.1273	24.2771	24.8208	22.6454	22.7562	23.5581	NA	23.3296	23.0801	23.4478	23.264	23.9563
F4JIN3	0	24.8341	NA	24.751	NA	NA	NA	NA	NA	NA	NA	23.4958	NA	NA	NA	NA	NA	22.9363	NA	24.3319	NA	24.1629	23.997	NA	NA	NA	NA	NA	NA	23.9999	NA	NA	NA	NA	NA	23.8467	NA
F4JJT9	0	22.8441	22.1516	20.9424	23.7421	22.9818	23.6933	23.7451	23.0748	22.4486	21.9595	22.6723	22.4069	23.4484	22.9624	23.5228	23.3899	22.7788	23.0266	22.0809	23.0816	22.1938	22.855	23.0005	23.9392	22.62	23.9866	23.3205	21.7278	23.2406	23.6276	22.8129	23.1151	22.0755	23.5433	22.5937	23.4556
F4JKH6	0	22.9279	22.7171	22.7865	23.1815	23.5082	23.7142	23.0453	22.9273	22.5779	22.9104	22.7764	22.6518	23.448	23.2138	22.9717	23.2162	23.5092	22.8375	22.454	22.482	21.9333	23.0769	22.7364	23.1487	22.5898	22.7492	22.7464	21.9889	22.6084	22.9953	23.2683	23.0304	23.3467	23.3983	23.1327	23.3197
F4JL11	0	24.0248	24.3112	23.93	24.8071	25.4825	25.2167	24.6069	25.0741	24.9224	24.0079	24.1967	24.1706	24.573	24.7209	25.3206	24.7156	24.4775	24.8455	24.3373	24.4531	23.7503	24.0374	24.5237	24.3466	24.7536	25.0322	24.4515	23.6601	24.3293	24.3502	25.1228	24.4048	24.1606	24.9595	24.757	24.4571
F4JLK2	0	NA	22.8056	22.3236	21.8589	22.4034	21.6699	21.0291	NA	NA	21.3002	22.7721	22.3599	21.9932	NA	22.5054	NA	NA	NA	21.4481	22.3507	NA	21.5555	22.7444	NA	21.2903	22.9341	23.0219	23.5593	21.3603	21.3899	21.2758	21.3662	21.3396	22.6069	22.4972	20.9678
F4JLM5	0	22.3012	20.5411	21.8199	23.8941	24.4448	23.8742	23.5887	23.7815	23.9546	22.8864	22.6612	22.4464	24.0017	23.9603	23.3843	24.2612	23.9169	23.846	22.0487	22.238	21.0769	23.5056	23.3969	23.9147	23.5087	24.3357	23.3649	21.1649	22.4869	22.437	23.8832	23.5288	23.5318	23.6687	23.4805	23.985
F4JLP5	0	23.5332	23.5427	23.1156	25.0359	24.6469	24.5639	24.8339	23.9236	25.5018	23.615	22.7464	24.9516	25.9248	24.959	24.4081	24.6287	25.1465	24.2894	23.5194	23.6056	23.4745	23.9832	24.2251	25.6679	23.7299	25.3454	25.4368	23.0999	24.4012	23.3804	23.5696	23.7057	25.324	22.8666	24.4045	24.1776
F4JMJ1	0	23.1381	23.2432	22.0233	24.3768	24.4856	24.3126	24.3463	24.6968	24.1129	22.5927	22.5551	22.879	24.6079	23.8618	23.2891	23.4468	23.9701	23.6326	22.7078	22.0091	20.86	23.5675	24.0104	23.5524	23.5135	23.5002	23.3861	22.9744	22.4085	22.5486	24.0124	24.1644	24.3199	23.7524	23.7896	23.8036
F4JPR7	0	NA	NA	NA	23.3477	22.4201	21.8856	22.0492	22.9216	NA	NA	NA	NA	NA	21.8566	21.7968	21.9835	22.3753	21.6756	NA	NA	NA	22.0698	21.8988	22.0713	21.9223	NA	21.8107	21.9425	NA	NA	22.5854	21.8548	NA	23.9499	21.8072	22.2123
F4JQH3	0	NA	22.4127	22.6767	23.5906	23.9129	23.9367	22.8637	22.7661	23.8578	21.8161	22.2422	22.2772	23.0928	23.2044	23.8167	22.4596	22.0076	23.8292	22.0855	20.7628	21.4166	20.9703	22.8017	23.6256	22.3634	20.8565	23.1359	22.0325	22.2132	21.8917	23.2067	23.4193	22.5929	22.9869	22.2649	23.1366
F4JRE0	0	22.0561	NA	NA	23.6397	23.9562	23.295	23.5647	23.051	22.7271	21.1521	21.2293	22.5406	24.2593	22.725	24.2363	22.9006	24.2199	21.3105	NA	NA	NA	21.5451	22.6006	23.081	NA	23.7763	21.2093	NA	22.9499	21.285	22.8334	23.5595	22.5187	22.8717	21.5473	23.7867
F4JV80	0	24.3054	24.0159	23.7776	24.4931	24.6222	24.7951	25.5393	25.6507	24.7243	24.5598	24.2943	NA	23.9287	24.065	24.9836	24.98	25.4127	25.3246	24.1425	23.4608	23.7733	25.6078	25.7079	25.5831	25.5168	25.4461	25.608	23.5792	24.6458	23.6741	25.2804	24.9515	24.9475	24.9351	25.4606	25.4325
F4JVN6	0	23.2311	23.4094	22.858	24.3719	24.8548	24.9371	24.623	24.0805	24.1815	23.5034	23.9242	24.0629	24.4985	24.3988	24.2518	24.2745	24.5082	24.1442	23.6483	22.8693	22.8894	24.4403	24.7694	24.8228	24.3643	25.0345	24.4776	22.8292	23.5182	23.583	24.6966	24.3491	23.9569	24.3467	24.4399	24.4816
F4JZ24	0	NA	NA	NA	NA	NA	NA	NA	NA	NA	NA	NA	24.2863	NA	NA	NA	NA	NA	NA	25.0712	25.6837	24.7533	NA	NA	NA	NA	NA	NA	24.5394	24.6997	24.2126	NA	NA	NA	NA	NA	NA
F4JZY1	0	22.1688	22.1689	22.2458	20.9064	20.6164	21.7611	20.6779	21.3997	21.452	22.0804	22.1006	21.903	21.4025	21.4816	21.6111	21.2606	21.7943	21.6342	22.0809	22.6226	22.4176	22.4307	22.3937	22.5345	21.4005	22.5325	22.298	21.8139	22.6222	21.864	21.4311	22.1362	22.3375	21.3958	22.3818	21.3243
F4K0E8	0	23.2323	22.3174	21.9525	24.4196	24.142	24.445	23.6852	24.566	24.5618	23.487	22.8052	22.9993	24.7833	23.9347	24.0587	24.7128	24.7053	24.1191	22.5901	22.7765	22.0419	23.9206	24.3381	24.0076	23.4364	24.4425	23.5084	22.1988	23.7044	23.6091	24.1485	24.7987	24.4183	24.2337	24.1424	23.9805
F4K2A1	0	NA	NA	NA	23.6475	NA	23.2723	NA	23.6867	23.9117	NA	NA	NA	21.9382	NA	NA	NA	NA	NA	NA	NA	NA	23.2782	NA	NA	NA	NA	NA	NA	NA	NA	23.1182	23.2887	23.5717	22.8999	23.1274	NA
F4K410	0	23.9436	23.9664	23.0878	24.4574	24.9066	24.7563	24.3826	24.7893	24.3957	24.0185	23.9049	23.8876	24.2882	24.5324	24.3399	24.789	25.0362	24.3812	23.7982	23.8671	23.392	23.9079	25.3024	24.7084	23.7822	25.1886	24.3723	23.69	24.019	24.2655	24.2122	24.2726	24.6429	24.3216	24.6194	24.9592
F4K4E3	0	25.1385	24.2318	NA	26.0098	26.0371	24.6653	25.6972	25.8174	24.3723	25.0346	24.4295	24.4465	25.6381	24.709	NA	25.0719	24.4861	25.2254	23.5342	24.1453	NA	25.1796	NA	NA	25.1488	24.4783	24.4585	NA	NA	NA	NA	25.3186	24.5907	25.2237	24.6017	24.8919
F4K5J1	0	22.3397	21.2611	22.365	NA	NA	NA	22.7361	23.658	NA	22.7745	NA	NA	23.1084	NA	23.5854	22.6398	23.6837	21.9119	24.2494	23.2848	21.988	23.1179	22.1699	21.9888	NA	24.3229	NA	NA	NA	23.8806	NA	NA	NA	22.8433	22.5897	23.4698
F4KDA6	0	24.4854	24.0188	23.6101	25.1459	25.3823	24.1201	25.0015	24.2374	24.6393	24.4764	24.6245	24.5159	25.5547	25.0749	24.4953	24.9143	24.917	24.3967	23.7317	23.5163	22.3062	24.9136	24.9827	25.0475	24.7629	24.7296	24.1869	24.125	24.0019	23.9224	24.9935	24.88	23.7236	25.0831	24.7312	24.5768
F4KE63	0	20.8748	20.8238	20.0724	21.7979	21.7921	22.3087	21.0725	22.8773	22.921	20.9897	22.1295	21.737	21.7388	21.3812	23.1298	22.0975	22.8953	22.9791	21.5114	21.4735	19.9919	22.097	22.7271	22.5626	22.7037	23.1309	23.0813	20.1494	21.7702	21.3778	21.8277	22.5367	22.1415	22.0991	22.1229	22.1
F4KIB2	0	NA	22.8677	23.1425	23.1491	23.9089	23.9771	23.2578	23.0209	23.095	22.9117	22.9481	23.8799	24.0528	23.3039	NA	23.0947	22.875	23.0607	22.8663	22.5831	NA	22.9844	23.0893	23.5562	23.2017	23.996	22.7403	22.5573	23.051	22.9194	22.9744	23.2904	23.9643	22.8459	22.9624	23.7511
O03042	0	27.7626	27.1457	26.5865	28.4733	28.349	28.1805	28.4257	28.4756	28.4164	27.7295	27.797	27.8936	28.5358	28.254	28.4748	28.5528	28.5909	28.3385	26.9545	27.1661	26.3453	27.6893	28.4883	28.284	28.0765	28.3903	27.772	26.9558	27.6654	27.6944	28.3003	28.7155	28.0243	28.2196	28.4682	28.3086
O04130	0	NA	NA	NA	23.0447	22.6396	23.8612	22.3187	22.2034	22.6676	NA	NA	NA	22.7627	21.9672	22.991	23.4007	22.8507	21.5257	NA	NA	NA	NA	21.5534	21.9658	NA	NA	22.509	NA	21.3158	NA	NA	22.7903	23.0896	22.5017	23.28	22.3933
O04151	0	22.9728	23.6837	22.6269	24.5191	24.7046	24.6028	23.7033	24.0312	24.2881	23.9058	23.5728	23.5144	24.3498	24.1642	24.5982	24.4093	24.3025	23.9666	23.3331	22.9976	22.8322	24.8509	25.1521	24.6293	24.8949	24.7856	24.3535	23.52	22.9952	23.1674	23.3383	23.9076	24.3709	24.4044	23.932	23.6566
O04153	0	24.9346	24.7371	24.7421	25.8816	25.6449	26.1862	25.8562	25.9896	26.0163	24.2092	23.9319	24.1166	24.5399	23.7327	24.052	23.6166	24.6272	23.8695	23.5832	22.9342	22.9028	24.248	23.0657	23.897	23.7167	23.7924	24.1633	23.8113	24.4021	24.3484	23.7485	23.8218	22.7605	24.082	23.943	23.8433
O04200	0	NA	NA	NA	NA	22.6367	22.4794	21.8621	NA	NA	NA	NA	NA	NA	22.8304	23.4224	NA	NA	22.6904	NA	NA	NA	NA	NA	22.7308	NA	NA	NA	NA	NA	NA	22.3731	21.5914	NA	NA	NA	NA
O04202	0	24.8639	24.9489	25.4145	25.696	25.5076	25.6638	26.0705	25.4179	25.7927	25.5352	25.537	25.0014	25.415	25.4757	26.2584	25.2203	25.8605	25.4112	25.0843	25.6355	25.293	24.9956	25.7992	25.9549	25.7612	25.9612	25.0522	24.726	26.1063	25.3816	26.1298	25.7031	25.389	25.9805	25.7407	25.45
O04209	0	25.1424	25.1656	24.0542	24.2703	24.0172	25.1466	23.8822	25.4511	23.9643	24.6984	24.5065	24.6443	24.9605	24.9032	25.4899	26.1529	25.2209	25.6641	23.4834	24.573	24.5486	24.5989	24.0189	25.3954	24.7704	25.8458	24.7946	22.57	24.0237	23.2728	25.4252	25.2267	24.7805	24.8972	25.9278	25.335
O04308	0	NA	NA	NA	23.8619	22.3055	24.2435	NA	NA	NA	24.6075	NA	NA	23.4991	NA	24.252	NA	24.2711	24.0792	NA	NA	NA	23.8521	24.1002	24.8632	23.7078	24.1223	24.6853	NA	NA	24.5887	NA	NA	23.9003	NA	23.978	NA
O04309	0	23.683	23.7777	24.4712	20.8678	NA	20.0644	NA	NA	20.3713	24.1664	24.4819	24.373	20.4726	21.0592	21.2411	23.2772	23.037	21.6016	26.6899	27.5911	27.3763	21.263	22.4932	22.5881	23.0443	23.1523	23.1387	25.0639	25.6307	25.7491	20.389	20.4607	21.6423	22.9183	22.3791	21.9781
O04310	0	25.1037	24.911	25.5186	20.7121	20.3182	NA	20.8441	21.4907	20.5621	21.6632	22.2513	22.181	NA	NA	NA	NA	20.8858	NA	23.3723	23.2689	24.3761	NA	NA	NA	NA	NA	NA	22.9201	24.3437	23.8254	NA	NA	19.8209	NA	21.0077	NA
O04311	0	25.747	25.8828	26.2763	NA	NA	NA	NA	NA	NA	23.0112	23.5607	22.8848	NA	NA	NA	NA	NA	NA	23.9962	23.4482	23.477	NA	NA	NA	NA	NA	NA	24.3667	NA	25.3773	NA	NA	NA	NA	NA	NA
O04314	0	24.9328	25.6796	24.7186	21.2692	20.817	20.0882	19.9741	20.3417	20.9084	23.2325	24.0187	24.5129	19.8176	NA	20.0308	21.3453	19.824	20.6142	25.7611	25.9943	25.4478	NA	20.4857	19.8244	20.8792	21.8192	20.8989	24.3348	25.4022	24.9871	20.4611	20.1608	21.949	20.9267	21.3317	21.4338
O04326	0	23.4677	23.7708	24.5275	NA	NA	NA	NA	NA	NA	22.8496	23.67	NA	NA	NA	25.2553	NA	NA	NA	24.9047	24.4978	NA	NA	NA	23.9034	NA	22.9265	NA	25.2398	24.0279	24.9206	NA	NA	NA	22.0495	NA	NA
O04331	0	22.8157	22.534	21.4288	24.377	23.8718	24.4402	24.2104	23.5329	24.5895	21.4945	21.7146	23.0309	24.9871	23.3705	23.1813	23.7297	24.2671	22.8662	22.2019	22.1293	22.942	23.4095	24.2264	24.6006	22.0894	23.8835	24.0794	20.4912	22.6032	22.6337	23.1253	22.5431	23.5063	24.0867	22.7664	23.4764
O04350	0	21.6601	NA	21.3842	22.0325	22.5867	21.7202	21.1641	21.4746	24.1135	NA	22.961	NA	24.0675	23.9695	23.6945	22.2824	NA	22.1965	NA	NA	21.5076	NA	22.9159	22.3078	22.7459	22.1746	23.4209	NA	22.9405	22.0519	22.284	21.4111	22.8738	21.8204	21.6061	21.7504
O04373	0	NA	NA	NA	NA	24.4243	24.6136	NA	25.0093	24.6229	NA	NA	NA	24.2208	NA	24.4886	25.4202	NA	NA	NA	NA	NA	24.4174	25.9307	NA	NA	NA	NA	NA	NA	NA	NA	NA	23.7781	24.3803	NA	NA
O04379	0	NA	NA	NA	NA	NA	23.8526	22.8129	23.0284	22.9929	22.2798	NA	NA	NA	NA	23.1576	22.6743	NA	NA	NA	NA	NA	23.7337	23.0818	23.1946	22.8536	22.7919	NA	NA	NA	NA	NA	NA	23.8993	NA	23.1547	23.2929
O04450	0	22.7868	22.6371	22.212	23.9588	23.2893	23.8996	23.0859	23.3901	23.2581	22.3274	22.4729	22.6927	23.6654	23.4781	23.1318	23.2575	23.2985	22.8049	21.7269	22.1429	21.9102	23.3838	24.0007	23.7066	22.6472	23.6944	23.2599	21.5276	22.5986	22.9396	23.0286	23.3211	22.7565	23.3397	23.0502	23.6514
O04482	0.003	24.123	NA	NA	24.9715	NA	NA	26.8513	NA	25.3843	24.8194	24.8166	25.0202	NA	NA	25.9135	NA	26.062	25.5275	26.1738	NA	NA	24.8839	NA	25.5356	25.1042	NA	24.8839	NA	NA	NA	NA	NA	NA	NA	25.4614	26.1118
O04486	0	23.9108	23.035	24.2472	24.6352	24.6424	24.9652	24.8506	25.5201	24.6694	23.198	24.025	22.7453	25.3496	24.7186	23.4202	24.6101	24.2603	24.684	23.3992	23.1018	22.8436	23.8424	24.9361	24.868	23.732	24.5659	23.6023	23.9301	24.3503	24.3358	24.8304	24.2845	22.4705	24.9792	24.5837	25.6192
O04487	0	23.0946	23.8496	22.2329	24.0146	23.6107	24.7601	23.9953	23.3207	23.0492	23.0428	23.2244	23.9541	24.1132	23.9779	23.1062	23.1331	23.9399	23.0461	23.2243	22.629	22.0385	23.3084	22.7685	23.3267	23.7497	22.8871	22.7161	22.4608	23.1828	23.309	22.94	23.8891	24.6243	23.0692	24.0436	23.4508
O04496	0	24.583	24.6062	23.5852	25.1281	25.1066	25.0386	25.0419	25.4646	24.5026	24.4074	24.1804	24.5011	25.5425	25.5756	25.6558	25.2133	25.7517	25.7169	24.1299	24.2061	23.5701	25.723	25.6069	25.267	25.2225	25.9236	26.0193	24.3466	24.1974	24.3015	25.0535	25.6161	25.2946	25.5625	25.4898	25.4545
O04499	0	25.3096	25.2268	24.8004	25.7496	25.6441	25.7182	25.5216	25.7119	25.8293	25.6977	25.3492	25.4433	26.4009	25.2084	25.2408	25.9306	25.567	24.9727	24.4619	25.1311	23.9131	25.2908	25.2127	25.4447	24.592	25.276	25.8089	25.0982	25.5079	25.4206	25.1516	25.1293	26.0673	25.5966	25.4015	25.6867
O04603	0	25.7263	25.7357	24.621	26.4837	26.1964	26.311	26.3849	26.443	26.5475	26.0981	26.0323	25.8578	26.1828	26.3767	26.3943	25.9207	26.1213	26.1375	25.4541	25.4157	24.7833	25.9882	25.631	26.4308	26.0576	26.2478	25.6894	24.9784	25.7534	25.65	26.117	26.3154	26.287	26.273	26.3815	26.2121
O04616	0	25.0663	25.0069	24.4483	27.0582	25.857	27.5676	26.7555	26.4222	26.1788	25.6665	25.0598	25.9214	27.1292	26.4621	27.2957	26.1608	26.8298	27.201	25.2786	25.2708	25.0282	26.0104	27.0695	25.2808	26.3211	27.4397	26.7102	25.5042	24.8853	25.2676	26.7094	27.2555	26.3481	27.2595	26.6109	27.3603
O04619	0	23.4274	NA	NA	24.1169	24.2805	23.163	24.512	23.1996	23.4504	23.8553	23.2899	24.817	24.2462	24.32	24.909	24.5203	23.3939	23.3177	NA	NA	NA	23.83	24.1644	24.8585	24.1444	24.7637	24.9691	NA	23.5218	23.3399	24.5073	24.0661	25.2427	23.47	24.4856	23.6627
O04630	0	23.2507	23.4574	22.7596	24.7881	24.4865	24.3017	24.2274	24.2899	24.7073	23.8078	23.8009	23.3843	24.1947	24.3862	25.0226	24.5683	24.0976	24.1576	22.6161	22.5995	21.8175	23.8633	24.0092	24.8523	24.2995	24.3091	24.2925	22.3592	23.8529	23.2945	24.4257	24.12	24.5228	23.6789	24.064	24.298
O04658	0	24.7396	22.8965	25.2334	NA	23.2175	22.5006	NA	22.8674	22.4769	24.9973	24.8958	24.7843	NA	22.7681	22.6407	22.7804	23.5878	22.8928	25.5008	25.3577	25.7879	22.9242	NA	22.8167	NA	22.6011	23.745	24.5088	25.1096	25.5976	22.5781	22.7054	NA	21.9682	NA	NA
O04663	0	NA	NA	NA	23.3765	23.1386	23.6103	24.2553	23.1794	22.7221	22.6459	22.6493	NA	23.0052	23.0144	25.3524	23.1389	24.4019	23.0842	NA	NA	NA	22.8338	22.6017	23.3406	23.1991	NA	22.8929	NA	NA	22.544	NA	23.7553	23.6592	23.0852	24.3146	23.5232
O04834	0	21.5734	21.5512	21.3865	23.0143	22.7376	23.0815	22.9511	22.4484	23.1739	21.5738	21.7136	22.4627	22.6627	22.728	22.9814	23.8177	22.9056	21.8081	21.4931	21.835	20.3953	22.205	22.9647	23.0338	21.9596	22.8598	21.8112	21.0479	21.5023	21.5854	21.7256	22.2463	22.5514	23.1298	22.6717	22.1623
O04846	0	23.8634	NA	NA	NA	NA	NA	NA	NA	NA	NA	23.3596	23.0559	NA	NA	NA	NA	NA	NA	NA	NA	NA	NA	NA	NA	NA	NA	NA	NA	22.9475	23.5569	23.0922	NA	23.3752	NA	NA	NA
O04904	0	NA	NA	22.8923	23.8159	23.8153	22.2259	23.08	24.3444	23.69	23.3768	23.1315	23.1683	23.7638	23.6132	25.0357	23.7642	23.1413	23.8695	21.9665	22.7958	NA	22.7317	24.2771	24.9268	23.1964	23.3923	23.9838	22.804	22.1044	23.4381	23.1822	23.0101	23.9477	23.492	23.5978	23.7811
O04905	0	24.918	24.6923	24.4235	25.9395	25.941	25.4656	25.7866	26.1573	25.515	25.2523	24.9046	25.3708	25.6706	26.0448	26.4189	25.8322	26.1758	25.9011	24.4447	24.7274	23.6976	25.5805	25.7663	24.7953	25.7686	25.6596	25.5292	24.3511	24.3349	24.6577	26.157	25.9237	25.1682	25.6073	25.7887	25.501
O04921	0	21.013	20.2759	20.1685	23.7782	22.6443	23.8317	23.1687	24.0213	23.7189	22.3355	21.5167	22.4672	24.0936	23.841	23.3644	24.0141	23.4448	23.1494	21.8484	20.5079	21.4469	22.6214	23.5484	23.0899	21.6858	22.8554	22.3955	21.6055	21.3386	22.2818	23.5111	23.6144	23.1436	23.3212	22.9803	23.69
O04922	0	26.1244	26.5664	25.506	27.0337	26.4163	27.4628	27.3261	27.1353	27.0957	26.0886	26.7799	26.4171	27.5375	27.1957	27.2122	26.7211	26.8278	27.0483	26.3335	26.1587	25.5715	26.9639	27.2401	27.211	27.2636	27.1913	27.1145	26.5493	26.7589	25.4841	26.7524	27.5303	26.8086	26.0174	27.588	27.143
O04983	0	24.2586	23.9913	23.96	24.8818	24.2467	24.7395	24.7817	24.7139	25.2938	24.5572	24.5483	24.3863	25.1647	25.0415	25.2514	25.3001	24.9282	25.3739	24.578	24.5741	24.187	25.3225	25.2087	25.453	25.3148	25.6245	25.5893	23.9541	24.5823	24.514	25.2783	25.1157	24.6561	24.8603	24.9752	25.6859
O22126	0	23.3603	23.0293	22.6956	25.2286	24.954	25.1847	24.5669	25.0825	24.7817	24.3273	24.3644	24.5366	25.1714	24.8803	24.8685	24.704	25.2382	24.8093	23.981	24.2364	23.1377	24.8581	24.6412	25.2435	24.866	24.7415	24.8424	23.303	24.1641	24.28	24.7316	24.9168	25.7779	25.1086	25.0547	24.4426
O22160	0	24.325	24.506	24.3596	25.9985	24.9747	25.6646	25.7997	25.3871	26.241	24.6422	24.4431	24.7831	25.8684	25.8476	25.8497	25.3478	25.9318	25.458	25.0612	NA	23.9571	25.7624	26.1511	26.254	25.7839	25.9035	25.8473	25.4179	25.1066	23.7566	25.9305	25.4606	24.6019	25.7886	25.5912	25.4299
O22173	0	24.0929	23.7101	23.2532	24.4542	24.2813	24.6001	24.8607	25.4329	25.0397	24.1061	24.1808	24.2864	25.1544	25.0944	24.9406	24.6072	24.7779	24.9012	23.3258	23.761	23.3038	24.5513	24.7149	25.1816	24.4157	25.6033	24.4797	23.0974	24.2481	24.2542	25.2987	25.0486	24.8275	24.9637	24.9597	25.035
O22203	0	25.7718	24.9081	24.4537	NA	25.2055	25.0126	25.1948	23.1164	24.4976	25.0232	25.3033	25.1275	25.5808	25.4391	25.0828	25.552	24.7646	24.5804	25.3925	24.3942	NA	25.7217	24.6069	25.1904	25.0684	24.3375	24.5637	24.4091	25.7822	25.0096	25.1807	24.6429	24.5547	25.8814	25.0417	25.8604
O22218	0	NA	NA	NA	22.1033	NA	21.1815	21.079	22.3082	23.5131	NA	NA	NA	22.4342	22.6867	22.2147	22.6449	23.5812	21.9768	NA	NA	NA	22.4777	22.5715	22.7206	22.1787	22.4501	NA	NA	20.9468	NA	NA	22.6368	23.4272	22.3764	22.2189	22.4613
O22224	0	23.0317	NA	NA	NA	NA	NA	NA	NA	NA	23.1735	NA	NA	NA	NA	NA	NA	NA	NA	22.9546	NA	NA	NA	NA	23.3764	NA	NA	NA	NA	23.1307	NA	23.3577	NA	NA	NA	NA	NA
O22229	0	23.1481	23.0436	22.3773	23.6576	23.859	22.8569	23.4636	24.4314	23.5081	23.2912	NA	23.5604	22.8535	23.2515	23.8667	23.5724	23.9135	23.5628	23.5543	24.2681	NA	23.6905	23.8647	23.6196	22.7711	24.4385	24.4103	NA	23.4018	23.6828	22.979	23.3903	22.8959	23.6773	23.8058	23.8875
O22263	0	25.9808	25.3448	25.4236	26.538	26.5998	26.6885	26.1297	26.5638	26.4711	25.5695	26.129	25.2575	26.3309	25.8548	26.4104	26.3374	26.3252	26.366	25.1662	25.2104	24.8861	26.073	26.1908	26.3337	26.161	26.1201	26.5511	25.6559	25.7903	25.36	26.8008	26.4152	26.0676	25.9722	26.4437	26.6576
O22265	0	22.2367	21.843	21.6475	23.2283	22.9474	24.1988	22.4315	23.1342	23.2415	22.5871	22.6991	22.9381	22.878	23.4077	23.4207	22.8045	22.7506	23.3055	22.2054	21.7931	21.7383	22.8006	22.4534	22.2195	21.9924	24.3553	21.1646	21.4854	22.2622	21.7919	23.6879	22.9154	23.3298	22.7691	23.0097	23.0479
O22287	0	20.1074	21.6647	20.8666	21.5149	21.8741	20.7456	21.6415	21.9618	21.9189	21.0005	21.3101	21.7066	22.1432	22.3117	22.2277	22.3709	23.132	21.7805	20.1678	20.1809	NA	20.5155	22.5463	22.028	21.3109	22.4397	22.5503	19.9973	20.8235	21.8689	21.5043	22.0658	21.358	22.3893	22.3393	22.8404
O22315	0	24.1483	24.2185	25.466	NA	21.2538	NA	22.3743	21.3583	21.6072	23.3592	23.3518	23.6926	NA	NA	21.5314	NA	NA	NA	24.653	24.3707	25.7541	21.3493	NA	NA	21.8486	20.926	22.5149	24.0985	24.8102	24.9032	NA	21.4083	NA	21.5896	NA	22.6351
O22433	0	21.7205	21.508	21.3885	22.8932	22.4072	22.6098	21.7704	22.9241	22.2225	22.2794	23.1651	22.3335	23.1549	23.0522	22.2397	22.7092	23.0362	22.7468	21.2037	18.7624	20.7389	20.9013	19.2243	19.6768	20.9048	18.8844	18.7676	22.0712	22.7114	22.3611	23.0821	23.8152	20.4111	22.3046	22.977	22.7174
O22446	0	21.0907	NA	NA	NA	NA	NA	NA	NA	21.2865	NA	NA	NA	NA	NA	21.9036	NA	NA	21.3098	22.3325	NA	21.5342	NA	NA	21.8054	NA	NA	22.0015	NA	22.8268	22.0979	NA	NA	NA	NA	NA	NA
O22527	0	21.2989	NA	20.2966	23.8727	22.8532	22.3136	21.0382	22.0327	21.3843	21.45	NA	NA	21.6884	21.5528	21.0771	21.9241	20.4455	20.2218	NA	NA	NA	NA	21.2801	21.7907	NA	21.9858	NA	NA	20.6113	19.8863	22.3445	22.3112	21.7423	21.5491	20.1499	20.7172
O22607	0	22.6381	23.8395	22.9572	24.1773	24.0619	24.1756	22.8146	22.0412	22.6091	23.86	23.8481	22.3508	24.3887	24.3399	22.2013	23.2728	22.789	22.3891	22.3416	23.5565	23.9237	23.887	23.7249	23.024	22.9826	22.6235	21.3222	22.0414	22.3834	22.9949	23.182	23.3446	24.1692	23.5609	23.6027	23.9576
O22609	0	23.7454	23.3861	22.6473	24.3151	24.9332	24.5028	25.0893	23.8819	24.6376	23.5037	23.4827	23.8389	24.5566	23.6003	23.6808	24.685	24.4221	24.3603	22.5984	22.4419	21.9116	24.8357	24.9351	24.1081	23.9254	24.8699	23.5651	22.4994	21.9881	22.9223	25.0839	24.1334	23.6658	25.0193	24.8584	24.8661
O22683	0	21.4211	22.2406	20.7375	23.6858	22.9134	23.9153	22.5842	23.1413	22.8855	21.3449	21.4824	21.681	23.3946	23.6468	24.3942	23.4133	23.5603	23.1839	21.814	21.3646	21.6851	23.1771	24.2806	24.34	23.0565	23.7838	23.2076	21.0795	22.3241	21.6701	23.6468	24.0928	23.074	23.4708	23.7166	23.7642
O22704	0	NA	24.2715	25.4274	NA	NA	NA	25.1978	24.5492	24.1673	24.9966	NA	NA	25.1267	25.4135	24.8526	NA	24.9992	NA	24.7994	24.9526	25.1157	NA	NA	NA	25.1201	24.4894	23.7833	25.7667	25.4203	25.0977	24.515	25.5629	NA	NA	25.0395	24.5597
O22714	0	NA	NA	23.6784	NA	24.3808	NA	NA	23.4144	NA	NA	NA	NA	NA	NA	NA	25.1335	NA	NA	NA	NA	NA	NA	24.3424	23.5952	NA	24.7479	23.361	NA	NA	NA	NA	NA	NA	NA	NA	NA
O22715	0	NA	22.9927	23.1784	24.0718	23.5147	24.3475	23.917	24.5706	NA	NA	NA	NA	23.7492	22.3061	NA	24.3837	24.4746	NA	23.2243	NA	NA	22.4424	24.3922	24.0218	NA	23.5143	NA	22.475	NA	NA	23.1565	23.6543	23.7896	24.5022	NA	25.3514
O22769	0	24.0977	24.0911	23.4796	24.7468	25.2013	25.6709	25.1071	25.2465	25.2697	23.6155	24.2903	24.748	25.7315	25.1171	25.6266	25.6394	25.9094	24.9586	24.374	24.0322	22.6282	25.61	25.1106	25.8892	25.0755	25.7941	25.065	23.0478	24.2825	24.9875	25.7482	26.0296	24.7912	25.5991	25.5295	25.7104
O22773	0	24.6297	24.393	24.4522	25.7843	25.7145	26.1053	25.9738	25.6735	25.4259	24.9384	24.7206	24.5871	26.0125	26.2019	25.4483	26.0435	26.6088	25.6704	25.2038	24.8328	24.6433	25.5712	26.2739	26.3383	25.3237	26.4698	25.8172	24.9726	25.4872	25.4772	26.2894	26.2217	26.1023	26.3424	26.1507	26.1756
O22775	0	21.7804	NA	NA	23.8689	24.084	23.487	22.8626	NA	NA	22.5508	NA	22.7282	23.0412	23.3072	24.4902	NA	22.8243	22.6284	NA	NA	NA	23.0348	24.2766	24.3119	NA	NA	23.071	NA	NA	NA	NA	NA	NA	23.1612	23.3384	23.3813
O22785	0	23.0401	21.4462	24.4965	NA	NA	NA	22.914	21.5085	21.1201	24.0776	23.6736	23.5479	21.3457	23.7117	22.0102	NA	22.7813	21.8316	NA	24.3213	25.2083	24.072	23.0947	22.5523	24.393	23.8799	21.9833	23.6076	23.2934	24.0566	NA	22.0314	21.7372	NA	23.5875	21.5205
O22788	0	20.5311	23.4376	22.883	24.6593	22.1374	23.1551	19.8808	18.8031	24.3322	20.668	24.4437	25.041	24.9198	22.2099	NA	21.0527	23.1633	22.8971	21.6248	23.6243	24.6225	21.0271	23.3628	24.7064	19.7915	21.7189	23.6491	22.447	23.8949	22.2363	20.8772	21.1604	22.9581	22.2369	22.0563	23.3644
O22793	0	NA	22.5508	NA	NA	24.8528	NA	NA	26.0092	NA	22.792	NA	NA	23.4523	24.1355	24.3699	24.1099	NA	22.8113	NA	NA	NA	NA	23.9671	23.6024	23.0853	25.1404	NA	NA	NA	NA	NA	NA	22.2082	22.603	22.6415	23.1533
O22795	0	22.1944	24.1125	21.9687	23.4666	24.271	23.4698	24.9188	24.0672	24.2905	24.7833	24.3697	23.0953	23.3925	23.9829	24.6525	24.0533	24.3384	24.6524	23.0805	22.9139	22.3358	25.4069	24.3151	24.4518	24.5529	23.8172	24.5863	22.7386	23.1167	22.8488	24.7875	24.2375	23.5102	24.312	24.5392	24.3936
O22797	0	NA	22.1491	21.2695	22.5956	22.3365	23.7686	21.1293	23.4541	22.1909	21.3552	22.3734	NA	22.6876	22.6553	21.2424	23.9147	22.5808	22.4652	21.2484	21.018	NA	22.8895	22.4917	24.2599	NA	22.2264	22.6723	NA	NA	21.1046	22.3313	23.9187	23.2269	22.0217	21.7434	NA
O22827	0	NA	21.6515	20.1324	22.8661	19.9897	22.6368	18.7352	19.2072	22.5964	NA	21.6543	22.4497	NA	19.9718	20.3823	NA	NA	15.514	19.9582	20.8227	NA	19.3136	21.0363	22.7181	NA	19.5205	21.2415	20.7128	20.9039	20.4733	NA	NA	NA	19.7809	19.9358	20.4856
O22832	0	23.1331	23.1284	22.7528	24.7057	24.4468	24.1287	24.9311	24.8643	24.7601	23.5888	23.36	23.6029	24.0951	24.585	23.6069	24.3316	24.221	23.729	23.4945	22.8987	22.8097	24.0883	25.0374	24.424	23.4158	24.197	24.3502	22.8055	23.4818	23.7282	24.1207	24.2796	24.7781	24.4469	24.7555	24.4605
O22860	0	26.3952	25.8937	24.4871	26.2932	25.9261	25.3809	26.6555	26.5948	27.1298	26.2789	26.5856	25.9484	26.3957	26.0781	27.5251	26.2039	26.5752	26.8681	24.1094	25.5773	24.9543	26.2996	25.6089	26.7225	26.4663	25.628	26.3379	25.7491	26.232	26.5065	26.614	26.5055	26.1961	25.6757	26.6148	25.4425
O22870	0	22.7648	23.5548	22.3399	23.3976	24.7194	24.3106	24.3778	23.974	24.5507	23.3579	23.233	23.8269	24.9213	24.4438	24.6232	24.2124	24.3687	24.4772	22.6373	22.4514	22.2787	24.4636	24.7823	25.1643	24.0358	24.462	24.1753	22.5429	22.5766	22.5876	24.3445	24.6165	23.5665	24.4043	24.9665	24.0368
O22886	0	24.5018	24.5778	23.8315	25.7764	25.4555	25.6205	25.7894	25.0111	26.0424	24.8782	24.9761	24.8257	25.9737	26.1429	25.7887	26.1593	25.9192	25.485	24.3294	24.6312	23.9226	25.7606	26.1209	26.3254	25.7919	25.6063	25.7326	24.2026	25.1955	25.3015	25.7034	25.8627	26.0107	26.1771	25.7678	25.5598
O22898	0	NA	21.9081	21.4427	21.5085	NA	NA	21.7857	21.3789	NA	NA	21.5958	21.8655	23.5655	21.8501	21.8459	23.0461	NA	21.9454	24.3829	23.9628	22.3739	24.617	22.7981	24.8063	24.4491	23.2878	23.1261	NA	NA	NA	NA	22.4717	21.5845	NA	22.1042	23.0449
O22914	0	25.7052	26.3081	25.154	27.5758	27.0792	26.7723	26.8649	26.7812	27.3078	25.6512	26.1917	26.6214	27.6787	26.8636	26.6781	26.723	26.6429	26.3805	26.1207	25.5968	25.1479	26.3108	26.7272	27.4161	25.5444	26.2855	25.945	25.8554	26.1394	25.9012	26.4875	26.868	27.1599	26.7435	26.7217	26.3876
O22941	0	22.7113	22.3034	22.0974	23.5607	23.5747	24.0902	23.713	23.0807	23.2313	22.4083	22.192	22.0657	22.4376	23.4611	22.4746	22.6242	22.9663	23.0713	21.1161	21.1381	20.8686	21.7393	22.4271	22.4926	22.3002	21.9114	22.7399	21.5139	21.6331	21.7961	23.5993	23.4235	22.8938	22.6121	22.6648	23.2729
O22969	0	23.1717	24.7824	23.4691	23.7607	23.4965	23.0675	24.2493	23.9686	24.6693	23.7094	23.1908	23.372	22.2385	24.4207	23.6634	22.9642	23.3441	23.6363	23.5908	24.2333	23.4084	23.2004	22.5943	23.5005	24.2475	24.3006	24.5779	21.9632	22.0688	22.1338	23.2789	23.387	22.601	21.8779	24.0454	24.8512
O23006	0	23.3453	23.9715	21.6796	25.6274	24.2461	25.8254	21.8825	23.6475	22.3428	20.8932	NA	22.6743	24.4939	23.6782	23.3139	23.1127	NA	21.9568	21.4044	NA	NA	23.313	21.9299	21.0754	21.7398	21.3229	21.8239	21.3084	NA	NA	21.9678	23.616	23.5997	23.2033	NA	21.6791
O23016	0	21.9077	21.5697	20.8954	23.4192	24.4095	22.2466	23.3888	22.7535	23.4177	21.9591	22.554	21.0237	23.4766	22.9684	22.6322	22.4093	23.0074	21.2512	20.6696	22.287	20.4835	21.0609	24.1547	24.0711	22.6447	23.7574	23.6422	20.4482	22.5031	20.9104	22.2733	22.3543	NA	23.4996	23.8089	23.7434
O23034	0	23.7731	24.2502	23.1107	25.4483	26.1885	25.1991	23.4012	23.7896	NA	NA	23.2909	24.3528	25.0647	23.2817	24.6259	23.6339	23.4625	23.0409	24.0464	23.1327	23.0416	23.392	26.3864	25.681	24.0847	24.5939	24.1597	NA	23.3599	23.7385	23.3968	25.8412	23.4538	NA	NA	23.5896
O23049	0	26.6521	26.3396	25.4822	27.5936	27.0589	27.1465	27.6212	26.9014	27.0603	26.8941	26.8043	26.5322	27.2064	27.2167	27.3848	27.153	27.1621	26.883	25.8435	26.4503	25.1426	27.5476	27.2005	27.42	27.1149	27.4589	27.1322	26.2882	26.2963	26.6386	27.4203	27.1245	27.3115	26.3885	26.9633	27.4117
O23095	0	25.0412	25.255	25.371	25.9104	26.4418	26.3323	26.0723	26.6658	26.3327	25.1691	24.8838	25.1212	26.2159	26.0709	26.227	25.4099	26.7659	24.9538	24.9491	25.1039	NA	25.0932	26.2541	26.2971	24.5758	26.4688	25.3207	24.7193	25.5872	25.9657	26.0978	26.2874	26.0745	26.3534	26.0998	25.7482
O23138	0	25.5579	26.5428	26.4318	27.909	27.9054	27.2153	26.9693	26.412	26.6179	25.0433	26.916	27.1039	26.7355	27.3714	27.1402	26.1537	26.6665	26.5683	26.0678	26.0403	25.5813	27.1803	28.0052	27.505	25.0925	27.568	26.9476	26.2798	26.454	26.4842	26.8415	26.6846	25.8569	27.8018	27.3728	27.0648
O23140	0	NA	24.4939	NA	NA	NA	26.816	26.2643	NA	NA	NA	27.0123	24.6362	24.3765	24.8918	25.3103	24.797	NA	NA	23.7369	24.3736	24.2367	NA	26.4218	NA	NA	24.351	NA	NA	NA	24.311	NA	NA	24.6831	NA	NA	NA
O23144	0	23.1959	22.9358	22.4283	24.0953	24.1025	24.652	23.1876	23.6944	23.9267	23.3545	23.5742	23.1883	23.9224	23.9249	24.1595	23.6291	23.9509	23.178	22.9329	22.5106	21.8803	23.084	23.5454	23.9823	23.0664	23.3016	23.647	22.3657	23.1118	22.8523	23.6913	23.7194	23.846	23.8281	23.4902	23.3975
O23166	0	24.7157	24.6421	23.3858	24.5939	23.2511	25.0098	25.0591	24.7875	24.2869	23.2378	23.397	23.1165	24.0233	25.9276	24.5593	24.3777	24.362	23.2059	24.9924	24.9949	23.6486	25.3539	25.2636	24.8436	24.4773	24.3393	24.2381	24.2957	24.3074	23.9012	24.387	24.3355	23.6681	23.4705	24.321	24.2293
O23193	0	23.4299	NA	NA	23.7796	23.5737	24.0663	23.6605	23.7848	23.9196	NA	23.5898	24.0655	25.2005	NA	23.8878	25.0328	23.7028	NA	NA	23.5527	NA	23.7673	25.1968	25.208	NA	24.984	NA	NA	NA	NA	24.2206	NA	23.4381	24.5885	23.4462	23.8916
O23212	0	24.7765	23.872	25.614	22.0241	NA	21.3311	22.0295	NA	NA	22.3373	22.1472	23.0637	NA	21.3546	20.9593	NA	NA	NA	24.0229	25.3256	24.9965	NA	NA	NA	21.3886	NA	NA	23.2451	22.1143	22.3584	NA	NA	22.0312	22.3037	NA	22.3168
O23247	0	20.9861	21.5091	20.1678	22.5662	21.6977	22.97	22.3731	21.8589	22.4665	21.5262	21.6767	21.5496	21.8852	22.8012	22.1905	21.291	23.0281	22.3223	20.662	20.2756	19.307	20.9892	21.7507	23.0383	21.1755	22.1249	22.979	20.8162	21.5047	21.4211	21.7199	22.9756	21.3721	22.3214	22.1802	22.5779
O23252	0	24.1366	NA	23.2596	24.9126	25.4611	23.9679	24.6773	NA	22.9631	24.1215	NA	23.3188	24.711	24.4045	NA	24.227	24.5379	24.2937	23.839	23.5649	NA	24.8986	24.6153	24.0342	24.6337	25.5736	25.3209	23.4073	24.0618	23.7139	24.9464	24.8388	23.7666	24.7506	24.2961	24.2478
O23254	0	23.5244	23.5351	23.2343	25.009	25.3752	25.0106	25.0588	25.3587	25.0922	23.6968	24.0978	24.5393	25.174	25.0893	24.9359	25.4433	25.1058	24.8901	23.7302	23.361	22.7758	24.5182	25.3327	24.7466	24.3287	25.1353	24.7293	23.5132	24.3274	24.0645	25.1366	25.3909	25.2651	25.5198	25.0872	25.0019
O23255	0	26.3894	26.69	26.4769	26.9385	27.3377	26.5336	27.0009	27.0216	26.9056	26.3778	26.7494	26.2045	27.0842	27.0351	26.9635	27.0771	27.2857	27.0138	26.1886	26.4616	25.249	26.5991	26.9851	27.6604	26.6883	26.6632	26.5955	25.9274	26.6765	26.6047	27.1493	27.15	26.7748	27.3729	26.9123	26.7432
O23264	0	23.6022	23.4945	22.9774	23.0524	24.859	23.2378	24.2064	25.2308	24.4128	23.3666	24.2467	22.9814	24.6265	25.0343	25.173	25.2374	25.3051	24.5758	23.0456	22.9367	21.656	24.9121	24.745	23.4846	24.3077	24.3879	23.5073	22.2773	23.1904	23.5056	25.212	25.283	23.2356	24.0615	23.8512	24.7812
O23290	0	NA	20.6335	NA	21.4494	NA	25.0093	NA	20.1891	NA	20.3397	NA	NA	NA	NA	NA	NA	NA	NA	NA	19.0642	NA	NA	NA	NA	17.375	NA	NA	NA	19.778	NA	NA	NA	23.3402	NA	NA	NA
O23299	0	NA	NA	NA	21.8976	NA	21.9733	22.1281	22.0874	NA	NA	21.8657	NA	22.6827	NA	22.1776	23.2201	22.1946	22.6177	NA	NA	NA	NA	24.1742	22.3047	22.17	22.8676	NA	NA	NA	NA	21.6473	21.9715	21.8267	22.488	21.951	23.6382
O23324	0	NA	24.7364	24.5767	25.1115	25.2889	25.5877	25.5707	25.3767	25.5816	25.257	24.9953	23.766	24.7915	25.4036	24.3777	25.136	25.9906	25.2468	23.2816	NA	22.8224	25.0006	23.3478	23.8815	24.4345	24.8338	25.0204	24.4156	24.9817	24.9189	25.7235	25.5064	25.194	25.2265	25.5334	25.3491
O23342	0	NA	NA	NA	NA	23.8345	23.9479	22.9973	NA	23.5418	NA	NA	NA	NA	NA	23.8671	24.5388	NA	23.4042	NA	NA	NA	24.0024	23.5681	24.2488	23.4224	24.7837	23.1931	NA	NA	NA	23.8972	23.345	NA	24.4283	NA	NA
O23344	0	23.4795	24.5474	23.8361	24.9426	25.3269	24.6422	25.1969	25.0371	24.9545	24.4893	24.2513	23.7762	24.8272	25.4384	25.3631	24.8102	25.3959	25.0041	24.9027	23.8187	23.3922	24.9874	25.0755	24.773	24.7496	25.1189	24.8756	24.2694	24.5667	24.3311	24.9643	25.1763	24.5754	24.5888	25.2058	25.132
O23365	0	22.7211	22.1362	21.4602	23.8094	23.5036	24.3628	23.5662	23.7864	23.8669	22.7681	23.0432	23.0168	23.7822	23.1434	23.5369	23.5217	23.942	23.7491	23.0404	22.435	21.7957	23.2578	23.789	24.1421	24.0251	23.8603	23.5504	22.1247	20.982	22.8248	23.4535	23.7953	23.9085	23.5514	23.6104	24.0694
O23403	0	24.9667	25.3665	22.9256	25.1887	24.8688	25.5866	24.6985	25.7733	25.8287	25.195	24.4139	25.0708	25.4471	25.7091	25.1426	25.4054	24.7244	24.9456	23.9393	24.0684	NA	25.9478	26.1594	25.6801	25.0417	26.5779	25.6328	24.7633	25.3965	24.2197	25.8236	26.5777	26.0093	26.2684	24.7808	25.7986
O23404	0	23.1902	22.2706	22.3821	23.9964	25.2099	25.3845	24.4232	24.8903	24.3645	23.1894	22.7002	22.8999	24.3847	24.5267	24.6176	24.1863	23.8259	25.0635	22.0629	21.7455	21.2275	23.1613	23.8375	23.8221	22.9882	23.5712	23.6539	21.615	22.4158	21.7302	23.1813	23.3498	22.9279	24.3395	24.0062	24.0267
O23406	0	NA	NA	NA	NA	23.2329	NA	NA	NA	23.3799	NA	NA	NA	NA	23.096	24.0521	NA	NA	23.298	NA	NA	NA	23.1125	23.3569	NA	23.4232	NA	23.0657	NA	NA	NA	NA	23.2773	NA	23.7112	23.199	NA
O23461	0	NA	NA	NA	22.8016	22.1705	22.1665	22.0043	NA	23.1163	21.5816	21.4664	NA	NA	NA	21.7891	NA	21.6308	NA	NA	NA	NA	NA	22.6948	NA	21.7811	NA	NA	NA	NA	NA	22.2398	NA	NA	21.3738	23.2246	NA
O23523	0	23.0897	22.9589	21.7772	22.6493	23.0543	22.7647	23.3391	21.5466	21.9411	23.4321	23.0561	22.0164	22.8935	23.5211	22.9094	24.1564	22.3571	23.0821	23.0046	23.6814	21.6748	22.2742	23.944	24.2558	23.616	23.503	23.8137	22.1026	22.4303	22.4181	23.7739	22.1375	22.1159	23.6945	23.1668	22.6048
O23553	0	23.5698	23.2256	22.3854	24.6513	24.0829	24.5039	24.2571	24.0898	24.2828	22.8673	23.1462	22.5921	24.151	23.7977	24.1719	23.7365	23.9345	23.8662	20.766	22.2403	21.5587	23.4478	23.9362	23.5981	23.5234	23.9733	23.6338	21.1217	22.5791	23.4571	23.0719	24.1099	23.7505	23.9231	23.9179	24.2433
O23593	0	22.2801	22.5481	21.6543	23.3834	23.5598	23.8657	23.614	22.7293	23.0685	22.9068	22.6758	22.1365	23.0034	23.467	22.5718	23.1907	23.4727	22.0348	22.1633	21.6996	21.998	22.4078	22.8728	22.725	22.4238	22.8435	22.9517	21.3214	22.4926	22.0665	23.0281	23.0296	23.6868	23.3278	23.1897	22.8452
O23614	0	22.445	22.1321	NA	23.496	23.2748	22.5164	23.1684	23.2866	23.1567	22.4925	23.0007	NA	22.998	22.5222	22.5388	23.8331	23.6598	23.2343	NA	NA	NA	NA	23.0951	23.5194	23.7529	23.6933	23.8109	NA	22.3127	21.6886	23.1812	NA	NA	22.8021	NA	NA
O23627	0	23.2538	22.8542	22.698	24.4438	24.0176	24.2454	23.8989	24.5323	24.6681	23.3122	23.1593	23.4472	24.2951	24.0068	24.187	24.149	24.5071	23.1251	22.8116	22.7709	21.9291	23.7171	24.1271	23.7962	23.8831	24.1624	23.6787	21.8836	22.9967	23.3786	23.8959	24.213	23.6131	24.0971	23.7904	23.552
O23647	0	22.2938	21.9637	21.5462	21.7665	22.3056	22.9366	21.8437	21.9145	21.4643	22.12	21.5492	20.8771	22.3359	22.051	22.0775	22.1526	22.1178	21.5323	20.4913	21.3777	20.6867	22.1117	22.7065	21.0444	21.4009	21.6261	21.7223	21.2152	21.6989	20.7677	21.9598	23.1189	22.9774	21.4026	22.7994	22.3269
O23653	0	23.3787	24.1429	23.6332	24.8369	24.2369	24.5108	23.0348	25.9168	23.8708	NA	25.0061	24.4104	24.8089	24.5874	24.349	24.8799	23.3993	23.9757	23.1769	23.9044	23.8078	23.6952	25.6585	24.6775	NA	25.6988	24.3712	24.0559	24.4931	24.7096	23.3738	24.219	24.1222	26.0731	24.6044	24.7457
O23654	0	24.3896	24.4551	24.1689	25.2199	25.5853	25.2288	25.3631	25.7866	25.8072	24.3756	24.6915	24.8222	25.2618	25.3525	25.4185	25.5797	25.5195	25.5957	24.187	24.3357	23.6092	24.9598	25.0573	25.8402	25.247	25.6819	25.2654	23.9427	24.7628	24.6986	25.1097	25.6758	25.0303	25.6024	25.4296	25.4914
O23657	0	NA	NA	NA	22.7549	23.461	NA	23.2798	23.4414	24.7532	NA	22.8279	23.1558	23.349	NA	23.2201	23.7577	22.9537	22.8331	NA	22.9074	22.9183	NA	23.9402	24.3091	22.931	24.7107	23.1542	NA	NA	23.179	22.978	23.9191	22.7419	23.1391	24.1475	24.1268
O23676	0	23.5757	23.4393	23.8537	23.3614	NA	23.3744	NA	NA	24.4494	NA	24.1844	24.0201	23.6033	NA	NA	NA	22.4328	NA	23.7418	24.6539	23.6332	NA	24.2138	23.7551	NA	24.5146	24.011	23.8622	23.8965	23.6804	NA	NA	NA	NA	NA	NA
O23680	0	26.8234	26.9008	28.2995	24.4332	24.9423	23.8714	24.5908	25.0026	24.9303	26.5678	25.0497	26.4621	24.4154	24.2766	23.4721	25.3705	25.2001	24.0639	27.6938	27.8246	28.3241	24.1706	24.8788	24.3478	24.0586	24.9576	24.5541	27.2861	27.4299	27.2625	24.7856	24.935	24.0859	24.5046	25.129	24.939
O23714	0	25.1282	24.8675	23.248	24.9061	25.5854	25.3543	25.9834	25.9882	25.1885	24.7152	24.6391	24.8698	25.0912	24.6391	25.3813	25.5221	25.2183	25.3906	NA	NA	NA	24.2473	25.3789	25.0451	25.1845	25.3696	25.6692	24.5545	25.0581	24.9842	24.9105	25.5253	24.8369	25.261	25.4416	25.4933
O23715	0	24.6042	25.05	NA	26.1543	25.9522	26.2358	25.9595	26.3375	26.5443	25.2029	25.1717	25.392	25.609	25.9164	25.6414	26.4085	25.6027	26.2761	23.2535	24.1039	24.0914	26.4549	26.2673	26.1679	25.2604	25.8016	25.2751	23.7777	25.6583	25.5338	25.6823	26.3988	25.9499	25.9793	25.9219	25.9249
O23717	0	23.0478	22.7113	23.5784	24.4464	24.3967	23.4167	24.2166	24.047	24.6558	23.8933	23.7126	23.6861	23.2084	24.0977	24.3011	24.0907	23.325	24.7591	22.7025	23.6052	22.4162	23.8807	23.985	22.8367	23.8117	24.0635	23.9407	23.5881	23.7222	24.0789	24.281	24.5495	23.8241	24.1628	23.7068	23.8838
O23722	0	22.7516	22.8131	NA	NA	24.1434	NA	23.0128	23.0801	22.9025	NA	NA	22.7474	22.95	24.0897	24.8214	23.8128	NA	22.8016	23.1231	NA	NA	23.9394	23.9153	23.3569	24.4393	NA	22.8625	NA	NA	NA	NA	22.9098	NA	22.8432	23.8072	23.3716
O24412	0	24.2293	NA	NA	24.3198	24.2388	23.5584	24.9761	24.5931	25.0911	24.268	NA	23.7334	23.3993	24.3146	24.0076	24.3834	24.2985	24.076	NA	NA	NA	23.0457	23.358	23.9006	24.4285	NA	23.47	NA	NA	23.3654	23.3244	24.7055	24.8671	23.8043	23.5073	23.7366
O24456	0	22.1837	23.1736	22.4379	23.3746	22.5599	24.3326	23.4777	23.0951	23.0043	22.6743	22.6936	22.0663	22.71	23.1499	21.5409	22.5635	22.4388	22.9387	21.7047	22.3372	22.2316	23.0769	22.9253	23.9195	22.7824	23.6313	23.1892	21.1281	21.349	20.1797	22.0871	22.2613	23.1137	22.3344	22.2202	22.572
O24457	0	24.2194	23.3066	22.7486	24.5431	24.667	23.863	24.1298	24.527	24.9955	23.8248	24.0859	24.6735	24.3966	24.0172	24.8352	24.5187	24.7318	23.9313	22.7891	23.1521	23.1348	24.5291	24.3801	25.0672	24.4578	24.8172	24.9733	23.0248	23.8319	23.7159	24.7168	24.1313	24.9586	23.8683	24.5823	24.7128
O24496	0	NA	NA	NA	24.0451	23.3554	24.057	22.1956	24.3708	23.3244	22.319	NA	NA	24.3089	23.1839	24.2671	24.3278	23.4461	22.6539	21.9914	22.3997	23.0623	22.434	22.1162	24.8468	22.3834	23.5293	22.7539	NA	23.2404	22.007	24.0048	23.2028	22.9309	23.7601	23.9167	24.0738
O24521	0	22.3748	22.3555	21.7788	23.6497	23.896	22.8938	23.9234	23.9623	23.3086	23.6624	23.4875	23.5693	25.0797	24.0351	24.3155	23.8197	23.9752	24.3783	22.7547	22.1928	22.7323	25.2815	26.0473	25.5501	24.8495	25.41	25.1712	NA	22.5568	22.6858	23.7697	23.5372	22.6123	24.2756	23.6056	23.4083
O24616	0	NA	22.1944	22.184	24.9464	23.5135	25.0812	23.2344	NA	24.1871	23.4755	24.1199	22.1416	23.3045	23.9532	23.0655	NA	24.1463	23.5162	22.6186	22.3671	22.9826	24.5411	25.1847	23.5681	24.0397	24.6727	25.0173	22.261	23.4302	23.4378	22.994	24.5086	23.567	24.2733	24.0509	24.4755
O24633	0	24.809	24.2522	24.8153	25.1865	24.6282	25.2881	25.572	25.6102	26.3245	25.3293	24.9024	25.4874	24.5367	25.3734	25.5966	25.8658	24.9462	26.0828	24.0582	24.8689	NA	25.1474	25.7766	25.2927	NA	25.5927	24.7715	24.5129	24.8485	25.1379	24.5291	25.8513	25.5492	25.5988	25.2706	25.7084
O24653	0	21.9016	21.8456	21.869	23.649	22.9603	23.703	22.8332	23.9767	23.8419	22.5055	21.055	22.4365	23.5001	22.33	23.1156	23.3289	23.4543	22.7233	21.3939	21.1578	20.2401	22.6426	23.4278	23.5556	22.6302	23.4656	22.9545	21.4963	22.6362	21.9313	23.5105	23.3359	22.5437	24.1474	23.0102	22.9772
O48528	0	23.247	23.492	NA	25.0608	24.0249	24.6569	23.3911	24.9545	24.4807	24.3933	22.0708	23.1915	25.1095	24.3291	25.0148	25.3901	24.6358	24.2157	21.845	22.0796	21.8856	24.7605	25.2197	25.3083	23.1053	25.4135	24.3433	21.9172	22.0574	23.499	25.369	25.1059	23.3059	24.6518	24.9236	24.3812
O48529	0	24.6011	24.3455	24.4032	24.6103	25.1192	25.0262	23.788	25.6561	25.8399	25.2155	25.295	25.2882	24.8892	25.6355	25.3658	25.4888	26.1153	25.8338	24.7735	24.8308	24.4948	25.5208	26.1197	25.7431	25.5289	25.783	25.9287	23.9353	24.3672	24.4566	25.5705	25.1647	25.2739	25.393	25.6086	25.7501
O48549	0	27.8121	27.6069	27.4268	28.362	28.745	27.5777	28.2075	27.8761	27.6069	28.2565	27.7035	27.8228	28.5159	28.4834	27.1179	28.1242	28.3773	28.1295	27.2541	27.599	27.161	27.9807	28.48	28.0794	28.1015	28.6489	28.2095	27.7142	27.4392	27.863	28.5538	27.9756	27.3006	28.1078	28.3229	28.6135
O48593	0	23.0601	23.4115	22.6704	24.0482	24.5637	24.6477	22.8157	24.7907	24.8581	23.2998	23.7913	23.9498	23.6739	24.528	24.1914	24.1327	24.7436	24.4758	23.0958	23.2134	21.1522	24.1554	24.2457	24.4429	23.6393	23.7717	24.3045	23.1297	23.2722	23.636	25.0599	24.4091	23.2814	24.4416	24.9218	24.4229
O48646	0	26.9999	25.9358	25.9129	27.9084	27.8096	27.277	27.9943	28.3765	27.6059	26.9633	27.2983	26.7054	28.2077	27.9272	27.4823	28.2941	28.1873	28.0048	26.8377	25.7709	25.4033	28.1376	28.015	27.7737	28.0873	27.715	27.3396	26.5093	26.7519	26.7957	28.6228	27.9361	27.6537	28.2281	27.8308	27.9226
O48661	0	23.0889	24.0302	NA	24.2056	25.2223	24.028	24.6903	24.8147	24.048	24.1332	23.6157	24.1143	24.7027	24.5846	24.3861	24.996	25.0816	23.903	23.2707	23.8919	22.6884	24.5245	25.0561	24.0166	25.0401	24.7104	24.3557	24.0273	23.3025	23.3968	24.8519	24.1013	24.411	25.1036	25.1914	24.3515
O48676	0	22.5981	24.2669	22.3513	23.7451	22.9711	23.9313	23.1563	23.2101	23.1066	23.0786	23.1365	23.4232	24.5158	22.6328	22.9644	23.7893	23.1148	22.1652	22.7909	22.0637	20.9588	22.3608	23.6323	22.9391	22.572	22.9963	23.6739	22.8675	23.0824	22.2961	22.2084	22.3393	24.0305	23.3235	21.8273	21.7106
O48721	0	21.7773	22.7754	21.4609	24.5765	22.5511	23.5302	23.3506	24.2088	24.046	24.0727	22.7744	22.7945	24.029	23.7697	24.7976	22.8594	24.9936	24.321	NA	22.4922	21.6005	22.7136	22.9511	24.8339	24.3158	23.8141	24.633	21.447	23.8938	22.6063	23.5763	24.4616	22.9271	23.6952	24.5408	25.1637
O48723	0	21.7822	21.8616	21.0814	23.5947	23.497	24.1388	23.4132	24.0131	23.4177	20.1478	19.9558	20.0873	22.3967	21.1772	NA	21.6134	NA	22.3792	NA	NA	NA	NA	NA	NA	NA	NA	NA	19.4985	19.6613	20.3662	20.8623	21.0623	21.8614	21.1394	21.542	NA
O48726	0	22.2362	22.0264	NA	NA	23.4185	24.2306	24.3458	24.8245	25.2627	23.6117	22.0494	24.4739	23.1652	23.923	24.8249	25.3362	24.8222	NA	21.845	NA	NA	22.366	23.1863	24.4354	22.4972	23.1451	NA	NA	21.8611	22.4686	23.1173	24.6399	NA	23.2476	24.7943	22.8192
O48737	0	26.9077	26.9512	26.6707	28.185	27.8401	28.0781	27.9602	28.4636	27.9248	26.0483	26.6177	26.8939	28.2887	28.1677	27.8629	28.0489	28.0058	27.9244	27.0591	26.8344	26.3594	27.7406	27.5185	27.9896	27.4157	27.8993	27.3505	26.9302	27.0793	26.4618	27.964	28.0025	27.5484	27.9275	28.1529	27.5563
O48741	0	24.68	24.4041	23.5939	25.1379	25.075	25.1798	25.1923	25.934	25.4881	25.1835	24.7553	24.8127	25.6475	25.1765	25.3888	25.359	25.2984	25.3652	24.0341	24.3115	23.4563	25.0006	25.7145	25.4926	25.4251	25.8568	25.5232	23.7993	24.3289	24.421	25.4075	25.5666	25.2061	25.4727	25.3388	25.5548
O48773	0	22.442	22.3597	22.4156	23.2506	24.0992	22.7062	23.3864	23.8716	24.1962	23.0774	23.7107	23.74	23.5732	23.0049	23.8206	24.6005	23.6095	23.4876	23.0043	23.3914	22.5133	23.0171	23.9308	24.6446	24.2192	24.2444	24.5814	22.4288	23.4327	23.2357	23.9654	23.7221	23.8549	24.1227	24.5142	22.6321
O48782	0	22.2856	20.9541	NA	21.3658	22.4513	NA	21.4286	22.9757	NA	NA	22.2943	22.1497	21.3508	24.7064	22.7251	22.9006	21.3405	22.3991	22.6267	21.2514	21.6085	21.9898	NA	21.3947	21.4331	22.6771	22.3595	21.7493	22.0176	21.2235	21.1144	23.61	24.4816	21.6157	NA	22.2253
O48788	0	21.495	21.6241	21.6011	21.8333	22.0593	21.7513	21.9577	21.9496	21.3601	21.473	21.5682	21.2373	22.435	21.4706	21.8646	21.0962	22.2612	21.3941	21.4674	21.8669	21.4421	21.843	21.7799	22.2732	21.6235	22.0568	21.7062	21.0095	21.9303	21.8568	22.0565	21.8209	21.5557	21.456	21.681	21.1365
O48802	0	22.1153	21.4085	20.6833	23.4549	22.1045	23.8604	21.3997	21.6038	23.0424	22.0202	23.3255	21.555	24.0682	23.689	21.7093	22.4507	22.0715	22.1512	21.9644	22.5275	20.0474	22.1554	23.077	23.5526	23.4207	22.7376	21.8962	NA	20.5314	21.0308	22.5809	23.4056	23.9165	22.4688	22.3445	24.2539
O48832	0	21.4439	20.8806	NA	22.7297	23.6406	24.7237	22.6073	NA	21.8616	NA	NA	22.9918	22.3232	22.7898	21.9057	22.5281	NA	23.4374	21.7151	22.1063	NA	21.7594	22.0331	22.9027	NA	21.1913	22.6568	NA	NA	NA	21.8831	21.4172	22.6706	21.5693	22.7045	22.8158
O48844	0	24.0607	23.9457	24.045	23.8337	24.878	24.0509	23.9915	24.469	24.1152	24.0468	24.337	23.098	23.3149	23.6549	23.8956	23.1694	24.6287	23.8935	24.2277	24.1738	21.9001	24.0351	23.114	23.2398	23.1474	22.9962	23.2587	23.7606	23.7103	24.1033	23.2701	24.5121	24.1012	24.6984	23.953	23.7953
O48845	0	NA	24.2814	23.9627	24.5353	24.4895	24.7792	24.4792	NA	NA	24.6601	24.0662	24.1693	24.2123	24.1682	24.2501	NA	24.8417	24.565	24.2239	23.962	24.3376	24.4366	24.4566	NA	23.9839	24.2957	24.5365	24.1332	NA	NA	24.1047	24.2273	24.6608	24.5592	23.7208	24.0851
O48917	0	19.897	21.2026	NA	22.3368	22.593	21.2862	21.4152	22.4333	22.4756	20.2601	19.333	20.0934	22.9464	20.0156	21.389	22.7763	21.4228	21.0722	20.7188	20.1214	NA	21.0744	21.7991	21.7259	21.0033	21.3629	21.1169	20.8599	19.3401	19.3868	20.7157	21.1059	22.2421	21.9528	21.7382	21.4628
O48946	0	NA	NA	24.005	24.6331	NA	NA	NA	24.7745	24.9879	NA	25.0859	NA	NA	24.9118	NA	25.4665	25.9192	NA	23.3047	24.992	22.5885	25.9621	24.888	25.0883	NA	24.593	24.8891	NA	NA	NA	25.7741	25.1605	24.1878	24.8687	25.143	25.2436
O48963	0	23.3408	22.1553	23.6822	24.2249	23.4482	24.438	23.6856	23.747	23.5798	23.0866	23.8582	23.6744	24.4489	24.2581	24.5497	23.9713	23.4128	24.3465	23.4284	23.9826	23.37	24.8478	24.3054	24.8008	23.8552	24.0932	24.2799	23.4595	23.6956	23.0167	24.2099	24.2244	24.1352	24.6153	24.1962	24.2357
O49006	0	24.8016	24.6801	25.0316	24.5974	24.8678	25.035	24.772	24.1718	24.3783	24.76	24.6353	24.6855	23.9501	25.2583	24.8296	24.9645	24.8439	24.76	24.5052	24.4593	24.486	24.8383	25.3626	25.3712	24.1746	24.4415	24.6338	24.2324	25.0017	24.4752	24.3839	24.7002	25.0463	24.9632	24.9298	24.9502
O49160	0	24.3608	24.2735	24.4412	23.5928	23.7595	23.9106	23.3576	23.4841	24.2563	23.9989	23.1182	23.3842	23.927	23.1275	23.5511	23.6815	23.9069	22.7401	24.2328	24.7804	24.3907	23.0858	23.436	24.2908	23.5947	24.1707	23.5165	24.2757	23.9029	23.889	23.8262	23.5394	23.3053	23.9631	23.3829	23.6611
O49203	0	27.0103	28.3381	26.3924	28.8913	28.9475	28.4684	29.0341	28.0632	28.2989	27.544	28.0821	28.0144	28.8926	28.6875	28.2885	28.9252	28.0891	28.2769	28.155	28.095	26.1596	28.427	28.9139	28.5886	28.6908	28.7791	27.3622	27.3419	28.2506	27.2897	28.2714	28.0564	28.4611	28.9576	28.0688	28.6642
O49290	0	20.9811	21.3881	NA	21.4709	23.5694	23.9021	22.1956	21.7745	22.7199	22.1045	22.7191	22.5959	23.4177	21.7853	22.6898	23.6073	24.1302	21.964	NA	21.0833	NA	21.4866	21.5687	23.6329	21.5213	22.9446	22.1243	21.2718	22.2911	21.3189	22.6953	23.6189	21.9389	22.8537	23.6942	23.8082
O49292	0	23.4203	24.1225	21.9427	25.1594	24.949	24.8076	25.0598	24.5591	24.8058	23.288	24.1393	23.5913	25.2251	24.8365	25.3223	25.3014	24.6455	23.9596	23.8628	23.5292	23.1278	25.0801	24.4345	24.9096	24.6353	24.8711	24.815	23.2259	22.1147	22.9612	25.0281	25.3035	25.2372	24.7501	24.8811	24.9581
O49299	0	24.9525	24.8626	24.4004	25.3105	25.604	25.3921	25.9479	25.2221	25.4323	24.8709	25.3834	25.4628	25.934	25.9795	26.1479	26.2725	26.373	26.1457	25.2581	25.0993	24.8049	26.1286	26.159	26.1526	25.9495	26.4412	25.7792	24.8723	25.3601	25.0844	26.071	25.9741	25.8881	25.9202	25.632	25.8513
O49313	0	23.2949	23.2291	22.6662	24.0599	24.4441	23.9488	24.2173	24.7023	23.9762	23.7576	23.4531	23.5024	23.7533	24.5203	NA	24.1574	22.8912	24.3681	23.2773	23.6701	22.7626	24.2967	24.4333	24.9862	23.8404	25.0612	NA	23.3438	23.7771	23.9872	23.6145	24.2068	24.374	24.3827	24.2828	NA
O49453	0	25.3231	25.4284	25.0275	26.7536	26.3518	26.6262	26.7694	26.2379	26.4371	25.6008	25.8031	25.8746	26.9159	26.7437	26.7211	26.4469	26.4391	26.0559	25.6254	24.9256	24.5085	26.5312	26.0793	26.6761	26.1358	26.1423	26.9098	25.5189	25.8036	25.5905	26.7969	26.3817	26.1981	26.4665	26.443	26.2343
O49460	0	22.6487	23.6764	23.1751	24.6771	24.4016	24.5797	23.766	22.8048	23.3803	23.1408	23.6588	23.1191	24.4196	23.5984	23.439	23.0937	23.3889	22.8108	21.3831	22.1426	21.954	22.6271	24.7806	22.6461	22.5206	23.4432	23.6954	23.0863	23.3533	22.1675	22.9575	22.6602	23.7398	23.3621	22.6759	23.9327
O49485	0	21.4526	21.4122	21.6497	24.0094	23.7189	22.9785	23.7039	23.2618	23.3933	22.0545	22.1171	22.4003	23.4869	23.3062	22.9918	23.092	24.5293	21.9952	21.7035	21.6811	20.5159	21.5804	22.8718	24.034	21.932	23.5539	21.2461	21.1023	22.8756	22.4758	23.5093	23.5104	22.003	22.7181	23.5115	23.3787
O49499	0	23.7953	22.6958	22.777	24.9334	25.1926	24.6626	24.579	25.2765	24.5084	23.9907	23.2635	23.0162	24.0485	24.6957	24.1949	25.2252	24.4166	23.5037	23.5356	23.7457	22.7792	24.5206	24.924	24.4996	23.3806	25.1657	23.4194	22.9523	23.5635	22.7428	24.9329	24.7926	24.2725	25.3126	24.5	24.7377
O49543	0	21.0554	21.7207	22.121	22.7748	22.4404	22.6438	22.5825	22.1254	23.0702	22.7202	22.0823	22.8112	22.7968	21.2248	23.1954	21.122	22.2753	21.8798	NA	21.3115	NA	22.4234	22.5144	22.4254	22.3797	21.0232	23.1298	NA	NA	NA	23.7708	23.2201	22.353	22.5369	21.326	21.2043
O49562	0	21.8558	22.1865	22.2538	22.9256	23.8563	24.6308	23.7098	23.6391	24.0378	23.4085	23.5287	23.6329	24.7012	24.2768	24.9228	24.9354	24.3857	23.8865	22.8101	22.9227	22.75	24.1093	25.216	25.3328	23.612	24.8645	23.7501	23.0194	23.6536	23.8273	25.2834	24.0632	23.4613	25.1603	24.0027	24.5259
O49607	0	23.7354	24.4989	25.427	22.792	23.3362	23.2408	22.5385	NA	24.0717	22.541	23.3314	23.2003	22.2565	22.5698	NA	22.3188	22.5546	23.2316	24.1068	24.2544	24.9169	22.1332	NA	22.7704	NA	22.1824	23.1468	24.1104	23.7338	24.1033	22.373	22.5504	NA	NA	22.9992	22.969
O49627	0	NA	24.7495	NA	NA	NA	25.7023	NA	24.8833	24.8156	NA	24.84	NA	24.5691	NA	NA	NA	24.6756	NA	NA	23.4336	NA	NA	NA	NA	24.0364	NA	NA	NA	NA	NA	NA	25.0189	NA	NA	25.1279	NA
O49629	0	22.2911	23.7899	22.0995	24.5222	24.89	24.959	23.5795	24.8734	24.1705	23.3147	23.2399	24.5179	24.5227	24.7759	24.4266	24.6335	24.7116	24.5753	22.9391	23.3271	21.3325	24.4096	24.3433	24.9447	23.2093	24.5951	23.3294	22.7464	23.3619	23.5082	23.7978	23.5821	24.5211	24.9051	24.822	24.7955
O49636	0	22.5924	21.4604	22.1815	25.2832	25.3923	25.0395	24.4026	24.9578	24.9193	24.3648	23.909	23.5254	24.8707	23.6967	23.9173	24.7719	25.1154	24.7467	23.9972	NA	NA	25.0538	25.5776	24.3215	24.1701	24.9089	24.7882	24.4339	NA	21.9723	22.8029	24.3424	24.3682	25.0466	24.8971	24.952
O49668	0	19.254	NA	17.9469	NA	18.788	18.3581	18.806	18.6724	18.0897	19.5042	17.7199	19.1989	18.0522	18.3449	18.951	20.1119	19.5286	19.0623	NA	18.5464	NA	18.5243	20.2775	NA	NA	20.1927	19.9841	18.3905	18.534	19.7121	19.5336	19.6389	NA	19.6147	18.197	18.474
O49675	0	21.0468	NA	NA	22.5699	22.8879	24.113	23.2206	22.9545	23.8983	21.7204	NA	22.0842	21.8344	22.9127	23.7023	21.4036	22.5365	22.742	21.1498	NA	NA	22.0822	22.3106	22.9688	22.2131	23.2102	23.3813	NA	21.4901	22.6398	22.8606	23.4933	23.715	23.3051	24.0448	23.5501
O50008	0	24.3392	23.8365	23.3718	25.6865	25.3468	25.5033	25.3356	25.8285	25.5731	24.3965	24.1927	23.8196	25.7817	25.4532	25.4005	26.0354	26.1235	25.3075	23.1759	23.6763	22.5459	25.3057	25.7508	25.7829	25.4201	26.1577	25.3287	23.3118	24.4739	24.4721	25.5964	25.9529	24.8564	25.9893	25.828	25.3751
O50039	0	23.3668	21.9436	22.1538	24.0947	24.498	23.8479	23.5481	24.6959	23.8178	23.7762	23.7193	23.0292	23.6786	24.8023	24.2047	23.3512	24.1524	24.0466	23.2941	21.2688	22.3389	24.0058	25.0623	24.0162	23.0539	24.6782	23.8695	23.349	23.3906	23.082	23.9971	24.2251	24.5835	24.1579	23.8046	24.3839
O50061	0	25.4524	25.6169	23.4476	25.7292	25.244	26.4501	25.922	25.7588	25.5391	25.4817	25.1496	25.2996	26.3181	25.4694	25.2805	25.7792	26.2703	25.3641	25.2937	24.222	24.4593	25.74	26.1315	25.8877	25.5569	25.7257	25.6084	24.7796	24.7066	25.5398	25.6294	26.1614	25.7952	25.6819	25.2676	25.5828
O64517	0	21.1179	22.4838	22.4821	24.332	24.3709	23.7622	22.7933	23.5373	22.4807	22.8639	22.7374	23.2389	24.4086	23.8463	22.829	23.4481	21.5941	23.6327	22.0282	21.8707	20.943	23.3308	23.0041	23.692	23.3658	22.2793	23.0016	21.6108	22.1904	21.6803	23.7139	23.3696	23.8714	23.2631	23.5632	23.2298
O64530	0	24.2588	24.5098	23.9707	25.3639	25.5184	25.0066	25.4522	25.1929	25.3429	24.1983	24.3678	24.3572	25.5478	25.2706	25.584	25.8519	25.6608	25.4779	24.7207	24.8886	23.2112	24.8973	25.453	25.145	25.1769	25.6592	25.0574	24.0675	24.7091	24.6644	25.3275	25.7314	25.1693	25.6864	25.4156	25.2267
O64628	0	22.5953	23.0631	23.7772	22.8262	23.4766	23.7002	NA	23.2814	NA	23.221	23.7409	23.5163	23.3398	24.077	23.9229	23.5837	24.1156	24.1577	24.3807	24.8172	24.4549	22.8989	23.5704	23.8471	22.8754	23.9508	23.4667	24.203	23.1274	23.3135	23.3692	23.9053	23.6478	24.1973	24.2029	23.9121
O64644	0	21.3319	22.9036	24.2249	21.9893	21.588	20.5839	20.3166	19.4625	20.3645	22.8735	22.9449	23.9404	21.044	20.8033	21.4885	19.8609	20.5549	21.5875	23.5539	24.0735	23.7956	19.607	20.149	21.5567	20.6098	20.476	21.8608	22.0211	23.866	24.1944	19.7564	20.82	22.0122	20.2368	21.7871	21.9764
O64688	0	20.9286	21.427	NA	NA	22.8045	NA	NA	23.8526	NA	NA	23.0502	22.9271	23.9744	24.0092	23.1919	25.0343	NA	NA	20.5216	22.4832	NA	21.71	24.0472	NA	22.8054	23.1513	22.9913	23.0074	NA	23.6161	23.2972	23.0298	24.5344	21.9751	22.8117	NA
O64700	0	23.592	24.1065	22.4214	24.9877	22.6748	23.6318	23.7204	24.0037	24.996	22.754	23.4186	23.6978	24.7674	23.1541	24.1283	23.6404	23.8665	24.296	23.5332	23.5121	23.9531	23.7421	23.7841	24.2168	24.4564	24.018	24.2566	22.5404	22.5858	23.8078	23.7751	23.7828	23.8493	23.6121	23.6362	24.2717
O64750	0	23.4674	23.2484	22.7384	24.3054	24.619	24.6452	24.4721	24.4547	24.3175	23.3236	23.2341	24.3415	24.4343	24.4116	24.1198	23.9972	23.7339	23.8129	23.2909	22.4594	22.1043	23.4134	24.4556	24.4649	23.82	24.1685	24.2887	22.9104	23.399	22.9964	24.4883	23.9635	23.8328	23.3162	23.9597	24.1335
O64764	0	22.4729	22.5227	22.6234	24.5447	24.2996	24.044	24.9995	23.7656	23.5762	22.8643	23.8475	22.6425	24.3	25.0409	23.7631	23.9423	23.9396	24.2524	23.4218	22.7078	21.6171	24.2815	24.2667	23.9087	24.1822	24.1405	24.0054	21.5529	22.5956	23.1223	24.1308	24.1186	24.8624	23.8913	23.5419	23.8934
O64816	0	NA	NA	23.3955	22.835	23.9021	23.6775	23.0187	23.7367	23.5191	23.9932	23.1951	23.3935	NA	22.3453	NA	23.889	NA	NA	NA	23.3847	23.8824	NA	NA	23.9484	NA	23.4374	23.061	23.3964	23.5547	24.1601	NA	23.3493	NA	NA	23.029	NA
O64864	0	NA	24.8422	23.371	25.647	25.1111	25.1156	24.041	23.7639	24.7597	NA	22.9191	23.7695	24.1635	23.2341	22.7977	NA	22.4564	22.673	22.0066	22.5077	22.8136	21.89	22.98	23.38	21.3961	21.3711	22.5565	22.211	22.5604	22.071	21.8584	21.6037	21.9246	22.0225	23.2786	23.0957
O64883	0	NA	22.8015	NA	23.1321	24.2021	22.9595	24.4517	24.7004	23.5028	22.7425	22.9479	23.5848	23.8892	23.6662	24.1604	23.612	23.9912	23.7669	NA	NA	NA	23.9024	23.0598	NA	23.193	22.9898	NA	NA	NA	NA	22.9457	23.5575	24.0497	23.6134	23.7309	23.2091
O64903	0	21.889	22.3319	20.9065	23.5743	22.5964	22.7679	22.475	23.0454	22.5346	22.0589	22.552	22.8782	23.1786	22.9541	23.1502	22.4568	22.5114	23.2187	22.0644	21.5841	20.7822	23.538	23.402	23.1265	22.6704	21.6813	22.3057	21.2782	22.2146	22.2106	22.7474	23.3209	22.9466	23.6683	23.4468	23.3691
O65041	0	NA	NA	NA	NA	NA	NA	NA	NA	23.8898	NA	NA	23.9234	NA	NA	23.8683	NA	23.6235	NA	NA	NA	NA	NA	NA	23.8887	24.0368	23.1393	NA	NA	22.853	NA	NA	NA	NA	NA	NA	24.1635
O65202	0	24.241	24.1281	22.8925	25.1368	25.0119	24.6618	24.9707	24.8242	24.4021	24.1471	24.8152	24.6247	24.9833	24.2221	24.7236	25.146	24.53	24.6846	22.0743	23.6422	22.0224	24.8996	24.7149	24.8715	24.667	25.0904	24.7524	22.9331	24.2096	24.8925	24.4627	24.3999	24.0315	24.8999	25.0409	24.1443
O65220	0	23.1317	22.6058	21.5658	25.1165	25.2428	24.883	24.5489	24.4562	24.7792	23.3932	23.091	22.7624	24.0119	25.269	24.8147	24.7161	24.8918	24.6094	24.6179	22.6739	21.2768	23.8798	25.4677	24.7988	25.0299	24.505	25.1152	23.4891	23.4534	22.1955	23.8186	24.1083	24.7653	25.1388	24.6801	25.1132
O65258	0	21.7208	22.0631	NA	23.3007	23.284	23.2544	23.3516	23.0455	23.2461	22.653	22.5091	22.192	22.9968	23.8284	23.5117	23.0224	24.056	23.0854	23.0128	22.0976	21.8955	24.5543	23.7746	24.4041	24.1332	24.5501	24.6175	22.2512	22.5762	22.2923	23.6651	23.5529	22.7927	23.3481	23.8013	23.4915
O65271	0	NA	NA	NA	NA	23.2776	NA	23.3333	23.6157	23.9815	NA	NA	NA	23.2339	23.9152	24.0621	23.3815	23.765	22.8114	NA	22.5206	NA	23.3894	23.7441	NA	23.5009	23.8138	22.4184	NA	NA	22.3537	22.8551	23.5737	23.5313	23.282	23.132	23.4544
O65272	0	21.8284	21.6702	20.8504	22.8186	22.5846	24.2543	NA	21.782	23.3869	21.1471	21.8484	20.2432	23.304	21.5569	21.8363	23.2855	21.7026	22.6704	21.6767	20.7236	21.5484	22.7976	23.5532	22.961	21.5706	21.9206	22.4841	21.0997	21.1789	21.096	22.0619	21.7017	23.0266	21.3137	21.6182	22.4104
O65282	0	27.4788	27.2918	26.5932	28.114	28.2878	27.9649	28.301	28.2396	28.4686	28.0125	27.6199	27.6575	28.0941	27.8939	28.4366	28.0933	27.9993	27.9858	27.4263	27.454	26.5799	27.9941	28.5024	28.2501	27.9489	28.5923	28.2157	26.8839	27.5755	27.7344	28.2758	28.1387	28.0202	28.3187	27.9792	28.1981
O65351	0	23.9306	22.8926	22.2764	24.0567	24.278	23.7619	24.3575	24.9529	24.4031	23.5106	23.4475	23.4829	24.4262	23.9854	23.6056	24.508	24.3734	23.1783	22.8179	23.4172	22.6772	22.4176	24.779	24.2888	23.8673	24.7512	23.8687	22.9741	24.4483	23.4201	24.3415	23.8755	22.3478	24.2719	24.1873	23.9728
O65355	0	21.2696	22.1816	NA	23.4257	22.7889	23.6969	23.614	22.4402	21.8626	22.2605	21.3893	22.8964	24.5978	23.4804	23.0609	24.2261	23.1185	21.9388	22.3296	21.3383	21.338	24.3847	23.8293	24.2201	23.3702	23.0703	23.985	NA	23.1772	22.1408	23.1764	23.3895	25.2761	23.2929	23.4679	22.7197
O65390	0	23.7647	23.6038	23.1808	25.0405	25.0806	24.7351	24.6727	25.2459	25.0421	23.8879	23.4517	23.8704	24.7664	24.4813	24.6871	24.775	25.3816	24.3952	22.9563	23.1214	21.5256	23.9352	24.528	24.5716	23.5902	24.394	23.8817	22.7081	23.6422	23.9149	24.5628	24.1652	24.9891	24.7732	24.4878	24.7584
O65396	0	26.1526	25.9627	25.5785	26.8543	26.9695	26.9766	27.1333	27.2906	27.0688	26.5644	26.425	26.3346	27.4833	27.1443	27.2782	27.3583	27.2489	27.1325	25.9315	26.0541	25.427	27.0495	27.451	27.2122	26.704	27.233	26.8249	25.8069	26.1907	26.5077	27.136	27.574	26.864	27.4678	27.205	27.0776
O65398	0	27.5726	26.7093	26.8888	28.5363	27.8772	28.5134	28.2241	28.7048	28.4971	27.8826	27.8864	28.0943	28.3464	28.6922	28.6822	28.2435	28.4936	28.5789	27.4948	27.1599	26.8182	28.3796	28.3874	28.5002	28.0074	27.8961	27.8217	27.4799	27.685	27.6027	28.6095	28.6394	28.2204	28.7234	28.3422	28.647
O65469	0	NA	NA	23.2192	23.5762	24.9024	22.8671	24.3077	24.4668	24.0102	NA	23.2327	NA	23.5259	22.6274	23.1572	23.8588	23.7972	NA	NA	NA	NA	NA	NA	22.5763	NA	23.4383	NA	NA	NA	NA	24.0158	22.6593	NA	23.1369	22.6104	23.3181
O65569	0	NA	23.5032	NA	25.0502	24.2503	24.1125	24.3754	24.5214	23.9007	NA	NA	23.9669	24.3241	24.338	23.6182	NA	24.0263	NA	NA	NA	NA	23.8838	24.8263	24.0898	NA	23.1302	24.6146	NA	NA	NA	23.9384	23.7818	23.5803	24.1965	NA	24.0162
O65570	0	20.0846	21.6227	20.1164	22.272	22.2002	23.1028	21.1407	21.4249	22.7888	19.7291	21.1471	20.7967	22.482	22.1084	21.2186	19.9165	21.9243	21.2647	20.5554	21.0799	NA	21.3754	21.9841	20.6871	21.4522	21.8479	21.6394	20.9175	20.7345	20.5324	21.8168	21.7838	22.4635	20.5156	21.7295	22.0201
O65572	0	22.5164	22.5973	21.8399	23.575	23.1756	23.9819	23.4902	22.9731	23.984	22.9564	22.6943	23.4443	23.4456	23.391	23.6348	23.4135	22.5483	23.0662	22.3212	22.5774	20.9134	23.2517	23.2944	23.3239	23.4198	23.7523	23.279	21.931	22.2961	22.8788	23.5371	23.088	23.8614	23.484	23.6494	23.6412
O65581	0	24.5796	24.9585	24.1652	25.4168	25.4181	25.559	25.4969	25.4399	25.3132	24.3079	24.4382	24.768	25.2861	25.7164	25.9314	25.5419	25.9106	25.3274	24.7272	24.9773	23.9879	25.6191	26.2382	26.18	25.2791	26.1419	25.6374	24.1775	24.892	24.7017	25.6491	25.4823	25.3882	25.4874	25.6651	25.286
O65595	0	21.4394	20.5639	20.5714	22.5569	22.6077	23.3489	22.4903	21.3014	21.5617	20.4834	22.2892	NA	22.759	22.6093	21.8733	21.3166	21.6698	22.5988	NA	20.7929	NA	21.0343	23.5726	21.5592	21.9161	21.7273	21.6633	20.5427	NA	NA	22.8292	21.2237	22.1372	22.1705	21.7175	21.2691
O65639	0	21.9718	22.4438	21.9757	22.7416	21.9536	23.1406	21.5289	21.8973	21.8243	22.6594	22.1176	21.2046	23.0432	22.6257	22.1207	22.0977	20.8531	20.649	22.2705	21.3063	21.4445	22.6031	22.6307	21.9903	20.9359	21.5379	21.1295	22.0449	21.8936	21.2184	20.9075	19.6813	22.5042	21.7461	19.7758	21.8363
O65660	0	25.6799	25.9929	24.8774	25.9182	25.9657	26.4393	26.0965	26.6609	26.2068	24.4824	24.4719	24.5355	25.5308	25.1027	26.2483	25.952	26.0417	25.814	24.3119	23.7188	25.0588	25.9388	25.7347	26.0983	25.395	25.9952	25.9268	25.4822	24.5024	24.9446	26.6202	26.5373	26.0959	25.8618	26.6956	26.0577
O65686	0	23.987	23.8943	22.3413	25.4958	24.0839	25.1769	25.7699	24.3854	24.4842	24.7529	23.4176	23.8203	24.4749	25.007	24.7028	25.5066	25.4342	24.6232	23.23	23.5573	22.649	24.3352	25.0228	25.436	23.7058	25.0433	24.4631	22.2987	23.5304	24.1306	24.6351	25.1148	24.5179	24.9288	25.4333	25.0588
O65693	0	24.2754	NA	NA	NA	24.5517	24.532	NA	24.9025	23.9999	22.9774	22.7127	NA	24.3239	NA	23.9186	23.0325	24.2642	25.0733	NA	NA	NA	24.4684	25.6479	24.4846	24.3492	24.8024	24.4597	NA	NA	NA	NA	24.5417	23.5143	24.5381	24.2603	22.9797
O65719	0	25.1505	24.9185	24.9916	25.6753	25.71	25.7463	25.8787	25.8632	25.8069	25.6506	25.3223	24.901	25.604	25.4952	25.5208	25.7814	25.68	25.6338	24.0713	24.5925	24.1613	25.5513	25.2636	25.6737	25.0954	25.8667	25.6613	24.4398	25.3237	24.8195	25.3326	25.8535	25.1419	26.0506	25.3537	25.6133
O65782	0	22.9473	22.6201	22.1552	23.0525	23.8842	24.2127	23.9819	24.1404	24.8344	23.1343	22.5529	23.2848	23.4713	23.6102	24.6121	23.7893	23.8907	23.6072	NA	22.2327	NA	24.0925	23.947	24.0594	24.04	23.9517	24.5439	22.1801	23.0891	22.9029	23.3699	23.7558	22.2016	NA	23.6356	24.5662
O65787	0	22.9818	NA	22.5966	NA	23.4697	22.909	23.8277	24.1176	NA	NA	21.9861	NA	NA	22.7528	NA	NA	22.669	NA	NA	NA	NA	NA	22.7187	NA	NA	NA	NA	NA	NA	22.2882	NA	NA	NA	21.972	22.7545	NA
O65902	0	24.2697	24.5204	23.3662	25.0972	25.2017	25.1901	25.107	24.2196	23.9013	24.4024	23.9912	23.935	24.6641	25.6455	24.2991	25.1598	24.3702	24.8024	23.0718	23.4296	22.6558	25.2923	24.2893	24.174	22.8723	24.5869	23.2554	22.6916	23.9459	23.1459	24.5168	24.9982	24.581	25.4253	24.7337	24.5126
O78310	0	26.0809	26.6258	26.0506	26.9651	27.7531	27.6583	26.6416	27.7948	27.8833	27.0259	26.533	26.2405	26.9148	27.0828	27.1574	26.6183	27.2961	27.0261	26.6278	26.8391	25.5631	27.0899	27.2489	27.5932	27.387	27.4073	27.7081	26.5822	26.7439	26.6702	27.4603	26.6129	26.8952	27.6414	26.8356	27.2333
O80439	0	21.159	26.1955	NA	25.2543	20.3851	26.5758	22.7012	20.9551	24.2499	24.4609	22.3341	22.7212	NA	22.2482	23.6117	23.0649	23.4489	24.5842	21.6791	23.4199	22.1148	22.533	23.5434	24.8735	23.7324	22.4038	23.2587	23.4056	22.2488	24.8491	21.1288	24.8361	24.375	21.2999	24.582	21.8251
O80448	0	26.162	25.8455	25.4628	26.0917	26.2284	25.6838	26.3095	25.8418	26.0301	26.5987	26.3533	26.4339	26.5515	26.9046	26.9958	26.4855	26.7688	26.4141	26.5072	26.5355	25.9899	27.2515	27.3253	27.3337	27.1496	27.1562	27.1846	25.6532	26.4218	26.4112	26.644	26.3265	26.4302	26.6461	26.6066	26.5392
O80476	0	NA	22.4895	22.1655	22.6344	22.6923	24.5495	23.4934	22.8386	22.7327	22.7576	22.902	23.4525	24.7729	24.4479	24.9284	24.6913	24.5176	24.4941	23.8435	23.8952	23.5699	24.4735	23.9103	25.2201	24.9015	24.9734	25.3137	23.5618	23.9549	24.2309	24.6715	25.5011	25.3719	23.2682	23.4532	24.0264
O80480	0	NA	21.5521	20.6214	21.9211	21.7322	23.4725	21.8745	23.2934	23.031	22.2	21.6823	21.6914	22.5609	23.7815	23.0355	23.8863	21.1285	21.1325	21.7527	NA	20.5747	21.8505	22.4696	23.5421	21.0078	22.1074	21.698	NA	21.5781	21.6217	22.2124	23.3215	21.963	22.3874	22.0619	21.5427
O80501	0	NA	21.8398	22.0587	NA	22.1855	21.5943	22.3638	NA	23.0884	22.6261	23.0407	NA	23.0581	21.8966	21.7561	23.8023	22.3999	NA	NA	20.6319	22.4876	23.0554	NA	21.8366	NA	NA	22.3691	22.3034	NA	22.0899	22.506	21.6829	21.5179	22.7658	NA	22.1344
O80504	0	27.1666	26.7641	25.2527	28.0135	26.7713	27.4106	26.1686	28.1365	27.4423	27.0952	27.3528	26.2109	28.2148	27.6842	28.1547	28.2447	27.3029	27.7593	26.2953	26.6581	26.4219	27.3287	28.1622	28.2322	27.5757	27.8765	28.2795	26.5971	26.8069	25.2983	25.9994	25.1059	27.9539	28.1216	26.8499	27.9143
O80526	0	24.7748	25.1363	22.7719	25.608	23.1898	23.7031	23.7696	23.4121	25.1378	23.258	23.0857	25.2805	23.8204	24.0086	23.2313	23.5346	23.4714	23.5612	23.1282	23.9829	23.455	23.1814	24.4783	26.3508	25.0039	22.1627	25.8796	22.8881	22.7908	23.4432	23.583	22.2151	24.1656	23.1704	23.2439	23.4473
O80565	0	24.0043	24.1203	24.3025	NA	22.7924	NA	21.8327	NA	21.2986	24.1434	22.4191	24.4507	23.0202	NA	NA	22.3203	23.0506	24.6449	25.4719	24.5395	25.3494	NA	23.61	23.6888	22.0595	24.2644	22.3069	24.2218	24.9765	22.7496	23.0007	22.8394	24.7942	NA	NA	23.4579
O80574	0	25.1781	24.532	24.0128	25.9235	24.0323	25.1496	25.4804	24.6617	25.8729	25.3172	26.2462	25.5118	25.3834	24.9998	24.5947	25.6217	24.7786	25.9845	24.8586	25.207	24.3045	NA	26.4273	25.8729	25.3292	25.4988	25.3667	24.4443	25.0791	24.6351	25.3886	24.9249	24.8434	25.8938	NA	25.3853
O80575	0	23.0581	21.8167	22.4476	22.6611	24.5501	24.6597	23.8051	23.7052	25.1093	23.7908	23.3219	24.236	24.3804	24.3728	24.2392	24.5103	24.8916	23.7728	23.0252	23.6311	21.9355	24.2714	24.7831	24.5833	23.827	25.222	24.2782	NA	NA	NA	22.4961	24.2788	23.8613	24.6502	24.6335	24.9649
O80585	0	22.9391	23.6207	21.5529	25.0424	25.0619	24.377	24.5807	23.8952	24.1464	23.7814	23.3959	24.023	24.883	25.0164	24.19	25.1233	24.2265	24.3299	22.4355	23.7037	22.6985	24.924	25.1185	24.7867	24.7568	24.9561	24.4606	23.0826	24.1364	23.6274	24.9927	24.9506	24.4304	25.0482	24.5899	25.0206
O80634	0	22.5578	22.3968	21.6198	23.7928	24.8772	24.5779	23.6245	23.8597	24.6374	23.2454	23.4206	23.3473	24.0435	24.5968	23.2233	24.0839	24.3108	24.0579	22.5463	22.5038	24.3626	24.13	24.1943	23.8222	24.2541	24.6528	24.1785	22.2851	23.5283	24.2461	24.8434	24.1444	24.0174	24.6885	24.0712	24.0643
O80653	0	24.1832	NA	25.5046	23.6669	23.1429	23.316	NA	23.0394	22.5564	24.6765	24.713	24.1516	23.8157	NA	NA	NA	23.4815	23.3669	24.5054	25.4304	26.1933	NA	23.891	23.8359	23.8594	23.1895	23.2434	NA	25.2921	24.9637	NA	NA	NA	NA	23.5628	NA
O80719	0	21.5349	NA	22.4505	NA	NA	NA	NA	NA	21.6676	21.439	21.0981	NA	21.3117	21.0044	NA	21.6512	23.8193	NA	21.2496	NA	21.3667	20.8907	NA	NA	20.9702	21.6635	NA	20.5323	NA	22.5623	21.0533	NA	NA	NA	21.3188	NA
O80763	0	NA	21.523	NA	NA	21.6326	21.2347	22.5592	22.5492	21.4053	21.9599	21.0585	21.7774	NA	NA	21.4156	21.327	22.839	21.8395	NA	21.7674	NA	22.9912	22.2578	22.1002	21.9415	22.875	22.6402	NA	22.2362	21.1967	22.0432	22.2038	21.0812	22.4675	22.1877	22.6049
O80796	0	24.5342	24.6743	23.9932	25.1445	25.3672	25.354	25.2797	25.0116	25.2587	24.6191	24.432	25.0107	25.6215	24.9174	24.9337	24.8008	25.4252	24.7561	24.6503	24.2533	23.9058	24.2958	25.5191	25.4816	24.5219	24.8796	24.9361	23.8179	24.2295	24.8053	24.8624	24.84	25.1006	24.7363	25.1662	24.8249
O80800	0	23.7791	NA	NA	25.0166	23.5637	25.3277	23.4404	24.7598	NA	23.6657	NA	23.6505	24.2731	25.9353	NA	23.5202	23.7369	NA	NA	NA	NA	24.3534	24.0414	23.1928	24.0769	23.525	23.3477	NA	NA	23.4157	24.255	23.952	26.3231	NA	23.8879	NA
O80837	0	23.2841	23.713	24.5795	22.7377	22.9002	23.1422	22.7233	22.3379	22.7042	23.6427	23.9157	23.6872	23.3485	23.2869	23.0755	23.3967	22.6686	23.6032	25.2951	25.2009	26.331	23.0594	23.5182	23.4329	23	23.4684	22.3706	24.331	25.4611	25.0208	23.3747	23.463	23.1318	23.0106	23.3557	22.8127
O80840	0	24.3737	24.6061	23.3741	25.6792	25.3041	25.5086	25.0663	25.2788	25.8839	23.882	24.0188	24.8396	25.7658	25.5475	25.1942	25.3556	25.4704	24.959	23.765	23.74	23.1511	24.957	25.0326	25.6879	25.3046	25.6073	24.6426	23.8544	24.3147	23.8553	25.5795	25.5279	25.2689	25.6123	25.402	25.419
O80842	0	21.4669	NA	NA	22.8551	22.4336	21.7779	21.5521	23.3209	23.3118	20.5359	22.8712	NA	22.7456	22.2125	23.257	23.3714	22.7917	22.6393	21.1926	NA	NA	22.5425	23.5965	23.5203	22.5157	24.478	23.082	21.2468	22.6703	21.9496	23.4063	22.9056	22.6572	23.6496	23.4194	23.8101
O80845	0	23.1563	22.788	23.4687	23.31	23.5136	23.3271	22.3491	22.5076	22.6629	22.2232	22.651	22.4143	23.4041	23.6119	21.8624	23.2479	23.5752	20.6397	22.8085	22.8441	22.8128	23.2786	23.154	22.251	21.2312	24.4832	22.7593	22.3032	23.1198	22.7926	24.2022	21.8742	23.8332	23.7082	23.1949	22.8525
O80852	0	26.2505	25.8308	25.8523	27.5273	27.5984	27.1114	27.4488	27.8775	27.663	26.4667	25.9688	26.1324	26.9077	26.6339	26.8005	27.2963	27.4872	26.7353	25.1927	25.4054	25.074	25.6579	26.4379	26.5946	25.7698	26.298	25.9927	25.7105	26.0543	25.996	26.9761	27.1481	26.9363	26.9981	27.3419	27.1649
O80860	0	25.443	25.2267	27.251	23.3888	23.9996	23.8415	24.2883	24.2436	24.5782	24.857	24.5581	25.2069	24.1245	23.9611	24.305	24.7843	24.4008	24.1761	26.5946	26.8792	27.5542	23.3851	24.3379	24.3493	23.7521	24.8937	24.1357	26.3585	27.0727	27.0219	24.4513	23.834	23.6741	24.6718	24.0415	23.8954
O80885	0	NA	NA	NA	NA	NA	NA	21.8338	22.2939	NA	21.6965	NA	23.1195	22.1543	22.813	22.2506	23.3852	NA	NA	NA	NA	NA	NA	NA	NA	NA	NA	NA	NA	22.5837	NA	22.2718	21.9944	NA	NA	22.2676	NA
O80915	0	NA	NA	NA	NA	23.3242	23.6383	24.2532	NA	23.8332	NA	23.4316	NA	25.1602	24.5692	23.7221	23.9979	23.5887	24.326	NA	NA	NA	NA	24.3788	24.3619	NA	23.2479	24.4502	NA	NA	NA	23.8319	25.2426	NA	24.3437	NA	25.152
O80934	0	27.2042	26.8979	26.4665	27.6318	27.5719	27.3379	27.8282	27.3121	27.3654	27.0572	27.2299	26.8996	27.8759	27.7178	27.6278	27.6517	27.8334	27.3955	26.8454	26.9326	26.0509	27.445	27.9519	27.8925	27.2923	27.5407	27.5514	26.705	27.0012	26.7413	27.6628	27.8753	27.4153	27.6956	27.572	27.5276
O80983	0	24.3524	NA	NA	NA	24.6464	24.4341	24.0153	24.5048	NA	23.8114	23.8261	23.6635	23.5271	23.4098	23.6916	23.8659	23.8092	23.4838	NA	NA	24.4547	NA	23.2032	23.8237	23.6699	NA	NA	24.1644	24.242	24.1745	23.3405	24.1693	NA	23.9604	24.3015	24.2547
O80988	0	24.2348	23.5356	23.5208	25.4801	25.5423	25.3343	24.9629	25.5891	25.3229	24.6563	24.3841	24.886	25.6597	25.0635	25.3183	25.7937	24.9061	24.9631	23.1793	24.1468	23.2466	25.1895	25.3419	25.3142	24.6718	25.7426	24.6839	22.4243	24.0728	23.8718	25.221	25.3547	25.1708	25.4489	25.1451	24.9255
O81014	0	22.3388	21.1682	NA	24.7073	23.6631	23.746	22.6077	21.9148	23.7543	21.5572	NA	22.0965	23.6143	23.9514	22.8703	22.7761	21.1521	20.8948	20.7868	22.8165	20.7034	24.3592	22.3615	23.4015	23.7541	24.743	21.8435	22.4333	20.6821	20.9662	21.9294	23.715	22.9788	22.8054	22.9803	22.293
O81098	0	23.114	NA	22.9519	NA	NA	NA	NA	NA	NA	22.9233	22.5427	NA	NA	NA	NA	NA	NA	NA	NA	23.4905	NA	NA	NA	NA	NA	NA	NA	22.7147	22.859	23.5372	NA	NA	NA	NA	NA	NA
O81126	0	26.4429	26.9938	27.3319	24.4703	23.417	24.1178	23.2595	22.5476	22.4738	26.2959	25.3648	25.3807	24.6528	24.4213	24.6486	24.9894	24.6	23.6881	26.6493	26.2478	27.1003	24.106	23.3484	24.4131	24.4102	24.7855	24.6894	26.9599	27.1015	26.2451	24.4838	24.5603	23.4278	24.7098	24.8246	24.5782
O81146	0	25.464	24.1876	23.5438	25.6539	25.8043	24.8812	26.1688	26.1739	26.121	24.444	24.6726	25.2962	25.8381	25.7913	25.6607	25.2898	25.5931	26.0248	23.747	24.2169	23.4608	25.1944	25.0695	25.4758	25.4338	25.3261	25.2221	23.7544	24.175	24.2727	24.9658	24.769	24.685	26.1078	25.2228	24.6182
O81147	0	NA	23.0558	NA	24.2501	24.6967	23.9692	24.6346	NA	24.5512	NA	23.3705	23.427	23.8759	NA	24.4428	24.4421	22.9391	23.7205	NA	22.9822	NA	24.4334	23.3732	24.8201	24.5727	22.7333	24.604	NA	23.8621	NA	24.9975	23.2361	23.3503	24.7018	24.8711	24.1977
O81148	0	21.2108	21.6038	22.0883	24.1184	22.09	21.9232	22.5417	21.1528	22.7839	20.3893	20.9007	21.351	23.5337	22.2589	22.043	22.4659	21.9353	21.2109	20.8262	19.8286	20.8158	22.3016	22.6479	22.9811	22.4195	23.5064	22.3072	20.3251	20.226	20.7114	22.2264	22.3884	22.2958	22.1406	21.7343	21.285
O81149	0	20.8183	20.6883	20.9332	21.8767	22.6346	23.0577	22.7528	23.9098	23.0278	20.9964	20.6306	22.6051	23.1992	22.7632	22.8949	22.3653	22.9858	20.9664	20.7119	21.5659	20.0297	20.8838	22.7721	22.9593	21.0282	22.3382	21.0189	20.3573	21.8699	21.1937	22.1128	22.1512	22.5163	22.8169	22.5802	21.9242
O81235	0	23.6294	23.6444	23.4759	24.8176	25.9192	25.2415	25.0587	25.2385	24.1922	24.499	24.1393	24.2498	24.7655	24.715	25.1848	24.7468	25.179	24.7446	23.795	23.8885	22.859	25.2426	24.7642	24.9283	24.6484	24.4848	25.391	23.4882	23.6455	23.9808	25.1163	24.9775	25.2334	25.4375	24.5871	25.0666
O81283	0	24.8687	25.0672	26.5553	23.0884	22.8768	23.0133	22.8774	22.9166	23.1154	24.1889	24.3811	24.6794	22.7485	22.8769	22.8279	22.9877	23.5491	23.1691	25.7498	26.0139	26.9544	22.51	22.5944	22.7053	22.7642	23.0948	22.9726	25.5689	25.8125	25.4628	22.6948	22.7934	23.0121	23.3141	23.2338	23.7609
O81439	0	21.3331	22.9093	21.2008	23.4534	23.996	24.1295	22.6152	21.6417	22.7214	23.111	23.55	23.9969	25.5264	24.7465	25.0567	25.0129	24.6649	24.7064	24.5048	24.271	23.2352	24.6157	25.7883	26.0121	24.4476	25.566	25.3311	23.1263	22.7083	22.2327	24.4806	23.8869	25.0919	24.9941	24.6323	25.1096
O81488	0	NA	NA	NA	NA	21.7394	21.5577	21.766	22.3704	21.0107	NA	NA	NA	21.3418	21.6411	NA	NA	21.3716	NA	NA	23.1564	NA	NA	NA	21.8411	NA	NA	NA	NA	21.54	NA	NA	NA	21.4054	21.9818	21.0829	NA
O81629	0	22.403	23.4773	22.3317	24.0863	24.4234	22.2688	22.8863	22.647	23.9407	21.0567	21.4508	20.6414	23.7066	22.2329	24.3154	23.8179	23.1613	22.7947	21.1494	20.958	21.2789	23.4243	23.8932	23.1056	21.1046	23.6579	22.0522	22.6996	21.967	21.8598	21.9278	22.5915	22.318	23.7261	22.8601	23.7193
O81644	0	21.2954	22.634	22.0594	23.6456	23.7312	24.2188	23.7023	23.6064	23.3475	22.2085	22.9535	22.8833	24.1575	23.8691	23.4328	23.2361	23.5581	23.7837	21.6397	21.4452	21.7551	23.4813	23.9898	24.5285	23.2294	23.6127	22.906	22.1294	22.5606	22.7008	23.314	22.9286	24.0086	23.2783	23.4397	23.7121
O81645	0	21.1117	20.9367	NA	22.9744	21.9485	22.5465	23.2265	22.9511	22.6249	22.3612	22.1791	22.7294	22.975	23.3004	23.4152	23.2271	23.1236	23.4181	22.1487	23.6807	21.3634	22.5783	24.3214	23.7155	22.6711	24.2177	23.9026	22.8502	22.5811	22.3597	24.1093	23.5096	23.2514	22.8437	23.268	22.9628
O81770	0	23.2294	NA	NA	24.2576	23.1842	23.4166	24.4603	24.6055	24.2137	24.3157	23.3	NA	24.5567	23.8757	23.5551	24.5372	NA	24.3314	23.4777	NA	NA	23.6075	24.4948	24.0882	24.7413	23.0541	22.968	NA	NA	NA	23.619	24.7809	NA	25.2275	24.685	24.1848
O81845	0	23.6289	22.7247	22.729	24.1898	24.3987	25.0069	23.6886	24.6834	24.7159	23.9563	23.364	23.9622	23.8373	24.6119	23.7528	23.7293	23.8369	24.3071	22.4539	23.8354	21.3066	24.0591	24.4842	24.2771	24.0481	24.8217	23.6935	21.4575	21.6248	23.2855	24.8679	24.4034	24.1444	23.7448	24.2875	23.825
O81852	0	22.1939	20.5849	NA	21.5949	22.3322	21.3532	22.0824	21.6936	22.6527	20.8506	20.627	20.862	23.4217	21.1243	23.439	23.0338	22.8459	21.9139	20.4624	20.7498	NA	23.0999	23.3605	23.3596	23.0687	24.1188	21.6647	19.5034	20.6661	21.4957	22.0443	22.7215	20.3397	23.3404	21.8566	21.1574
O81884	0	NA	NA	NA	NA	NA	21.7359	NA	NA	22.7462	NA	NA	NA	23.3665	22.1977	22.9263	23.187	NA	22.3845	NA	NA	NA	NA	23.2957	22.3178	21.6934	23.2434	NA	NA	NA	NA	22.5456	22.9305	22.3158	22.5769	22.9012	NA
O82089	0	23.893	24.6797	23.4311	25.2659	24.8406	25.4963	24.465	24.6751	24.7485	23.8441	24.9065	24.7991	25.2809	25.2401	24.6064	24.6313	24.8311	24.4664	23.9459	23.5381	23.3864	24.5701	24.5301	25.0907	24.6565	24.4432	24.5507	24.0146	24.4669	24.0896	24.7325	25.138	24.8913	24.6852	25.0522	24.9418
O82204	0	26.811	26.6346	25.9284	27.5225	27.7257	27.6077	26.6338	26.3993	27.9132	27.3733	27.1497	25.8503	27.6126	27.5468	27.0968	27.112	27.3945	27.2041	25.9426	26.4826	26.28	27.3423	27.575	27.7867	27.4986	27.225	27.3729	26.4183	26.8934	26.9566	27.4193	27.2524	27.5028	27.1608	27.1173	27.7406
O82230	0	24.3715	24.7036	24.2188	25.435	25.2394	25.4063	25.355	25.4651	25.2035	25.1405	24.8148	24.9153	25.1626	25.0392	25.5511	24.1838	25.0167	24.7188	25.2984	24.6747	24.0418	25.9428	24.8592	25.715	25.2699	25.3167	25.5066	23.5236	24.6489	24.4646	25.4396	25.3686	24.1259	24.6998	25.0562	24.5508
O82233	0	20.1193	21.4462	21.33	22.8335	22.4338	22.7444	22.4935	22.4931	22.2152	22.1957	21.7198	21.7516	21.9774	23.1221	21.8732	22.755	22.3971	22.4696	22.1428	21.8811	19.9337	22.4612	22.4539	22.6698	21.6626	22.0915	21.9026	19.838	21.7663	21.2921	23.0935	21.5903	22.0876	22.5243	21.9052	22.6639
O82234	0	25.0272	24.5814	23.8244	25.6252	25.8511	26.0561	25.9442	25.7834	25.7781	24.6392	25.0301	24.8999	25.1679	25.6054	25.793	25.1395	25.5997	25.6287	24.7985	24.4964	24.3283	25.3289	25.7066	26.0405	25.125	25.1556	25.1441	24.5488	24.9712	24.8368	24.5623	25.5236	25.7725	25.4895	25.0375	24.685
O82251	0	NA	NA	21.0644	22.7742	23.4118	NA	22.3783	22.6704	22.5191	NA	NA	20.9552	22.4603	21.4507	NA	23.4221	23.5592	NA	NA	21.0934	NA	NA	23.8096	23.7011	NA	NA	21.7533	NA	21.4309	20.6327	21.2508	20.9887	22.7663	21.038	22.1581	22.3921
O82258	0	24.58	23.131	23.0419	24.2907	23.2089	24.5808	23.2458	24.475	25.167	25.3726	24.8018	23.5665	24.0295	25.058	NA	23.0504	NA	25.4683	NA	NA	23.0915	25.5674	25.1197	24.2246	23.3504	24.6293	24.5048	NA	23.366	24.4104	24.1283	23.3313	24.1491	NA	24.8694	23.6714
O82261	0	23.7946	23.4095	23.0289	24.4375	24.5765	23.7189	24.2478	24.5494	23.7577	24.0217	23.939	24.0953	24.296	24.7961	24.4804	23.9568	23.6625	24.4086	23.7146	24.0238	22.5791	24.3844	24.42	24.4996	24.1736	24.6447	24.0326	23.5021	23.6437	23.1908	24.567	24.69	24.0037	23.7788	23.8797	24.2941
O82264	0	23.5823	22.093	22.7401	24.2357	24.1252	24.5433	24.1874	22.4203	24.2601	22.4542	24.2938	23.4349	NA	NA	22.7961	23.5157	22.5883	22.7077	22.7594	22.0104	NA	22.769	23.9386	23.8909	23.4047	NA	23.4984	22.7383	NA	22.3341	23.8589	22.3159	24.0674	24.6967	22.6378	23.6799
O82290	0	23.1569	22.8228	22.704	23.9248	24.166	23.9741	24.0213	24.3083	23.7064	23.6889	23.2036	23.0878	24.0261	23.6312	23.9803	23.5572	24.0004	24.2503	23.0217	22.2282	NA	23.2299	24.1101	24.209	23.0498	22.7553	23.1105	22.9849	23.2839	22.4985	23.1861	23.942	23.3904	24.5705	23.5922	23.7281
O82291	0	24.507	24.5689	23.8173	25.0382	25.1372	25.6104	25.4036	25.7039	24.9432	24.8062	24.9043	24.5841	25.4786	24.8698	25.6517	24.89	24.3917	24.895	24.1695	24.5177	23.8267	24.851	24.4882	24.8757	24.5126	24.5025	24.0846	24.034	25.3105	25.0452	24.9312	25.2723	25.1504	25.3007	24.4072	25.0845
O82314	0	23.014	22.8873	22.1783	23.323	23.343	23.4297	22.7288	23.5517	24.1059	23.7627	24.0324	23.3578	24.6141	24.044	23.7192	23.8595	24.1077	24.7252	22.7964	23.3488	23.0005	24.6987	25.4027	25.2701	24.638	24.727	25.9346	22.6735	23.3551	24.2133	24.7035	23.8029	24.3147	25.0596	22.7976	23.7837
O82352	0	21.8055	NA	23.3792	21.5704	21.9363	NA	21.1836	20.825	NA	21.9528	22.1309	NA	NA	22.2783	NA	21.685	21.6871	21.2639	21.5891	22.1344	22.4841	22.4255	22.5477	22.7781	22.0689	21.6048	21.4177	NA	22.1188	NA	21.4865	22.2817	NA	21.3006	21.8898	21.8802
O82392	0	23.5565	24.0231	22.9501	24.4847	24.5093	24.5646	24.5778	24.3254	24.188	23.6727	24.194	24.2857	24.4137	24.2582	24.1652	24.5204	24.2544	23.9681	22.6656	23.2509	22.8899	23.3699	23.8051	24.0128	23.638	24.0048	23.7261	23.2623	23.3609	23.2771	24.0737	24.2013	24.7521	24.2565	24.1918	24.331
O82399	0	21.629	19.4071	19.9999	22.2176	22.9628	22.9504	23.0688	23.3064	23.5487	20.3705	21.6061	21.5	23.2005	23.7764	22.9248	23.7642	23.771	23.0452	21.3077	22.032	19.7514	22.2091	23.7319	24.3813	22.2116	23.8676	22.7278	NA	22.0324	21.233	22.4855	23.5372	23.3461	23.7384	22.4196	23.0873
O82462	0	20.6258	22.2287	21.3274	22.8462	23.3456	23.2769	22.9572	22.8564	22.3662	20.529	22.6048	23.053	23.436	23.3356	23.1101	22.7263	22.4374	22.0656	21.2772	22.1334	19.9507	22.6121	24.0076	22.8651	21.7561	23.4599	22.2086	20.0147	20.7027	21.9657	22.7785	22.4752	23.0942	23.6341	22.3765	22.3477
O82491	0	23.2036	23.1524	23.6761	NA	NA	NA	NA	NA	23.0498	NA	23.2043	23.9346	NA	22.8503	22.0539	NA	NA	NA	NA	NA	25.0599	NA	NA	NA	NA	NA	NA	23.3398	23.3263	23.2311	NA	NA	NA	NA	NA	NA
O82499	0	25.1835	25.4308	24.9981	25.7585	26.6339	24.5338	24.5507	26.9036	26.525	25.1517	25.6634	25.3742	26.3238	26.657	26.4423	26.2643	26.9806	26.5398	25.0064	NA	25.3316	25.634	26.0225	26.3818	26.4152	26.2857	26.8344	23.9764	25.2211	25.5362	26.007	26.4292	26.4602	27.3019	27.2032	26.3971
O82514	0	22.7381	23.2742	22.3558	24.9013	24.436	25.0688	24.1095	24.7222	24.8685	23.1487	23.0267	23.8816	24.9801	24.3055	24.2309	24.1786	24.1069	23.5803	23.2962	23.1233	23.2522	23.4715	23.9299	24.7499	23.4048	23.8546	22.9385	22.6166	22.8328	22.9221	23.7123	23.7478	24.1666	23.9695	23.8334	23.6253
O82533	0	22.2934	21.0986	21.0381	22.8614	23.7505	22.8829	23.9129	22.9537	22.6646	22.2821	21.9785	20.3868	23.7033	22.2921	22.8958	22.8234	23.6177	22.5143	NA	20.3298	NA	22.1547	22.386	22.6878	22.347	21.2479	23.5269	21.0732	22.2854	21.4735	23.2669	22.5339	22.7583	23.369	23.6455	24.0198
O82628	0	24.1164	24.0573	22.7168	24.7614	24.5786	24.7181	24.0356	24.8146	23.9826	24.108	24.0164	23.4699	24.8955	25.0218	24.0238	24.3002	24.621	24.6208	23.6911	23.4439	22.9251	24.4189	24.0071	24.5962	24.1437	23.8045	24.0598	22.8315	23.6167	23.2294	24.7564	24.9485	25.3827	24.3356	24.6685	24.7432
O82629	0	20.301	20.8177	19.9631	21.5699	21.4839	23.3951	21.7257	21.9696	20.824	20.5636	21.7862	20.8932	21.7485	21.3283	21.1678	21.2306	21.1077	21.3858	20.3358	19.7041	18.7477	20.897	21.1176	21.6955	21.3969	20.1877	20.6822	19.7651	20.3211	20.4289	20.7268	21.9513	23.945	20.3227	21.6081	21.298
O82656	0	22.5408	NA	NA	25.0274	24.1663	24.8329	23.9267	24.5354	23.7463	22.3319	22.3253	23.308	24.806	23.9414	23.7043	24.2416	23.8837	24.7129	NA	NA	NA	23.1694	22.8188	23.8015	22.6495	24.9635	23.2963	22.9761	NA	NA	24.4477	24.9573	23.9141	24.4702	24.3715	24.6624
O82660	0	24.8241	24.3454	23.2865	25.5245	25.5961	25.6669	25.7233	25.9125	25.5791	24.5345	24.0175	25.18	25.3112	25.7388	25.9564	25.9095	25.8554	25.3853	24.7718	25.0429	23.2706	25.3365	26.1441	25.9331	25.2692	25.6476	25.6925	23.8758	24.2417	24.2078	25.3323	25.6005	25.5604	25.6366	25.6405	25.7607
O82662	0	24.3263	24.1673	23.4196	24.84	25.2508	24.8413	24.8765	25.0705	24.672	23.859	23.8987	23.9119	24.9801	24.3	24.7249	24.9983	24.784	24.6378	23.666	23.2738	22.5782	24.246	24.2296	24.2982	23.8893	24.2548	24.1603	22.9767	23.71	23.9011	24.4525	24.4952	25.0392	24.8402	24.2941	24.8535
O82663	0	24.9915	24.1424	23.8987	25.7404	25.6673	25.0391	25.8596	24.3071	24.7297	23.6926	24.5256	24.4083	24.5649	24.4371	25.0973	24.9339	25.1686	25.5954	23.9376	24.1803	23.0764	25.0041	25.5805	25.2209	24.4413	25.6219	23.7314	24.036	24.6702	24.3577	25.2699	25.0988	24.6575	25.0933	25.4472	25.4046
O82768	0	NA	23.6867	NA	22.4092	23.4307	24.8356	23.6617	23.7421	23.7418	22.5092	NA	24.3873	23.9387	23.3308	23.4482	24.2045	22.6132	23.6261	22.2489	NA	23.1063	23.3276	24.3933	25.3588	23.5175	23.5847	23.5013	22.2327	23.7369	24.7988	24.5565	24.7778	24.421	23.6672	24.2912	23.7141
O82796	0	21.8616	23.0852	20.9752	23.5512	23.1308	23.2269	23.5714	23.4017	21.8849	22.8946	22.5139	21.8428	24.3353	23.4077	24.0068	23.9954	24.1778	24.0907	22.3854	21.4916	21.4851	23.34	23.8467	22.7303	22.411	24.3133	22.0579	21.8828	23.0463	22.1082	22.9812	23.7364	23.3743	22.9211	23.2393	22.7039
P05466	0	21.3575	21.6936	20.1329	22.8724	22.7321	23.5378	23.2595	23.1312	22.6167	22.309	21.648	22.4013	23.5622	22.4715	22.5522	23.6429	23.3807	22.5729	22.1656	21.5252	20.5128	22.5546	23.5004	23.1717	22.4448	23.1366	23.1833	21.3258	22.0972	20.9079	21.6033	22.6428	23.411	23.3133	23.3744	24.3202
P09468	0	24.1714	23.2455	23.1862	26.8721	26.3283	25.9743	26.1885	26.5008	26.0551	24.2834	23.7706	24.1625	26.5131	26.6271	26.1063	25.9966	26.5042	25.0885	23.273	23.1696	22.784	25.2457	26.9068	26.5676	25.4801	26.6075	24.7736	22.9027	24.9188	24.2796	26.3243	26.747	24.8796	26.4839	26.7156	26.3763
P0CJ46	0	25.064	25.6049	24.0884	22.4271	26.377	24.5046	25.1628	27.3824	26.4988	23.9306	24.0152	21.716	26.317	26.1562	NA	26.2421	24.3555	25.4435	24.6471	23.1838	22.8202	24.6728	26.0692	26.5402	22.1912	25.7344	26.7768	25.204	NA	21.9444	25.9545	24.7507	24.8492	26.0705	24.7441	24.7085
P0CZ23	0	NA	23.7201	NA	23.3089	NA	23.2642	23.3342	23.3187	22.6847	22.9967	22.8694	22.6224	22.9407	23.3826	NA	23.6223	22.4606	22.9428	NA	NA	23.1148	22.8561	23.3011	24.3787	23.0477	23.8266	22.7486	NA	NA	23.7345	23.0174	22.8356	23.3841	23.3776	23.8343	23.3491
P0DH99	0	26.2142	26.3485	25.4409	27.504	27.1593	26.8578	27.4261	27.4611	27.2625	26.6688	26.4962	26.4744	27.4573	27.0891	27.2786	27.3902	27.1727	26.9742	25.6766	25.7441	24.9321	27.0286	26.8082	26.783	26.8074	27.5553	26.3875	25.9592	26.2005	26.3712	27.2154	27.4427	26.8568	27.4241	27.2449	27.0942
P0DI07	0	21.2867	NA	20.6031	23.4875	24.1148	23.554	23.5365	23.245	23.4993	21.2591	NA	21.7284	23.1157	23.4357	21.5691	21.3951	22.1995	22.2275	NA	20.924	NA	22.059	23.0516	23.4893	21.1167	23.0425	21.8347	21.1137	21.8851	22.9143	23.2607	23.0331	20.5317	21.9882	22.344	23.0941
P0DI74	0	NA	NA	NA	24.3298	24.8375	25.2981	24.1052	24.6868	21.8453	NA	NA	NA	23.7461	25.0122	22.4043	24.892	25.2348	NA	NA	NA	NA	NA	24.4283	25.3728	NA	NA	NA	NA	23.9858	NA	23.0325	23.6767	NA	25.0743	23.9963	NA
P0DI79	0	NA	NA	NA	NA	NA	NA	NA	NA	NA	20.1885	20.4616	21.505	23.1836	23.6804	23.6274	23.1225	23.8095	23.0554	22.9705	23.074	23.3071	23.1288	24.6035	25.2354	23.2675	24.7665	23.796	20.9889	22.0731	22.1563	23.1455	23.1429	21.9795	22.197	23.5965	22.6811
P0DKC4	0	23.9262	24.8217	23.672	25.0976	25.7017	24.9759	24.8386	24.4711	26.2912	24.5774	24.1759	25.2065	25.5005	25.3039	25.2511	26.161	25.4524	25.9373	23.7868	24.5332	22.8601	24.5648	25.2616	24.8647	24.2362	26.0422	25.503	24.1047	24.712	24.7484	24.8691	25.3254	24.6318	25.7468	25.0341	25.2791
P0DKI3	0	24.0185	21.6426	22.8907	24.0427	24.8574	23.5666	23.1219	23.3106	22.3894	22.3799	23.5718	23.9657	24.9542	24.6242	22.9127	24.2217	23.8097	24.1278	22.369	22.488	22.7709	24.3841	22.1087	23.6449	23.59	23.8696	23.7714	22.6379	22.9599	23.0916	24.5336	24.5314	23.2995	23.3233	22.3407	24.3073
P0DKL6	0	22.5615	23.5997	23.8111	24.113	23.1347	23.5146	23.3545	22.7112	23.0382	NA	23.7544	23.1761	24.466	23.1345	24.4295	23.477	23.6315	23.9831	23.0514	24.6446	24.1834	22.7148	23.4489	23.7556	NA	22.9847	23.5694	22.2555	NA	23.0047	22.2077	NA	23.3738	24.1963	23.2751	24.1206
P10795	0	28.4426	28.1424	27.2326	29.3148	29.0757	28.4777	29.4468	29.4182	29.337	28.8261	28.6413	28.6721	29.6593	28.7466	29.2617	29.5097	29.6636	29.363	28.0019	27.667	27.2361	29.1059	29.3535	29.4179	28.7947	29.3181	28.7408	28.0739	28.4568	28.4906	29.1927	29.6351	29.2245	29.6943	29.5179	29.3172
P10796	0	29.179	29.307	28.9241	30.098	30.6414	30.4451	30.0201	30.8317	30.4966	28.9501	29.2702	29.7843	30.488	30.3535	30.2818	30.7979	30.9559	30.5705	28.6988	28.7346	28.2603	29.0473	30.6231	30.2963	29.1173	30.476	30.1359	28.9514	29.3031	29.6045	30.235	30.4606	30.7246	30.8352	30.6764	30.8247
P10896	0	25.8704	25.8616	25.0245	26.9872	26.9183	27.0256	27.1466	27.0468	26.8925	26.086	25.9118	25.572	27.074	26.9899	26.6751	27.0251	27.4734	26.7109	25.2563	25.5245	24.6929	26.1796	27.2118	27.2554	26.3476	27.2867	26.5978	25.3682	26.3145	26.3034	26.9247	26.9515	26.5832	26.9115	27.1173	26.9818
P11035	0	22.868	23.1269	22.5957	24.4679	23.9447	23.685	23.98	23.5513	23.7657	23.5942	23.4619	24.0148	24.3157	24.3002	24.1951	24.3608	23.7659	23.4736	23.5392	23.3738	22.531	24.3816	24.4836	23.8519	23.7815	23.9023	23.7446	23.1222	23.3481	23.4889	23.977	24.4844	23.8246	24.6234	23.5131	23.5379
P11139	0	23.8346	24.105	24.1889	24.1331	25.5399	27.209	25.218	26.3827	24.8226	24.3414	24.4827	24.1349	27.2677	27.1863	27.364	27.0402	25.9996	27.2176	23.7393	23.9777	23.6647	24.2731	27.5457	24.4509	24.2003	25.3757	27.254	23.5004	24.2231	24.1763	26.8668	27.2192	25.0156	27.0867	26.0396	27.2742
P11490	0	23.5302	23.4275	23.2214	24.4291	25.4304	23.5922	25.2583	25.6586	24.7385	23.2542	23.226	22.5172	24.5868	24.8553	24.6494	24.6647	24.7523	24.821	23.0379	22.4041	22.9488	24.9194	24.7713	24.5138	21.0354	24.5254	22.9764	22.9576	23.2809	22.8977	24.5116	24.8252	24.3286	26.2271	23.5826	22.758
P11832	0	20.2993	21.581	19.0269	24.1707	24.168	23.0533	21.8324	22.5365	22.9923	21.7548	21.658	21.9649	23.2695	22.8463	22.7344	22.7881	19.4286	21.4445	21.863	21.8843	21.4631	22.5664	22.4243	22.0779	21.8594	NA	21.6908	21.8161	21.1222	19.0046	20.5549	21.7578	21.8951	22.263	20.808	23.8158
P12411	0	23.1016	24.0977	NA	24.0492	NA	23.3419	23.3146	22.9721	23.6372	NA	NA	NA	NA	24.2476	23.9474	NA	23.3302	NA	NA	NA	NA	NA	NA	NA	23.5012	23.321	NA	NA	24.1279	23.6376	24.5798	NA	23.1444	23.216	NA	24.1108
P13114	0	NA	NA	NA	NA	23.4609	NA	NA	25.6058	26.0124	24.8378	23.8096	NA	24.548	24.1166	24.4833	NA	24.1344	24.5958	NA	NA	NA	25.817	25.8487	NA	25.2829	25.6053	25.6391	NA	NA	NA	25.0022	23.6415	24.324	NA	24.1906	25.4264
P14671	0	23.8895	23.1421	23.6874	25.3054	25.6	24.658	23.9306	24.1915	24.1696	23.8754	22.4129	NA	24.5558	24.802	25.0594	23.4467	24.9837	24.4149	NA	22.8359	23.0321	23.1823	24.9432	24.4921	23.8723	23.4521	24.0458	22.1689	23.8872	22.0996	24.6753	23.6304	23.4201	24.782	24.217	23.1559
P16127	0	24.6221	25.1551	24.7681	25.3441	24.9222	24.5986	25.1571	25.3456	25.4994	25.8215	24.6533	24.9705	24.7988	24.7325	25.4289	24.8308	25.2491	25.0951	24.0841	24.2655	24.1514	25.5499	25.4247	25.7473	25.4935	25.1056	24.9362	24.1866	25.0965	24.8314	25.3624	24.8944	23.8644	25.6773	25.7069	24.9826
P16180	0	24.0793	25.4321	22.7946	25.7554	24.222	26.3399	24.287	23.7829	25.1656	24.3627	25.2946	25.618	26.907	24.6467	24.4919	24.7252	24.6301	24.0683	24.3192	23.7529	24.473	24.3958	24.746	25.9	24.7258	24.2412	24.6215	23.8725	25.0488	24.4305	23.0236	24.9211	25.9401	24.7308	24.4255	24.8943
P16181	0	25.3289	26.4229	25.6174	26.9318	26.1056	26.6514	26.3594	26.101	25.465	26.2787	26.0869	26.5852	26.6422	25.8568	25.649	25.8869	25.9186	25.6445	25.7937	26.0068	25.5158	26.278	26.5134	25.7678	26.4251	25.1529	25.9339	25.7977	25.6673	25.4116	26.0643	25.5462	25.5803	26.5483	25.883	25.8162
P16972	0	NA	NA	NA	24.9618	24.9079	23.6369	24.7062	25.2224	25.4546	NA	NA	NA	25.468	24.0042	25.2838	25.3792	25.1509	23.4679	NA	NA	NA	NA	25.3771	25.6467	NA	24.2131	24.3449	NA	24.7176	22.6285	25.963	24.3611	25.0242	26.1882	25.3346	24.8496
P17094	0	24.96	25.2438	24.7835	25.9668	25.0246	25.8966	25.4772	25.1264	26.0012	24.9911	25.3561	25.9338	25.403	25.3505	25.3981	25.1448	25.3751	25.3884	24.9573	25.4245	24.8052	25.1417	25.3723	26.1253	25.5506	25.1018	25.7114	24.4706	25.0012	25.1444	25.1592	25.2512	25.9115	25.3306	25.4422	25.6136
P17562	0	25.6063	24.4672	25.1942	25.2999	25.9516	25.5933	25.0966	25.9405	25.6218	24.9206	25.1835	25.0211	25.5917	25.4484	25.9645	25.5724	25.8422	25.7209	24.1176	24.3382	23.1508	25.345	25.2348	25.0982	25.105	25.2462	25.1475	24.1154	24.5792	24.8813	25.1974	25.4842	25.0336	25.5591	25.7208	25.8633
P17597	0	22.4304	22.8784	22.1315	23.7888	23.5714	24.2687	23.925	24.0469	23.7065	22.7934	22.4549	22.7561	22.7559	24.0241	23.7247	23.6733	23.7149	23.8527	21.6882	22.0494	21.5383	23.0835	24.4744	24.2324	23.4632	23.9288	23.0551	21.0093	21.5288	22.184	23.81	23.4189	23.3715	23.6631	23.6849	24.1554
P17745	0	24.6565	24.2127	23.9862	25.6758	25.5516	25.2983	25.6166	25.5629	25.4232	24.0987	24.199	24.5907	25.5592	25.3108	25.1805	25.4872	25.904	24.488	24.0236	23.7352	23.1061	24.4252	25.6725	25.8515	24.5488	25.0401	24.5069	23.7257	24.7582	24.197	24.5236	25.5653	24.8698	25.5419	25.6002	25.6418
P19366	0	26.5677	26.1527	25.221	27.4908	27.4096	27.4053	27.4494	27.357	27.4172	26.4221	26.3549	26.4089	27.5932	27.3326	27.0892	27.6874	27.5659	27.0018	25.9992	26.0429	25.2193	26.8451	27.4831	27.5378	26.8041	27.4476	26.6305	25.887	26.5704	26.7539	27.2792	27.4061	27.1384	27.7465	27.4048	27.4497
P19456	0	24.9423	25.2912	25.7316	25.0289	25.0759	24.9403	24.8367	25.5297	24.6824	24.4801	25.1598	24.8979	25.1307	26.1455	25.1777	24.5948	25.8205	25.0273	25.1524	25.3775	25.6509	24.5569	25.5669	26.3158	25.088	25.3912	25.6024	24.5323	26.449	24.6912	25.0348	25.3626	24.8336	25.7487	25.4711	25.7505
P20115	0	22.1375	23.2826	22.6283	23.9435	23.958	23.519	22.9423	23.741	24.508	22.8582	21.6358	22.9155	23.3114	23.7477	24.06	23.1999	23.4309	23.1672	23.1928	22.5975	22.485	24.0905	23.8924	24.6772	23.2661	23.2552	23.2514	22.408	22.6952	22.9725	23.2981	23.1068	23.4842	24.8513	23.62	23.443
P20431	0	21.3908	21.8732	21.0485	22.9299	21.195	22.6701	20.4399	20.3945	21.0443	23.0378	21.9313	23.2538	22.3445	21.1184	20.0027	21.5685	21.6248	20.2239	21.8294	22.8998	22.1585	20.9446	21.759	21.7678	21.552	20.9514	22.8521	20.807	22.4891	21.4566	21.2671	21.7407	22.456	21.0141	21.1861	22.4294
P20649	0	24.1086	23.4076	23.9153	23.9936	24.4708	24.2371	24.2852	24.0894	24.5249	24.4264	23.9002	23.4293	24.1004	24.0636	24.3012	24.3837	24.7313	23.7984	24.2285	23.8754	23.9332	24.2983	23.8247	24.7831	23.7547	24.7324	24.2155	23.5171	24.3181	24.8015	24.0729	24.6865	24.1563	24.5933	23.9379	23.7828
P21216	0	21.7645	NA	NA	24.2894	23.117	24.4925	23.1796	24.0727	23.5231	NA	22.4811	23.8526	24.4435	23.6282	NA	22.8784	24.1928	24.173	22.124	23.6552	22.0484	23.7491	24.9416	24.6156	23.8767	23.86	23.8527	22.7965	22.4856	23.1333	23.4381	24.2134	25.0503	23.883	23.1326	24.2469
P21218	0	24.5734	24.9756	23.8238	25.8967	26.0966	26.5806	25.581	26.3394	26.3089	25.0816	24.8661	25.1055	26.385	26.3103	25.5886	26.0114	26.1991	25.715	23.9185	24.3817	23.5751	25.1173	26.5013	26.3336	25.0772	26.5895	25.3478	24.1021	25.5273	25.3105	26.3933	26.4829	25.5797	26.4816	26.5212	26.057
P21238	0	26.8914	26.4536	25.5411	27.6053	27.4255	27.418	27.5609	27.3508	27.6055	27.1219	26.7681	26.9088	27.2863	27.3895	27.3695	27.6114	27.5789	27.2442	25.956	26.4937	25.5474	26.8178	27.2764	27.5535	26.9016	27.4196	27.1651	25.739	26.7478	27.0479	27.3252	27.4403	27.0453	27.6827	27.6398	27.5364
P21240	0	24.7592	24.8531	24.0331	25.3449	25.7105	24.9433	24.94	25.3535	25.5788	24.8777	25.0903	25.0311	25.7073	25.463	25.2063	25.5396	25.7331	24.9424	24.7568	24.3484	23.8726	25.1012	25.336	25.3012	24.9762	25.2743	24.7458	24.4189	24.5358	25.0318	25.2072	25.6585	25.3454	25.9128	25.7614	25.218
P21276	0	27.8019	27.3042	27.4326	28.6417	29.291	28.8049	29.3912	29.2842	29.0375	27.8148	28.1602	27.2085	29.1	28.5893	28.6651	29.1961	28.9868	28.6388	27.3592	27.2259	26.8133	28.3671	26.6567	28.4644	27.9881	28.8851	28.2998	26.8132	28.2453	27.466	29.2307	29.0875	29.0393	28.5792	28.6156	29.0946
P22738	0	NA	23.0251	22.9045	NA	NA	NA	NA	NA	NA	23.7344	23.8049	NA	NA	23.9958	NA	NA	22.5118	NA	23.4395	NA	NA	22.9719	NA	23.0436	NA	22.7851	NA	NA	NA	NA	22.9594	23.4489	NA	NA	23.2768	NA
P22953	0	23.7323	23.6113	23.2211	24.0606	24.6825	24.6333	24.4677	24.2681	24.5992	23.6017	23.4675	24.4575	24.2906	24.0732	24.1469	24.7655	25.4076	24.1954	23.4325	23.6998	22.6743	23.6843	24.4762	23.9033	23.5867	23.975	23.5566	23.5931	23.3975	23.4691	23.9935	24.4626	24.2898	24.5462	24.4252	24.4274
P23321	0	30.5084	30.895	31.6248	28.2709	27.6244	28.0056	28.5065	27.885	28.0962	29.9945	29.945	30.1556	27.7612	27.9321	28.0972	28.1189	28.3507	28.4068	32.267	31.895	31.8688	28.0985	27.8729	27.8483	28.3769	28.2711	27.7476	31.7489	31.3553	30.9451	27.632	27.3875	27.669	28.5031	28.1062	28.4024
P23586	0	25.4688	24.5641	25.2053	23.6523	23.6	23.6348	22.4799	22.6234	23.6907	23.7898	23.0731	23.9689	NA	NA	22.6875	23.3241	NA	22.5843	23.5271	22.9734	24.8896	22.8294	22.6676	22.3957	22.1838	23.5897	NA	24.4507	NA	24.6053	23.2788	22.5028	22.5861	NA	22.2504	NA
P23686	0	24.184	23.3667	23.9682	24.4876	24.0742	23.7812	25.0715	24.3626	24.951	24.1963	25.143	24.3322	25.1129	24.234	24.9254	24.5355	24.8968	24.1244	24.4257	24.5648	23.1344	25.5216	25.5314	25.2905	25.4289	24.6338	24.6582	24.4171	24.1682	24.0526	24.7904	23.5669	24.36	24.9871	24.1851	24.7031
P24100	0	21.8814	22.7926	23.0798	23.5507	24.0827	25.2846	22.8567	23.1205	23.766	22.3319	23.1746	22.7812	24.9788	21.9307	21.4829	22.358	22.8535	22.2231	21.6497	22.1431	23.1119	21.4106	23.238	24.9414	21.1997	23.5516	23.4396	23.2899	23.2412	22.2601	23.523	21.7419	23.902	22.2335	22.908	23.029
P24102	0	NA	NA	NA	NA	NA	NA	NA	23.8857	NA	NA	23.5709	NA	NA	NA	NA	NA	23.654	NA	NA	NA	NA	NA	NA	24.7009	23.4796	NA	NA	NA	NA	23.7321	NA	NA	24.5083	NA	NA	24.5686
P24636	0	26.9802	27.2139	26.1643	27.444	27.5012	26.5858	27.3352	27.5266	27.1774	27.238	27.2081	27.2274	27.4243	27.23	27.218	27.6977	27.4998	27.6454	27.5566	26.6032	26.4598	26.1071	27.1368	27.8564	27.3543	26.8349	26.7175	26.457	27.3396	27.0305	27.5969	27.2541	26.8056	27.863	27.2083	27.4478
P24704	0	26.6011	26.1813	24.2996	26.7335	27.3833	26.8054	25	25.4023	26.7267	25.26	25.5041	26.0283	26.7801	25.9098	26.7336	26.2012	25.5625	26.6706	26.2942	25.9703	24.7535	25.5339	26.5562	26.7646	25.4542	25.7997	25.8438	25.1583	25.4578	25.6974	25.5856	24.6292	26.5132	25.925	25.227	26.692
P24806	0	25.3271	24.0912	23.6347	25.0348	24.817	23.1981	25.1383	25.2529	24.6083	23.9074	23.557	23.5069	23.811	23.3333	NA	23.0719	24.8426	24.2737	22.9983	23.1582	21.8442	22.9844	23.0897	23.4282	23.1393	23.0113	23.358	22.6867	24.1693	24.0221	23.4059	24.2986	NA	23.3217	23.2829	23.3879
P25071	0	NA	23.5353	26.6853	23.3586	23.7606	23.4803	23.5982	24.8306	23.5811	NA	NA	NA	23.3951	NA	NA	NA	NA	NA	NA	NA	23.1397	NA	22.5746	23.3363	NA	23.8293	NA	22.9352	22.7162	NA	22.3793	23.1164	NA	24.0466	NA	NA
P25696	0	24.2447	24.9198	24.0362	25.6996	25.6289	25.4102	25.4321	25.783	25.8883	24.9047	24.785	25.1656	25.8826	25.5638	25.4698	26.3506	26.0501	26.0507	23.8247	24.6501	23.7397	25.3825	25.9779	25.856	25.3429	26.3184	25.4275	24.4567	24.8555	24.9812	25.7459	25.6386	25.0714	25.86	25.9636	25.9087
P25697	0	28.1044	27.6386	27.3719	29.0681	28.9369	28.7593	28.8376	28.9372	28.7433	28.1181	27.7665	28.2378	28.7759	28.9235	28.7734	29.0152	29.181	28.8569	27.8292	27.5873	27.007	28.3006	29.0923	28.8598	28.287	28.766	28.5573	27.4854	28.1995	28.193	28.7702	28.8561	28.4934	29.0484	28.8566	28.8459
P25818	0	20.4056	22.3569	22.7651	21.8895	NA	NA	NA	22.1408	21.9698	22.3266	20.4063	24.8592	22.0732	NA	21.9567	NA	21.5693	20.6967	25.3505	19.216	24.6415	NA	22.4182	22.2784	22.3352	NA	20.5635	22.3586	24.8756	21.2572	22.3452	21.7189	23.7568	22.603	23.952	21.1829
P25819	0	26.4181	26.3697	26.633	25.48	25.7965	25.8494	25.9295	25.8327	25.9698	24.7871	26.0426	25.6445	25.7534	25.9967	25.3205	25.7378	25.812	25.1159	25.8807	25.9684	25.6983	25.2596	25.7543	25.7609	25.4352	25.8965	24.7708	26.0494	26.9784	26.2246	25.5741	25.4145	25.1555	25.8935	25.9345	25.796
P25851	0	26.1868	25.9131	25.4103	26.5588	26.8951	26.4435	26.9981	26.8869	26.5928	26.4607	26.1358	26.1	26.8963	26.827	26.7807	26.9792	26.9637	26.8426	25.9485	25.9705	25.3596	26.9101	26.905	26.9981	26.8775	27.0591	26.5411	25.6282	26.1233	26.2897	26.9253	26.9721	26.3597	26.748	26.9146	26.9139
P25855	0	27.1384	26.7602	25.3079	28.488	28.8173	27.7092	28.4417	28.3505	28.3322	26.9029	27.0763	27.4273	28.0175	28.5787	28.4364	28.4259	27.7067	27.9195	25.5046	26.0416	26.026	28.3571	27.4546	28.2634	28.2725	27.9617	28.2167	27.1411	27.075	25.4793	28.6903	28.195	28.1311	27.8543	27.8289	27.9557
P25856	0	27.1332	27.1531	26.6238	27.4937	27.2608	27.8679	27.7359	27.5851	27.5615	26.8549	26.6285	27.0295	27.35	27.6819	27.0579	27.6637	27.6974	27.2728	27.1201	27.3642	26.4144	27.5826	28.0053	27.9396	27.6941	27.8862	27.9736	26.4025	27.2695	26.9103	27.6386	27.3892	27.5869	27.3842	27.6805	27.8535
P25857	0	27.9876	27.5709	27.5087	28.7304	28.4048	28.6103	28.6074	28.6529	28.5744	28.0217	27.6419	27.9105	28.4569	28.7599	28.5828	28.4326	28.6372	28.2138	27.8116	27.5634	26.9849	28.4041	28.4468	28.8596	28.3564	28.4652	28.2618	27.4046	28.0772	28.1202	28.8553	28.5871	28.4935	28.1435	28.6357	28.653
P25858	0	21.3295	21.4827	20.7998	23.2921	23.1489	22.7701	22.1342	22.6665	21.9565	21.0309	21.9141	21.7469	23.1289	22.2768	22.2557	21.9718	23.0451	21.7608	21.4437	21.3245	20.6803	21.4134	23.2107	21.6573	20.9391	22.717	20.3931	20.5038	21.8256	21.9161	22.5809	22.9696	22.4201	23.2663	22.8247	23.5485
P25864	0	24.8849	24.899	24.1683	25.834	25.5463	25.8776	25.8488	25.9819	26.1045	25.4797	25.1681	25.1402	25.8711	26.0766	25.6667	25.9631	25.8766	25.2116	24.1381	24.5094	24.3296	24.981	25.8574	25.849	25.0341	25.7759	25.2091	24.2962	25.0196	25.2056	25.5734	25.6702	25.6806	25.7442	25.6757	25.8456
P25873	0	27.1681	26.8282	26.2457	27.9067	28.1297	28.059	27.6894	27.955	27.6074	27.6367	27.4047	27.3054	27.7515	27.806	27.6835	27.2696	27.4485	27.2129	26.7281	26.3379	26.098	26.9028	27.129	27.728	27.3246	27.6728	27.003	26.2529	27.222	26.902	27.7167	27.5163	27.2027	27.7025	27.556	27.5818
P26569	0	21.4148	21.8888	22.7425	19.7618	18.1656	21.733	18.6025	19.3984	19.5302	21.7171	21.8903	21.7173	20.1258	20.4605	19.6685	19.1436	20.4496	20.2539	22.3769	23.4826	23.5848	19.2829	18.1863	20.8335	20.0971	19.6673	18.8425	20.3726	22.5372	22.6907	19.7949	19.5291	22.09	19.0434	20.3475	20.1307
P27140	0	27.2834	27.1446	26.3597	28.1881	27.9418	27.8506	28.24	28.2544	28.1226	27.8546	27.1196	26.9281	27.9689	27.9104	28.025	28.1238	28.3138	28.2146	26.5481	26.9488	26.4609	27.6034	27.7764	27.9932	27.789	28.0873	27.7059	26.8503	27.223	27.3858	27.9214	28.3136	27.7549	28.2474	28.053	27.9707
P27202	0	27.1494	26.5095	26.6547	27.3819	27.38	27.3241	27.6298	27.679	27.1968	27.2575	27.372	27.1379	25.8533	27.2516	27.7324	26.9507	27.7874	27.134	26.9324	27.0616	27.3909	27.1048	27.0241	27.6165	27.3878	27.0556	27.2965	26.5171	27.8459	27.1356	27.0412	27.9863	27.5326	26.3518	26.8934	27.3131
P27521	0	24.1562	24.7887	24.4386	28.038	27.4602	27.3837	27.4455	27.7355	27.1838	24.2933	24.0275	25.6381	27.7068	28.1243	26.3545	28.1488	28.0974	25.0388	24.358	25.8068	25.5879	24.2813	27.7409	28.0517	24.4349	27.9461	25.5429	22.8672	27.2719	27.3427	27.1484	27.3697	25.457	27.727	27.5051	27.3281
P28185	0	NA	NA	NA	NA	NA	23.2566	NA	22.7421	NA	NA	NA	23.5309	NA	NA	NA	NA	23.7934	22.7804	NA	NA	NA	NA	NA	24.7696	NA	24.2243	NA	NA	NA	NA	NA	NA	NA	NA	NA	23.3406
P28186	0	20.9553	24.5139	NA	24.3728	23.4648	24.5765	22.6404	23.081	23.8002	21.5067	23.2028	25.3443	25.0128	23.567	22.8875	23.3338	22.4065	22.6934	22.2483	22.9866	24.1902	21.5235	23.1658	24.2578	21.0712	21.3073	22.7763	21.4408	22.7922	22.1885	22.5907	22.4474	25.0364	23.2107	23.6731	23.7072
P28188	0	22.0917	21.9135	22.2217	21.753	23.2755	22.7242	23.4462	22.8397	23.1436	22.9421	22.2983	NA	23.0152	24.0274	23.7767	23.5813	23.7958	23.4092	22.0927	NA	NA	22.3078	24.131	23.6077	22.7234	23.2194	22.2559	21.7613	23.908	22.9284	23.1341	NA	22.3391	23.613	22.8898	23.5925
P28493	0	27.2077	27.8118	26.5394	28.4712	27.9752	28.3459	27.9433	28.0183	27.9369	23.9579	25.2072	25.5996	26.361	25.5104	25.1741	25.1101	25.0051	25.2815	23.9882	22.7596	23.2897	24.7182	23.8677	25.2722	24.3112	23.9099	23.9305	23.9358	23.8763	23.71	25.1539	25.4832	25.8819	24.8668	25.5156	25.0906
P28769	0	22.4154	22.0248	22.3207	23.3311	23.4263	23.3049	22.8251	23.1684	23.1493	22.1559	21.5088	22.6633	24.1695	23.526	23.173	23.601	23.5386	23.0577	21.8661	22.2629	21.6232	23.114	23.4672	22.9996	22.8933	23.7031	23.1622	21.8055	22.6935	22.4569	23.2387	23.8173	23.9353	23.1651	23.3797	23.7294
P29197	0	23.6303	23.8428	22.8964	24.6568	24.7091	24.8882	24.7382	24.4775	24.2842	23.8765	24.0724	23.4727	25.0017	23.4723	24.0663	25.1494	24.7431	24.4356	22.5669	23.1859	23.0783	23.4657	24.396	24.6435	23.8565	24.8698	23.7711	23.2873	23.6844	23.5529	24.6862	24.6382	24.1013	25.0117	24.4504	24.8737
P29402	0	24.357	24.6364	23.5939	25.2546	25.2651	25.4928	24.8137	24.6819	24.912	24.17	24.6671	25.2725	25.0729	25.3455	24.5809	24.6676	24.7835	24.4577	24.3741	24.069	23.3364	24.4037	24.3275	25.0762	24.0718	24.3413	24.3607	23.8934	24.9266	24.3594	24.9349	24.1403	25.3032	24.6487	24.9076	25.0809
P29448	0	NA	NA	NA	22.6573	NA	23.6521	22.4118	23.2633	NA	NA	NA	NA	23.8095	NA	22.7776	NA	NA	22.7199	NA	NA	NA	NA	22.961	22.766	NA	NA	NA	NA	NA	NA	NA	22.3165	22.9726	22.3384	NA	NA
P29511	0	27.0537	27.3229	26.4797	27.7601	27.8334	28.0203	27.019	26.6034	NA	26.1747	26.0885	27.2825	27.0371	26.8521	26.7077	NA	27.1341	27.6977	26.9468	NA	NA	26.9451	27.5253	27.6827	27.7117	27.0185	NA	26.7824	NA	NA	26.9336	27.1025	27.2628	27.0244	26.8974	27.0399
P29513	0	24.6067	24.5335	23.7875	24.7231	24.0782	24.7774	24.8869	24.8241	24.7593	24.7902	24.9218	25.1359	24.929	25.2866	25.3448	25.1237	24.0813	25.0232	25.0967	24.6941	24.336	25.1953	25.5521	25.3206	25.1797	25.0195	25.1884	24.3734	24.207	24.0697	24.7776	25.4336	24.5345	25.0769	24.7978	24.6318
P29514	0	23.4077	24.4255	23.6165	23.8654	24.2509	23.6253	23.0723	24.2322	23.5261	23.5281	24.1406	23.3317	25.6639	24.6779	24.7255	24.605	24.3692	24.7844	24.028	23.6197	23.2906	23.2528	25.6074	24.9699	24.3199	24.5359	24.9946	24.0356	24.0416	23.8528	24.827	25.0385	24.9249	24.2513	24.5352	25.068
P29515	0	21.8672	21.8604	21.9142	NA	22.0513	22.4299	NA	21.9382	22.9104	21.8922	22.1932	NA	22.7509	22.0931	25.0782	23.2644	23.5699	22.4941	22.1432	22.7698	22.3813	21.5974	22.4708	24.0759	21.7167	25.2994	23.5766	21.8208	22.281	22.106	21.7019	NA	21.8946	23.3591	22.717	23.6044
P29517	0	25.2637	25.913	24.7888	26.1592	25.1991	23.2626	23.1775	24.0327	22.6937	23.9374	25.9055	25.3886	25.8322	26.4148	22.6864	25.0827	25.8272	25.203	24.3124	24.1221	23.432	25.4778	25.3397	26.3582	24.8129	26.0874	24.9382	24.4508	26.1517	25.0262	26.6281	25.8487	25.0085	24.3348	26.2451	24.7604
P29976	0	22.6482	21.9049	21.762	23.3891	23.9023	24.3403	24.0983	24.1576	23.379	23.4774	22.8473	22.9139	24.0784	22.5649	23.4926	24.1753	24.1548	23.9082	21.1774	23.2073	21.8301	23.8741	23.8334	23.4584	23.4546	24.7082	24.2016	21.7789	23.3495	22.2706	24.3924	24.3016	24.1641	24.7435	23.7103	23.5409
P30184	0	23.3765	23.0867	22.2018	25.4095	24.9585	24.4211	24.6894	25.2118	24.2148	23.6411	23.1101	23.2325	24.4747	24.1411	24.1671	24.2908	24.1624	23.8111	22.0972	22.9926	20.9432	23.4847	24.7949	23.9568	23.9171	24.2539	23.9523	22.4884	22.9655	23.1992	24.0433	24.5362	23.7988	23.9472	24.4341	24.6764
P30186	0	25.37	24.2606	NA	26.1601	25.809	25.9585	25.6637	26.8214	26.2134	25.5086	25.3321	25.3089	NA	26.0807	25.969	25.886	26.2443	26.0083	NA	24.8592	NA	25.2131	26.6569	26.3865	25.4116	26.7461	25.6431	NA	25.0705	NA	25.4882	25.8807	26.4308	26.0653	26.4821	26.1637
P30187	0	NA	23.2996	23.5762	24.467	24.0618	24.4642	23.5764	24.6152	24.191	23.7215	24.4436	23.829	25.146	26.1829	25.348	25.7275	25.4985	25.0854	23.6571	23.0758	NA	24.7738	NA	24.6267	24.6386	24.3708	NA	23.3378	24.4095	23.4613	24.8128	23.9192	25.463	23.5448	25.5603	24.4047
P30302	0	NA	NA	23.4281	NA	NA	NA	NA	NA	NA	NA	NA	NA	NA	23.0299	NA	NA	NA	NA	24.5062	24.424	22.9586	23.619	23.9107	24.2439	24.2509	23.4781	NA	NA	NA	NA	NA	NA	NA	24.0818	NA	NA
P31166	0	22.668	22.3429	23.2862	24.7847	24.0452	23.8997	24.2306	24.8505	24.4318	21.9267	23.0816	23.3996	25.1462	24.8789	23.248	24.1408	24.969	24.1393	21.7077	22.2293	23.1392	23.5696	24.9725	25.0424	21.7621	24.7758	24.3414	22.8709	23.3525	23.9299	23.9122	24.4414	24.1556	24.3286	23.981	24.3248
P31167	0	26.7751	26.398	25.9556	27.5514	27.3145	27.3569	27.7625	27.8716	27.6257	26.6752	26.3736	26.1247	27.0112	27.358	27.5083	27.2323	27.5545	27.0597	25.5208	26.2155	25.698	27.1298	27.1258	27.7235	27.1783	27.0126	27.1691	25.5029	26.4644	26.5472	27.0549	27.5468	26.8075	27.2637	27.2889	26.9466
P31168	0	23.0588	24.6205	23.2909	24.9481	24.2966	24.5186	23.7961	23.1829	24.5027	24.4854	24.924	24.3673	25.1859	25.2927	24.8312	25.0202	24.6676	24.9813	24.8884	25.258	26.1939	25.8518	26.3287	25.5821	25.041	25.4253	25.3161	24.6473	24.3203	24.4503	24.9011	24.8159	25.2674	24.509	24.8828	24.8989
P31169	0	21.1557	22.0297	20.5647	23.3146	22.3327	24.9593	22.293	22.4476	22.3483	22.3464	24.331	23.3224	24.9374	24.6046	23.9069	23.8056	24.1565	23.8387	24.1481	24.9241	24.2649	25.1517	25.3249	25.9663	24.7758	24.9088	25.0491	22.5698	22.8412	22.4795	24.1932	22.9801	25.9311	23.9023	24.1077	23.9394
P31265	0	24.6791	24.6262	23.8639	26.0144	25.7869	25.6481	25.7617	25.7272	25.523	24.2837	24.6304	24.976	25.6711	25.5581	25.4038	25.8552	25.7713	24.8763	24.4596	24.4109	23.709	24.9298	25.4233	25.7378	25.152	25.4644	24.6309	24.2267	23.8031	24.4789	25.791	25.7619	24.981	25.9638	25.7537	25.5102
P31414	0	25.1211	25.6181	24.9092	26.1608	25.7059	26.2986	25.4092	25.3154	25.6273	25.0089	25.8014	26.0126	25.9134	25.8931	25.7858	25.3852	25.5785	25.4337	25.36	25.2603	25.0977	25.5891	25.6414	25.7634	25.7281	24.9603	25.6291	24.6614	24.9851	25.3116	25.7241	25.7681	25.769	25.3325	25.7003	25.7823
P32068	0	22.933	23.2008	NA	25.3237	24.6856	24.8476	24.769	24.9881	24.9592	24.0635	23.163	22.8662	24.7734	24.9036	24.2423	24.0376	24.6052	23.9159	NA	NA	NA	23.4103	22.7682	NA	22.7328	23.6871	NA	NA	23.0242	NA	24.3538	24.9073	24.7506	24.0312	22.5232	24.4864
P32746	0	23.3235	22.2058	22.1385	23.3146	22.7119	23.1959	23.0591	23.4517	23.8371	22.9022	NA	22.9112	NA	23.3581	NA	22.5877	23.292	22.4631	20.8742	22.968	NA	22.6715	22.515	23.5311	22.4704	21.8706	23.8599	NA	22.5761	NA	23.0298	23.3003	23.0624	22.3568	22.9818	NA
P32826	0	NA	NA	NA	24.3778	24.1832	24.2144	23.5326	24.0745	25.1559	23.9753	23.9802	24.2724	24.7897	24.1857	23.4983	24.4896	24.8431	25.4123	23.0664	NA	NA	24.2523	24.0988	24.9675	25.0344	24.4451	25.025	NA	NA	22.5714	25.3182	24.393	24.7664	24.756	24.6031	24.7068
P32961	0	22.9098	22.9	21.6598	24.4909	23.9312	24.0248	24.3259	24.2456	24.0886	23.236	22.5827	23.3095	25.3521	24.14	24.5971	24.3988	24.8959	24.1716	23.2567	23.1499	22.3988	24.6001	24.867	24.5566	24.4411	25.1208	23.875	22.1571	23.8201	23.6919	24.9208	24.9047	23.4026	24.1746	24.4196	23.4977
P33154	0	27.3691	27.027	26.4365	28.6671	28.8696	27.8578	28.4075	28.2908	28.2413	NA	NA	NA	24.0286	24.3274	NA	24.2145	24.6043	24.3069	NA	NA	NA	NA	NA	NA	NA	NA	NA	NA	NA	NA	24.0797	24.0139	NA	23.6535	NA	NA
P33157	0	24.7771	25.2921	25.2618	26.266	26.3166	25.9662	26.9099	27.0312	26.8802	20.5853	21.5835	21.6159	21.5094	22.8801	23.4517	21.329	22.0272	22.8476	20.76	NA	19.8072	20.4144	20.5381	22.5648	21.0942	20.2755	21.4607	20.1797	20.941	20.6435	22.4994	22.3004	20.8422	21.6955	22.1078	21.2542
P33207	0	23.5597	24.4722	23.2604	25.3605	25.1079	24.8914	24.6033	25.9282	25.9524	23.2944	23.6798	24.413	25.8698	25.4142	24.9746	25.9534	25.3204	24.0991	23.1143	22.2049	22.1372	24.916	25.4047	25.6423	24.6504	25.8864	24.9556	23.3172	23.3081	23.4191	25.3121	25.2521	24.2381	26.0383	25.3198	24.9588
P34066	0	24.907	24.7112	24.6523	25.3989	26.197	25.8981	25.592	25.2428	25.7038	25.2253	25.067	NA	25.9477	25.9398	25.8685	26.1655	25.5836	26.1247	24.4794	NA	NA	25.2915	25.3457	25.884	25.0181	26.2612	24.847	NA	24.7657	24.9721	25.561	25.8809	24.5187	26.1019	25.2458	26.0467
P34788	0	27.1884	26.6956	26.0959	28.0971	28.197	27.9883	27.7761	27.8153	27.5932	27.4036	27.0766	26.9577	27.2288	27.8436	27.8709	27.9398	27.6406	27.934	26.561	26.6697	25.5495	27.4142	27.948	28.1616	27.3454	27.8713	27.3159	26.1515	27.1552	27.5023	27.7488	26.4957	27.5868	27.754	27.9611	27.3241
P34789	0	24.8964	NA	23.6396	25.609	NA	23.71	24.1168	26.7239	25.7457	25.0838	24.5986	24.8482	NA	25.1533	26.0804	25.2779	26.121	25.6539	23.7571	23.7342	23.4796	23.4565	25.5006	25.0155	25.8687	25.0636	25.5795	25.1386	24.9141	25.1688	NA	24.5898	25.0672	25.52	25.748	24.7359
P34790	0	24.6267	25.3803	23.9544	26.8241	26.2247	26.1233	25.873	25.8425	24.9334	22.5214	24.513	24.0024	25.9841	25.1822	24.9725	23.7462	24.5918	24.8503	23.7645	22.6482	22.1299	23.5536	24.8139	23.593	24.692	23.6622	23.4863	24.0286	23.4215	23.6752	25.4529	25.0436	25.3368	25.1179	24.6495	24.2
P34791	0	25.4815	25.7696	24.6946	26.6077	26.7478	26.4239	26.6305	26.5626	27.1977	25.7202	25.5256	26.3257	26.8139	26.3189	26.2785	27.5806	26.9092	27.0587	25.3217	25.9112	24.6169	26.4379	27.1975	27.0203	26.6574	27.3374	26.9331	25.3735	24.8142	25.8688	26.5218	26.9192	26.537	27.6803	27.093	26.86
P34795	0	23.8685	23.52	22.6391	24.5071	24.7956	24.6376	24.3721	23.8421	23.8649	23.8986	24.2286	24.1152	24.1166	25.1617	24.6876	24.7664	24.5406	24.1448	22.7135	23.1211	22.3553	24.5665	25.2098	24.9441	24.4166	25.2441	24.1244	22.8494	23.7969	23.8706	24.7743	24.9361	24.3289	24.9059	24.6823	24.5367
P34802	0	23.2583	24.1213	22.8093	25.0539	24.3092	24.3409	23.6988	24.9658	23.6334	23.3912	22.3962	24.1483	24.6649	23.9261	24.5567	24.5186	23.1472	23.3067	23.6505	23.0638	23.2584	NA	24.5542	23.7775	23.008	23.9722	23.259	21.7916	24.0218	23.1458	23.6793	24.4939	24.3318	24.3516	23.4199	24.9698
P34893	0	25.7252	25.5162	24.1178	26.4912	25.5975	26.2896	25.0937	25.54	25.4611	25.769	25.3137	24.9839	24.986	25.349	26.1948	25.3251	24.4196	24.5933	25.1281	25.1221	24.0257	24.7162	24.6159	26.282	26.0629	25.7753	26.0655	23.7122	25.7917	24.9513	24.5448	25.0581	23.4142	25.9237	25.0279	24.3839
P35510	0	24.1808	24.0104	23.9249	25.5273	24.8768	24.687	24.2511	NA	NA	24.5359	25.416	24.3191	24.5039	25.2757	24.5207	24.7122	NA	25.0581	24.8235	24.976	24.3224	24.7731	25.3627	24.4812	25.1488	25.5584	24.266	23.7718	24.7281	24.6717	24.6078	25.4535	24.505	25.1619	24.9449	25.3532
P35614	0	23.3326	23.3343	NA	NA	NA	24.1486	24.2261	24.5419	23.7255	23.6734	NA	NA	NA	NA	24.2445	23.954	24.3027	24.0288	NA	NA	23.6881	23.306	24.0005	NA	NA	23.6692	23.7501	23.4985	23.8537	23.7959	24.2231	24.0728	24.2916	NA	23.9912	NA
P36428	0	22.2784	21.9759	21.6242	23.8009	23.4068	23.764	22.7514	23.2607	23.1854	22.6264	22.1535	22.0551	24.188	22.9126	23.0135	22.8984	22.7725	22.3218	22.2688	21.8027	21.7454	22.8853	23.1457	24.3394	22.8274	23.5772	23.0983	21.4101	22.4956	21.8333	22.8498	23.0537	23.4127	22.9746	23.277	23.1742
P37107	0	23.2545	23.2725	22.851	24.5278	24.6208	25.1394	24.3025	24.662	24.3844	23.7117	23.6815	23.6492	24.6393	24.545	24.4309	24.5352	24.6915	24.0221	23.1006	22.624	22.4148	23.9771	24.721	24.8044	23.711	24.6313	23.5138	22.9496	23.771	23.5155	24.4651	24.5103	24.0436	24.5665	24.6877	24.0243
P37271	0	NA	NA	21.3897	21.886	22.6472	23.815	23.0388	24.6802	21.1397	23.6063	23.5495	22.1484	21.5561	24.1816	23.8095	23.9863	22.4292	23.6769	22.0001	NA	20.7751	24.2692	21.8164	23.8075	24.2337	24.5615	23.2466	NA	21.7774	21.6418	21.5363	22.7843	22.8385	24.3235	23.6795	23.811
P37702	0	27.4376	27.8025	27.1565	28.9085	28.7243	28.6543	28.8919	28.9692	28.7233	27.5738	27.5221	27.5895	28.3251	28.5274	28.7126	28.6109	28.6959	28.5265	26.9732	26.8568	26.25	27.6955	27.7207	28.2731	27.7535	27.9427	27.6245	27.4421	27.5089	27.5192	28.6999	28.557	28.2694	28.685	28.6065	28.4041
P38025	0	23.1618	23.1121	22.2884	24.063	23.3234	24.4259	24.4714	24.2185	23.8716	23.3036	23.2491	23.3654	24.0837	24.7425	23.9925	24.8003	23.6607	23.8171	22.2452	22.4841	22.3574	23.6941	23.7604	24.2306	23.9821	23.5801	22.7218	22.9909	22.3725	23.1983	23.4231	23.8513	23.8431	24.296	23.3078	23.9877
P38418	0	24.214	24.6391	23.5705	25.7208	25.4209	25.6149	25.3367	25.2489	25.609	24.8181	24.3174	24.668	25.8106	25.3746	24.9863	25.253	25.342	24.7719	23.3304	23.5587	23.1994	24.3422	24.8682	24.9843	24.3716	24.4907	24.174	24.079	24.6418	24.4729	25.2809	25.7308	24.9377	25.3041	25.339	25.3563
P38420	0	23.228	NA	22.6124	NA	NA	NA	NA	22.1934	NA	23.5565	NA	NA	NA	23.17	22.8223	22.3621	22.7525	22.4377	NA	23.3812	NA	NA	22.9774	NA	22.5491	21.6956	NA	NA	23.4017	22.8734	22.8348	23.0427	NA	23.3135	23.4961	23.9874
P38605	0	22.8351	22.0741	NA	23.4243	23.2022	23.2177	23.853	23.1418	23.325	23.9894	23.3858	22.835	24.0899	23.5474	23.7928	24.1459	23.8801	23.4887	22.9652	NA	NA	24.3675	24.6619	23.7701	24.1223	24.6546	24.4913	NA	23.008	23.6502	23.8496	24.0653	23.074	23.6371	23.8917	24.1263
P38666	0	23.3691	23.395	23.9485	NA	23.0316	23.7955	24.0651	23.0902	21.2616	24.0201	23.2756	23.3091	22.9159	23.3734	23.8743	23.0164	23.3952	23.7326	23.0615	25.3095	23.0468	23.4132	22.9704	23.5127	23.4099	22.8466	24.1317	23.4607	23.7426	23.4368	24.3989	23.3195	22.657	22.9412	23.1372	23.0061
P39207	0	23.4757	24.0158	21.6024	23.9624	23.1654	24.3269	23.2813	24.3348	24.6201	22.6005	23.6467	24.5468	23.8853	23.6105	23.5079	24.1962	23.4578	23.6535	23.6563	23.6018	23.009	23.4064	23.9379	25.0421	23.959	22.7463	23.6962	23.325	22.9628	23.6699	24.2561	23.8177	24.6674	23.9174	24.0596	23.7527
P40941	0	30.6417	30.7374	30.9208	31.1354	30.6019	31.0474	30.7674	30.6749	30.8802	30.9894	30.6462	30.6198	30.4827	30.7989	30.5668	30.4366	30.4889	30.4902	27.3895	30.3931	27.2543	27.3955	30.2605	27.5114	30.6641	30.1959	30.5845	30.0894	27.5163	30.8355	30.6914	30.7169	30.7466	30.4112	30.4367	30.8744
P41088	0	NA	22.1881	NA	24.495	24.5344	24.3336	24.17	24.5161	24.0618	22.7556	22.8037	NA	24.2049	23.9235	24.278	23.9135	24.5005	24.2565	NA	NA	NA	23.2775	23.7166	23.6764	23.9022	24.4985	23.0877	NA	22.3056	22.2063	24.3933	24.3914	23.0371	24.1316	23.6791	23.8187
P41127	0	26.4991	26.5302	26.881	27.5061	25.6622	27.6988	27.4493	27.4327	25.6819	27.811	27.4289	27.0252	25.95	25.9518	26.8772	26.5759	26.7705	27.3795	25.7925	26.188	26.7005	26.7535	26.9762	27.404	27.6235	26.8501	26.9035	26.2053	27.0436	27.4043	27.5522	27.3405	27.2847	26.7655	26.5958	27.5995
P41376	0	24.9251	24.3945	24.1199	24.56	25.2047	25.2729	25.4353	25.1093	25.6686	24.5527	24.4266	25.3039	25.0644	25.5105	25.5193	25.9627	25.1579	25.7246	24.5177	24.6462	23.5425	25.0087	25.3088	25.8337	25.2373	25.239	25.3842	24.4125	24.283	24.933	25.6358	24.9017	25.1248	25.3058	24.9308	25.242
P41377	0	24.0473	24.6051	22.4232	24.1103	25.1025	24.6509	23.3071	24.8165	24.6152	23.7482	23.6309	23.5453	23.3485	23.853	24.5048	24.8968	24.3185	24.3735	23.3227	23.3275	22.8383	23.6767	24.0388	24.8349	23.9019	24.6528	24.2699	23.0654	23.2536	23.2541	24.0319	23.9609	23.3976	24.546	24.1976	24.3633
P41916	0	NA	NA	NA	23.6313	24.7875	24.6036	23.7742	24.4937	23.8858	NA	NA	NA	24.9707	24.8631	NA	25.4575	24.9872	NA	NA	NA	NA	NA	24.5895	24.6394	NA	25.0928	NA	NA	23.4925	23.6545	23.9839	NA	24.6046	NA	24.4332	NA
P42036	0	25.9076	25.3672	24.8568	NA	27.1523	NA	26.7345	27.0958	NA	25.9902	26.7269	25.2674	NA	NA	26.4915	26.7757	26.7848	NA	25.4117	NA	25.3489	27.5052	NA	26.7156	27.2125	27.0219	26.0458	25.1888	25.1281	NA	27.0311	NA	NA	26.5205	26.7888	27.2238
P42643	0	25.1959	25.2338	25.0138	26.1377	26.5567	26.1545	26.3233	26.425	26.4272	24.9063	25.3101	24.6687	26.2073	26.2449	26.0471	25.9575	26.3642	26.0298	25.3091	24.4731	24.7645	25.876	25.9046	26.2807	26.0086	26.0617	25.7635	24.5193	24.5248	24.8483	26.2933	26.2987	25.8124	26.2191	26.3935	26.5077
P42644	0	23.4795	23.9992	22.8185	25.1881	24.9287	25.3109	24.0567	24.4132	24.5257	23.2212	23.733	23.4801	25.9029	24.6969	24.7171	25.0935	24.7317	24.473	23.7438	23.5398	23.0594	24.7232	25.1351	25.4043	24.2288	24.6722	24.3347	22.9869	23.5617	23.6482	24.5598	24.8991	25.4404	24.9589	24.6805	24.587
P42645	0	26.3284	25.9591	25.5621	26.6766	27.3724	26.0836	26.9495	27.1096	26.3826	26.3952	25.6575	26.123	26.036	26.8936	26.3436	26.7677	26.6206	25.642	24.9746	25.5345	24.9034	26.2622	26.4067	26.0078	26.1555	26.4416	25.6837	26.1263	25.4677	25.7876	27.4618	26.8412	25.9672	26.9915	27.1203	26.4607
P42697	0	24.5964	24.5203	25.0889	22.8516	22.7589	23.3203	23.108	23.2896	22.425	23.9511	24.319	23.2245	23.257	23.5342	23.7399	23.3497	23.8264	23.4351	24.1517	24.5237	25.0566	23.1295	23.1415	23.1154	23.1723	23.0611	23.3325	24.1025	24.2712	24.4718	22.7961	23.5449	23.3619	22.7586	23.5438	23.2245
P42699	0	25.6551	25.5805	25.2956	27.3455	27.7924	26.9647	27.6195	27.3705	27.1718	25.7179	25.8458	25.7291	28.2142	27.3958	27.5609	27.6636	28.0327	27.3248	24.037	25.9464	23.4964	25.6905	28.0546	27.8869	27.2255	28.3082	24.9217	25.7267	26.3183	26.3103	27.9163	27.3351	27.5211	27.8875	27.5571	27.5034
P42731	0	22.7651	22.2667	22.3975	24.2559	24.4699	23.7217	24.2449	24.2803	23.9482	23.2255	23.2362	23.3837	23.8239	23.855	23.4775	24.0492	24.049	22.7425	22.8311	22.8204	22.7072	23.4303	24.388	23.663	23.8832	23.7536	23.6762	22.2268	22.978	22.9607	23.3857	24.1139	23.5915	23.8007	24.0992	23.8168
P42732	0	26.1344	25.5798	25.0004	26.6538	26.1837	26.0895	26.2109	25.737	26.6004	25.212	25.789	25.9928	25.9292	25.7083	26.589	26.0296	25.8679	26.524	25.8841	25.5222	24.5896	26.6491	26.4056	26.7181	25.9251	26.7807	26.9325	25.5045	25.6631	25.2684	26.2631	26.6521	26.3715	26.6106	26.2773	26.2088
P42733	0	26.838	26.5589	26.6646	27.4435	27.3499	26.93	27.4736	27.4267	26.1978	27.1214	26.885	26.4742	26.8249	27.3338	26.4291	27.3096	27.1733	26.921	26.2097	26.0385	26.2555	27.426	27.0924	27.0104	27.3832	26.91	26.5156	26.4156	26.8314	26.5957	27.78	26.6313	26.349	27.7459	27.2116	27.113
P42734	0	22.8759	23.5215	22.657	24.0921	23.8495	24.7148	24.0724	23.8944	23.7772	22.7409	22.9894	23.414	24.3569	24.3473	24.0808	23.5062	24.082	23.5883	23.5998	23.3981	21.4978	23.8302	24.7856	24.7464	24.1322	24.8364	24.336	22.5694	24.0236	23.2929	24.2573	23.9731	24.6364	23.7739	23.8503	24.1876
P42737	0	28.9376	28.6573	28.5609	29.5476	29.7771	29.1164	29.2303	29.2285	29.0653	28.9419	29.0186	28.7928	29.4813	29.1579	29.1806	28.7836	29.1873	28.942	28.528	28.3495	28.2282	29.2677	29.354	29.1559	28.989	29.0569	28.7898	28.4341	29.1586	28.7382	29.3374	29.4281	28.8864	29.5683	29.2362	29.1178
P42738	0	NA	NA	NA	22.4221	22.2265	22.4548	23.1655	24.0403	23.3333	NA	NA	NA	23.0858	22.8845	NA	23.2828	23.2912	NA	NA	NA	NA	NA	23.9317	22.9748	22.945	22.9524	22.7094	NA	NA	NA	22.7753	22.7659	22.9191	24.4919	23.5474	22.9538
P42742	0	22.2956	22.3209	21.6554	23.9403	23.6996	23.557	23.3714	23.3292	23.8089	22.1686	22.2958	23.0304	23.7294	23.1153	23.0134	24.0271	22.9894	23.595	21.1893	21.0958	20.7718	23.2523	24.164	23.7283	22.8963	23.3563	23.4536	22.1372	21.949	22.2667	22.8629	23.5817	23.6032	23.6832	23.1719	23.4371
P42744	0	NA	NA	NA	NA	NA	22.184	23.4445	NA	NA	21.8042	NA	NA	NA	NA	23.7955	NA	NA	NA	NA	NA	NA	NA	NA	NA	NA	NA	NA	NA	NA	NA	22.7485	22.9936	NA	NA	23.3196	NA
P42759	0	23.3515	24.7848	24.6712	24.9581	24.554	25.0218	24.365	24.2073	24.2258	25.382	25.2403	25.325	26.408	25.3361	25.6747	24.2122	25.5726	25.5217	26.8644	27.3755	27.1164	26.4255	25.9561	26.2313	25.1435	26.0255	25.8615	25.5812	25.0964	25.351	25.5902	24.9287	24.6421	25.2375	25.5564	24.0919
P42760	0	24.6738	24.6968	23.6595	25.5046	25.5367	25.2338	26.1278	25.4357	25.2369	21.7944	21.9751	21.7931	23.2324	22.1056	23.2908	23.2788	22.6741	23.5659	21.3724	21.3665	21.4932	22.1747	22.7551	22.8612	22.6389	23.2298	21.7781	NA	21.6722	21.3975	23.2448	21.9304	22.6803	23.6136	23.0608	22.2146
P42761	0	23.6483	23.4169	23.0134	24.4022	24.2369	23.5676	24.2576	25.2528	25.3823	22.9811	24.0978	24.0369	25.1185	23.5218	24.6169	24.6677	24.2144	24.8846	22.6228	23.221	22.4055	23.5462	25.1876	23.2946	24.6865	24.7723	24.8775	23.7114	22.3817	23.5254	23.9304	24.5527	23.7255	25.1189	23.8662	25.0461
P42762	0	23.2143	23.4384	NA	23.3001	24.1674	24.5335	23.9634	23.7762	22.4582	22.5062	22.5366	22.5765	22.2141	23.4522	NA	23.5681	22.7235	22.7004	NA	NA	NA	23.5851	23.4438	23.5935	22.7746	23.3752	22.7015	NA	22.2934	22.9767	23.7421	23.7867	22.6025	24.2878	22.906	22.7472
P42763	0	23.4058	24.2995	24.5316	23.7229	23.346	23.2607	23.3647	22.2185	22.861	24.2631	24.3129	24.3472	24.039	24.3541	23.7581	23.1615	23.2629	23.2604	26.2491	25.5569	25.83	24.6206	23.9092	23.5844	23.7691	23.5342	23.1476	25.0323	24.8735	24.3715	24.233	23.4171	24.4858	23.5411	23.1325	23.9253
P42770	0	23.8285	23.618	23.2041	25.3411	24.9397	24.9221	25.1488	24.5757	24.8262	24.4526	24.2451	23.4106	24.2176	24.5713	24.737	24.098	24.7673	24.1217	23.3563	23.0508	22.1201	24.8282	24.1914	24.4482	24.4728	24.3309	24.2676	23.2463	22.9497	23.7077	25.3133	23.8368	24.0105	24.1592	24.4347	23.9897
P42791	0	26.7575	25.9107	26.0127	25.6411	26.4112	25.9932	26.9731	26.6939	26.4793	27.1028	27.8502	26.9975	27.5593	26.8542	26.3549	26.9268	27.3242	27.1581	NA	24.7743	24.5828	26.7003	26.918	26.9379	27.4249	25.3511	26.4905	24.7708	27.4542	26.5092	27.0801	27.7129	23.3026	26.6905	28.1735	27.9978
P42798	0	27.7127	27.4047	27.4171	27.4159	28.5464	28.9462	29.2489	28.4061	28.6808	29.2038	28.7771	27.9765	28.2146	29.1209	29.5094	28.4896	29.1326	29.612	27.087	26.785	26.9119	27.8047	27.6241	29.1026	28.8487	28.2105	28.7948	28.2549	28.7525	28.8741	29.229	28.617	27.4589	28.3467	28.7432	29.7182
P42799	0	24.7421	24.5283	23.8351	25.9851	26.3187	25.8438	25.9572	25.95	25.4958	24.1702	23.8235	24.7899	25.0746	25.8737	24.8756	25.3357	26.3083	24.9522	24.5188	24.6922	23.5281	24.5631	25.9367	25.76	24.4059	25.3019	24.9349	23.895	24.8261	24.8182	25.654	25.3656	24.3185	25.5139	26.6481	25.7077
P42801	0	NA	22.9881	NA	NA	NA	23.6599	22.6741	24.1427	23.3763	NA	NA	22.6933	23.2297	24.0643	23.4883	23.6006	24.4147	23.1344	23.3472	23.2248	NA	23.344	23.9194	24.7849	24.0211	23.1088	23.5596	NA	23.0315	23.1002	23.3358	23.493	25.0745	23.3009	23.4946	23.6102
P42804	0	25.3318	25.0198	26.0152	25.1862	24.2716	24.3464	23.7654	24.5002	24.2682	25.5303	23.7787	24.2476	24.1344	24.8956	25.761	24.6075	24.1958	23.3308	25.5086	24.8098	25.6732	24.3523	23.7991	24.3997	24.1117	24.1761	22.8582	24.3664	24.7532	25.8459	24.8591	24.9333	24.1605	24.4135	24.6062	25.5955
P42814	0	22.7195	23.5847	22.9037	23.9263	24.3502	23.8047	23.2561	23.4085	24.1634	22.5347	22.9455	22.6878	23.2875	23.8274	23.5082	23.3394	23.3692	23.0771	22.5985	NA	21.7699	23.2244	23.1798	22.9711	23.1158	22.7491	22.8038	22.0051	22.6304	22.1221	22.1587	23.0735	22.7873	22.9508	23.0497	22.9982
P42825	0	24.1067	24.411	24.3341	24.793	24.4698	24.3258	24.1717	24.0572	24.8024	23.488	24.2479	23.6443	24.4137	24.5902	24.532	23.9819	24.2861	24.0123	21.929	22.8905	22.634	23.7564	23.9829	24.1029	22.8328	23.3065	23.043	23.837	24.0975	24.3175	24.2542	24.6901	23.4795	24.2914	24.39	24.3901
P43082	0	NA	22.8009	23.3423	25.1175	25.2331	25.1674	23.3912	24.9428	23.1415	NA	NA	23.2935	NA	NA	NA	22.763	NA	22.1203	NA	NA	NA	23.0298	23.4728	NA	NA	NA	NA	NA	NA	NA	NA	NA	23.2147	NA	22.718	NA
P43286	0	27.6107	27.9729	28.3884	26.7114	26.5263	26.8032	27.0525	26.7009	26.491	27.6368	27.2276	27.8083	27.5329	27.623	27.171	27.4073	26.2755	26.3579	29.0343	28.899	28.4201	27.719	27.8085	27.4971	27.7531	27.6012	26.5548	28.7217	28.6463	28.3019	27.1318	27.7328	26.7399	27.4688	27.7151	27.2355
P43287	0	NA	29.6688	NA	NA	NA	24.5107	24.1386	NA	NA	24.0225	24.8111	24.818	NA	NA	23.629	NA	24.8461	24.5613	24.4759	25.5274	27.5087	NA	24.9653	26.2627	25.1393	25.3906	NA	NA	NA	25.1987	25.2418	NA	25.2014	NA	27.1405	NA
P43291	0	NA	NA	NA	NA	24.3276	NA	24.1747	NA	NA	NA	NA	NA	NA	23.6363	24.3258	24.3366	NA	NA	NA	NA	NA	NA	NA	NA	NA	NA	NA	NA	NA	NA	NA	NA	NA	NA	22.9414	23.7863
P43297	0	25.0509	26.2252	25.241	26.6369	26.6846	27.1434	26.2242	26.4447	25.5993	24.7181	25.8569	26.3333	26.3567	26.7102	25.7504	26.1298	25.4261	26.1106	25.6665	24.6404	24.7163	26.4729	26.5577	26.2789	26.2509	26.2864	25.8646	25.1504	24.7115	24.8976	26.07	26.5416	26.4259	25.8299	26.4883	25.7756
P43298	0	NA	NA	NA	NA	NA	NA	NA	NA	NA	NA	NA	NA	21.983	22.1584	NA	22.1522	22.108	NA	NA	NA	NA	NA	21.8365	22.2112	NA	21.384	NA	NA	NA	NA	21.4995	22.1726	23.5282	NA	NA	NA
P43333	0	22.3997	22.7336	21.8687	22.9531	23.5542	23.7538	21.9016	23.4369	23.3987	23.7859	23.6528	22.8166	23.3152	22.169	22.0383	22.266	23.0619	22.234	21.1033	22.5019	23.455	22.1753	23.0494	24.3977	23.3807	22.5517	22.933	21.7931	23.1181	23.1427	23.3515	22.2187	24.0131	23.4793	23.8959	23.5022
P45432	0	22.4705	NA	NA	23.8168	22.7776	23.9943	23.4222	NA	22.8352	NA	NA	22.6243	22.8606	24.5904	23.8836	23.2776	24.391	23.2498	22.7169	NA	NA	23.3078	23.0913	23.0397	22.9167	NA	23.2642	NA	NA	23.037	23.0517	NA	23.3825	NA	23.6129	NA
P45434	0	25.8227	25.5612	25.5497	NA	26.8441	25.898	26.2781	25.874	27.0441	26.5808	26.23	26.3298	26.8479	26.7783	27.1496	26.8642	27.5844	26.9182	25.9074	26.196	25.9631	25.6044	27.3384	27.3832	25.8503	27.1916	27.9237	25.2292	25.6436	26.2831	26.0932	26.9352	27.0817	26.4753	27.0921	26.8072
P45725	0	NA	NA	NA	24.4013	23.8536	23.1249	25.1214	22.3084	22.9863	23.2715	22.284	23.4053	24.1834	23.802	NA	24.6001	23.5485	22.8264	NA	NA	NA	24.4504	24.785	24.1188	NA	23.0949	23.4616	NA	22.0149	22.2739	23.7887	24.0531	23.2778	22.1081	23.3225	22.7035
P46077	0	23.171	24.1476	22.6537	25.4727	25.1699	26.0601	25.2879	25.2165	24.0272	24.4662	24.6775	24.6992	25.4745	25.5325	24.3142	25.0154	24.6882	24.1405	23.8668	23.568	22.4799	24.5426	24.2917	25.0459	24.75	23.7483	24.1865	22.9424	24.5278	24.1588	25.1151	25.2072	25.7131	25.2112	24.7321	24.3878
P46086	0	NA	25.0627	NA	24.268	24.9342	24.5454	NA	24.1622	25.4917	24.1681	NA	25.9277	25.8406	25.0863	NA	NA	24.3934	NA	23.6729	NA	NA	NA	24.3844	24.961	24.511	24.4326	25.128	NA	NA	NA	24.0039	24.0037	25.9542	24.1414	NA	24.4689
P46248	0	25.3182	25.0558	24.1292	26.3129	26.1132	25.9384	26.0024	26.3265	26.0632	25.3739	25.346	25.2107	25.7725	26.1571	25.9679	26.3862	26.254	26.01	24.4303	24.6209	23.8466	25.5911	26.4368	26.0924	25.8625	26.2834	25.531	25.1245	25.0162	25.0816	26.271	26.3781	25.933	26.1573	26.0195	26.4833
P46283	0	25.1854	24.4278	24.1616	26.2252	25.6549	25.5093	25.7423	26.0744	26.0118	25.0813	25.0564	25.0308	26.138	26.3069	25.7449	25.2817	25.5727	25.8567	24.8113	24.4886	23.6433	25.4525	25.7151	26.2153	25.4265	25.8037	25.7921	24.7323	25.6168	25.3146	26.2565	25.8079	25.5264	25.8663	25.7153	26.1061
P46286	0	26.4061	26.1768	26.1735	26.6347	26.6626	25.8472	27.1476	26.1538	26.6986	26.6767	26.3175	26.2208	26.2087	26.6151	27.0251	26.2435	26.8865	26.8392	26.2497	25.8685	25.9417	26.8685	26.0226	26.9673	26.7569	26.1398	26.3184	25.6955	25.9895	26.031	26.6776	26.9561	26.8142	26.0281	27.0534	26.675
P46309	0	23.4516	22.9664	22.8769	24.7998	24.9096	25.0574	24.8834	24.7738	24.598	23.4515	23.0279	23.2633	24.7823	24.5688	24.3569	24.873	24.8148	24.5963	22.6011	22.7291	22.3593	23.7989	24.1758	24.7764	24.2775	24.8439	23.7837	22.9168	23.6115	23.165	24.9509	24.77	24.8044	25.2361	24.3798	24.2665
P46310	0	23.3862	24.6146	22.6434	24.7496	24.083	25.4475	24.0374	24.6229	25.2226	24.5085	22.575	24.5447	25.4506	24.6381	23.9902	24.1288	24.9951	23.4409	23.2689	23.777	23.0017	23.4421	24.934	23.7563	24.3213	24.694	24.2115	23.1876	24.2807	24.5209	23.6719	24.552	24.6906	24.5894	23.6266	25.2292
P46312	0	23.4553	23.0415	21.9679	23.7157	23.9724	23.9395	23.9854	24.2074	23.6799	24.5912	24.5675	23.7772	24.4699	24.9538	23.775	23.7702	24.8074	24.4204	23.2374	23.2194	22.6193	23.5696	24.3985	24.8845	23.7686	24.8779	24.3498	22.2469	23.8326	24.4092	23.8986	23.9165	23.9263	24.138	23.9174	24.9978
P46416	0	22.4335	23.2696	22.0342	23.303	23.219	23.0208	23.5781	23.4247	22.1778	23.0593	23.6334	22.5566	24.0368	24.4862	24.0816	24.0076	23.6078	22.3718	21.6035	22.2371	22.4997	23.912	24.1734	24.2622	23.906	24.4237	23.9153	22.7996	23.8017	23.2005	23.5017	23.9503	23.5104	24.5777	23.7953	23.9818
P46421	0	23.3761	23.5798	22.5272	24.5633	23.7584	24.1016	24.3909	23.9834	24.4878	23.6105	23.784	23.7446	24.0827	24.4304	24.5307	24.3509	24.6512	24.489	23.8308	23.4647	21.4989	24.5066	24.6134	24.2838	24.3952	24.1978	23.9513	23.2248	23.9849	22.6637	24.4823	24.4117	24.2261	24.404	24.498	24.8472
P46422	0	24.4908	24.8945	24.5237	26.2037	25.9177	26.0024	26.0218	26.2944	25.8194	23.8119	23.2345	23.9489	24.073	23.8535	24.3126	25.1515	24.7475	23.8975	22.6858	22.6948	22.2078	23.552	23.4465	23.4924	23.6036	23.8571	23.3454	23.6763	23.2572	23.4954	24.3824	24.4083	23.7809	24.9351	24.59	24.4646
P46637	0	21.7886	NA	NA	NA	24.3359	23.8092	23.1492	24.8231	24.0546	NA	NA	NA	23.9626	24.1299	23.8614	23.0987	23.9742	23.6977	NA	NA	NA	23.8741	24.3926	24.5681	23.7008	25.1017	24.5614	NA	NA	NA	23.8369	24.0219	22.9094	23.5813	22.4381	23.5315
P46643	0	24.561	24.5983	23.7278	25.3353	25.4372	25.4511	25.0858	25.3311	25.4621	24.5051	24.3839	24.7954	25.7929	24.8858	25.2919	25.4304	24.9098	25.3112	23.8717	23.8292	23.0655	25.1018	25.4274	25.129	24.9652	25.2582	25.2449	23.6243	24.2702	24.2822	24.922	24.9075	25.5775	25.3928	24.9695	25.1435
P46644	0	21.882	22.39	22.3418	24.5609	23.1096	22.4337	23.6366	22.7612	23.6386	22.0899	21.9799	23.4958	23.1003	22.8089	23.433	23.4689	25.4403	23.6864	20.9329	22.1176	20.7759	23.6652	24.1463	22.5486	22.2537	23.7456	23.6892	21.7044	22.2594	21.3818	21.9439	23.3989	24.816	22.7302	24.2577	25.2028
P46645	0	23.785	23.9329	23.3438	24.6921	24.6979	25.458	24.4178	23.9209	25.161	23.7589	23.5199	23.773	24.5907	23.4255	24.6644	24.7192	25.0763	24.6585	22.5375	22.7743	22.1308	23.362	23.4718	23.7327	23.6889	24.4164	23.9313	22.4349	23.6185	23.2282	24.1925	24.3524	24.1434	24.0026	24.0895	25.0475
P46689	0	24.7964	26.4361	25.6897	25.8433	24.7315	25.0545	23.8932	23.1736	24.0447	23.7463	25.4351	25.2283	25.9658	23.2084	22.9265	23.3186	24.171	22.911	24.6621	25.5774	25.0029	22.2285	23.9596	24.6239	21.8175	23.9136	22.8981	23.9925	26.0025	25.7294	22.6986	23.1239	24.4147	23.4091	24.4194	23.9335
P46690	0	NA	25.6042	23.8589	NA	25.4568	25.6101	24.0109	23.1513	24.7216	25.5836	25.2291	26.4433	24.8954	26.1851	24.9733	25.2959	24.0748	24.0257	25.099	23.8197	25.6454	24.7311	26.4772	26.1737	NA	26.1944	25.6703	26.2993	NA	26.8316	25.0583	NA	25.2921	25.0509	25.1794	25.7029
P47924	0	23.903	22.6369	21.9395	22.6268	24.7658	24.4951	24.8183	23.8662	25.0283	22.9964	23.9631	23.2147	24.1569	24.8197	25.6595	24.3281	24.6092	24.9309	22.2022	22.2191	21.6826	24.2524	24.5059	25.0071	24.837	25.2034	24.3929	22.9459	23.2256	23.4298	24.6476	24.5675	24.5464	24.3475	24.8568	25.165
P47998	0	26.4086	26.297	25.5014	27.8927	27.5848	27.8758	27.7273	27.6564	27.7879	26.3456	26.3711	26.6408	27.6485	27.7167	27.7919	27.8928	27.3775	27.5241	25.984	25.7894	24.8957	26.3525	26.9436	27.3288	26.6297	27.1989	27.1014	25.703	26.7245	26.7433	27.7211	27.5949	27.2515	27.2518	27.6597	27.4447
P47999	0	24.6648	24.3457	23.5597	25.6086	25.4759	25.1662	25.7415	25.8877	25.4613	25.2865	24.9543	25.1529	25.3859	25.4925	25.8552	25.6767	26.0196	25.8193	24.2442	24.5905	23.9558	25.568	25.5775	25.7305	25.6359	25.4001	25.6748	24.1634	24.3991	24.2114	25.5807	25.6353	24.7772	25.6745	25.8792	25.9738
P48006	0	24.2655	23.2084	23.1572	24.6479	24.6825	25.1357	24.575	24.903	24.8515	24.0197	24.3383	24.6439	24.9853	24.4696	24.7008	24.9165	25.0008	24.5287	23.7517	23.8106	23.4528	24.4072	24.6982	24.4072	24.6746	25.0379	24.9292	23.3972	24.445	24.4175	24.5837	24.6695	24.785	24.8727	24.8628	24.8237
P48347	0	23.7097	23.8851	23.1886	24.5742	24.9602	24.4279	24.5978	24.6872	24.13	23.4046	23.581	24.4198	24.4629	24.2113	25.0335	24.0914	24.5909	23.8412	23.9062	23.3895	22.378	24.475	25.3158	24.914	24.3572	24.7978	23.7191	23.8693	23.7568	23.2417	24.1862	25.1876	24.6282	25.0828	24.5909	23.9959
P48348	0	24.24	23.7098	23.2826	24.6871	24.0469	25.4644	24.5791	24.4951	25.5422	24.0618	24.6407	24.0429	24.7469	25.0682	25.3185	24.2505	24.4675	24.5157	23.6758	23.8817	23.0277	24.3966	24.9044	24.2723	24.5828	24.4919	25.091	24.0226	24.8356	23.9619	24.4798	24.753	25.3904	23.9601	23.7554	24.6805
P48349	0	24.9458	24.5374	24.1802	25.8785	25.4611	25.9091	25.3309	25.0497	25.776	24.8127	25.2143	24.8018	25.8886	25.8968	25.6796	24.7283	25.253	24.9505	24.5065	24.4713	23.8415	25.1368	25.3574	25.4557	25.1162	25.2359	25.2942	24.4174	24.8181	24.4469	25.1199	25.5807	25.1551	25.3564	25.213	25.6562
P48421	0	22.5074	21.878	21.6111	23.2539	23.6148	22.8936	23.3472	23.478	23.1981	23.5317	22.4537	22.7404	23.1946	23.6219	23.3259	23.5903	23.5337	23.6136	21.2405	21.7145	20.274	22.479	22.5702	22.4567	22.5057	22.6433	22.6896	21.8014	22.5419	22.3855	23.6677	23.2722	23.9296	23.2634	23.5444	23.504
P48491	0	27.1925	27.1547	26.0432	28.3451	28.1249	27.8256	28.0804	28.413	27.6831	27.2186	26.7447	27.7029	28.6025	28.3587	28.0807	28.6857	28.1411	27.747	27.176	27.134	26.2453	27.819	28.3339	28.3394	27.9903	28.2648	27.4502	26.8452	27.278	27.3862	28.7984	28.5926	27.3763	28.5955	28.2488	27.9599
P48523	0	NA	22.7508	NA	23.5025	21.4102	23.8607	21.9125	23.325	23.0136	22.0534	NA	23.3143	23.9649	22.5259	22.5334	23.4319	23.1724	22.9344	22.7631	22.0698	22.0967	23.1738	24.3615	22.6886	23.1628	24.791	23.4187	23.223	NA	NA	21.8523	22.8568	22.0267	23.2881	23.1186	22.6938
P48641	0	20.7292	20.7794	NA	22.7053	23.5877	22.1026	21.901	23.3622	23.3581	21.5448	21.4556	20.9939	22.5451	22.2426	22.6781	23.849	23.2883	22.7414	NA	21.6264	NA	20.9304	23.1217	22.1716	22.2319	22.7342	22.5103	NA	21.6838	21.663	21.5654	23.1879	22.2946	23.5129	22.9828	22.5288
P49040	0	22.9792	23.6402	22.7702	23.3463	23.6335	23.9085	23.429	23.9311	23.3972	23.0785	23.3004	22.7237	22.6456	23.4313	22.9196	23.0868	23.5726	23.0778	21.3027	22.2892	20.4528	22.519	22.6737	22.1456	23.1367	23.696	22.8468	22.5562	23.0786	23.2277	22.9184	23.9549	23.1884	23.2318	22.8357	23.1813
P49077	0	22.8064	23.4244	22.2847	23.7506	24.196	24.157	24.1911	24.277	24.9407	23.6387	23.8897	23.8635	24.6158	24.2643	24.4267	24.1069	24.2339	23.7485	21.7442	23.3598	NA	25.0025	24.3498	23.8942	24.3496	24.6967	24.2691	22.0319	23.7607	24.4651	24.5041	23.352	22.9088	24.4756	23.9731	23.8413
P49107	0	28.7888	28.9158	28.917	29.7485	29.5484	29.2636	29.633	29.588	29.8228	28.6358	28.9776	28.9671	29.128	29.4893	29.5458	29.3845	29.8604	29.5303	29.5552	29.5832	30.1046	29.6378	29.4792	29.8999	29.7265	29.6747	29.5959	28.8369	29.1705	29.1598	29.4638	29.3201	29.0511	29.3031	29.5488	29.3526
P49200	0	29.7746	29.7105	29.5166	30.3119	30.5611	30.1519	30.3944	30.2316	29.3182	29.8509	29.824	29.8457	29.6978	30.1431	29.7981	29.5239	29.5555	29.3872	29.6713	29.3039	28.9323	29.8078	29.797	29.9911	29.4345	29.2634	29.5445	29.3257	29.6982	29.7774	29.7524	29.8677	29.5503	30.3511	29.7074	29.5574
P49206	0	23.2786	23.8646	23.6691	24.0099	23.1118	24.0735	23.0533	23.5249	23.6431	24.0117	24.672	23.3136	24.0554	23.927	23.8283	23.2106	24.4521	23.5739	23.1226	22.6582	23.7788	23.4533	22.7922	24.1072	23.4413	22.4604	23.3084	22.968	23.0506	24.0367	22.9227	24.1547	NA	22.5124	23.9927	23.5693
P49209	0	25.6425	25.2537	25.7106	25.6985	25.6986	25.0579	25.7461	26.3554	25.5244	24.9451	25.4837	25.7034	25.5304	25.3852	25.9123	25.3374	25.8359	25.7433	24.7713	25.2494	24.3119	25.4924	25.8774	25.285	25.6434	25.6814	24.6117	24.8505	25.291	25.2994	25.5064	24.9816	25.3148	25.3886	25.9933	24.7104
P49211	0	26.6384	26.2481	25.2785	27.1883	27.336	26.9327	27.4977	27.5733	26.9047	26.5301	26.4583	25.8109	26.5428	26.5014	27.0601	26.8681	27.0346	26.5309	24.3815	25.8508	25.2526	27.1151	27.0333	26.9719	27.1286	27.0258	26.8445	25.6676	25.4939	26.0716	27.3849	26.9571	25.8572	26.7602	26.7148	27.187
P49227	0	25.1265	24.5329	23.762	25.1214	25.1042	24.961	24.92	24.3592	25.6862	25.3484	25.308	24.8251	24.5218	24.047	24.8818	24.8646	26.1073	24.5515	24.4626	22.8706	23.6688	25.1279	25.9122	25.9439	24.84	25.0874	25.3988	24.8915	25.0884	25.2898	24.8219	25.6868	24.3831	24.7482	24.6732	25.4651
P49243	0	23.5233	23.7711	22.7026	24.504	24.8278	24.0089	23.9131	23.8044	25.5345	22.9357	23.9216	22.8599	24.1182	23.6126	24.8606	24.1173	24.9747	24.8383	22.6775	22.7175	21.3794	23.2351	24.4843	25.4519	24.8864	24.3333	24.0671	23.4331	NA	23.4814	23.9553	23.5028	24.5661	24.8861	24.5461	24.8469
P49572	0	21.6088	22.3631	21.2705	22.6874	23.4905	23.6668	22.1762	23.0693	23.2784	21.5904	NA	21.4688	22.9324	22.4629	22.7156	22.5729	22.3511	21.8739	21.4671	21.9593	20.8541	21.5297	21.5954	22.4304	22.6423	23.0719	22.7677	NA	21.0717	21.4724	23.1646	22.3508	22.0432	22.1555	22.8442	21.5287
P49599	0	23.803	24.7988	25.6081	NA	NA	NA	NA	21.6593	20.9345	22.4794	22.5678	23.4628	NA	NA	NA	21.3351	NA	21.4712	25.0932	25.5803	26.4351	NA	NA	NA	NA	21.6347	21.3053	24.3049	23.3126	23.6033	NA	NA	NA	21.4752	NA	NA
P49637	0	26.1317	25.9405	26.1732	26.6315	26.6617	NA	26.4935	26.9515	26.756	27.4527	26.2386	26.6222	26.7726	26.9902	27.1735	26.7228	27.3481	26.4754	25.7504	26.2734	26.6356	NA	26.5946	26.7263	27.011	26.4979	26.3519	NA	26.4223	26.3276	26.9628	26.6701	26.7366	26.7454	26.6622	27.2561
P49688	0	26.346	26.3468	25.6274	27.3594	27.0829	26.7795	27.0997	26.9704	26.2107	25.8336	26.4565	26.1268	27.6264	26.7797	26.1269	26.768	26.5822	26.0584	25.7253	25.307	25.0514	26.3768	26.485	26.6721	26.0904	26.3647	25.6635	24.4503	26.2494	26.3839	26.7588	26.8872	26.1773	26.8132	27.2159	26.87
P49689	0	25.6344	23.8916	24.2434	24.2583	26.7853	25.6548	26.3024	26.5573	26.9428	26.4273	25.9027	25.5187	24.6654	25.8944	26.4342	25.0339	25.5429	26.4187	24.4194	24.5036	24.5609	25.191	24.9148	26.0629	26.0345	25.3101	26.2282	24.6491	24.9888	25.7516	25.5379	26.4145	24.9659	26.1877	26.3873	26.335
P49690	0	26.3322	26.7424	26.1817	27.6244	27.2789	27.2776	27.6472	26.3532	27.2873	26.9142	26.8523	26.6868	27.124	26.981	27.0135	27.0195	26.8526	26.5187	26.2042	26.2228	25.5901	27.4688	27.3833	27.2047	27.4037	27.2082	26.8237	25.9932	26.2993	26.3282	27.1142	27.3766	26.978	27.358	26.6951	27.1371
P49691	0	23.9601	23.9553	23.9291	24.7042	24.6396	24.8055	25.2873	24.7816	24.8447	24.7533	24.8769	24.4887	25.6548	25.5475	24.8809	24.8568	25.7136	24.8329	24.0249	24.3655	24.2825	24.7165	24.7754	25.3427	25.3537	24.6208	24.7364	24.1808	24.8828	24.8304	24.8515	24.8207	25.7592	24.6108	24.8855	25.0173
P49692	0	21.9994	22.8681	NA	23.7003	22.957	24.9503	23.1405	22.745	23.5556	21.9093	21.9847	23.49	24.5032	23.2055	23.0838	22.7371	23.099	22.8079	21.8061	20.4147	22.2389	23.0055	22.7176	23.8019	22.9292	22.5508	23.2069	20.6303	22.1445	21.452	22.7813	23.755	23.3588	22.9587	23.4567	23.0448
P49693	0	22.1563	22.0061	21.9592	22.5225	23.7634	23.8842	22.2581	22.5254	22.8515	23.6795	22.8763	21.8893	24.3204	22.8563	23.7656	22.6342	22.2937	22.067	23.8334	22.7913	21.5873	22.9388	22.5314	24.1145	22.5101	23.6948	23.8515	NA	22.2621	22.1628	22.8128	22.5553	23.2316	NA	22.5781	22.4626
P49967	0	21.7654	NA	21.3678	23.8065	23.1644	23.2451	23.6629	24.1398	23.7309	21.7908	NA	22.0748	23.152	23.5633	23.158	24.0803	22.9322	24.0518	NA	22.1264	21.9047	22.9633	23.5678	24.0728	23.0213	24.4645	23.7335	NA	NA	21.8495	23.7055	24.0541	23.6122	22.1356	22.3614	24.1045
P50287	0	NA	24.0027	NA	NA	NA	NA	24.2119	23.9037	NA	23.868	NA	NA	NA	NA	NA	NA	24.5326	NA	NA	NA	NA	NA	NA	NA	NA	24.3851	24.4944	NA	NA	NA	24.3085	23.9243	24.1126	NA	NA	NA
P50318	0	24.5351	24.1575	24.0431	25.8047	26.1781	25.589	25.9582	25.7165	26.0446	24.4642	23.9873	23.9736	25.6601	25.3488	25.8934	25.7068	26.0676	25.111	23.9225	24.7312	23.3979	24.4342	25.4083	25.4169	25.458	24.9805	24.2852	24.3469	24.3299	25.0109	25.9399	25.666	25.0028	25.9692	25.858	26.4247
P50546	0	23.5116	22.2384	23.1732	23.5509	23.4841	24.2994	24.1101	22.6544	22.9673	22.6076	23.4136	22.913	23.5147	23.2855	23.5505	23.3488	22.9554	23.7903	22.3842	22.8057	22.5181	22.6638	23.6935	24.0702	22.8163	23.8256	23.6469	22.1829	23.502	23.7863	23.9339	23.6252	22.6619	23.8826	24.025	23.9228
P51407	0	24.3116	23.9685	23.9202	25.1144	25.0405	25.2429	25.4294	25.5185	24.9527	23.9286	23.4195	23.3045	24.6449	24.8744	24.6028	25.2889	24.95	24.0818	22.7777	22.0425	22.0735	22.7337	24.0253	24.4853	22.5568	24.5447	22.4345	23.6435	24.3605	24.2178	25.2906	24.6046	23.8086	24.8355	24.9684	24.5085
P51412	0	25.0575	25.3915	23.9436	26.0935	27.3934	27.0031	26.6683	26.6573	26.0727	25.5018	25.3104	25.8247	26.8821	26.6785	26.7396	26.7244	27.1435	26.015	24.3741	24.7572	24.5221	27.0291	26.7146	26.2234	26.4511	26.5351	26.7743	24.304	25.8014	25.1611	26.9817	27.0722	25.8528	27.035	26.4526	26.5438
P51413	0	19.8044	20.3222	NA	20.7884	19.2396	NA	18.96	20.052	18.2087	19.8717	19.7255	20.7393	19.4634	21.4646	19.1724	19.0035	19.6711	19.2622	20.1917	NA	18.3022	18.8007	19.9222	19.6859	NA	NA	17.8428	NA	19.1597	19.3469	NA	21.0489	20.8617	NA	19.7444	19.5366
P51414	0	24.9402	25.3452	25.0889	25.8378	25.4752	25.7911	26.2395	26.0514	24.8308	25.733	25.768	25.7346	25.7487	26.0438	26.0332	25.3804	26.0554	26.3891	25.6085	25.6538	25.1982	25.6131	25.9977	24.4019	26.152	25.2953	25.0592	24.795	25.1961	25.455	26.3965	26.4923	25.413	25.9516	26.1892	25.9179
P51418	0	25.3469	25.169	24.4257	26.2797	26.4869	25.995	26.2512	26.3373	25.8638	26.0381	25.526	25.5598	25.9306	26.1784	25.5028	25.9722	26.25	25.5917	24.7784	24.6982	24.0625	25.81	26.2628	25.4083	24.956	26.0385	25.9975	25.005	24.2751	24.68	26.3143	26.0756	24.3555	26.0964	25.8062	26.0674
P51419	0	24.3196	24.5787	25.9614	25.9786	24.9562	23.8628	25.5347	24.4286	25.6199	24.6012	23.8089	24.4679	24.8749	25.2917	24.7816	24.7396	25.2744	25.7346	24.6015	24.4631	24.9601	24.5809	24.7014	23.0502	24.3347	24.8884	24.7703	24.5177	23.1132	22.6657	24.8408	24.2528	23.0109	25.5195	24.98	23.97
P51424	0	27.2602	27.1433	26.5925	27.5812	28.4387	27.9308	28.7151	28.6683	26.1176	28.6163	28.1746	27.0273	28.1545	28.6802	25.9051	27.785	27.1714	27.8386	26.7979	26.5052	26.664	27.6872	28.2269	26.7028	28.6409	28.2448	25.9416	26.7289	27.5656	27.4018	28.7946	28.7069	26.147	28.3614	27.6684	27.8357
P51427	0	26.0602	25.8959	25.6915	26.7985	26.4251	26.9691	27.1704	26.8206	27.5416	26.2797	25.9274	25.9159	26.308	26.6636	27.048	26.5102	26.9771	26.0183	25.4582	25.3235	25.3855	26.729	26.3495	26.9609	26.3478	26.4577	26.3772	25.3206	26.304	26.3589	27.2071	27.1489	25.7443	27.0346	27.1432	26.4431
P51430	0	27.5668	27.3213	27.2235	28.2206	27.7174	27.3186	27.8575	27.6261	27.449	27.6327	27.5097	27.7561	27.2288	27.7892	27.4246	27.7486	27.0484	27.4107	26.6028	27.4049	26.4825	27.5805	27.813	27.7006	27.4779	27.9583	27.6336	26.8172	27.0495	26.2608	27.4302	27.36	27.3379	27.6817	27.5328	27.7458
P51818	0	25.2935	25.1648	25.0455	25.579	25.5171	25.9431	25.2842	24.9756	24.1065	25.4533	24.7833	25.1675	25.75	25.5053	25.2535	24.9321	24.3464	24.4648	25.3439	25.6382	24.4406	25.8402	25.8741	24.8856	25.2446	25.0563	24.1565	NA	24.9755	24.9094	25.2408	25.3406	25.3611	25.321	24.7492	24.2569
P52032	0	23.9964	23.7688	23.7122	26.2708	26.0469	25.9503	26.2201	25.977	26.1789	23.8781	24.2307	23.8154	25.9532	26.0708	26.2748	25.6911	26.1479	26.2901	23.203	23.4791	22.8497	25.4915	26.5653	26.2768	24.6643	25.8073	25.7555	23.4689	25.1406	24.014	26.3851	26.0254	25.3171	25.8208	26.2624	25.8432
P52410	0	23.0233	22.3905	22.4296	24.139	24.2596	24.5097	24.0388	23.9753	24.2104	22.9475	22.9402	23.1743	24.4247	24.1742	23.9318	24.2859	24.0463	23.3612	22.8948	23.1052	21.7986	23.695	24.331	24.199	23.8594	24.2901	23.5662	22.6812	22.8036	23.2005	23.9785	23.9715	23.9265	24.3213	24.1805	24.2074
P52420	0	22.0809	22.8348	22.0968	NA	23.2828	NA	23.3916	23.5194	23.2072	23.3915	22.9929	22.3817	22.5869	23.1783	24.5585	22.2496	24.617	22.9715	23.8794	NA	21.8104	23.86	24.5283	22.6065	24.1297	24.4785	24.5147	NA	22.7044	NA	22.1833	22.4992	23.1755	24.149	NA	22.4287
P52577	0	22.7276	23.1671	NA	24.074	24.7481	23.3024	24.2462	23.0717	24.2728	24.2426	23.9531	24.7758	24.4542	24.5448	24.8541	24.6068	25.1312	24.8179	24.28	24.3027	23.6657	24.7396	24.9558	25.1939	23.9149	25.9761	24.909	23.5552	23.6334	24.0874	24.7218	25.0479	25.8287	24.6976	24.8257	25.1115
P52901	0	23.1623	22.7659	22.871	23.9107	23.6617	23.3623	23.6778	23.7212	23.4536	23.6592	23.4566	22.5504	24.0797	24.8522	24.5908	23.5258	23.4941	23.3976	23.2293	23.8252	23.4137	24.0795	24.5333	24.2004	23.4313	24.6175	24.1906	23.0677	23.4859	23.1587	24.126	23.4039	23.4207	24.3039	23.7926	24.0984
P53492	0	22.2147	22.1741	20.8148	23.3943	23.7449	23.4614	23.4768	21.826	21.9948	22.8823	22.2112	21.8546	23.3842	23.2094	23.0934	22.9884	23.7962	22.9013	21.5918	22.1847	21.1512	23.2094	23.7044	24.4416	23.5482	23.6042	22.6783	21.2226	22.7407	22.5322	23.4319	22.7945	22.7936	23.3037	23.1708	21.5682
P53780	0	24.5884	24.5736	24.3267	25.8004	25.8099	25.2565	25.0745	25.291	25.2473	24.6562	24.3545	24.5045	25.1163	25.3635	24.9064	25.2672	24.9879	24.623	23.3086	22.5866	21.8928	24.7358	24.8868	24.7204	24.0949	25.1724	24.5034	24.2216	23.777	24.2762	25.3324	24.6858	24.6207	25.2857	24.9629	24.7517
P53799	0	NA	NA	NA	NA	NA	NA	NA	NA	NA	NA	NA	24.2041	24.4632	NA	NA	25.0835	NA	NA	NA	24.5652	23.3464	NA	NA	NA	23.3442	NA	NA	NA	NA	22.9718	NA	25.1116	NA	NA	NA	NA
P54121	0	NA	22.4639	NA	24.742	25.0195	24.9023	23.7122	24.9755	24.76	NA	NA	21.8975	21.4748	21.9737	23.3515	21.4699	22.9646	21.8392	NA	NA	NA	NA	21.4572	21.7386	22.7521	NA	21.6192	NA	NA	NA	21.9111	22.0172	NA	22.2644	NA	22.9016
P54150	0	24.2742	24.8585	23.5975	26.5986	26.0927	26.9842	25.857	26.0686	26.1963	24.4968	25.7559	26.354	26.7851	26.2962	24.9937	26.0203	26.2971	25.8797	24.5754	24.2965	24.0399	26.0559	26.224	27.5372	26.1357	24.9634	25.3489	24.2876	24.3775	24.5891	25.8436	26.1247	27.6365	26.0669	25.4792	25.4626
P54609	0	24.7233	24.0788	23.3195	25.2599	25.457	24.7801	25.3442	25.4949	25.4223	24.193	24.2586	24.9828	25.4683	24.2931	24.3417	24.966	25.0363	24.2965	24.1468	24.3643	22.6407	24.9027	25.1122	24.808	25.0173	25.7692	24.6975	24.0005	23.7641	24.4588	24.9915	24.8134	24.6904	25.4856	24.7923	25.2187
P54873	0	NA	NA	NA	24.1225	25.0569	24.5244	24.7872	25.3064	23.8417	NA	NA	NA	24.7237	25.4523	24.8975	24.7391	24.7899	NA	NA	NA	NA	NA	25.0388	NA	24.4756	25.0197	NA	NA	23.3586	24.0977	24.6156	24.3927	NA	25.5159	25.3267	NA
P54887	0	21.0948	22.6044	21.205	23.9019	21.9666	22.3251	22.3633	21.8775	22.2482	NA	21.7381	22.8108	23.0599	22.4415	22.3722	22.4969	23.1447	21.01	NA	NA	22.3538	21.7935	22.6215	23.2606	21.8356	21.6039	22.2719	NA	22.4741	22.7332	22.6416	22.5835	22.8187	22.0016	21.8051	21.7071
P54888	0	22.9352	22.0948	23.1787	22.4841	23.4285	22.5839	22.4096	24.4628	23.7022	22.9706	23.0665	22.492	23.0943	23.5487	24.0448	23.9387	23.692	23.5165	NA	22.5652	22.041	23.3138	23.1245	23.4344	23.5514	23.5804	23.7197	22.7676	23.0181	23.0981	22.5736	23.3336	22.8916	22.9932	23.5351	23.1528
P54904	0	23.5468	22.3263	NA	24.0962	24.8357	24.3198	24.1903	24.5965	24.1557	23.2414	23.1576	NA	24.6713	24.6425	23.7567	24.0653	23.8195	23.5259	NA	NA	NA	NA	24.793	24.9589	24.4334	24.4347	24.1781	NA	NA	NA	24.3429	23.982	24.2437	24.1677	23.9027	24.1389
P54967	0	NA	NA	NA	NA	22.5489	22.2244	22.2124	23.5121	NA	NA	NA	NA	23.3916	21.9608	22.8007	24.5677	NA	22.646	NA	NA	NA	22.2781	24.0727	22.3876	NA	NA	22.376	NA	NA	NA	NA	23.6853	NA	23.7087	23.7494	22.7273
P55034	0	22.357	23.3094	22.6934	23.8164	22.7986	24.2383	22.9608	23.2222	23.7051	22.5249	22.9655	23.5944	23.6867	23.3243	23.1873	22.2169	23.4173	23.1152	22.5408	22.7432	22.2048	22.905	23.3609	24.0583	22.6828	22.5049	23.2419	22.4612	23.1855	22.5874	22.9124	22.9991	23.3638	23.1654	23.3084	23.4949
P55217	0	22.5249	22.1188	NA	23.5351	NA	23.5585	22.8216	22.1427	22.958	24.1376	22.9081	24.0208	23.8559	22.2119	23.893	22.7743	NA	22.1094	22.164	22.4693	NA	21.3867	NA	22.9806	22.6189	22.5139	22.615	22.7747	23.6861	23.3975	22.2161	22.1276	23.8373	24.2524	22.7835	22.8051
P55228	0	26.6509	26.8237	25.887	27.6053	26.9474	27.4123	27.3311	26.8317	27.0146	27.1322	26.8094	27.1037	27.0897	27.3955	27.1585	27.0886	27.283	26.8511	26.5274	26.6108	26.1466	27.3172	27.7227	27.275	27.3606	27.33	27.5247	26.6307	26.6825	26.7127	27.34	27.3418	27.0888	27.2152	27.2052	26.8457
P55229	0	23.7145	23.1991	22.6981	24.4388	24.5533	24.0793	24.5323	24.5635	24.5922	24.0835	23.8482	24.1503	24.7437	24.2532	24.3563	24.9693	25.0984	25.0618	23.8363	23.7817	22.9939	24.7873	24.7394	24.5685	24.6236	24.8376	24.0205	23.2545	23.615	23.746	24.5703	24.9439	24.7234	24.9428	24.8609	24.6619
P55230	0	22.354	22.7789	NA	23.9851	NA	23.6231	24.5005	23.2246	23.265	NA	23.0571	22.5387	22.8888	23.7173	23.8273	23.4593	24.305	24.4963	23.2744	NA	NA	23.9931	23.6969	23.7108	24.7759	23.3445	NA	NA	23.7542	NA	23.9007	23.7481	23.3211	23.0393	23.3707	23.1331
P55737	0	23.2323	23.2671	NA	24.3091	24.2741	24.1343	23.5772	24.0361	22.9746	23.4325	23.1846	23.2568	24.1526	23.4943	23.4753	24.2301	23.4183	23.7238	23.0212	22.9749	22.7152	23.6822	24.3602	24.3614	23.7799	22.6947	23.8431	22.6078	22.9333	23.161	24.1827	23.6472	23.7945	23.9682	24.221	23.4141
P55826	0	24.0616	23.2772	22.9404	25.2219	25.3804	25.1378	24.9989	25.5061	24.8131	24.3144	23.7739	23.8416	24.6414	24.8158	24.0289	25.9105	25.3439	24.2126	23.492	23.3938	22.773	24.4032	24.7829	25.0804	24.2987	24.8366	24.2489	23.0113	23.4551	23.8259	24.928	25.1078	24.4482	25.2359	25.2259	25.7337
P55852	0	23.1964	23.1459	21.6938	24.0795	24.9074	24.8069	24.0019	24.625	23.7419	23.0295	22.7078	23.6659	24.4048	24.7301	24.4114	24.582	24.631	24.2721	23.0123	22.8895	22.7513	24.2345	24.1337	24.3739	23.4006	23.7271	24.1692	23.7085	21.7256	22.4779	24.1208	23.5819	24.7005	24.4643	24.2232	23.4711
P56752	0	22.1171	22.0429	22.6025	NA	NA	23.0108	22.11	22.8807	NA	21.9182	22.4745	22.4091	NA	NA	NA	NA	22.8298	NA	NA	23.7804	24.0626	NA	NA	NA	NA	NA	NA	21.5891	23.1491	22.9306	NA	NA	22.8396	NA	NA	22.7621
P56753	0	21.9842	22.0227	20.9986	23.2158	22.9516	23.1585	22.7844	22.7819	22.8832	22.5229	22.204	22.7168	23.7161	23.4826	23.1558	23.8774	23.0636	22.7156	22.2833	22.3565	23.0373	22.3583	24.2063	23.3592	22.9371	23.8875	23.0488	21.5872	22.5572	22.0222	22.8865	23.7798	22.7389	23.9548	22.9232	23.3957
P56754	0	22.5617	NA	NA	NA	NA	22.9295	22.9302	23.2415	23.3258	22.7517	22.8708	22.987	23.0234	22.5563	24.8858	24.3006	23.6588	23.068	22.202	24.2018	23.92	22.9905	24.0478	24.6234	23.6921	24.8509	24.4049	22.5059	23.0822	23.1177	23.1835	NA	NA	24.0428	23.0943	23.2202
P56755	0	21.9682	21.6532	21.9706	22.2691	22.1186	22.3759	22.617	22.7154	21.8871	22.1741	21.158	21.8884	21.5374	21.299	NA	22.6295	22.1478	23.0662	21.2808	23.0979	NA	22.0679	22.9212	22.3053	22.8942	24.5506	23.0139	22.8016	22.9155	22.8966	21.3024	21.0501	21.8818	21.3374	21.9362	21.38
P56756	0	22.8048	23.9658	NA	25.7293	26.2689	26.0309	25.8007	24.8613	25.3623	24.7192	22.4075	24.7959	26.6083	25.8136	25.1953	26.2096	25.8669	25.2123	24.2329	24.8066	26.2205	25.7173	26.7643	26.0101	24.9858	27.3182	24.3599	22.4963	24.6126	24.4224	25.7832	26.2587	26.3484	26.6678	26.116	24.9914
P56757	0	25.8408	24.7823	24.7196	27.1202	27.0944	27.0352	27.1804	27.6497	27.2767	25.8136	25.4788	25.6213	27.455	27.2935	26.9338	27.5335	27.5455	26.3269	25.5636	25.6006	24.4464	25.8028	27.2299	27.4196	25.3661	26.8821	26.5819	24.927	26.4506	26.4541	26.7677	27.2965	26.5553	27.0983	27.5516	26.9727
P56759	0	28.6688	28.0256	27.4663	29.3155	29.332	29.0023	29.2027	29.1844	28.9123	28.9106	28.6231	28.4222	29.2726	29.3309	29.1872	29.1737	29.3962	29.049	28.0117	27.993	27.4558	29.0709	29.2739	29.3464	29.0891	29.0069	28.9365	28.0134	28.6835	28.5594	29.2546	29.2914	28.4961	29.3493	29.081	28.8759
P56760	0	NA	NA	NA	22.8782	23.0212	22.1236	22.7212	23.4011	23.022	NA	NA	NA	NA	22.4887	22.0047	23.4793	24.124	NA	NA	NA	NA	NA	23.4216	22.141	NA	NA	NA	NA	NA	NA	NA	NA	23.0825	22.7259	22.1586	21.9066
P56761	0	26.7062	27.0164	27.9911	24.2375	24.2414	23.9392	24.7462	24.5372	24.4093	26.0534	26.2399	26.623	24.3197	24.5033	24.4797	25	25.5021	23.8583	28.2933	27.8464	28.2731	23.8903	23.7275	23.495	24.2212	24.4623	24.3711	27.2389	27.1455	27.6925	24.1411	23.9632	23.6371	24.8004	24.7032	24.6438
P56762	0	24.7848	23.0969	24.787	23.9378	24.5304	24.6587	23.617	25.3138	24.6907	25.1181	24.503	25.139	23.7482	23.5598	24.4882	25.3858	24.1348	23.8524	23.5571	24.2708	25.0259	24.1319	24.5606	24.99	24.3288	25.2152	25.128	23.9511	24.8991	23.4241	24.3649	24.4231	24.6531	23.9832	24.2608	24.9409
P56763	0	23.0712	22.2146	22.7011	22.3075	NA	23.2665	22.1189	22.5187	24.1339	23.1143	23.115	22.9571	22.3364	22.651	22.6553	22.1866	21.4677	22.4028	22.8604	22.2429	23.7022	22.8827	22.6397	24.3829	23.2183	23.1499	22.8382	22.2478	21.6971	22.8194	NA	22.6527	23.3744	22.2248	21.4644	22.886
P56764	0	23.3928	23.0713	21.658	23.488	22.6944	23.2401	23.1583	24.2503	22.6687	23.0501	22.5017	22.5783	22.6407	23.6741	21.5106	22.7088	23.2084	21.68	21.4136	22.6138	23.0609	21.6737	23.4062	23.8393	21.8632	22.8957	23.3823	NA	21.7825	22.9228	22.2002	23.0583	23.2544	23.0244	23.182	22.8636
P56765	0	24.1815	24.0382	23.2888	24.6699	24.0397	24.687	24.2327	24.4218	23.9988	24.1357	23.9622	23.9216	24.5473	24.7085	24.822	24.8899	24.5894	24.3733	23.9102	23.8119	22.8607	24.1305	24.9066	24.2609	24.2057	24.342	24.0877	22.372	23.5765	24.0191	24.3034	24.2476	24.2229	24.6099	24.0289	25.0029
P56766	0	26.7723	26.6138	27.1649	27.3847	27.0745	27.1207	27.4679	27.0873	26.2914	26.6017	27.0351	27.0561	26.8095	27.2108	27.26	26.4632	27.2092	26.2872	27.2302	27.435	28.1526	27.4817	26.7166	26.905	27.1703	26.2868	26.2892	26.1272	27.3875	27.1429	27.4168	26.8656	27.3008	26.8487	26.9533	27.0991
P56767	0	27.0978	26.9981	27.402	27.068	27.0172	27.0442	27.3167	27.371	26.908	26.5336	26.8088	27.3018	26.8363	27.5741	27.5246	27.241	27.3524	26.984	27.3458	27.3202	28.2529	26.6757	27.1194	27.0381	27.1926	26.7668	27.0108	26.7587	27.8231	27.4296	26.9831	27.0862	26.6719	27.0733	27.1266	26.9871
P56771	0	28.0056	27.2148	26.8287	28.9257	28.2481	28.3248	28.5537	28.6817	28.2508	28.557	28.1116	28.1307	28.622	28.7286	28.2916	28.7469	28.9117	28.6569	27.7785	27.5908	26.7649	28.5771	28.9531	28.8276	28.5731	28.7715	28.2688	27.0278	27.8668	27.9458	28.7991	28.7255	28.3315	28.5768	28.6872	28.5811
P56772	0	25.998	25.7749	24.8504	26.2067	26.3281	26.0272	26.3298	26.6669	26.6318	25.9222	25.8984	25.9396	26.2585	26.0041	26.3294	26.608	26.5137	25.9203	25.4227	25.9787	24.8871	25.9107	26.4239	26.3995	26.2485	26.5934	26.7455	25.7546	26.0586	26.1305	26.5919	26.3355	25.6702	26.3663	26.2547	26.3584
P56773	0	27.6889	27.5317	27.405	28.2015	27.8846	28.0507	27.9239	28.3287	28.4833	26.5004	27.8553	28.195	27.8861	28.1581	27.7	27.8135	28.4284	27.5041	27.3671	27.1521	27.0954	27.446	27.7959	28.2556	27.4728	27.9664	28.0846	27.4595	28.3215	27.9985	27.9013	28.1676	27.6779	27.9213	27.9713	28.0376
P56774	0	26.524	26.82	25.002	27.7614	27.1202	27.4861	27.7747	26.2033	26.3626	28.1878	27.0021	27.1606	27.4484	27.808	27.9119	27.0723	26.9828	25.5932	26.6208	26.9595	24.7026	27.6861	27.6268	26.7925	27.7088	27.2807	24.4372	27.2043	27.2531	25.5341	28.3207	27.604	26.8691	27.8794	26.6795	26.8763
P56777	0	28.4548	28.5833	29.7039	27.3026	26.4361	26.4216	27.3005	27.1146	26.9137	28.0535	28.3545	28.0391	26.4997	27.1796	26.7566	27.2719	27.6976	26.6424	29.3373	29.524	29.8433	25.1227	27.0141	26.8809	25.3774	27.2404	26.1333	29.6445	29.6659	29.3623	26.7556	26.8233	25.542	27.5271	27.1968	26.8028
P56778	0	27.1955	27.0902	28.1666	25.2655	25.0238	24.3454	25.8093	25.0803	25.246	26.7548	26.8786	27.1191	25.1853	25.3631	25.1455	25.9801	25.5644	25.357	28.2963	27.9996	28.4994	23.9143	24.3078	24.328	24.1518	24.3801	24.3871	28.5454	28.37	28.3343	24.4593	25.0351	23.7863	25.7185	25.8145	25.3065
P56779	0	28.7143	29.0812	30.1253	26.3416	26.4611	26.2654	27.0365	26.7017	27.0893	28.728	28.1896	28.311	25.3748	25.6296	26.5601	26.2293	27.1453	27.1169	30.4011	30.0466	30.1734	25.7663	25.8779	26.1568	26.549	27.5699	26.8898	29.9612	29.3876	29.3205	25.41	26.0156	25.8003	27.0656	27.0901	26.9803
P56780	0	25.6599	25.9122	25.6902	24.3524	23.7711	22.1325	23.6099	22.848	22.1921	25.2609	25.2246	25.7312	23.0816	23.6807	22.5976	23.8422	23.4253	23.4588	26.9133	26.8012	26.5887	23.3178	23.5213	21.8405	23.5529	23.3691	21.4209	26.334	26.1531	25.7562	23.701	23.3605	23.9596	23.8973	23.7007	23.798
P56785	0	23.2161	23.7805	24.953	22.2015	22.319	22.5298	22.1757	22.1335	22.3102	22.8264	22.9608	23.2342	22.2841	22.001	21.7469	21.9625	21.8502	22.2838	24.7428	24.6256	25.2457	22.1615	22.0053	22.3832	22.3732	22.5953	22.3708	23.9967	24.349	23.5614	21.5511	21.9347	21.4359	22.1195	22.0725	21.8991
P56786	0	NA	NA	NA	NA	22.7104	22.7949	22.8493	23.0657	24.5044	23.1877	22.8197	23.0918	24.0476	NA	22.714	NA	24.6902	22.6478	NA	NA	23.3931	NA	23.682	24.4085	22.5276	23.0545	NA	NA	23.2489	NA	NA	24.0423	NA	NA	22.7098	24.3935
P56788	0	26.4512	26.6274	25.4851	26.1515	28.2582	27.0917	27.3932	27.4246	26.9815	25.6173	29.3023	27.5589	26.3626	27.428	27.391	27.7173	27.3852	27.76	27.2106	26.1715	27.1458	27.6565	28.1938	27.3937	27.328	27.3779	28.0415	24.6066	26.9345	27.492	28.5922	27.4453	28.323	27.7349	27.3894	27.2165
P56791	0	23.8478	23.8424	23.4713	25.2765	24.9469	25.2247	25.1528	24.7911	24.629	24.6549	24.4371	24.4649	25.0194	25.164	24.6598	24.651	24.8754	24.6002	24.0936	23.9062	23.6812	24.8532	24.7737	25.2476	24.2568	24.4158	24.1861	23.166	24.3221	23.6852	25.1773	25.1577	24.7856	24.4844	24.8095	24.9758
P56792	0	26.7503	26.1562	25.5132	27.3663	26.9128	27.4998	27.4022	27.2931	27.2846	26.8892	26.4921	26.8339	27.1476	27.0711	27.1695	27.2247	27.197	27.128	25.7506	26.5065	25.187	26.678	27.3695	27.759	27.3043	27.1248	27.845	26.575	26.2929	26.8718	27.2494	27.0746	27.3876	27.602	27.3276	27.1763
P56793	0	28.7014	28.4875	27.9486	28.4177	27.8472	28.7118	28.6656	28.2422	26.9495	28.6925	28.6812	28.5083	28.102	28.7486	28.5503	28.3095	28.227	28.0656	28.5599	28.4882	27.8227	28.5578	27.9873	28.7502	28.4098	26.6075	28.1621	26.8907	28.6718	28.4733	28.6115	28.6548	28.1073	28.2123	28.3867	28.3545
P56794	0	24.9121	25.6307	25.4426	26.4294	26.2148	26.1533	26.3585	25.511	25.752	24.4635	24.8185	25.6381	25.7888	26.4305	25.8323	25.9673	25.5081	25.5973	25.4448	25.9136	24.9336	26.6894	26.2752	26.9613	25.9321	25.4685	26.4002	24.8764	25.0735	24.7069	26.3085	25.1487	25.052	25.4894	25.6947	25.1655
P56795	0	22.6856	24.0378	22.8314	24.4933	22.4836	24.2889	23.1385	23.1573	24.1484	23.4245	21.5802	23.8875	24.5046	23.3338	22.8653	21.466	23.3911	21.6746	22.5205	21.8995	NA	21.3957	22.3538	24.2831	22.0132	23.545	23.6191	NA	NA	NA	22.4622	22.3277	24.487	23.77	22.9978	23.4047
P56796	0	24.0052	25.9065	25.7049	27.602	27.4756	26.172	NA	26.8665	27.1568	24.681	25.1332	26.1381	26.7215	25.0564	25.7931	25.0488	26.0007	26.9884	25.9335	25.7243	25.2255	25.1611	27.4127	26.6334	24.6469	25.8409	25.6295	25.9793	26.0724	NA	27.0042	24.6884	25.778	26.1752	25.361	25.9528
P56797	0	24.7055	24.7844	24.9061	25.3323	25.3646	24.7056	25.0273	25.3596	25.5675	24.8525	24.9099	24.8144	25.2914	25.0701	25.3946	25.3619	25.2106	25.2038	24.0137	24.1196	24.0869	25.1558	25.8356	25.4188	25.2182	25.6826	25.3712	23.9647	24.9857	25.1133	25.1817	25.5032	25.0883	25.2882	25.1413	25.2712
P56798	0	24.7496	25.479	24.8822	27.0895	26.238	26.3916	25.8601	25.7051	25.445	24.9231	25.9497	25.817	26.628	25.6312	25.0366	25.9382	25.7354	25.5043	25.532	25.4931	25.2277	25.7921	25.603	26.4468	25.6785	24.7357	25.5706	24.9778	25.7982	25.8291	25.7866	25.5965	26.1703	26.1846	26.0062	25.961
P56799	0	25.6217	25.2797	24.7185	26.4766	25.8862	26.1346	26.2953	25.6428	26.133	25.4923	25.72	24.9464	25.453	26.2421	26.2142	25.8324	26.2232	26.2107	25.0263	25.1626	24.4544	25.9087	26.1163	26.5968	25.744	25.8016	25.7338	24.7698	25.6362	25.7349	25.5405	25.772	25.5075	26.2885	26.1375	25.9658
P56801	0	25.0242	25.3919	24.7231	26.2701	25.9651	25.8246	25.2064	26.3021	26.0636	23.944	24.2012	25.2103	24.9245	25.7142	25.4574	26.132	25.6903	25.9099	25.0812	24.4683	24.5304	24.1599	25.3563	26.5688	24.6113	25.8838	24.8127	24.2567	24.9064	24.6458	25.6579	25.1302	25.8519	26.1746	25.3959	25.6587
P56802	0	25.1288	25.7977	25.4084	25.6284	26.4278	26.2971	25.8834	26.5646	26.0993	25.5425	23.6704	24.7571	26.4045	26.2124	26.2345	26.1894	25.9072	26.8536	24.9988	25.305	25.5315	26.516	26.6889	26.1916	26.8518	26.5459	25.6404	24.1611	25.4131	25.1269	26.0978	26.671	26.2832	26.0036	26.1764	26.2942
P56804	0	25.5422	25.4868	25.186	26.3035	25.0123	25.5493	26.7373	25.6	26.7452	25.8923	25.5517	26.3397	25.1605	24.7628	26.9706	25.254	26.3827	26.0346	25.1176	23.9319	24.8987	25.5274	25.8948	26.1178	24.6335	25.8751	26.5133	24.6637	25.5406	24.6597	26.2396	26.0235	26.0519	24.3542	26.5839	26.6202
P56805	0	24.8101	24.7701	24.6285	25.1765	24.1591	25.0406	24.7411	24.9005	25.5236	24.3773	24.776	24.7789	25.1167	25.0634	25.3366	24.8376	24.8748	25.2367	23.9264	24.2415	23.5989	24.6539	24.6504	25.0381	24.4992	24.4743	24.9803	23.3556	24.8069	24.7755	25.0413	25.5141	24.2739	25.0939	24.8556	24.7444
P56807	0	24.2019	26.3372	25.2486	27.2305	25.5377	25.4865	24.6376	24.9532	26.1801	24.6242	25.8277	26.1429	26.1876	26.1971	25.8297	24.0263	24.3375	23.9674	25.1945	25.5549	26.0795	24.5513	25.6901	26.7264	25.4138	24.8019	26.2597	24.4245	23.2178	24.3151	23.4322	24.9983	26.1923	24.5645	25.8409	24.9241
P56808	0	25.4051	26.3244	25.5729	27.2494	25.9018	25.6202	26.1214	26.5236	26.8415	26.5116	25.9775	26.2097	26.4918	27.0729	26.4623	26.404	26.969	26.6027	26.0822	26.4232	24.8568	27.4386	27.005	26.665	26.3916	26.2018	26.0353	24.9228	25.4467	25.5017	26.6382	26.4411	25.4817	26.2386	26.577	27.0085
P56820	0	22.012	21.546	21.9812	22.5198	22.6855	23.35	22.9795	23.4021	22.3796	22.564	22.0217	21.7355	22.7063	23.2441	21.5647	22.9193	23.0336	22.4623	21.6019	21.9311	22.0231	22.638	22.2848	23.2252	22.2944	23.2636	21.6415	22.0222	22.6332	22.3843	23.2486	22.9561	22.1166	23.2009	23.1384	22.2051
P57106	0	22.8813	22.9545	22.2796	23.8124	23.4204	23.9318	24.2117	24.5321	24.2009	23.8667	23.4474	23.2796	24.4195	24.6255	24.5339	24.7787	24.5029	24.4978	22.945	23.3546	NA	24.1759	24.5899	24.3625	24.06	24.5985	24.4052	23.0596	23.1743	23.2837	24.2485	24.7362	24.5769	24.6377	24.611	24.101
P57720	0	23.2375	22.6735	22.5314	24.2201	23.7384	24.293	24.2217	24.0897	24.1459	23.6468	23.3074	23.7525	24.4352	23.8051	23.7915	24.2721	24.5222	24.3616	23.4521	22.0686	22.5005	24.2067	23.632	24.4498	23.3146	23.7936	23.7421	22.5813	22.8061	22.5146	24.5015	24.4102	24.6594	24.0036	24.0004	24.5612
P57741	0	NA	NA	23.3723	24.7331	NA	25.1704	NA	25.7742	24.8009	24.9247	24.3965	24.4949	25.0604	24.3894	NA	24.8019	24.5466	23.8048	NA	NA	NA	24.5532	25.0988	24.4639	NA	25.5376	25.3033	NA	24.8647	24.3468	25.8246	24.5123	NA	25.481	24.5396	25.2223
P57742	0	25.2749	23.4115	24.2132	24.8883	25.6048	25.8934	26.139	25.2224	25.3483	24.3766	24.107	24.4193	23.2855	25.7738	25.8384	23.5649	25.8728	25.131	23.7716	24.0143	23.5882	24.7673	25.512	25.2965	25.0032	24.9592	25.1452	23.5599	23.3946	23.228	24.6842	24.9494	24.5099	23.8068	24.0643	25.0129
P57751	0	24.8387	24.8534	24.2072	25.8166	25.0068	25.3624	25.7968	25.3744	25.2419	24.5397	25.1569	25.5845	25.2524	25.7503	25.5118	25.2409	25.2954	25.2698	24.4545	24.8708	24.395	25.6087	25.6441	25.5293	25.5711	25.9564	25.5738	24.3927	25.0337	25.0933	25.4054	24.453	25.7365	25.3748	25.4208	25.1902
P57752	0	25.1939	25.9277	25.3759	26.8897	26.6547	26.3587	27.2562	26.8792	27.3378	26.3662	26.258	26.3887	27.2378	27.1997	26.9453	27.3168	27.0788	26.7554	25.8089	25.6722	25.1895	26.7181	27.0441	27.0061	27.0822	27.2994	26.4855	25.4437	25.8637	25.4602	27.59	27.496	25.9851	27.1586	26.8867	26.4442
P58684	0	21.5802	23.457	22.8665	24.8385	22.2171	24.5618	22.1251	23.3574	24.1391	22.2529	22.8909	23.6736	24.5442	23.083	21.3612	23.9882	22.9605	22.6663	22.6136	23.2482	23.0647	23.0295	22.7226	23.7141	23.2604	22.9234	21.9444	22.0685	23.957	23.1024	23.0525	21.2233	23.0167	22.7194	22.5893	23.409
P59230	0	25.3666	23.7885	23.1693	25.7939	25.9781	26.4544	26.5445	24.6613	25.8414	25.4396	24.0474	24.5324	26.467	26.4336	25.795	26.0727	24.4987	25.4216	24.029	23.8556	24.0142	24.4856	26.3702	26.7313	24.6996	25.7495	24.8459	23.8129	25.2922	24.1377	25.5351	25.6545	26.3759	26.5355	24.9659	25.7064
P59231	0	26.1418	26.051	24.8408	26.4362	25.8682	25.3488	25.5104	27.3181	26.5552	26.6824	26.6163	26.7496	25.7904	27.0953	26.9257	25.5525	26.9987	25.5125	26.6023	24.9318	25.6369	27.1459	27.4974	25.866	26.9882	25.4869	26.6672	25.9208	26.2047	26.372	27.5103	26.4367	26.9652	27.6808	27.5134	27.1275
P59259	0	27.6931	25.8535	27.5287	24.2137	22.7888	24.1826	24.1093	23.6955	24.3793	27.3682	27.2398	27.3515	24.0048	23.9566	23.212	24.6715	25.1915	24.4031	26.9665	27.9138	28.644	23.5133	23.1794	24.3642	24.5024	24.2913	24.6676	26.5931	28.5961	28.6264	22.9021	23.5659	23.9815	24.7187	25.5501	24.5406
P60039	0	26.1459	26.5723	26.9286	27.6568	26.1357	26.2553	25.4004	25.9179	26.836	27.1917	26.7259	26.2846	27.2415	26.7718	26.3383	26.1907	26.6393	26.082	26.8334	26.9261	26.0615	26.7521	26.9692	27.2666	25.9572	26.673	27.5912	27.032	27.073	26.5679	26.7233	26.247	25.6462	27.3725	26.8567	26.1535
P60040	0	27.5498	26.9494	27.1829	27.679	27.8033	28.1345	27.8492	27.8947	27.7038	27.6316	27.1783	26.586	27.7731	27.3488	27.8329	27.9132	28.0942	27.5199	27.0921	27.1987	26.8594	27.0828	27.5178	27.7969	27.1973	28.034	28.1013	26.2947	27.4392	27.2924	27.8537	27.2392	27.3575	27.5421	27.8393	28.0229
P61837	0	NA	NA	NA	NA	NA	NA	NA	NA	NA	26.9289	NA	NA	26.3339	NA	26.0281	NA	NA	NA	NA	26.2071	NA	NA	NA	NA	NA	NA	NA	NA	NA	25.0086	26.8006	NA	25.5659	NA	NA	NA
P61841	0	27.7928	28.0339	27.0808	28.0912	27.9567	28.2625	28.3808	27.6187	26.9847	28.0681	27.6821	27.8721	27.6353	28.0624	27.4549	27.9914	27.5926	27.5662	27.7686	27.6133	27.0897	28.039	28.1472	27.9843	27.7577	28.0864	27.4258	27.3385	27.9881	27.6678	28.0981	28.1681	27.8375	27.8142	27.7807	27.9697
P61843	0	NA	NA	NA	23.8324	24.8232	24.7886	23.8373	24.3524	24.7226	NA	NA	23.3243	24.2023	23.6437	24.4673	23.444	NA	24.0813	23.3417	NA	NA	24.9342	24.1669	24.6158	NA	24.2119	NA	NA	NA	NA	23.5781	23.5697	NA	23.2023	23.9087	NA
P61845	0	22.8132	21.5998	21.0289	23.4428	23.6735	23.6111	23.6355	24.022	23.3773	23.0535	22.5489	22.8922	23.0924	22.7978	24.1946	24.2333	24.6738	23.717	20.9047	21.7134	21.2914	23.5951	24.2931	23.9388	23.1275	24.25	22.91	21.0524	22.248	22.4264	24.3001	24.4418	23.6976	23.7555	23.2371	23.4776
P62090	0	28.9437	29.1006	29.017	29.814	29.6286	29.2592	29.7902	29.3957	29.4999	29.1245	28.7145	29.2574	29.395	29.3386	29.4382	29.1376	29.288	29.2325	29.5436	29.1834	30.0276	29.353	29.6668	29.4662	29.4306	29.0584	29.1419	28.8376	29.3439	29.1695	29.6744	29.4619	29.2532	29.5283	29.0725	29.3007
P62095	0.003	29.3965	29.3285	29.8929	27.4449	26.4489	27.5857	27.8701	NA	NA	29.2528	28.7581	29.2083	25.2054	NA	25.4371	27.4457	26.1378	27.2163	30.1929	30.5111	30.2799	26.7087	27.1664	26.5018	27.0483	25.9377	27.7263	29.7117	30.1689	28.9679	26.8606	26.2749	26.289	27.4858	NA	27.0187
P62126	0	28.8708	27.839	27.8778	NA	28.5732	28.3776	29.0728	27.6608	27.7721	28.6442	28.5368	27.1371	28.4193	28.6123	28.4427	28.8056	28.5111	27.7558	28.2714	28.0133	27.3657	28.4458	28.5445	28.3787	27.748	28.495	28.055	27.2099	28.4567	27.3311	28.6317	28.6887	27.4722	29.2121	28.7889	28.7041
P68209	0	24.6537	23.8876	23.6085	26.0747	25.6606	26.1119	26.5613	26.4175	26.5932	24.3143	24.3319	22.0246	24.2883	25.2567	25.6317	25.7308	25.2432	25.3462	21.9012	23.312	22.9964	23.5926	25.0652	25.5096	24.673	25.0554	24.9283	24.425	24.0621	23.9839	24.9052	24.9984	24.5919	25.7184	24.9316	25.7135
P69834	0	24.9025	25.2265	23.314	26.1319	25.6362	25.6095	25.8357	25.6551	25.4243	24.5583	25.1044	24.9161	24.6964	25.5566	24.2776	25.7919	25.8716	24.9785	24.1615	23.301	23.6311	25.3778	24.4373	23.8934	25.2497	23.4379	24.2853	24.5919	24.4383	24.5231	25.7925	25.5833	24.93	25.0352	24.8507	25.0597
P81760	0	24.3614	24.8636	23.1708	25.5573	25.8184	25.3095	25.7699	25.5392	25.0469	24.6093	25.2484	24.4873	25.7886	25.557	25.7639	25.3843	24.9828	25.4472	24.944	23.905	23.4094	25.9064	25.9074	25.8111	25.8696	25.5083	25.0542	24.1222	24.8263	24.2766	26.0692	25.6751	25.1818	25.6364	24.9161	24.6424
P82281	0	25.29	25.0288	24.475	26.4075	26.5259	26.5138	26.4165	26.287	26.0849	25.3803	25.4246	25.2956	26.5194	26.3497	26.5806	25.9621	26.6042	25.9126	24.8681	24.5409	24.0825	25.9213	26.7282	26.3848	25.8832	25.9339	26.0648	24.5354	25.2899	25.2065	26.3136	26.379	26.3096	26.6151	26.2953	26.0417
P82538	0	25.5828	24.8989	24.9621	27.1619	26.5541	26.6837	26.6763	27.2274	25.7305	25.7443	25.2426	25.9159	26.9073	26.7616	26.3825	27.4698	26.8595	26.3645	26.0789	25.4121	24.5624	27.0365	27.1803	25.1029	26.7433	27.3597	25.6025	25.9937	25.4313	24.7835	27.3658	27.0536	26.933	27.1176	26.725	26.6977
P82658	0	24.4291	24.8185	24.074	25.6096	25.6132	25.1622	25.2722	25.6868	25.0392	24.3851	24.7359	24.6885	25.4836	25.3168	25.6148	25.4306	25.6233	25.6689	24.1051	24.2982	23.2409	24.9971	25.356	25.5372	25.1122	25.146	25.5657	24.0737	24.5828	23.9137	25.0085	25.5545	24.9944	25.4635	25.2989	25.2325
P82715	0	27.3041	25.0461	24.8162	27.1598	27.0339	26.9245	27.1531	26.6081	25.8651	26.2433	25.3067	26.6729	27.3827	27.3233	26.8217	27.3123	26.4272	25.4466	26.7205	26.5498	24.9113	26.8972	27.6211	27.1376	26.1522	27.2262	26.0607	26.7051	26.2579	26.1219	27.1872	27.0787	26.4745	27.6232	27.2882	26.9275
P82869	0	21.7882	21.9475	20.9738	23.3859	21.7245	24.4583	22.6215	21.8394	23.0868	21.9944	22.8089	23.1988	23.4426	23.3304	23.453	22.9692	22.6892	22.3308	22.8373	22.579	21.8875	23.3673	23.8673	24.1134	23.0945	22.3999	23.0104	21.9326	22.0843	21.7168	23.2447	22.7853	24.0615	22.3742	22.5253	22.6054
P82873	0	20.0202	NA	20.7048	21.2779	21.0432	21.9741	20.8061	21.8108	21.4194	20.8371	NA	NA	22.0144	20.4213	20.7666	21.079	21.6011	20.7756	20.8639	NA	20.546	20.1545	20.8711	23.1199	NA	21.7309	NA	NA	20.3013	21.1602	21.4172	21.3855	22.4401	20.3119	20.4337	21.3431
P82874	0	22.686	23.621	24.1815	24.2841	22.6087	23.0479	22.6964	23.649	22.9095	22.9087	21.8504	22.6868	22.4284	23.1758	22.6961	22.5531	22.7036	22.7474	23.6024	24.4879	23.1838	22.8341	22.356	22.629	22.7254	NA	23.7093	22.7325	22.994	NA	22.7058	22.7113	24.5852	23.5348	22.9791	23.1452
P83291	0	23.545	24.3247	23.5267	25.9163	24.8527	24.8225	24.7056	24.5951	24.8965	24.8687	24.513	24.5224	25.5302	24.6369	24.4851	24.128	25.0637	24.2009	24.1954	22.9106	23.1706	24.6515	24.9292	25.7421	25.458	24.9992	23.0602	22.9782	24.2393	23.891	25.439	24.2046	25.0305	25.0948	24.5829	23.9525
P83755	0	29.9442	30.4321	31.244	28.2552	27.7724	27.4017	27.835	27.8423	27.2246	29.4163	29.7893	30.2628	27.4806	27.6139	27.5268	28.0066	27.9415	27.6199	31.6177	30.7269	31.6592	27.2146	27.2473	26.8354	27.8381	27.5689	27.4829	31.5469	31.0045	30.6459	27.4024	27.3074	27.4708	28.4695	28.0049	28.0874
P92549	0	25.2988	25.2964	24.6466	26.3785	25.6329	25.8851	26.0673	25.5916	26.1321	25.2482	25.1277	24.9347	25.8446	25.6675	25.2657	25.6769	25.7966	25.5742	24.8768	25.1759	24.3932	25.5556	25.7299	26.0036	24.9394	24.9381	25.3717	24.6931	25.2443	25.0552	25.3265	25.6781	25.5003	25.6028	25.5539	25.4585
P92941	0	NA	24.5863	24.519	24.8335	25.3198	NA	25.236	25.1266	24.171	24.7092	NA	24.0955	25.1909	25.4215	25.3982	NA	25.0986	NA	NA	NA	NA	25.1346	24.777	25.3176	24.9957	24.971	25.4908	NA	25.1027	24.3793	25.3728	25.7238	NA	25.3739	NA	24.7586
P92947	0	25.4612	25.2264	25.003	26.0025	26.419	26.5172	25.7358	26.4033	25.8433	25.4245	25.3749	26.1331	26.798	26.3688	26.2129	26.5826	26.3029	26.0097	24.7345	25.2866	24.1713	25.812	26.4963	26.6233	26.0408	25.848	25.7627	25.2955	25.3591	25.8557	26.0537	26.2119	26.4152	26.639	26.1065	25.8164
P92948	0	25.6591	NA	25.3344	NA	24.9947	NA	NA	NA	23.7586	25.4491	NA	24.1911	NA	NA	24.1917	25.1722	24.4138	NA	24.9291	25.7088	25.5414	NA	NA	NA	NA	24.8202	24.5334	NA	24.5859	24.4043	NA	NA	NA	NA	24.4247	NA
P92959	0	25.469	24.8612	25.0347	27.0156	26.3989	27.4336	25.6105	25.8224	26.3098	25.8113	25.8102	26.3144	26.1951	26.664	25.9696	24.9311	25.6836	25.0421	25.3911	24.8782	25.2105	26.4928	25.6667	26.4454	25.3243	25.1337	26.0692	24.222	25.6462	25.7086	26.5325	25.8609	26.6295	26.0458	26.1028	26.0119
P92963	0	25.8846	24.8817	25.8922	24.7371	24.5599	26.271	26.4685	25.7926	25.3597	26.5805	25.9921	25.3496	26.4014	25.5991	26.8245	26.9718	26.7033	25.486	25.7244	25.8206	25.3757	27.5077	26.352	27.0562	25.576	26.9792	26.5501	26.3128	26.4456	25.2824	26.3445	26.8257	25.3051	26.7264	26.7973	25.5464
P92979	0	NA	NA	NA	23.111	22.4625	23.4481	21.9691	23.9329	23.4673	NA	NA	24.0955	23.5304	24.2328	23.6295	24.2812	24.2297	22.3282	NA	NA	NA	NA	23.9486	23.5218	NA	24.0291	22.1714	NA	23.0292	22.4543	23.2665	23.7233	24.0445	23.7641	23.5876	24.2427
P92980	0	NA	NA	NA	23.2193	24.0897	23.9637	23.7895	24.6508	24.5076	NA	NA	NA	24.3749	24.0843	24.5181	24.7798	24.8106	NA	NA	NA	NA	NA	24.4995	24.1607	NA	24.104	NA	NA	NA	NA	NA	NA	NA	NA	24.9038	23.8652
P92981	0	21.8066	NA	21.2792	24.071	23.7297	22.6444	23.5865	23.6947	24.2272	20.9471	22.0929	22.7308	23.4434	23.0673	23.2814	24.2607	24.0486	22.5947	21.9355	22.0687	20.6418	21.2306	23.0624	23.8735	21.7043	23.2341	20.798	21.2328	22.886	23.249	23.4083	23.1578	22.3839	23.6749	22.9247	22.9848
P92985	0	23.6555	24.3226	NA	24.2217	24.3727	23.6392	24.9944	24.1874	22.7904	22.9912	24.3408	24.345	24.9036	NA	23.3503	24.4084	25.0378	24.5287	24.2685	23.6205	NA	24.2579	25.656	23.3536	24.8284	24.6617	23.6234	23.8126	24.4798	24.1777	25.2048	24.3344	23.7826	25.0493	24.2721	24.8387
P92994	0	21.5179	21.2942	20.2955	22.6114	23.0937	22.9638	22.421	23.2356	22.9589	22.3027	21.6738	22.406	22.9646	22.9896	22.1052	22.9328	23.5395	22.1233	21.4322	21.0336	20.6398	22.3534	22.3337	23.5389	22.216	22.4498	22.4886	20.5582	21.4578	22.0524	22.0795	22.9049	22.2723	22.6075	22.0794	23.2583
P93004	0	26.3611	25.798	26.9673	25.4667	25.2441	25.3844	25.4257	25.2248	25.4035	25.4634	25.4373	25.7686	25.3503	25.5625	25.6548	25.5335	25.6897	25.7423	26.903	26.5039	26.0818	25.7631	25.7849	26.4001	25.9317	25.6098	25.7174	26.5814	25.7298	25.912	25.5943	25.8434	25.3963	25.4575	25.3743	25.7565
P93008	0	19.38	NA	19.6304	NA	NA	NA	18.8513	NA	20.6954	NA	21.187	NA	NA	NA	NA	19.361	NA	NA	19.8363	19.813	20.0149	NA	NA	19.7914	NA	18.5548	20.6051	20.6443	20.1806	21.0617	NA	NA	NA	NA	NA	NA
P93009	0	22.5082	NA	NA	NA	24.2146	24.9662	NA	24.1192	23.8057	NA	23.5835	NA	23.5706	NA	NA	NA	NA	NA	NA	NA	NA	24.4433	23.6371	25.3639	NA	24.3616	NA	NA	NA	NA	24.6113	NA	NA	NA	22.8971	NA
P93014	0	27.0883	26.1726	25.7704	27.6358	27.0376	27.1584	26.8007	26.3334	26.4757	26.6736	26.8565	26.3068	27.7058	26.7969	26.5132	26.7374	26.7416	26.487	26.0709	25.5432	25.1047	26.8087	26.2997	27.3669	26.2864	26.3867	26.677	26.2559	26.1428	26.9366	26.0328	27.1274	27.1079	26.4378	26.538	26.8216
P93017	0	24.4692	23.7789	NA	24.9378	24.8957	24.985	24.7033	24.5235	23.9108	NA	22.7216	23.0078	24.1768	25.0076	23.8416	24.2964	23.6508	23.8539	NA	NA	NA	24.0023	NA	NA	24.7851	23.6615	22.3359	NA	NA	NA	24.1003	24.5941	23.7022	24.0472	24.2945	23.5463
P93025	0	23.1957	23.101	23.0732	23.0201	23.8801	23.8183	23.0117	23.9324	23.8245	23.5513	23.987	23.3477	24.0245	23.2662	23.8647	23.916	24.4256	24.088	23.3646	23.1109	22.7368	22.9873	23.5017	24.2347	23.5775	24.1726	23.9298	22.479	24.0112	23.5937	24.2479	24.1455	22.8668	24.1332	24.1756	23.0545
P93026	0	NA	NA	NA	NA	23.0633	NA	NA	23.305	NA	NA	23.1036	NA	22.9913	NA	23.4469	23.3602	24.0585	NA	NA	NA	NA	NA	NA	23.855	NA	NA	NA	NA	NA	NA	NA	NA	NA	22.9888	23.5812	NA
P93028	0	21.1132	22.2806	22.3896	23.7115	23.0133	23.7029	23.2218	23.6225	23.3931	22.5113	22.9768	22.9617	23.6285	23.506	23.5504	23.9421	22.9376	23.3293	23.056	22.3484	21.7388	23.433	23.9334	23.6118	23.3609	23.9769	23.5348	22.2866	22.4336	22.3525	23.0011	22.8785	23.4464	23.4986	23.4167	23.4779
P93031	0	22.8209	23.2834	22.1768	23.0526	24.9076	24.021	24.4315	23.5462	23.0071	22.7696	23.0178	21.7467	22.6407	25.2644	24.1719	24.6313	24.1866	24.1922	NA	21.3459	21.2626	23.3453	23.2138	21.9533	22.5564	23.464	24.1398	22.5352	22.2086	22.4627	24.7911	21.7898	25.375	24.6046	23.5828	23.5143
P93032	0	20.0772	20.9251	19.6679	22.4105	23.2402	24.1757	22.7844	23.6143	22.6364	NA	20.0975	20.8155	21.38	20.8475	22.1375	22.8866	22.7374	20.0836	NA	NA	NA	20.3908	20.8584	21.9673	21.5543	21.6131	20.4668	NA	20.5004	20.1901	21.9729	21.4115	20.4226	22.101	23.1354	22.9014
P93033	0	24.7193	24.0897	23.6701	23.6457	25.684	25.6834	25.7009	25.2696	24.9387	24.4952	24.6588	24.4862	25.6111	25.4363	25.8767	25.6423	24.7906	23.8816	24.031	24.2033	23.9154	25.4502	25.652	25.6407	25.1177	25.3324	25.1257	23.8168	24.4697	24.5455	25.3568	25.7245	25.4451	25.2022	24.9047	25.375
P93042	0	21.4153	22.5653	20.6429	22.5303	23.3721	23.1143	22.4421	23.9073	23.4421	22.485	21.7185	22.4748	24.0884	23.7341	24.0188	23.8059	23.8504	22.9872	22.5733	22.2635	21.1779	23.0418	24.3841	23.5457	22.8903	24.5568	23.5644	21.665	23.12	22.6646	23.5041	24.1299	22.8807	24.5322	23.5926	23.4989
P93285	0	23.2364	23.8796	23.4323	24.4544	24.4523	24.7271	24.254	24.5135	23.9019	23.3932	23.8787	23.3829	23.3895	23.8531	23.5524	23.9107	24.124	23.3341	23.255	22.9577	23.3101	23.5908	NA	24.6016	23.4988	24.4783	24.1025	NA	23.7315	23.7657	22.8044	23.6348	23.857	24.101	23.6812	24.1914
P93303	0	24.026	23.1652	23.2342	25.5321	24.9507	23.4363	24.0142	24.782	25.5914	23.4136	23.5706	24.8027	25.7631	24.7629	25.248	24.1119	23.554	25.2912	22.5596	23.1851	22.3516	24.3286	24.4994	24.2815	23.915	25.1786	24.3453	21.5375	23.5029	24.4516	24.0063	24.7595	24.3288	24.5356	23.687	24.6579
P93306	0	23.0541	22.7385	22.8197	23.2968	23.5115	23.4943	23.7222	24.2029	23.5113	23.1626	23.2551	23.8674	24.3241	22.8428	23.9179	22.8729	23.6329	22.5485	22.2294	23.1186	22.5487	23.8637	23.4783	23.4875	23.4588	23.916	24.2658	21.9645	23.2346	23.369	23.0715	23.2046	23.6897	23.8217	23.9213	24.5206
P93654	0	NA	NA	20.3672	NA	NA	22.7999	NA	19.7269	NA	NA	22.1067	NA	20.3045	21.8317	19.7096	20.2314	20.1928	20.9339	NA	NA	22.0536	NA	20.4317	21.3903	19.7843	20.2666	20.0547	NA	NA	NA	NA	20.2303	23.4212	NA	NA	20.0216
P93655	0	NA	21.8179	NA	22.2871	22.973	22.3989	21.119	22.367	22.0344	NA	NA	NA	22.9333	21.8117	21.678	22.2612	21.8641	NA	NA	NA	NA	22.3815	23.6225	22.777	21.7121	23.5986	22.0041	NA	NA	NA	22.4161	22.6831	21.5138	22.8228	22.1682	22.3117
P93732	0	22.3049	22.3081	22.7729	22.6086	23.8271	21.8699	22.8956	23.7663	22.7163	22.7458	22.3089	21.8762	23.9993	23.0589	24.0187	23.8979	23.3371	22.4012	22.4684	22.2624	22.3782	23.3437	22.6783	22.7823	23.9531	24.2027	22.719	21.8918	22.4955	21.9649	22.7153	23.3115	23.9855	24.4823	23.3845	24.1852
P93736	0	22.3248	22.8959	21.6158	23.7899	23.2283	23.8828	23.0638	23.9341	24.2136	22.1187	22.6142	22.8494	24.1632	22.948	23.6472	23.7458	23.6645	22.9831	22.2699	21.9881	21.7964	23.315	23.7803	23.5739	22.8179	23.2522	23.5907	20.9525	22.2189	22.2844	23.3237	22.5008	24.2085	23.8017	23.8322	23.3271
P93819	0	23.2572	23.6664	22.6454	25.2089	25.4905	24.7226	24.8553	24.7404	25.0094	23.768	23.2009	24.0437	25.6499	24.5457	25.6371	25.6804	25.0053	24.8726	24.0856	23.1671	23.0118	24.0248	25.2525	25.5898	23.9544	25.544	24.3929	23.012	23.5413	24.1357	25.3823	25.3919	24.6804	25.2004	25.1832	24.954
P93832	0	21.6798	21.5505	20.7251	22.7502	23.1647	22.5319	22.9967	22.7995	22.5258	22.7493	22.2401	21.7793	22.9642	22.984	23.225	23.3867	23.0953	23.8921	22.0915	22.4058	21.3495	23.2434	23.8576	23.7528	23.8201	23.0503	21.9033	21.6657	21.248	22.1298	22.9026	22.7688	22.8662	22.9955	21.9186	23.271
P93834	0	21.748	21.4777	20.8555	22.2499	21.3238	22.0649	22.0665	21.8606	23.9571	21.7088	21.0314	22.6183	23.6945	21.5224	21.3132	21.9645	22.3544	22.4964	20.2695	NA	NA	20.4863	21.2772	20.9578	20.3514	21.3799	19.9236	20.7909	20.3507	21.2006	20.5218	21.8484	21.6948	22.1455	21.4848	22.2467
P94040	0	28.18	27.8271	28.5418	27.9585	28.1086	25.9779	28.1014	28.197	27.389	29.5036	27.3582	28.8723	27.5943	27.2856	28.0746	27.4773	28.4532	27.6006	27.2761	28.6993	28.8927	28.4856	28.7683	28.2968	28.0154	28.5529	27.5712	27.1602	29.3757	29.3905	27.6844	28.0551	25.8155	27.8548	27.7554	26.9225
P94072	0	26.6482	25.2238	24.5549	25.8677	26.1332	27.9007	25.9825	26.1864	25.5542	26.8791	26.1783	27.5228	26.5121	26.096	26.1909	25.9524	26.7161	25.6412	23.9981	26.0525	26.4003	25.5241	27.6312	27.0317	25.3441	26.5695	26.0365	23.0292	26.5697	26.8122	25.6884	25.8554	26.021	25.6542	26.1482	25.9898
P94078	0	21.4708	20.5127	NA	23.266	22.6851	22.3765	22.7855	22.1795	23.1866	21.2637	20.9621	21.1507	23.4004	22.6731	21.9029	22.917	22.9229	20.2757	20.3998	NA	NA	22.3208	22.3129	22.4392	22.6227	22.2233	22.2996	21.4339	20.9279	20.8159	22.5158	22.3364	21.4456	22.7538	23.3388	20.7953
Q00218	0	24.0248	22.8085	22.5568	25.3678	25.4763	25.0238	25.1221	25.6363	24.912	23.9188	23.828	23.8061	25.2082	24.9912	25.2789	25.3404	25.0103	24.4031	22.4483	23.4326	21.9341	24.7142	24.9657	25.0322	24.8531	24.9134	24.4728	22.745	23.731	24.2729	25.3375	25.1304	25.0913	25.6812	24.5706	25.4917
Q01474	0	22.2948	22.5915	22.2525	23.9184	23.8956	24.1405	23.6362	24.3948	23.8337	22.4409	22.1868	22.8024	23.0927	23.4907	24.1702	23.5027	24.1322	23.3224	21.3761	22.8457	21.9651	22.7414	23.8444	24.974	22.5923	23.0199	21.4914	22.1272	22.597	22.6638	23.2651	23.7721	23.6514	24.3846	23.3832	23.6587
Q01525	0	26.1849	26.4996	25.6657	27.9084	27.3558	27.6841	26.9609	26.9718	26.9923	26.2993	26.2903	26.8027	27.3848	26.953	26.963	26.5661	26.71	26.7558	26.5939	25.7348	25.6755	26.803	26.88	27.3024	26.8292	26.5605	26.8107	25.7088	26.0918	26.0051	26.6872	26.7903	27.3058	26.372	26.332	26.755
Q01667	0	27.2498	27.0341	27.7253	27.6823	27.5572	27.7864	27.5034	27.1894	27.9817	27.2597	27.2647	27.7337	27.4594	27.798	27.6979	27.4146	27.4445	26.4891	28.1438	28.3531	29.0471	26.3621	27.9307	28.0256	27.2458	26.8925	27.0524	27.1675	27.8467	27.8668	27.2112	27.3871	27.2594	27.2612	27.5934	27.3959
Q01908	0	26.7869	26.6586	25.8544	27.6117	27.2818	27.6074	27.5376	27.0054	27.7019	27.07	27.0368	27.1727	27.6109	27.4906	27.3651	27.4539	27.43	27.4144	26.5613	26.5726	25.8657	27.3145	27.4578	27.8815	27.3491	27.2533	27.4628	26.605	27.438	26.9604	27.2262	27.5815	27.2685	27.4033	27.4061	27.296
Q02166	0	22.6691	21.2744	22.0351	23.6788	24.071	24.4425	22.5981	24.7434	24.0409	21.7077	22.4869	21.9793	23.6008	22.7383	23.8546	23.6322	22.9168	22.4104	21.8797	20.3381	21.377	23.1239	22.7969	22.8388	22.5331	23.3699	23.4547	22.0099	21.8958	22.363	22.3696	23.1684	22.7252	22.7537	23.725	24.0326
Q02971	0	22.171	21.9406	22.0439	23.5717	23.4601	23.8301	23.8546	24.1982	23.8426	21.8332	21.9051	23.0233	24.3159	23.739	23.7216	23.5894	24.1444	22.5068	20.578	22.0798	20.709	21.7711	23.9358	23.6213	21.7223	22.7739	22.2341	21.5457	22.4937	23.0025	22.2973	23.905	23.2281	24.1008	23.5362	23.7155
Q03250	0	26.4175	26.3832	25.4023	27.101	27.173	26.9321	27.178	27.3282	26.2064	26.2756	26.6201	26.2081	27.1447	27.1516	26.6444	26.9649	26.8841	26.8345	26.1193	25.3475	25.2634	26.8361	26.7643	26.6184	27.0466	26.8808	26.0082	26.1762	26.3581	26.2995	27.6453	27.1989	26.6728	27.1202	26.995	26.8534
Q03251	0	27.0431	27.1983	26.5854	28.0008	28.2824	28.0888	27.1423	28.087	27.8342	26.7688	27.1064	26.7341	27.6215	27.8699	27.4456	27.7058	27.3156	27.2555	26.7704	26.747	26.1736	26.6155	27.1331	27.0138	26.8443	27.3103	27.0364	26.8912	27.2456	26.373	27.717	27.3701	27.3716	27.6522	27.5092	27.4055
Q04613	0	26.7264	26.823	27.4372	27.4079	27.7035	27.5712	27.4456	27.6237	27.3293	26.7454	26.8896	25.9922	26.9776	27.3288	26.9318	26.6506	26.0494	27.1667	25.4063	25.2745	25.0936	26.1526	26.3904	27.0558	25.8006	26.4056	26.7157	26.0234	27.1229	26.5693	27.2607	27.1164	26.3186	27.3294	27.1579	27.0673
Q04836	0	24.1094	25.4338	25.0374	23.849	23.3027	22.8781	24.2259	24.108	23.9177	23.257	24.3599	23.7801	25.0539	23.6765	23.4838	24.1941	24.3095	23.862	24.992	25.5325	25.8461	23.8666	23.3684	23.6617	23.707	23.553	24.6448	24.6794	24.7747	24.4944	23.5731	24.318	23.9737	23.9981	24.1495	23.5786
Q05431	0	27.4916	27.4653	26.7582	28.6618	28.2373	27.9264	28.4517	28.3332	28.6205	27.349	27.4999	27.8754	28.3288	28.2666	28.2097	28.339	28.1814	27.5109	26.6809	26.8145	26.5583	27.5646	27.5807	28.0185	27.5951	27.8833	27.4326	27.4648	27.7723	27.4978	28.339	28.4156	27.919	28.26	28.3076	27.9419
Q05728	0	20.3473	NA	NA	22.3547	22.1232	20.811	20.7434	22.3226	22.9019	19.5914	19.7414	19.2638	20.7315	20.4389	21.3566	22.2562	20.8857	20.8757	20.5115	19.1445	19.1955	20.4912	22.0119	21.6159	20.2771	22.0022	21.2216	19.3927	19.1791	19.8714	21.8204	20.9847	19.4762	21.4203	20.8398	21.4075
Q05758	0	24.3815	23.9663	23.4508	25.2078	24.9805	24.6994	24.8816	25.0271	24.9881	24.0286	23.7801	24.3469	25.0479	24.3884	24.483	24.8443	24.9122	24.6061	23.9491	23.94	22.7111	24.1524	25.147	24.9247	24.9347	25.6589	24.5457	23.7127	23.4477	24.066	24.8094	24.0937	24.3042	25.2345	24.3015	24.5614
Q058N4	0	21.6601	23.7638	NA	25.41	23.6054	24.6158	24.4262	24.503	24.4359	22.9857	24.0581	23.4017	23.8806	23.8675	24.1642	24.6781	25.0588	24.0327	23.2826	24.2511	23.0989	23.4339	25.0105	NA	23.5891	23.9706	24.3124	22.6205	23.1672	23.9844	23.7898	23.6954	23.6708	24.1039	24.5595	23.3281
Q06327	0	23.0536	NA	NA	23.6258	24.1338	23.3316	23.7276	24.3811	23.912	23.8307	23.9234	23.2991	24.2844	24.8377	23.7387	24.2527	24.1526	23.6424	NA	22.7694	NA	23.6454	24.1166	24.3848	23.7906	24.7491	23.0146	NA	23.2147	23.6847	24.0503	24.4521	23.0084	24.4691	23.8736	23.7005
Q06588	0	22.7867	22.2183	22.8339	23.4034	24.342	24.1477	23.5706	23.8691	23.8821	22.1612	22.4836	23.1355	24.5599	24.1648	22.9434	24.6724	24.63	23.0544	23.6333	22.7675	22.521	23.5006	24.8639	23.9345	23.3755	24.4643	22.5766	22.6458	23.1788	22.885	24.0105	25.0118	24.0596	24.1611	24.5776	24.4306
Q06611	0	27.0851	27.2032	27.7364	26.727	26.6036	26.8359	26.8405	25.7491	26.4479	NA	27.1039	27.5376	26.9184	27.3829	27.0388	27.1939	26.3466	27.1694	28.2243	27.0434	27.1201	27.0979	26.2714	27.2994	27.1037	27.1024	26.6674	26.9343	27.5513	27.4195	28.1103	27.9808	26.7026	26.5698	25.9875	NA
Q06738	0	NA	NA	NA	NA	20.1995	NA	NA	19.8053	NA	20.9747	20.7686	22.3055	22.7671	22.0531	21.2273	21.9263	21.8695	21.9271	23.7087	22.6948	22.6319	25.2442	25.1261	24.6958	24.4575	24.0019	23.8155	NA	20.7267	NA	21.7426	21.9908	22.1704	21.2639	21.4609	21.622
Q07356	0	22.2683	21.0151	20.8778	23.1898	22.6153	24.1396	22.5568	22.7258	23.5568	22.2126	22.4976	22.7708	23.327	23.751	23.627	23.8849	23.6317	24.1094	NA	21.6788	21.3548	23.3303	23.809	24.416	23.6281	23.9415	22.8567	NA	20.6559	21.6234	22.9087	23.7293	23.8381	24.0733	22.725	23.5623
Q07473	0	26.7747	26.1892	27.8194	24.9448	24.4801	24.4971	24.8916	25.2082	25.5499	26.2668	25.3904	26.5451	24.6962	24.468	25.2401	25.6278	24.7288	25.5814	26.965	28.1035	27.6715	23.9645	24.754	24.2956	23.8766	24.4958	23.6381	28.1882	27.493	27.3541	23.9832	24.2411	23.5343	24.9839	25.5378	23.7906
Q07488	0	21.61	25.0757	22.9531	24.9736	22.0005	24.3541	24.224	22.2391	24.7542	NA	NA	NA	22.7646	NA	NA	NA	NA	NA	NA	NA	NA	NA	NA	NA	NA	NA	NA	NA	NA	NA	NA	NA	NA	NA	NA	NA
Q08112	0	20.4543	21.7163	19.4262	20.1387	21.3861	25.1547	20.8074	21.1644	19.8587	20.4923	22.0591	22.3097	22.8201	22.7491	20.9415	21.222	21.8011	20.971	21.0414	20.538	20.3575	20.9877	20.531	21.3611	20.7494	NA	NA	NA	19.8944	20.9502	21.0828	21.8315	25.8696	20.7302	22.1728	21.7859
Q08682	0	25.1351	25.8267	25.1842	26.7712	26.7673	26.1822	26.7995	27.0471	27.416	25.9111	25.1176	26.2941	26.7507	25.8945	26.3059	27.0511	26.5655	26.6395	25.3188	25.4323	25.1993	26.2377	27.0168	26.6871	26.5697	27.4826	26.7689	25.8396	25.5512	25.077	26.7999	26.5266	26.8064	27.1416	26.7285	26.4095
Q08733	0	22.5082	24.4785	NA	25.9125	NA	24.2153	NA	NA	NA	23.1418	24.4633	26.8958	26.784	NA	NA	NA	NA	NA	24.0252	22.5529	26.4063	NA	NA	25.7506	NA	23.6341	NA	22.4352	NA	NA	NA	NA	24.071	NA	NA	NA
Q09152	0	23.4499	NA	NA	24.3156	23.864	24.2285	24.8656	25.0627	25.3256	24.2888	23.2907	NA	24.8269	24.8458	25.0005	23.8065	25.615	23.5662	22.8527	NA	NA	24.5983	25.1303	24.9094	24.8326	25.4797	25.2019	23.109	23.7066	NA	24.3166	24.8961	24.4912	24.8263	24.1531	23.5997
Q0WL80	0	21.3214	21.0143	NA	22.721	23.3148	22.7255	23.2808	22.6573	23.4745	NA	21.3795	22.0218	22.5941	22.4836	22.8629	22.8765	22.6143	22.5099	21.7166	21.1354	NA	21.6499	22.1193	22.5232	21.9422	22.7434	22.8748	21.3115	21.6198	NA	21.9331	22.8645	21.7759	22.7043	22.8067	23.5486
Q0WLB5	0	24.9735	25.1435	25.2433	24.7287	24.7613	25.0814	24.8553	25.0816	24.7752	24.481	24.1707	24.0331	24.751	24.0644	24.9133	24.2686	24.1044	24.2851	24.0303	23.5978	23.098	24.2627	24.9239	24.9115	24.729	25.4953	24.5202	23.6336	24.2595	24.6298	24.8294	24.2664	23.6335	24.8206	24.7297	24.807
Q0WLC6	0	22.5549	23.2944	22.8743	23.0811	22.6287	23.4978	22.9724	23.024	22.37	22.6576	22.0093	22.6411	21.94	NA	22.8395	22.8411	24.2076	21.3045	21.8114	23.6138	21.012	22.0651	22.2256	22.3197	NA	22.1646	22.8671	21.0664	22.044	22.1618	22.5695	22.2067	21.9148	21.6131	21.7021	23.6879
Q0WM29	0	24.436	24.7096	NA	26.6095	24.5683	24.9476	24.3513	23.9383	25.7929	22.5189	23.8086	24.9182	25.1052	24.8789	24.4811	24.0277	25.1262	24.5127	NA	NA	NA	24.0936	24.0984	23.3432	23.635	25.01	23.6529	NA	23.6056	22.3782	25.7954	25.1072	25.3492	24.8893	24.3051	25.0354
Q0WMN5	0	24.3261	NA	24.6884	NA	NA	NA	NA	NA	NA	23.9777	NA	NA	NA	NA	NA	24.0478	23.8369	23.8145	24.5485	NA	24.2221	NA	NA	NA	23.7649	23.7008	NA	NA	24.2644	24.557	NA	NA	NA	NA	24.3575	24.0187
Q0WNJ6	0	24.6217	24.2253	23.9226	24.9448	24.9007	25.1201	25.1374	25.5093	24.9137	23.4084	23.6474	23.778	24.7171	24.8168	24.9021	24.6817	24.9851	25.2077	23.8574	23.7445	23.022	24.2453	25.3222	24.8998	24.8057	24.8889	23.943	23.2605	23.1569	23.2743	25.277	25.092	24.5893	25.094	25.0038	24.8685
Q0WNZ5	0	NA	NA	NA	21.3917	NA	NA	NA	NA	NA	NA	NA	NA	NA	NA	NA	NA	NA	NA	NA	NA	NA	NA	24.2778	22.0822	22.478	24.2341	22.2672	NA	NA	NA	NA	NA	NA	NA	NA	NA
Q0WP12	0	22.8453	22.7432	22.6916	25.021	24.4441	24.4194	24.6249	25.0134	24.6419	23.1513	22.5226	23.2569	25.0203	24.551	23.932	25.0387	24.6927	24.1772	23.4146	22.4181	21.7363	24.2714	25.2934	25.2618	24.1278	25.4634	23.4847	22.3192	23.7133	23.6921	25.0425	25.0645	24.3014	23.7128	24.0636	24.3552
Q0WPN7	0	NA	21.7299	22.1851	21.4594	21.9266	22.0211	NA	21.7049	21.9436	21.3035	21.78	NA	22.329	NA	22.3167	22.0765	21.831	22.7445	NA	23.1319	23.0996	22.1257	24.1394	22.103	21.3924	23.0824	21.5933	22.147	21.0888	22.9427	NA	21.9194	21.8674	22.8217	NA	23.003
Q0WQF7	0	20.8492	21.0348	19.7325	22.732	22.3406	22.6341	21.4939	21.0098	23.7331	21.8473	21.4893	22.2235	23.5583	20.854	22.0621	20.0861	22.5308	21.1384	19.4259	20.8982	21.2596	20.5694	22.1087	22.1406	20.2653	22.0111	21.7333	21.0684	22.5415	21.9476	21.1224	21.6256	22.185	22.1815	22.173	20.5265
Q0WT48	0	NA	22.1578	23.5406	21.6687	21.8107	NA	21.1594	23.1166	NA	23.2451	22.4998	NA	20.9187	NA	21.6049	22.4662	22.6845	21.5177	22.3347	22.8203	22.3154	21.6734	22.2169	21.7057	NA	22.8662	NA	NA	23.4073	21.4842	22.667	21.3518	21.2705	22.2192	21.8837	21.5759
Q0WV90	0	NA	NA	NA	23.6173	NA	23.1086	23.7508	23.926	23.4007	23.6192	NA	23.4599	23.424	NA	NA	23.511	23.8673	23.078	NA	NA	NA	NA	23.6429	NA	23.7285	NA	23.302	22.1657	22.9997	NA	23.9919	24.3017	23.039	24.1087	23.6208	23.1591
Q0WVL7	0	NA	NA	NA	23.845	25.2351	24.2026	25.9064	25.0908	22.4596	NA	NA	NA	23.4763	NA	24.3329	23.3688	25.226	25.6507	22.751	22.5203	NA	NA	NA	NA	25.6312	NA	24.3146	23.1555	NA	NA	26.0875	25.9313	NA	24.1517	25.072	23.8249
Q0WVX5	0	23.02	22.7361	23.067	22.7424	22.9795	24.3643	23.1812	22.6813	22.7401	22.8053	23.6497	22.437	23.2225	23.0832	24.1742	22.9469	22.978	24.0596	24.2862	23.3255	23.4482	23.0155	22.9083	24.0353	22.9406	22.9374	23.0762	23.0547	23.298	23.8148	23.0833	23.1744	22.6685	22.8164	23.5926	23.0717
Q0WW26	0	24.5064	23.8542	23.6237	24.904	24.3999	24.4729	24.6754	25.2796	24.6544	23.8329	23.1761	23.3921	25.1189	24.6239	24.2208	25.1674	25.0599	24.5584	23.2661	23.4756	23.3478	24.3319	24.7217	25.0019	24.3662	24.7306	24.557	23.175	23.9869	23.898	24.7825	24.6729	24.1243	24.7702	24.6692	24.6209
Q0WW84	0	21.7973	23.8038	23.9328	24.6359	NA	25.289	24.8006	NA	24.8726	24.5412	NA	NA	23.8815	24.985	24.2939	NA	24.8631	NA	NA	NA	23.9946	NA	NA	23.9895	24.6933	NA	NA	23.7884	25.0507	23.9259	24.3584	24.1212	23.9222	24.1686	23.0617	24.0165
Q0WWT7	0	23.0129	23.6845	NA	24.8804	25.02	25.4304	24.4251	25.2587	25.1436	24.6175	24.5086	23.877	25.0656	25.1872	25.7431	26.4519	24.9542	25.456	23.5713	24.3547	23.6423	24.4796	26.0826	25.8981	24.4587	25.9062	25.4638	NA	24.3625	25.0755	24.399	24.2319	24.1337	24.5624	25.2879	25.4937
Q1EBV7	0	24.8873	NA	NA	NA	25.0278	24.5263	25.0429	25.3776	NA	24.4352	24.9265	25.9307	NA	24.7803	25.7863	24.9465	25.5388	26.3861	25.0495	25.2927	23.927	25.5047	NA	25.7048	26.7581	24.8681	26.4101	NA	25.9295	25.9371	25.1276	25.9877	26.1221	25.2463	26.4291	25.7975
Q1H537	0	22.1198	22.2696	22.1579	23.7239	22.4136	23.3559	22.49	22.4328	23.5498	22.5661	22.0659	23.1094	22.9401	NA	22.3888	23.8181	22.8657	22.9952	23.0064	23.5316	22.4152	23.7564	22.8581	23.5934	23.5244	22.5753	23.4447	23.0706	22.3616	22.7902	22.4637	21.7214	23.7083	23.011	23.1826	22.09
Q1H583	0	25.4938	25.3449	25.9756	NA	NA	NA	NA	NA	NA	22.3314	23.1943	NA	NA	NA	NA	NA	NA	NA	NA	21.6079	23.3456	NA	NA	NA	NA	NA	NA	23.3569	24.0674	23.8722	NA	NA	NA	NA	NA	NA
Q1JPL4	0	NA	NA	NA	26.8935	27.4247	27.0687	NA	27.8051	27.9239	NA	NA	NA	NA	26.8403	26.4347	27.4015	NA	NA	NA	NA	NA	26.8035	26.7796	NA	NA	NA	26.2678	NA	NA	NA	NA	NA	26.3361	NA	NA	NA
Q1JPL7	0	23.7916	25.7889	24.6997	28.2778	24.0681	25.7402	24.1656	24.18	23.553	23.75	24.6265	23.5691	25.3828	23.965	24.4287	24.1661	23.818	23.3249	23.305	NA	NA	23.5174	23.977	23.4085	23.3098	23.6497	24.6866	25.5012	24.5639	23.4674	24.0387	23.8945	27.3836	25.2752	23.922	25.5926
Q1KPV0	0	20.8932	20.6316	20.9606	22.542	21.9119	22.1981	21.7154	20.8126	22.0987	21.5466	21.8112	21.7863	22.0995	21.1916	21.3177	22.4741	21.808	21.8398	20.2371	20.5299	21.076	21.8852	22.9012	23.1189	21.783	23.4766	22.083	20.2758	NA	20.3598	21.9596	21.6884	21.8742	21.4893	21.6307	21.8501
Q1WIQ6	0	23.5624	24.326	23.3277	25.6762	25.447	24.9931	25.3853	25.2892	25.6956	23.6928	23.4988	24.4689	26.1202	25.2822	25.2316	25.7797	25.6881	24.983	24.1581	23.4751	23.4141	24.9364	25.5172	25.6092	24.8262	25.631	24.5168	23.2509	23.6887	24.1006	25.2751	25.6538	25.1233	25.6927	25.4154	25.1439
Q24JL3	0	23.0462	22.3648	22.5313	23.1053	23.5773	23.3161	22.1335	23.9027	23.0346	23.5179	22.2536	22.6619	23.0293	22.9738	23.7444	23.319	23.7599	23.715	22.715	23.3798	23.0486	23.7663	23.2611	23.92	23.8687	23.8109	23.6885	22.5839	23.3909	22.6938	23.3331	23.8385	22.6444	24.094	23.5408	23.1295
Q24JN5	0	23.8008	22.3411	23.5081	22.232	21.9254	21.9073	22.4626	22.6261	22.422	21.9858	22.8478	22.933	21.6455	21.7661	NA	22.0388	21.9285	NA	21.6934	23.3532	22.5694	NA	21.7445	21.7411	22.0332	NA	NA	24.143	23.0743	23.8514	21.3056	21.7001	NA	21.9298	NA	21.4767
Q29Q26	0	23.9046	24.98	22.8863	24.7507	24.7007	24.6476	25.4147	25.176	24.5731	24.0849	24.1752	23.3442	25.2297	24.0461	24.7286	24.753	24.77	25.1605	23.6714	23.6956	23.4461	24.3147	25.028	23.9463	25.5589	24.9816	24.3182	23.5978	23.451	23.6204	24.5749	24.2848	24.411	23.6722	25.1919	24.6153
Q2V2S7	0	24.9677	25.3427	24.5797	26.79	25.0809	26.2718	25.6458	24.5599	25.1163	25.3825	25.9647	25.8959	26.385	25.4305	25.8257	25.0095	24.1289	24.876	24.8238	25.5081	26.7146	25.064	24.5769	26.3998	25.6589	24.6763	25.6745	24.8707	25.8711	25.3673	25.2383	26.0897	26.8969	24.7449	24.8818	24.2068
Q37165	0	NA	NA	NA	NA	23.2006	22.2023	22.628	23.6521	22.7086	NA	NA	NA	23.4347	23.3334	NA	23.6648	24.0842	NA	NA	NA	NA	NA	22.5569	22.9217	NA	NA	NA	NA	23.3471	22.7639	NA	22.4635	19.2922	23.3306	23.27	23.2923
Q38798	0	NA	22.2831	21.3571	23.0118	20.0629	23.7003	24.5056	22.9192	19.8133	21.3817	NA	21.4321	19.8134	21.7932	22.6755	25.9836	23.6691	19.5884	22.5918	23.7682	NA	24.4242	23.863	23.4365	25.7934	23.8313	25.1621	NA	NA	NA	23.8047	21.9352	NA	24.0008	21.9878	21.7742
Q38799	0	26.0191	25.376	25.4445	26.481	25.9495	26.1874	26.615	26.7277	26.511	25.87	25.9274	25.8213	26.195	26.1062	26.2198	26.6621	26.6242	26.4508	25.4275	25.9531	25.0639	25.8182	26.2674	26.1582	26.1231	26.7221	25.8594	25.243	25.9867	25.9977	26.4941	26.6129	26.4267	26.5497	26.615	26.6682
Q38814	0	24.7271	24.7924	24.6933	25.8832	26.186	25.5977	26.2623	26.0674	25.4587	26.0901	25.9669	25.359	26.3119	26.2302	26.1207	26.2495	26.3199	26.4851	25.2034	25.3055	24.444	26.5073	26.695	26.3158	26.5477	26.2597	26.3074	24.5473	25.8035	25.0324	26.6352	26.5446	26.075	26.0989	26.0604	26.3469
Q38820	0	23.6227	23.2694	23.9371	24.1535	NA	23.7788	23.1044	24.7918	23.7884	24.347	23.7049	24.3256	NA	24.2253	23.9442	NA	24.3079	23.5943	23.2828	NA	23.445	NA	NA	NA	23.9389	24.3401	23.4358	NA	24.2174	23.4005	NA	NA	24.2605	24.7742	23.8394	24.0936
Q38821	0	NA	NA	NA	21.7376	22.2264	21.8756	22.2528	22.4575	NA	NA	NA	22.0331	22.969	NA	22.525	22.7554	22.6172	21.662	NA	NA	NA	NA	23.2765	21.9672	22.1895	23.151	21.7085	NA	NA	NA	NA	NA	23.0612	NA	NA	21.8091
Q38833	0	26.6149	26.3148	25.8359	26.3719	25.8513	NA	26.4947	26.5089	25.8571	26.8488	26.3933	26.0211	25.879	26.4432	26.9811	26.2932	26.3284	26.8038	25.5078	26.3883	25.4835	26.2144	26.2949	26.718	26.1916	26.5662	26.6595	25.9614	26.6133	26.0094	26.4398	26.3601	25.1816	25.7592	26.3316	25.2785
Q38845	0	22.9273	23.9406	23.5601	23.7785	24.6804	24.3679	23.297	24.7465	24.0587	22.4911	23.3483	24.3916	24.136	24.4327	23.8977	23.7945	24.4384	23.2678	22.9718	23.1152	22.9519	23.0321	24.6603	24.6202	23.8519	23.9195	24.2375	23.1161	22.8968	23.2244	23.6767	24.041	24.3699	24.5942	24.0617	24.8907
Q38854	0	23.0576	22.739	22.9912	23.29	25.0354	23.1184	23.8776	23.656	23.8476	24.1596	23.0409	22.9521	24.1064	22.9642	23.4363	23.541	23.1663	23.6073	22.3556	22.1204	20.9767	23.18	23.0651	23.4342	22.1473	23.4358	23.9881	21.9892	22.3758	22.6792	23.3416	23.121	23.8795	22.6941	23.0836	24.2519
Q38858	0	23.4528	24.2603	22.4391	23.7421	24.379	24.3576	24.2512	23.583	24.1957	22.6516	23.0572	23.6156	24.3355	24.099	23.6403	23.7209	23.4241	23.4142	23.7424	23.8616	22.7621	24.2866	24.3384	24.6766	23.4515	23.8062	24.0106	23.2491	23.0573	22.9752	23.2853	22.5422	24.1087	23.799	23.2995	23.2969
Q38867	0	20.8832	21.9122	22.0036	24.5568	24.8086	23.5559	24.03	22.803	23.8333	NA	21.8522	22.681	24.5038	23.4366	23.4823	23.3176	23.0776	22.3776	21.8966	21.2004	21.8793	22.5075	23.8332	23.5831	22.4158	23.057	23.8645	21.2566	21.897	21.9643	23.5889	23.0082	24.5938	22.6869	22.8896	23.9374
Q38868	0	23.2922	NA	NA	23.4765	23.2216	22.4735	23.7711	NA	23.2418	22.9319	22.4766	23.1351	NA	NA	NA	NA	23.0692	NA	NA	22.9954	NA	NA	NA	NA	22.4408	NA	22.7622	NA	22.7878	NA	NA	NA	23.07	NA	NA	23.2954
Q38869	0	28.2366	22.3535	23.1699	24.7428	26.5657	23.2795	25.4821	23.8132	NA	23.4863	NA	22.7098	23.2158	23.9777	NA	23.2314	23.0396	22.9874	NA	NA	NA	23.4982	NA	NA	23.1148	27.0457	NA	NA	23.3837	NA	NA	23.3607	NA	28.7451	23.0379	23.0665
Q38879	0	23.1398	23.065	22.9436	24.1609	24.0054	24.5239	23.7864	24.0647	24.2104	22.2444	23.3982	23.2398	22.8862	22.952	23.8731	23.6202	22.9185	23.9951	22.6042	NA	NA	23.0963	23.025	23.3613	23.5962	22.2832	23.4008	21.7295	22.9128	22.4407	22.5471	24.4274	22.5637	23.5493	24.0022	23.7057
Q38882	0	23.7517	24.4792	25.2813	24.5319	24.1426	23.7901	23.9627	23.6428	23.99	23.5274	23.5151	23.9616	24.04	23.3618	23.4035	23.8951	23.6945	23.3394	24.8961	25.5912	25.3427	23.6578	23.8373	23.6326	22.9606	23.7781	23.7086	24.424	24.6149	23.9542	23.4485	23.7558	23.6329	23.8564	23.6391	23.7761
Q38884	0	25.3764	25.3915	25.0095	25.4175	25.3612	25.0887	25.2154	25.6327	24.3159	25.2042	24.3578	25.0304	25.3432	25.3962	25.0304	25.7097	25.3387	25.1014	25.444	25.1833	24.7807	25.1085	25.1424	25.1724	25.1551	25.317	25.1344	25.2334	25.286	25.2011	25.3542	25.5036	25.2084	25.5209	25.5509	25.3886
Q38885	0	NA	NA	20.6524	23.1231	23.4105	22.6164	23.0613	23.0056	23.5051	21.1916	NA	NA	22.7978	22.6446	NA	23.7182	22.6528	NA	NA	NA	NA	NA	22.6497	23.5468	21.1958	24.1367	22.548	NA	21.7426	21.5113	23.0421	23.2807	21.4299	22.4832	21.9454	23.1174
Q38890	0	21.5983	NA	22.4403	NA	24.0991	22.1184	22.2528	22.7996	21.7167	22.6036	NA	23.178	22.7317	22.9032	22.1097	21.4082	23.9821	22.4256	22.8706	22.0157	22.4554	22.8993	22.8913	22.5332	23.2271	22.4719	22.4347	22.4104	NA	21.0911	23.4	NA	23.8726	22.9035	21.7706	22.7724
Q38893	0	22.5119	21.9932	21.9354	23.7411	24.0051	23.7747	24.1946	24.6795	24.7524	21.5673	22.3793	22.7197	23.6251	24.3954	24.2787	24.0459	24.4158	22.7919	21.4684	20.93	21.5661	24.3166	24.0309	24.1559	22.4461	23.9366	23.8461	22.2286	21.9533	22.5124	22.9054	23.9292	24.0156	23.2077	23.5008	24.6512
Q38896	0	21.965	24.6774	22.9128	23.8444	23.9172	24.0284	NA	23.8857	24.9499	23.0556	22.9967	22.1948	23.7414	NA	23.8662	24.1513	22.7152	24.0612	23.9044	23.8187	22.7472	24.2973	25.1655	24.4065	23.978	24.1895	24.4733	22.9669	NA	23.9359	23.3287	23.5966	24.011	23.0591	23.5504	24.4141
Q38900	0	25.4703	25.5656	24.8266	26.8344	26.5284	25.9798	26.6767	26.6439	26.5491	24.9359	25.2219	25.5228	26.5511	26.2673	26.2945	26.3187	26.329	25.9132	24.9782	24.6727	23.9286	26.2753	26.4189	26.1997	26.1515	26.2704	25.6345	25.1547	24.6753	24.9192	26.3511	26.005	25.8948	26.5696	25.5529	25.9869
Q38906	0	25.0573	24.8671	26.2338	22.1943	22.1772	NA	20.8048	21.9715	24.0312	23.7828	22.6827	24.4647	20.7698	21.6216	22.8061	22.1928	21.7686	22.7392	26.0546	25.9132	27.6114	20.307	21.9908	NA	NA	22.2884	22.54	25.5745	25.7524	24.1608	21.1563	20.6231	20.8341	23.1331	22.4553	23.1902
Q38922	0	22.9725	22.7499	NA	24.413	23.9047	24.014	24.3547	24.2584	24.8374	NA	23.6166	23.7554	24.554	24.4678	24.2754	24.6932	24.7457	24.1866	NA	NA	NA	24.2915	24.3388	24.3386	24.6038	25.1319	24.5078	NA	23.3589	NA	24.2343	24.2675	23.8239	24.74	24.2852	23.9874
Q38929	0	22.0831	22.8328	21.774	23.5655	25.2218	24.025	24.5683	25.9376	23.2238	22.4782	22.1397	23.1341	24.4036	24.2911	24.3751	25.4029	25.2266	23.5047	21.6622	21.9502	NA	23.4738	25.1775	23.9138	23.0819	25.4296	23.5527	21.7706	22.9218	23.1929	23.3315	24.5369	23.4535	24.0354	24.5272	24.0942
Q38931	0	21.95	21.8582	20.4497	22.994	22.4875	23.631	22.9105	22.7482	23.2989	22.4107	22.2164	22.6022	22.9251	22.756	22.646	23.1429	23.0687	23.0314	21.1795	22.0444	19.8065	22.9231	22.9165	23.5022	22.7907	22.9399	23.2392	22.3424	21.8139	21.9994	22.3958	22.6075	22.0598	23.4717	21.6546	22.666
Q38932	0	22.3218	22.3634	21.6241	NA	23.5171	24.4802	23.4799	NA	NA	22.4916	22.4089	NA	23.3584	22.8322	22.3428	22.9164	22.4853	22.5562	NA	22.4402	NA	22.6417	22.2132	22.4743	22.7272	23.396	24.0616	NA	NA	22.2184	NA	NA	NA	NA	22.5309	22.6425
Q38933	0	23.7063	NA	22.2938	23.7946	22.9469	23.5971	24.7837	NA	24.0552	24.1583	23.5397	23.3952	NA	NA	24.2841	23.5633	NA	23.3718	22.7381	22.856	22.2661	NA	22.3628	23.0476	22.5251	23.1799	22.749	22.1396	23.6384	22.9861	24.083	22.3975	NA	NA	NA	23.127
Q38935	0	21.7506	22.8814	22.3292	23.1448	23.8082	23.5581	23.1041	22.1687	22.7874	21.3707	22.944	22.7996	23.9862	23.0365	22.6251	22.6069	NA	22.5192	22.1957	22.3872	22.3699	22.9797	23.1995	23.9494	22.9798	22.6225	22.5676	22.4348	22.7266	22.4188	23.0838	22.8607	NA	23.378	22.9198	22.8835
Q38936	0	21.8552	22.7136	NA	26.1474	NA	NA	23.093	24.2362	21.5253	21.6356	23.297	NA	23.8042	23.8182	22.727	22.8683	24.4494	24.11	22.6529	21.5925	NA	22.9311	22.7188	NA	22.3018	20.7468	NA	NA	NA	NA	23.1764	23.4634	25.5925	NA	23.3847	22.9074
Q38942	0	NA	NA	23.2191	NA	NA	NA	22.0908	NA	NA	22.0989	22.2907	NA	21.7136	NA	NA	23.7455	22.9199	NA	NA	23.6859	22.4932	21.3168	21.972	NA	NA	23.2354	NA	21.5501	NA	NA	22.3155	NA	NA	NA	21.999	NA
Q38946	0	NA	NA	NA	NA	22.6603	NA	23.0286	22.9039	NA	NA	NA	NA	NA	NA	22.8564	23.1558	22.8877	22.7867	NA	NA	NA	NA	22.3542	NA	NA	NA	24.4054	NA	24.1379	24.0194	NA	NA	22.1551	NA	22.5691	NA
Q38950	0	22.6054	23.9746	23.3507	23.9837	25.0238	24.9253	24.2974	24.6641	24.5447	23.6948	22.8841	23.7906	23.2809	23.7678	25.1477	24.9523	23.2988	24.6571	23.474	22.623	22.8736	25.0655	25.4443	24.5798	24.3411	24.835	24.6385	22.3797	23.8556	23.7539	24.2199	24.3907	24.3	24.3822	23.6646	24.297
Q38951	0	24.203	23.6211	24.0716	24.2511	24.4891	24.4726	23.0181	25.6712	25.3107	24.1194	24.2216	23.5969	24.7245	22.8256	23.8925	25.177	25.0093	25.1554	22.5015	NA	23.2551	22.9926	24.7911	24.6738	25.3319	25.4996	24.9577	22.1956	23.8053	24.2778	24.2349	25.572	23.9761	25.1391	24.6651	25.1154
Q38970	0	22.2686	21.353	22.0179	22.3051	21.6009	22.052	21.0559	21.3124	21.6364	22.1675	21.0095	21.1498	21.9019	22.8252	22.2633	22.677	21.1258	22.7598	22.403	21.7249	20.9488	21.8525	22.3473	22.6124	21.8157	21.9362	21.7302	22.2005	21.3683	20.0576	21.4399	21.1525	21.1581	21.3612	21.8909	22.1887
Q39024	0	NA	24.4485	NA	26.6373	25.3852	24.7003	24.5349	NA	26.4004	NA	24.8426	25.9667	NA	NA	NA	NA	NA	NA	NA	NA	NA	NA	NA	NA	NA	NA	24.1497	NA	24.5795	NA	25.327	NA	NA	NA	NA	NA
Q39033	0	21.1734	20.0604	22.7571	21.3996	21.9548	20.8139	21.369	20.9887	20.5752	21.7128	21.8795	23.115	21.0341	22.8747	22.6592	22.1988	22.1005	21.2475	23.3421	23.5965	23.5148	21.9887	23.1026	22.7324	21.895	20.8978	22.4943	22.3505	23.0683	21.6816	21.4279	21.7486	22.2425	21.8028	22.2691	21.9357
Q39041	0	24.5998	24.4739	22.9428	25.5586	25.2763	25.2948	25.8753	25.4004	25.8194	24.4963	24.7794	24.9418	25.1866	24.6825	25.6686	25.1252	25.4701	26.4358	23.751	24.274	23.2468	25.0376	25.2031	25.5165	24.4022	24.9984	24.3551	24.4092	24.8173	25.0829	25.0845	25.8769	25.7257	25.3569	25.1711	25.5125
Q39043	0	25.6906	25.4239	NA	26.4072	26.9294	26.233	26.4319	26.9142	26.7317	25.7954	25.5564	25.5232	26.3206	26.1685	26.272	26.5676	26.5099	26.2323	25.18	24.5186	24.7309	25.6231	26.7351	26.261	25.9022	26.114	25.6848	NA	25.7774	25.7175	26.3701	26.4282	25.9589	27.0108	26.3259	26.2539
Q39048	0	22.0642	NA	NA	23.0098	22.6534	22.3692	22.2475	22.0373	21.3759	NA	NA	22.4459	23.8673	22.5395	23.8567	22.4185	23.1365	23.2707	NA	NA	NA	23.8608	22.8392	23.6781	22.9298	23.8225	23.6744	NA	NA	NA	22.7536	22.3861	22.285	22.8998	22.6074	23.484
Q39054	0	21.4663	21.8603	NA	23.2443	23.3509	22.3387	22.4934	23.5109	23.6231	20.7291	20.6961	NA	22.0083	22.3645	20.5979	22.8824	22.7934	21.7512	NA	20.6155	NA	21.8829	20.4951	21.3595	22.1187	20.8026	21.3216	NA	20.5991	20.8656	21.9282	22.1387	NA	21.9804	21.9358	22.9692
Q39061	0	23.7791	23.3058	22.6911	24.0635	23.402	22.8132	23.6221	23.6004	23.1295	23.047	23.072	23.0418	22.7815	23.2641	23.2434	23.2531	23.5536	23.6971	23.8788	22.6729	22.5004	23.3094	23.8765	23.2369	23.5685	23.319	22.9967	23.0183	23.5544	23.7833	23.7762	23.6873	23.2109	23.1929	23.5337	23.83
Q39079	0	25.5705	25.3014	26.5991	NA	NA	NA	NA	NA	NA	24.764	25.0928	NA	NA	NA	NA	NA	NA	NA	25.8951	26.3053	26.0427	NA	NA	NA	NA	NA	NA	25.8882	25.9253	NA	NA	NA	NA	NA	NA	NA
Q39085	0	23.7601	22.2871	22.5023	23.6694	24.2249	24.4593	23.4092	24.1212	23.2691	23.396	23.286	23.5591	24.469	23.8072	24.0353	24.2082	23.2401	24.1926	24.0414	23.9199	23.4252	24.3246	25.0269	24.6921	23.6709	24.5098	24.2186	23.2821	23.6038	23.663	24.5124	24.1923	24.359	24.5164	23.4012	23.2778
Q39089	0	NA	NA	NA	22.9965	NA	24.4772	22.5553	23.8068	22.7165	22.6209	NA	24.2895	23.9137	22.7829	NA	22.7707	22.2912	NA	NA	NA	NA	NA	22.5359	NA	22.6759	NA	22.1848	NA	NA	24.0115	NA	22.7136	23.4774	22.6841	22.6149	22.5116
Q39097	0	22.5726	22.5971	23.1668	NA	23.0506	22.9282	23.547	23.1403	23.3805	22.6732	22.6016	22.9838	NA	NA	23.2957	22.8357	23.507	23.6631	23.7067	23.1971	23.6843	22.9865	23.446	22.9221	22.2787	NA	22.9733	22.4293	22.8584	NA	22.6404	22.9763	23.7033	22.7941	22.839	NA
Q39099	0	25.6158	24.7362	25.3961	25.6546	25.1302	24.8296	24.7837	25.0695	25.4844	26.9044	26.0866	26.8301	25.8522	25.625	26.0246	26.8509	26.0492	26.2129	25.6785	26.6589	26.5287	26.3291	26.8561	26.1658	26.4647	26.7186	26.3792	25.289	26.3735	26.6684	26.043	26.119	25.3138	26.1917	26.3456	25.9837
Q39101	0	24.5209	23.9351	23.0072	24.9344	24.9166	25.1542	24.7948	25.2844	25.2236	24.9413	23.9664	24.2396	24.71	24.8723	24.203	25.2451	25.4045	24.6923	21.7666	23.4123	23.1299	23.8277	23.9538	24.7971	24.6202	24.3065	24.59	22.3818	24.3645	24.0637	24.1531	24.9276	24.6002	24.5714	25.2746	25.5375
Q39102	0	24.0742	24.7383	26.0418	22.0535	22.768	22.151	21.5959	22.4506	22.4047	23.6417	23.4956	24.0415	22.1719	22.3483	22.9083	23.0183	23.1116	22.081	25.4753	26.1506	26.3185	22.0524	22.1966	22.8716	22.4689	23.7433	22.6663	24.6965	25.3965	24.7965	22.4209	21.9941	22.9084	22.8995	23.0634	23.0625
Q39108	0	22.4441	21.8383	NA	23.3625	23.1912	23.195	22.469	22.0895	21.8505	21.8759	NA	23.1097	24.0577	24.3108	23.9307	24.5154	24.5002	24.2556	22.0248	22.8862	22.4131	23.2781	24.7189	24.5916	23.3794	24.981	23.667	NA	22.826	22.2958	23.1989	23.3126	24.0403	24.2699	24.6267	24.5942
Q39129	0	23.8889	24.1393	23.8265	25.61	25.42	25.2185	25.1632	25.0454	25.553	24.8022	24.6051	24.6359	26.1309	26.0448	26.4519	25.6368	25.4383	25.9064	24.641	24.6144	23.5336	25.8482	25.3102	25.6239	25.1736	25.2331	24.8715	24.5815	24.2577	24.7184	25.6473	25.9393	25.1946	25.9083	25.8305	25.1512
Q39161	0	23.7377	23.7477	23.2692	24.9186	24.9019	25.0693	24.913	24.9695	24.6781	24.2963	24.5168	24.3737	25.1307	25.0328	25.0345	25.2166	25.1415	24.7365	24.0575	23.7073	23.1453	24.9394	24.9235	25.3356	24.8243	25.0664	24.5595	23.5603	24.5653	24.2733	25.0289	25.0851	24.6602	25.2459	25.1297	25.0591
Q39172	0	22.1746	20.9776	20.8346	22.9123	23.106	22.8016	24.1053	22.896	22.7114	21.772	22.5431	21.8021	22.303	23.1456	22.6139	23.0598	23.0312	23.1028	21.5861	21.2081	20.2543	23.6173	23.2523	23.4349	22.8795	23.9148	22.7345	21.368	22.0711	21.4597	22.6277	21.2176	22.8823	23.0337	23.8501	24.1457
Q39173	0	NA	NA	NA	NA	NA	NA	NA	23.7784	23.9234	23.8035	NA	NA	23.1929	NA	NA	NA	23.6554	23.444	NA	NA	NA	23.8629	NA	23.6039	NA	23.7894	24.0805	NA	NA	NA	NA	24.3247	NA	NA	NA	23.6821
Q39182	0	26.5329	25.2396	25.1836	24.0375	27.6084	23.8015	26.8575	26.822	23.9924	25.7113	25.9458	NA	27.2657	NA	23.5016	26.9628	25.7221	24.95	23.4854	25.122	23.4925	25.2162	26.3158	NA	25.0018	26.1444	23.355	25.7742	26.1483	24.7435	27.0063	26.7875	26.1988	24.5488	24.0219	25.1396
Q39189	0	22.2365	23.6626	24.4801	NA	22.466	NA	NA	NA	NA	23.4571	23.535	22.3734	NA	NA	22.3841	NA	22.4488	NA	22.6679	24.0944	24.5831	NA	24.1821	NA	22.2002	21.6948	22.4918	22.8096	23.7397	23.8007	NA	NA	NA	21.8686	NA	22.3311
Q39191	0	NA	NA	22.9871	23.4974	24.7686	23.7578	22.6047	NA	NA	NA	NA	22.5396	22.8544	NA	NA	NA	NA	NA	NA	NA	NA	NA	NA	NA	NA	NA	NA	NA	NA	NA	NA	NA	NA	NA	NA	NA
Q39195	0	29.8184	29.8738	31.4089	28.7973	28.6716	28.284	28.9706	28.1156	28.4018	29.3759	29.7771	29.5271	27.8599	28.1338	28.4106	28.8754	28.7101	28.5911	31.4689	30.3042	31.6175	28.4179	27.9358	28.1595	28.8964	28.4714	28.2815	31.055	30.3542	30.2369	28.7614	28.2743	27.6682	29.2033	28.8983	28.6272
Q39196	0	22.5506	24.0884	23.0298	22.7239	19.2299	22.9516	20.9999	20.9952	23.3851	22.1965	21.311	24.4964	24.15	21.0414	21.2153	22.3802	22.3305	20.5057	24.7547	25.4083	24.606	23.2023	21.1602	23.8641	23.7586	22.3295	23.1881	21.462	23.4981	21.2425	21.1013	25.3584	25.9102	20.4328	22.3019	22.7175
Q39199	0	23.7242	NA	23.6733	23.8646	NA	23.7567	23.7459	NA	23.9645	23.7528	NA	22.7533	NA	23.7542	23.4886	23.9157	NA	23.3883	24.2875	23.7433	NA	NA	23.6958	23.6543	NA	NA	22.9977	NA	23.3626	23.5739	NA	24.2609	23.5278	23.5122	23.2705	23.2527
Q39221	0	NA	NA	NA	24.2587	NA	23.5345	NA	NA	NA	NA	NA	23.9073	22.974	22.6019	NA	NA	NA	22.7943	24.6634	24.6566	24.2137	NA	NA	22.8698	23.2515	NA	NA	NA	NA	NA	NA	NA	23.3128	NA	NA	NA
Q39222	0	22.3369	22.2709	23.2888	24.472	22.6617	24.3023	23.3343	23.2865	22.5746	22.3634	22.8614	24.5091	24.984	22.887	24.1477	24.4212	23.7948	24.262	23.608	23.9947	22.4753	23.1452	23.958	24.2825	24.3047	23.2729	22.3441	24.0603	22.9523	23.2412	22.7803	24.3703	22.1811	24.4687	24.0486	24.2763
Q39227	0	23.5307	23.5876	22.2873	24.4805	24.6303	24.0215	24.8644	23.5541	23.6365	23.8905	24.125	24.5097	24.8231	24.9654	24.6852	25.6351	24.669	23.8027	22.5975	23.4362	22.1636	24.4289	24.9127	24.6585	25.3224	24.6986	24.7438	23.0547	24.5056	24.9539	25.2982	24.8726	24.0093	24.8413	24.9204	25.1765
Q39230	0	23.1627	23.1935	22.6902	24.9431	24.48	23.902	24.5939	24.4536	24.609	23.7024	23.6705	23.6416	24.7495	24.5855	24.2772	25.0285	24.3353	24.6626	23.3062	23.5721	22.1307	24.0735	24.794	24.4885	24.0829	24.7567	24.0826	22.8419	23.0606	23.5508	24.642	24.0972	24.2863	25.0045	24.4164	24.6667
Q39231	0	23.9231	24.044	23.6689	24.2387	24.6472	23.1485	24.0755	24.5399	23.5069	24.1332	25.1414	24.6355	25.166	25.0759	23.7681	24.8682	25.0791	23.7442	24.1582	24.9153	24.4697	25.2982	25.3505	24.2784	24.0947	25.2575	23.7625	23.4733	25.532	25.0341	24.9199	24.9923	23.5035	25.0336	25.1063	25.1157
Q39239	0	NA	NA	NA	22.5429	22.4342	22.3756	NA	23.7686	22.2662	NA	NA	NA	22.0214	21.8392	24.5473	22.4878	22.0401	22.0135	NA	NA	NA	NA	23.4131	23.4372	22.6867	22.2942	NA	NA	NA	NA	22.3108	22.2317	22.0605	22.4555	22.9484	23.4349
Q39241	0	23.7202	24.6362	21.74	26.0069	23.9376	26.2666	25.0152	24.866	24.5527	NA	21.9645	19.5927	22.5786	21.6132	21.23	20.2216	21.5809	22.3648	NA	NA	NA	21.109	NA	21.2169	20.8347	NA	21.0986	20.4353	20.8943	21.1013	21.2417	22.0031	22.7174	21.9674	20.5271	22.263
Q39242	0	21.838	23.9319	21.4966	24.0939	24.4654	23.3139	NA	23.7635	23.7836	22.7862	23.8763	23.4085	23.2609	24.2456	23.5864	23.7628	22.6983	25.563	NA	NA	NA	21.7967	22.6114	23.1887	21.8697	NA	23.6223	21.5199	22.18	23.4446	NA	21.6886	23.6912	25.4557	23.1467	25.404
Q39247	0	NA	NA	NA	NA	NA	NA	NA	NA	NA	NA	23.2487	NA	22.4957	NA	NA	25.3987	NA	23.1914	22.3665	NA	NA	23.1181	NA	23.5335	NA	NA	NA	NA	23.8877	NA	23.1123	NA	24.8758	NA	23.539	NA
Q39249	0	24.7749	23.6622	22.847	24.8304	25.6791	24.1795	24.6091	25.8098	25.3668	24.4527	24.0307	24.9849	26.4047	25.8017	25.1116	25.7906	24.7495	25.0094	23.6112	24.0228	22.9236	25.0736	26.1137	25.2197	26.1278	25.6818	25.2041	NA	NA	24.1887	25.9254	25.4353	25.6971	25.312	25.2939	26.1971
Q39251	0	NA	23.6151	23.4465	24.31	24.4192	24.0121	23.8058	NA	24.7501	NA	23.9873	NA	24.3224	NA	25.3085	24.7676	NA	24.6325	NA	23.967	23.468	NA	25.2242	NA	24.1075	24.8164	24.9441	NA	NA	NA	24.1426	24.2772	24.0493	24.2869	24.2282	24.3096
Q39255	0	NA	NA	NA	24.2536	25.5802	24.3735	24.8033	24.0213	24.2537	NA	NA	NA	24.6254	24.4395	23.9836	24.7503	24.3449	NA	NA	NA	NA	24.2327	24.9813	24.4949	24.1531	25.9757	NA	NA	24.3687	24.2866	25.2507	25.5216	24.9083	25.7556	24.7132	25.4351
Q39258	0	24.2665	23.8764	24.0007	25.3519	25.0159	25.2025	25.3442	25.275	25.0746	25.0545	24.8832	24.988	25.0956	25.598	25.7976	25.1798	25.1367	25.6247	23.9369	24.5067	24.2303	25.0145	24.9684	25.5415	24.7008	25.6226	25.1878	23.756	25.194	24.5682	25.5236	25.2416	24.4422	25.5422	25.4842	25.6275
Q3E870	0	NA	NA	25.4358	24.5422	25.0252	25.7208	25.1656	24.7642	24.3986	25.6919	NA	25.5805	NA	24.8948	24.8661	24.8642	24.7755	24.5493	25.206	NA	NA	25.4218	25.2792	25.7941	25.3773	25.6074	24.8322	NA	25.1524	25.4009	25.168	25.4784	NA	NA	24.8686	25.2957
Q3E902	0	23.2115	23.1759	23.2797	23.4866	23.166	23.3599	24.074	24.2005	24.0822	23.4874	22.88	23.4165	23.9518	23.3025	24.703	24.1574	23.6089	23.9476	22.8807	23.0744	22.7046	23.5825	24.2627	24.1062	23.161	23.1572	22.9923	22.5762	23.1026	23.0035	22.9601	23.2807	23.3542	NA	23.2358	23.5643
Q41188	0	21.9751	22.1721	22.0646	22.4505	22.9091	23.1071	22.3558	23.1615	22.7475	22.3152	22.9591	22.1587	23.6557	22.7077	22.5669	22.8755	23.7243	23.7975	22.4475	22.2199	21.9854	22.691	23.1743	22.9457	22.5141	23.62	22.5696	22.2635	22.0767	NA	22.3321	23.7263	23.5951	23.1583	23.6902	23.3281
Q41931	0	22.5485	23.0103	22.7108	23.541	24.1212	23.4844	24.4306	24.3979	23.5999	23.5476	23.8521	23.6493	24.1125	24.5414	24.6999	23.3155	24.6407	24.0693	23.7697	22.8664	23.1352	23.5235	24.0073	24.4286	25.1393	25.0367	24.7165	23.0403	23.3499	23.3811	24.2609	24.475	24.5585	24.1819	24.2532	24.8602
Q41932	0	28.7891	28.6583	28.2629	29.3784	29.3427	29.1975	29.7133	29.5959	29.4391	28.8155	29.0932	28.8362	28.9635	29.5281	29.7416	29.2485	29.414	29.3307	28.9125	28.5774	28.1057	29.4043	29.2498	29.6834	29.4403	29.1568	29.0698	28.6511	29.02	28.773	29.7326	29.4019	29.1191	29.2269	29.5735	29.2359
Q41951	0	NA	NA	NA	20.8234	20.5763	20.8309	20.9272	NA	NA	NA	NA	NA	21.5148	NA	22.6168	21.0957	22.2913	NA	NA	21.5705	NA	NA	21.8676	22.3411	NA	NA	NA	NA	21.1892	21.0469	20.7239	NA	20.9428	21.9271	20.97	21.0744
Q41963	0	28.8016	29.0156	29.2783	28.2686	27.7652	28.1997	28.215	27.7366	28.736	28.5081	28.7892	29.2715	28.0528	28.1667	28.9672	28.3044	28.1272	28.8154	29.1973	29.7838	29.3517	28.1549	28.2797	28.2585	28.0562	28.3262	28.3299	28.9847	29.7948	29.3715	28.0392	28.4026	27.7703	28.2045	27.9866	28.4775
Q41969	0	22.937	22.4417	20.9663	22.9537	23.8631	24.2114	23.8671	22.9797	22.1981	23.0938	22.7406	22.8223	24.0324	23.642	23.3409	23.1841	22.9668	23.0877	22.5113	22.0242	22.3121	22.4274	23.888	24.0801	22.3216	23.7861	23.3305	21.5115	21.2281	22.7504	22.6299	23.7977	23.845	23.194	23.0336	23.2699
Q42029	0	27.9312	27.5479	26.3898	28.7605	28.6052	28.398	28.9829	29.0713	28.7076	27.7331	28.1375	27.3442	28.8715	28.8586	28.6854	28.974	28.998	28.3914	27.6015	26.3064	26.7324	27.9979	28.6667	28.9883	28.131	28.5068	27.9071	27.4128	28.3948	28.0017	29.2064	28.7355	27.8765	28.6881	28.493	28.3704
Q42064	0	NA	24.868	25.1969	25.5606	25.5692	25.4606	26.1741	26.0866	25.8447	25.7938	23.6896	25.4108	25.7276	24.0339	25.1863	24.9561	25.0952	25.7327	25.4986	25.5009	25.0176	25.187	25.5231	25.6917	25.532	25.7916	25.6282	NA	24.0405	NA	25.5113	26.3936	24.7422	24.8475	26.0279	25.662
Q42112	0	22.9024	23.0767	22.5633	23.4181	23.5852	25.7859	23.2173	22.5644	23.145	23.0916	22.8441	23.1097	25.0529	23.8309	22.6901	22.5912	23.101	23.1421	22.5965	22.3603	21.1532	24.1056	23.1821	23.7623	23.1068	22.522	21.5317	21.5165	21.8976	22.6016	21.7855	23.3739	25.5983	21.5883	23.1699	22.9312
Q42134	0	NA	21.1495	NA	23.1634	22.9809	22.1611	21.4754	22.892	22.4062	NA	NA	NA	21.6844	23.526	21.8688	21.7617	23.5752	21.4225	NA	NA	NA	21.4726	22.6567	23.5575	NA	23.1975	NA	NA	20.9494	NA	22.6354	22.6893	23.3506	22.9709	21.7787	23.5976
Q42262	0	23.8803	23.7414	22.8258	24.212	25.4273	25.0613	25.2391	25.3975	25.2961	23.8181	23.4926	24.2217	25.32	25.3623	25.0535	25.7949	25.1186	25.1358	22.4338	23.1477	22.503	24.5526	25.2724	25.1993	25.0168	25.7095	24.0876	23.5419	24.0413	23.5196	25.249	24.9615	24.022	25.5007	25.2814	25.6561
Q42290	0	22.2438	22.0288	21.573	24.0709	23.8069	23.4812	23.8856	24.2297	23.6185	22.9029	22.7017	22.8689	23.3641	23.6388	23.7174	24.2677	23.8132	23.0664	22.9369	22.2083	21.0985	23.4107	23.6203	23.6211	23.0513	23.6622	23.4874	21.9402	22.3874	22.5907	23.6938	24.0586	24.2622	24.125	23.9326	23.6802
Q42342	0	26.0326	25.6603	24.946	26.8984	26.9528	26.6371	26.9318	26.2788	25.9798	26.7781	26.0679	25.918	26.2799	27.0313	26.5131	26.5125	26.5139	26.6195	25.6498	25.4572	25.4267	26.9513	26.883	26.8944	26.771	26.6751	26.17	25.1429	25.5584	25.7193	26.7257	26.7436	26.5716	25.7299	25.7808	25.6914
Q42344	0	25.0078	24.5747	25.0108	23.4643	NA	23.2008	23.2285	NA	24.1598	NA	24.7542	25.3413	NA	23.4703	NA	23.2628	23.3159	23.0674	26.3464	27.1953	26.773	22.8615	24.7986	24.2204	24.4251	NA	23.9873	25.6407	23.9124	NA	23.791	NA	23.3493	24.2436	23.0618	24.2044
Q42351	0	NA	NA	NA	NA	NA	NA	NA	25.583	NA	NA	NA	NA	NA	27.2477	27.0599	28.1124	25.7106	NA	NA	NA	NA	25.6049	NA	NA	25.5406	NA	24.3431	NA	NA	NA	27.9868	28.2185	NA	NA	26.0179	NA
Q42403	0	26.7138	26.2641	26.2346	27.3039	27.482	27.2826	27.3055	27.7063	27.6468	26.6119	26.9884	26.9528	27.3943	27.3556	27.6046	27.427	27.8986	27.8869	26.8311	26.4019	25.9699	27.1997	27.6581	27.8338	27.6649	27.4235	27.3669	26.5815	26.8336	26.5921	27.6153	27.7528	26.7838	27.4817	27.6062	27.4862
Q42404	0	23.8192	23.0762	23.2504	22.3934	22.7509	23.024	22.0515	22.5449	21.5883	23.4	22.8083	22.7745	NA	23.2535	21.294	22.8796	22.9151	23.0943	24.324	24.8126	23.5792	22.5669	22.9076	NA	23.1825	22.4815	22.7888	24.07	23.4944	23.8287	22.5019	22.5651	21.7855	22.5578	23.0906	22.4025
Q42406	0	25.5807	25.1215	24.2976	26.0369	26.177	26.5078	26.5434	25.6553	26.3803	25.4105	26.0072	25.8909	26.1193	26.3623	26.6069	26.6997	26.4848	26.2932	25.6394	24.9388	24.1357	26.2219	26.3698	26.0609	26.3192	26.4254	26.2528	25.4338	25.3408	25.0207	26.811	26.3707	26.2218	26.4814	26.1706	26.3332
Q42418	0	22.4729	24.2879	NA	24.0682	24.2998	22.2568	23.815	23.9517	24.3427	NA	23.6272	24.4881	23.5949	22.6324	23.2176	24.1725	22.9911	24.7923	23.2273	21.0406	20.9075	23.6047	25.3295	25.3194	24.0533	26.4785	22.2531	24.0602	21.9921	NA	23.6636	23.7273	25.235	23.9402	22.5901	24.9517
Q42449	0	24.348	24.5246	23.2654	25.509	25.5209	25.44	24.3193	26.0501	25.9241	24.0397	24.5254	24.1053	25.3573	25.0866	25.8496	26.0658	25.4277	25.3758	24.425	24.5698	23.9274	25.05	24.6336	25.8138	25.8519	25.9173	24.9179	24.378	24.6865	24.1048	25.9127	25.208	25.5476	25.5656	25.882	26.1792
Q42472	0	24.5537	24.5517	23.9979	25.2579	26.1882	25.2733	25.9899	25.9022	25.9173	25.0206	24.8034	25.3031	25.7314	25.8383	26.0763	26.4493	25.9441	25.5884	24.5449	24.7552	23.7293	25.5864	26.5781	26.143	25.5882	26.4989	26.0699	24.5485	25.004	24.6928	26.084	25.8749	25.5033	26.3863	25.5317	25.4604
Q42479	0	22.8866	24.062	24.2953	23.5631	22.8691	22.3454	22.8249	22.8415	24.3092	22.5649	23.0223	23.4585	22.9429	22.6971	22.6694	22.9658	23.2264	22.8382	24.0372	23.5438	23.668	22.6302	22.9121	23.5115	22.3283	22.8737	23.9256	23.4343	22.6252	23.22	22.1171	22.5733	22.8201	22.7356	23.0991	22.86
Q42512	0	NA	NA	NA	NA	NA	NA	NA	20.4291	20.3354	21.165	19.952	22.5732	22.5603	22.9357	22.0891	21.3033	21.6595	21.6698	23.5872	22.5421	20.4197	24.4414	23.0057	24.1734	23.9765	23.0936	23.7934	21.1591	20.8616	20.7308	21.4504	22.1237	20.7864	22.044	22.0947	22.0194
Q42522	0	23.5986	23.2247	23.3027	24.4342	24.5993	24.4304	24.4639	24.4537	24.8176	23.7712	23.7806	23.9813	25.0891	24.953	24.9989	25.1792	24.6868	24.1715	23.1213	23.7138	22.7628	24.0554	24.9388	25.3693	24.0274	25.056	24.2445	23.5052	24.1497	24.0733	24.7785	24.669	23.8992	24.8301	24.9697	24.629
Q42524	0	22.3294	21.6743	NA	23.2708	22.7844	21.9132	NA	21.6809	NA	NA	NA	22.3208	23.407	22.4809	22.7296	22.427	23.2849	NA	22.2671	23.3403	NA	23.0331	24.4246	22.8496	22.6851	23.2117	21.9773	22.3097	NA	22.0265	22.2343	23.287	NA	23.2404	23.2239	22.4388
Q42525	0	23.7553	23.5506	24.0003	24.2342	24.7639	24.8496	24.3667	25.3058	24.4786	23.854	24.2935	23.2873	24.3005	24.35	23.9046	24.9465	24.7823	24.0614	23.1071	23.1109	23.0221	24.1141	24.948	23.8352	24.0202	24.6248	24.3003	23.9867	23.6369	24.4177	24.5908	24.5558	24.1186	24.754	24.3336	24.7202
Q42529	0	21.4359	NA	NA	24.4049	24.4227	23.7413	23.9609	23.8949	24.1776	21.3726	21.8502	20.6984	23.7734	23.0157	23.1122	24.1302	24.1052	23.4236	NA	NA	NA	21.9914	24.1598	23.7371	22.5235	24.419	21.5724	NA	22.1941	20.9457	23.895	23.7204	23.5101	24.4716	24.0425	23.4434
Q42533	0	27.1893	26.9045	26.5326	28.2413	27.7571	27.8969	25.0607	24.2098	27.5909	27.9374	25.0949	27.8594	27.1904	27.8654	27.0352	26.1674	24.2233	24.3348	26.622	23.858	26.5289	27.7045	27.6202	28.412	27.9413	27.2262	24.4213	26.6386	27.3778	26.8397	27.5257	27.5984	28.0963	27.1423	25.6472	27.784
Q42540	0	22.4038	23.2797	23.1831	NA	NA	23.6274	24.8726	23.862	24.02	23.0217	NA	NA	23.4305	24.9072	NA	24.304	23.7034	23.5411	23.828	23.7886	NA	24.3665	23.3305	24.0201	23.6109	NA	NA	22.5891	NA	23.1329	24.9077	24.569	23.486	24.1399	23.0176	23.3194
Q42545	0	24.5148	23.7678	23.506	25.0061	25.8473	24.6401	25.5598	25.5872	25.3684	24.2469	24.4957	23.9089	25.2443	24.4119	24.2304	25.4164	25.4185	25.3012	23.4609	23.735	23.5216	24.1715	24.5777	25.3922	24.1757	24.6769	24.4655	24.1557	24.1517	23.8713	25.5349	25.2976	23.1557	25.5071	25.2143	25.5732
Q42546	0	23.8134	23.7389	22.9339	24.7914	24.9889	24.8269	24.4869	24.6872	24.3967	24.1377	24.1214	24.1549	25.1847	24.5934	24.5583	25.1777	24.4223	24.1362	24.476	23.8802	22.6539	24.6897	24.9376	24.5678	24.3714	24.7501	23.9965	23.5435	23.8421	23.361	24.7324	24.5051	25.0925	25.3467	24.9876	24.3522
Q42547	0	26.7211	26.8602	27.0092	26.0492	26.0009	25.9597	26.176	26.2851	26.131	26.435	26.6171	26.2497	26.1195	26.0629	26.0207	26.5113	26.3567	26.2496	27.042	27.2913	26.8108	26.0044	26.2512	26.2667	26.1569	26.1808	25.67	26.8422	27.3065	27.0208	26.6086	26.3247	25.8521	26.4589	26.3905	26.1151
Q42553	0	NA	NA	NA	24.3688	24.6508	23.0982	24.4669	24.0564	24.4587	NA	NA	NA	25.1007	25.1191	NA	25.6351	25.1371	23.1013	NA	NA	NA	NA	23.7466	24.7412	NA	25.6332	NA	NA	24.1151	23.5791	25.0417	24.5665	23.8529	25.0379	23.8646	24.9189
Q42560	0	20.7349	20.9966	21.0623	22.3772	21.6822	22.2857	22.2722	22.1263	22.3411	21.9434	22.293	22.8008	23.865	23.6008	23.4717	23.4392	23.3993	22.4145	22.2658	22.1084	21.7743	22.9791	23.8311	23.758	23.385	23.122	22.9762	22.0763	22.4373	22.3871	22.9817	23.3296	23.3089	23.0051	23.5857	23.4214
Q42564	0	24.2454	24.1259	24.8479	24.4106	24.2024	24.3919	24.2972	24.4144	24.3184	24.6573	24.6221	24.8402	24.2132	23.6332	23.7159	24.306	24.2753	23.8265	24.7547	24.6331	24.855	24.559	24.3059	24.5977	23.8604	24.2445	23.6504	24.2334	24.5664	24.8635	24.2508	24.4031	24.0315	24.2854	24.155	23.8752
Q42572	0	NA	NA	NA	NA	23.3606	NA	NA	23.0688	22.9098	NA	NA	NA	NA	24.1536	23.8125	23.5544	NA	NA	NA	NA	NA	NA	23.6516	NA	NA	NA	23.2903	NA	NA	NA	NA	23.3218	NA	22.8209	NA	NA
Q42577	0	24.3489	24.4256	23.4875	25.3873	24.5826	24.3824	24.6299	24.1567	24.3868	23.7318	24.1523	25.1882	24.9959	25.4833	24.2571	24.9184	25.0106	24.6445	23.3988	23.7912	23.1563	24.962	25.6843	25.0094	25.2818	26.2873	25.0481	23.6274	23.9992	24.545	24.6579	25.0079	25.0037	24.2987	25.4618	25.0693
Q42586	0	19.1849	22.3992	21.3669	24.2935	23.2766	24.3835	22.9558	22.9751	24.2561	20.6318	22.6143	22.5375	24.3495	22.7636	23.0319	23.2363	22.8137	22.5478	21.3254	22.5827	22.0367	22.6232	23.7645	24.2272	22.2482	23.0358	24.5664	20.6113	20.9411	22.6658	23.0571	22.8922	23.2971	23.3055	23.1203	23.9554
Q42589	0	28.2589	28.6282	26.6959	29.6352	28.667	28.251	29.0198	28.7707	28.2188	27.8661	28.8777	28.6095	29.8484	29.1949	29.0483	29.1922	28.854	28.7016	28.6235	27.8517	27.9812	29.4188	29.205	29.1331	29.0881	29.0028	28.3275	28.3963	28.6753	28.2308	29.3009	29.4247	28.358	29.1514	29.0732	28.4778
Q42592	0	24.5346	24.2913	24.603	25.5093	25.6511	25.9973	26.2417	25.9373	25.4827	24.6177	24.7203	24.2971	25.477	25.9722	25.6359	25.1564	25.8641	25.215	23.9618	24.0148	23.0951	24.3284	24.7498	25.5175	24.6611	24.6194	25.0708	24.3028	24.868	24.8293	25.9127	25.2393	24.9532	25.4824	25.4547	25.7899
Q42593	0	25.8295	25.2292	25.6467	26.0655	25.3963	25.3247	25.8476	25.6906	25.1243	25.9257	25.7019	25.8017	26.1115	25.3502	25.8435	25.7155	25.6448	25.3943	26.6053	26.3796	26.8206	25.9632	26.1958	25.8769	25.6972	26.4793	25.7002	25.4353	26.5974	25.9231	26.1272	25.9332	25.1937	25.8175	25.4919	25.9508
Q42599	0	24.1453	24.5042	NA	24.2456	25.7988	25.3358	25.7607	24.8725	26.1832	25.2624	25.196	24.6358	24.5613	26.1777	26.1812	NA	25.7278	25.8818	24.1286	24.1376	NA	24.4401	NA	24.2898	25.494	24.4674	25.4669	NA	25.505	24.9978	NA	25.8601	25.9178	25.4531	26.3453	25.8351
Q42600	0	22.8928	22.3158	23.714	25.2459	24.2743	24.078	24.002	24.3879	23.4748	24.4608	23.058	22.4786	24.6402	24.1946	23.2678	24.2719	23.0066	24.4641	23.5261	23.0484	22.6748	24.5745	24.1071	24.004	24.9719	23.4644	24.1813	22.5785	24.0096	23.1321	23.9434	23.7939	23.8031	23.954	23.9064	22.5901
Q42601	0	23.6511	22.7619	22.9517	24.4166	24.5016	24.1849	24.2658	24.384	24.308	23.7246	23.6963	24.0384	24.4261	24.595	24.3099	24.5401	24.5429	24.193	23.4993	23.6427	23.1507	24.2297	24.7744	24.3646	24.1723	24.0797	24.3083	23.1752	23.5892	23.7394	24.6444	24.2383	23.8461	24.4397	24.392	24.3165
Q42602	0	NA	NA	NA	23.0769	22.8241	23.6159	22.7866	23.0682	23.6529	NA	NA	NA	21.6022	23.7878	NA	23.1128	23.5987	22.9523	NA	NA	NA	NA	NA	NA	NA	NA	22.508	NA	NA	NA	NA	NA	23.3349	22.2763	NA	NA
Q42605	0	20.8092	22.0834	20.7408	21.2951	23.0083	21.6005	21.5216	23.4946	22.0183	21.0827	21.9933	NA	22.4304	22.4191	22.3393	22.7364	22.1086	NA	NA	21.5174	21.0552	22.7073	23.1183	22.8244	22.823	23.7183	21.7109	NA	21.7329	21.5879	22.4964	22.3791	21.9162	22.6702	22.0575	22.5418
Q43125	0	17.2301	17.1544	16.5276	17.211	21.7086	NA	18.8236	18.4682	16.8386	20.7326	17.3517	17.1197	19.7601	21.9838	20.3196	16.4824	21.5221	23.2983	NA	16.5346	NA	19.9155	21.7777	22.3938	22.9131	16.3855	21.9081	16.575	16.9366	16.7569	22.0108	23.2392	19.7936	24.3961	20.8435	24.3676
Q43127	0	26.2332	25.5224	24.6071	27.3844	27.2284	26.9306	27.2797	27.2207	27.5225	26.136	26.1362	26.3532	27.3623	27.2834	27.4093	27.6697	27.204	26.9148	26.1527	26.2351	24.5903	26.076	27.6135	27.3536	26.3158	27.2148	26.2732	25.7971	26.5854	26.8412	27.3936	27.654	27.5614	27.521	27.4179	27.4418
Q43295	0	20.4043	21.2074	20.1611	23.1244	22.8389	23.1813	23.1298	23.4387	22.8844	20.6258	20.7476	21.4636	22.8878	22.8082	22.2503	23.4776	23.091	21.9726	20.3517	20.1316	NA	21.7394	21.9926	22.9863	21.3894	22.3843	22.0595	NA	21.7872	21.1192	21.9851	23.1548	23.1501	23.866	23.0301	22.4509
Q43307	0	24.7479	24.7387	24.2662	24.9189	25.3882	25.5132	25.4792	25.7638	25.6627	24.7634	24.7679	24.6877	24.9726	25.5896	25.259	25.3465	25.2364	24.8176	24.1406	24.7348	23.3442	25.2912	25.5207	25.6513	25.4522	25.9178	25.7559	23.9032	24.0817	24.6542	25.8472	25.9473	25.8885	25.5692	24.9071	25.2211
Q43314	0	22.0926	NA	NA	22.4284	23.0382	22.9744	23.948	23.3702	23.4912	NA	22.3119	22.2715	23.4236	23.4999	23.6756	22.5288	23.3142	24.4832	NA	21.6285	NA	24.0594	22.3574	24.4575	22.2673	23.6755	22.6198	NA	22.0432	21.8684	22.4549	23.1343	NA	22.3836	23.9152	23.8906
Q43315	0	NA	NA	NA	NA	23.4327	23.565	NA	NA	NA	NA	23.6451	NA	NA	24.7784	24.2641	NA	NA	NA	NA	NA	22.4699	NA	NA	23.4365	NA	NA	NA	NA	NA	NA	NA	23.8498	NA	NA	NA	NA
Q43316	0	24.7805	24.7079	24.2321	25.969	25.5354	25.3466	25.5974	26.0081	25.8742	24.625	24.662	24.6158	25.4697	25.3427	25.8855	25.8021	25.5204	25.6358	24.2062	23.7813	23.5655	24.6985	25.1605	25.4612	24.9618	25.0046	25.1487	24.6037	24.6899	24.7821	25.1539	25.7265	25.244	25.4613	25.24	25.2418
Q43348	0	NA	NA	NA	22.3373	22.3143	22.0115	22.6418	22.2576	22.494	NA	NA	NA	22.5019	NA	23.191	23.4895	22.1279	25.4656	21.9147	NA	NA	23.7618	NA	NA	22.0358	NA	NA	NA	NA	21.9239	23.8235	24.1011	21.9325	22.2921	22.472	23.4575
Q43349	0	22.5518	21.8019	22.3443	24.7645	25.0982	23.6453	24.1572	24.4436	24.6269	23.1474	23.1088	22.0798	24.3247	24.2241	22.8513	24.2677	24.2125	23.0795	21.8196	22.0511	21.0467	22.4794	23.7161	23.9654	22.0277	25.1509	22.8939	22.1691	23.4436	22.8174	24.319	24.3106	21.4926	24.6927	24.2848	24.6575
Q43725	0	22.31	21.3563	22.1303	23.9343	23.8115	23.44	23.3622	23.5407	22.0478	21.6094	23.0352	21.7905	22.4885	23.3556	23.2132	24.5786	22.9213	NA	22.0909	22.1882	21.8651	21.9479	23.3269	24.063	22.4547	24.3498	22.9391	21.3463	22.3759	21.7195	24.1396	23.096	23.2418	23.628	23.4911	22.6091
Q43727	0	23.6946	24.0536	23.3333	24.1813	25.0607	24.7349	24.1684	25.0684	25.097	24.3945	23.9265	23.6956	25.0082	24.0547	23.8538	25.2092	25.0554	24.2603	23.6299	22.4389	22.8429	23.6603	24.4097	24.9086	24.5999	24.2812	24.4803	23.3711	24.5302	23.5468	24.3293	25.4254	24.434	24.2381	24.2983	24.6241
Q43866	0	23.916	23.1094	22.5198	23.0619	23.7119	23.5499	23.1253	22.3999	22.8731	21.6997	22.2448	22.2567	22.2039	22.4332	NA	21.9872	NA	22.2243	21.3543	21.9275	21.7191	NA	21.9905	NA	NA	NA	21.0136	NA	22.5227	23.0093	NA	NA	21.6501	22.7587	NA	21.8975
Q43867	0	NA	22.3602	23.1596	NA	22.9367	NA	22.7593	23.2023	NA	22.8218	NA	24.2245	23.2216	NA	23.783	23.2278	NA	NA	23.2851	24.3262	23.6546	23.9709	23.4936	23.8836	23.1886	24.2403	25.1996	22.8083	23.4206	NA	NA	NA	NA	NA	NA	23.4805
Q43870	0	22.7118	23.086	21.936	23.1499	23.4061	23.1276	23.5556	23.1242	22.6655	22.5734	23.014	22.7004	23.9309	22.9255	22.8043	23.3721	23.6077	22.6927	22.1325	21.877	20.8949	23.1043	23.6677	23.5803	23.3789	23.0884	23.7183	21.9099	22.4776	22.9579	23.772	23.5477	23.5728	23.0011	23.2735	23.878
Q4V3C7	0	NA	NA	NA	NA	24.569	NA	NA	25.163	NA	NA	NA	NA	NA	NA	25.038	NA	25.2353	NA	NA	NA	NA	NA	NA	NA	NA	NA	24.6585	NA	NA	NA	NA	NA	NA	NA	NA	25.0537
Q52T38	0	NA	NA	NA	21.5298	22.9502	22.6387	NA	23.543	22.5161	NA	NA	NA	23.4553	NA	22.8277	NA	NA	22.7002	NA	NA	NA	NA	NA	NA	NA	23.3036	NA	NA	NA	NA	NA	22.8377	NA	22.4984	23.2739	23.3524
Q56WD9	0	23.4913	23.8446	23.2301	24.5988	25.0512	24.6236	24.8662	24.9116	24.8904	23.8025	23.9538	24.3632	24.6513	24.9668	24.7472	24.884	25.1052	24.5863	23.1361	23.1983	23.1225	24.1263	24.657	24.8267	24.096	24.6859	24.5256	23.2117	24.476	23.1474	24.7816	25.1157	24.1973	24.8185	24.704	23.8573
Q56WH4	0	19.3376	19.768	20.0044	18.6535	17.7842	17.7432	18.0212	18.0113	17.6105	18.805	19.1958	19.7169	18.3748	19.0536	19.2542	18.285	18.7531	19.0866	20.858	20.2707	21.1594	19.6197	19.1612	19.92	19.0168	18.817	17.8726	18.6032	19.0632	21.0562	17.7785	20.2748	18.408	19.0932	19.6133	18.5275
Q56WK6	0	22.9214	23.1099	22.6055	23.7962	23.6487	23.8528	23.4648	24.0359	23.9632	23.3573	24.0016	23.7461	24.651	24.4147	24.4864	24.4263	24.3575	24.4095	23.3201	23.7066	22.2415	24.2196	24.0698	24.4307	24.7255	24.6075	24.1567	23.5278	23.5862	23.7915	24.3013	24.8134	24.3091	24.6081	24.5723	24.6031
Q56WN1	0	21.0267	NA	NA	23.0637	23.7279	23.6527	22.1343	24.5443	22.7495	21.0906	NA	NA	21.5632	22.2835	22.7902	22.2844	22.5192	20.8875	NA	NA	NA	NA	21.9811	22.2003	NA	21.6697	20.7294	NA	21.3142	21.776	21.8847	20.8648	22.1303	23.0355	22.0239	20.697
Q56XR7	0	NA	NA	NA	NA	22.7943	NA	NA	NA	NA	NA	NA	NA	NA	NA	NA	NA	NA	NA	NA	NA	NA	NA	24.7227	23.61	NA	24.5351	24.2552	NA	23.2966	24.5789	NA	NA	24.442	23.6443	NA	NA
Q56Y42	0	23.6231	23.411	21.8464	24.274	24.8111	25.0138	24.9571	24.0297	24.8601	23.9527	23.3495	23.0679	24.6572	24.787	24.6704	24.7946	25.0322	24.4575	21.9656	22.0267	21.6732	22.3703	24.8511	24.9058	24.8692	24.8938	24.3177	22.15	22.8434	23.1396	24.6774	25.133	24.9233	24.0212	24.5375	24.4482
Q56YA5	0	23.0513	23.245	22.6939	24.6075	25.039	24.2181	24.5988	24.211	24.7714	23.1874	23.0672	23.2809	25.2237	24.8463	24.2324	24.7037	25.2253	23.7617	22.655	23.0093	22.3175	23.4144	24.71	25.2235	23.2436	24.8975	23.557	22.4594	23.5148	23.2326	24.3857	24.8743	24.148	25.0733	24.6082	24.5858
Q56YU0	0	23.4482	24.0087	23.4339	25.374	25.121	25.3216	24.7256	25.298	25.5231	23.4552	23.0618	23.7546	25.2436	24.7275	24.6897	25.112	25.0846	23.9255	22.6013	22.8759	22.2669	23.7361	24.6032	24.9565	23.6923	24.6688	23.5999	22.545	23.4483	23.4128	24.6368	24.7164	24.3569	24.4859	24.5323	24.4978
Q56YW9	0	26.2607	26.2882	26.7022	26.8716	27.0045	26.3777	26.6154	26.3973	26.6622	26.0461	25.9103	26.371	26.6458	25.9321	26.422	26.8703	26.7784	26.1043	26.5003	26.1661	26.6107	26.4133	26.8256	27.3271	26.679	27.1873	26.4277	26.3633	26.6631	26.4079	26.7821	26.5956	26.5249	26.329	26.2331	25.913
Q56Z59	0	NA	NA	NA	21.9841	23.0318	20.9512	22.4241	22.3588	NA	21.1479	22.0259	21.3236	22.9399	22.6521	22.2449	22.7302	23.1702	22.8758	NA	NA	NA	23.2252	23.0206	22.5672	23.9422	24.4377	22.259	NA	NA	20.8163	22.4995	23.424	23.025	21.9647	22.8648	22.6825
Q56ZI2	0	22.7685	22.3977	NA	23.3339	23.1512	22.7833	23.2974	23.1254	23.7708	23.3427	22.554	23.6953	24.8946	23.2896	23.9135	24.2114	24.4355	23.8687	22.0311	22.5742	21.1828	24.5598	23.7793	23.0692	23.9482	23.5027	22.3126	21.4865	22.2818	22.0044	23.9873	24.3904	24.198	23.7488	23.6903	23.2634
Q56ZQ3	0	23.2454	21.3401	22.1601	23.704	23.0724	21.7669	24.7972	21.955	22.4296	21.8545	NA	21.4505	21.7636	NA	22.2738	21.5071	20.9267	22.2372	22.1796	20.7215	21.1684	21.969	21.7262	21.6497	21.7064	21.0425	21.0908	21.012	21.6362	21.3773	21.4622	21.5062	NA	21.4677	21.5419	21.587
Q570B4	0	23.7768	24.0281	23.1963	24.2538	24.356	24.2902	24.0871	23.9867	24.6722	23.4998	23.7468	23.9326	24.3021	24.8553	24.1047	24.2595	23.7494	23.8521	23.5393	23.7593	22.9251	24.2023	24.8186	23.6234	24.3019	24.6282	22.6751	23.3611	23.7004	24.0414	24.0689	23.6048	24.3327	24.4354	24.2894	24.8485
Q570C8	0	NA	21.8319	21.7639	22.5208	22.2568	22.6054	22.5265	22.7541	21.5974	22.2477	21.8706	21.6589	22.9173	23.1776	22.5587	23.3368	23.1952	22.893	21.7956	22.2793	23.1156	22.7555	23.9522	24.3039	23.0265	24.2889	23.9646	21.4603	21.6445	NA	22.8661	23.5407	22.9031	22.7615	23.1599	22.8459
Q5GM68	0	23.6789	23.5408	23.3748	24.7982	25.1001	24.7574	23.9442	24.8606	24.9852	24.2843	24.2894	24.8989	25.1582	25.2234	25.4253	25.4865	25.4514	25.4502	24.4449	24.7882	24.0802	25.3907	26.1904	26.2352	24.9886	26.1269	25.646	23.8022	24.15	24.4382	24.9486	25.1875	25.3644	25.4692	25.4344	25.3057
Q5M729	0	23.6192	24.1081	NA	24.6759	24.7192	26.0306	24.6231	24.4263	23.6909	23.7392	NA	23.7112	25.3192	24.995	24.2359	24.2552	24.1575	24.8063	22.9539	21.9835	NA	24.1472	25.3354	24.0665	23.9291	23.91	23.7931	NA	23.0293	22.8235	24.5078	24.5255	25.3281	24.3928	25.3453	24.8486
Q5M731	0	22.7728	22.715	NA	23.1441	24.1471	23.3316	23.6348	23.3204	24.1457	22.4816	22.9155	22.6063	23.4453	24.0629	23.3518	22.7763	23.5594	23.5996	21.8809	22.3197	NA	23.2304	24.014	22.5558	23.412	23.9416	23.402	24.3055	NA	22.0409	24.2703	23.7193	23.0078	24.503	23.4368	24.1592
Q5XEP2	0	22.0313	22.7119	22.5387	23.7657	24.0405	23.4134	23.3376	24.1052	23.2444	23.0004	22.6873	22.0602	23.4551	23.9331	23.8098	23.334	23.6212	23.093	21.9427	21.8384	21.573	23.5336	23.0626	23.1017	23.6214	23.9498	23.0327	22.2159	22.2248	22.4532	23.8152	23.8167	23.0408	23.4758	23.9825	23.5614
Q5XF03	0	NA	NA	NA	NA	NA	NA	25.3089	23.832	NA	23.9262	NA	24.5332	NA	NA	NA	26.0703	24.7158	NA	24.598	23.6701	NA	25.8465	25.7116	25.956	25.6016	25.2114	25.3012	NA	NA	25.316	NA	NA	NA	NA	23.7552	25.7478
Q5XF33	0	24.1672	23.191	23.5465	25.0607	23.948	25.3405	24.3973	24.3229	24.4321	23.3453	25.2077	24.3976	24.5199	24.977	24.7558	24.7698	23.9505	25.1849	22.5454	22.9483	23.0047	25.2204	25.5746	25.2593	25.1909	25.5073	24.0647	22.8239	23.1499	24.7834	24.1986	24.5564	24.0131	25.0733	24.7669	24.466
Q5XF75	0	NA	NA	NA	22.4786	23.3914	22.4271	23.6161	21.8404	24.2344	21.97	NA	NA	21.9862	NA	23.1021	23.585	23.0784	22.4058	NA	NA	NA	NA	22.3707	22.1908	23.0964	23.459	23.4523	NA	NA	NA	23.1867	23.0831	21.4381	23.1275	21.9836	22.8481
Q66GP0	0	22.4598	23.06	23.3872	22.7452	NA	22.2848	22.819	22.5298	NA	22.6809	22.6825	22.661	24.2172	23.0311	24.2201	23.2529	23.5305	22.9266	23.5964	23.8982	23.3348	22.9901	22.8667	23.8235	22.8968	22.9247	NA	22.1816	23.7211	23.0385	22.8824	22.6618	22.5061	23.1059	22.6134	22.3423
Q66GP9	0	19.7993	23.2899	20.566	23.3794	NA	NA	19.5918	19.5914	22.9267	21.9618	22.0801	23.6307	23.7529	21.5375	NA	19.9589	NA	NA	20.6164	21.7284	23.5617	20.9001	NA	24.324	20.125	NA	23.8908	21.1736	21.5232	22.3427	19.2516	20.6191	22.2874	NA	NA	21.7033
Q66GQ3	0	21.7211	21.9278	NA	22.3303	22.4842	23.3021	NA	NA	23.1286	22.4351	22.3261	22.7168	22.5083	22.6617	23.1515	NA	23.0319	23.4282	21.8077	NA	NA	22.6738	23.1199	23.6756	22.6058	23.139	23.4293	NA	NA	22.3155	22.1696	22.983	23.2752	23.2285	NA	22.9041
Q66GR6	0	23.5229	23.4258	23.0722	24.4352	25.3825	25.4671	24.7284	25.2583	25.4593	24.1519	23.6845	23.9858	25.0746	25.2971	25.2759	25.6709	24.466	24.7586	23.2783	24.0997	23.0384	24.9523	25.3107	24.9911	24.4975	25.2564	24.7152	23.4946	23.8305	24.2426	24.8361	25.0614	24.8902	25.3943	24.7881	25.3815
Q67XQ0	0	NA	26.6238	NA	23.5568	24.086	27.4233	NA	25.3448	25.6281	NA	22.8608	NA	27.716	24.6447	23.8253	NA	NA	NA	NA	25.7331	NA	22.6424	24.9206	24.2058	NA	NA	NA	22.5124	NA	NA	NA	24.0926	26.7052	23.2383	NA	NA
Q67Y99	0	NA	23.2284	NA	23.3715	23.0891	23.0155	NA	24.1995	24.2752	24.046	23.3629	23.1229	23.1982	NA	NA	NA	NA	NA	23.2065	NA	22.8545	23.3901	23.498	23.2509	23.691	24.6338	24.5468	23.2809	NA	23.7355	NA	23.0465	23.1104	23.096	NA	23.0382
Q67YI9	0	NA	22.53	NA	23.7487	23.9205	24.6368	22.8554	24.7447	24.0896	22.6209	22.3831	22.7229	23.399	22.6183	22.7192	22.9624	23.0374	NA	NA	NA	NA	22.7366	23.2232	23.943	22.5796	NA	23.2725	NA	NA	22.4221	22.8283	22.8976	24.6807	22.6727	22.9523	22.9139
Q680A5	0	23.5987	23.1631	22.8254	23.7878	23.5139	23.4578	24.6547	23.9122	21.8252	22.9036	23.5913	23.526	24.0694	22.4615	24.4206	24.3024	24.523	24.7442	23.22	23.7986	23.3345	23.9306	24.9986	24.6379	24.0617	24.303	23.7554	23.1086	23.2909	23.3795	23.5675	24.4006	23.7005	24.4766	24.2536	24.373
Q680K2	0	23.1606	22.7158	22.7968	24.2457	24.0601	24.7862	23.5596	25.0776	24.4471	22.5441	22.8951	23.4669	24.1554	24.3634	23.9537	24.355	24.014	23.7076	21.0846	21.9239	21.6808	22.7211	23.6823	23.9532	22.1828	23.5201	22.4427	22.6026	23.6043	22.7346	23.7421	23.9928	24.5918	23.9382	24.5769	23.6926
Q680P8	0	18.5089	17.9457	NA	20.8398	19.9657	23.3346	18.7484	18.871	18.5515	18.4798	20.8636	20.5235	20.6315	20.3067	19.1255	20.1973	19.3325	19.8721	18.084	17.5227	17.226	20.3589	17.605	18.1685	18.856	16.5177	NA	16.6994	19.8436	19.3474	18.9556	20.8415	24.7607	17.5849	21.3716	19.3828
Q682I1	0	NA	NA	NA	NA	NA	26.0081	NA	NA	NA	NA	NA	NA	25.3027	NA	25.582	NA	25.8763	NA	NA	NA	NA	NA	NA	NA	NA	NA	25.4067	NA	NA	NA	NA	NA	25.9416	NA	NA	NA
Q6ICZ8	0	26.2656	27.055	26.353	26.9728	26.4467	26.7683	26.0549	26.1962	26.0978	26.6046	26.6794	26.4571	26.2398	27.1253	26.0285	26.2884	26.5979	25.5266	27.1051	26.5683	26.5724	26.9396	26.2329	26.3919	27.0856	26.9219	27.2047	26.2205	26.7413	26.562	26.9258	27.0427	26.6949	26.2451	26.4346	27.1173
Q6NKS4	0	24.8239	24.6638	25.2526	26.6428	25.2185	25.705	25.9069	26.7935	25.8692	NA	26.2106	25.0662	26.7015	26.7683	26.8436	26.409	27.0214	27.1006	25.7797	26.1877	25.3897	26.9919	26.8839	26.8054	25.5852	26.8637	26.6013	25.3634	25.6531	25.5527	26.7601	27.2049	26.369	26.5299	27.2544	26.8582
Q6NKW9	0	NA	NA	NA	NA	NA	21.9732	NA	NA	NA	NA	NA	NA	22.6748	NA	NA	22.6639	NA	NA	NA	NA	NA	NA	22.3549	23.005	NA	NA	NA	NA	NA	NA	NA	NA	NA	NA	NA	NA
Q6NL24	0	NA	NA	NA	NA	22.4583	22.9034	23.912	NA	NA	22.2481	22.4614	NA	NA	NA	23.4841	NA	NA	24.104	NA	22.4907	NA	22.6349	NA	22.9691	22.6663	NA	23.1336	NA	NA	NA	NA	NA	23.1311	NA	NA	23.1518
Q6NLC1	0	NA	NA	NA	22.4684	23.1815	NA	22.9309	23.0858	23.9682	NA	NA	22.7019	NA	NA	NA	22.9496	NA	23.0589	NA	NA	NA	22.7582	22.8577	22.4614	22.9067	22.7519	22.1702	NA	NA	NA	NA	23.3526	23.2398	22.8153	NA	NA
Q6NLQ7	0	21.6923	21.4905	20.865	23.2392	23.4498	23.9663	22.2272	22.691	23.4764	20.4808	22.1322	22.8152	22.1404	22.5695	22.612	23.8357	22.6457	23.2759	NA	20.7171	NA	22.8663	22.3481	22.9442	22.7666	23.2741	23.2646	20.912	21.6193	NA	22.0648	23.6575	23.605	22.9573	23.1764	22.859
Q6NPF9	0	25.5396	26.3377	24.6256	27.1297	27.2447	25.8246	26.7823	26.5656	23.779	25.4708	25.8305	26.1937	27.161	26.1844	25.8758	25.9855	26.1817	25.7065	26.3766	NA	25.1515	27.4479	27.5149	NA	27.2542	25.2702	25.3472	25.6062	25.1269	24.5244	27.0988	26.9082	NA	26.9286	25.7786	25.6493
Q6NPR7	0	21.5888	21.3998	21.0684	21.4803	22.2481	21.4875	22.645	22.6474	20.5498	22.0656	22.112	23.0903	22.5709	21.8103	21.8539	22.4448	22.7496	22.4009	21.3666	22.488	21.1914	21.8593	21.9481	22.05	22.561	22.6115	22.0302	21.8149	21.6067	22.6377	22.8799	22.3237	21.995	22.4423	23.175	21.1289
Q6NQ72	0	23.1262	22.5442	23.8391	NA	22.4758	NA	NA	NA	NA	22.4322	22.5047	23.3908	NA	NA	NA	NA	NA	NA	23.3484	24.472	24.2639	NA	22.8284	22.3648	NA	22.1906	22.1934	23.2247	23.3893	23.4533	NA	NA	NA	21.7265	22.5275	22.119
Q6NQL4	0	NA	22.3536	NA	22.0823	22.7725	23.4709	22.5053	NA	22.5551	22.3874	NA	NA	22.7006	23.1686	23.7986	22.7726	22.3523	22.5221	NA	NA	NA	NA	NA	22.9111	23.6803	24.5593	22.7063	NA	NA	NA	23.1002	23.3272	22.8028	22.5312	23.4286	NA
Q6STH5	0	21.9321	21.5618	20.8134	22.5507	23.4919	22.9787	23.421	23.1478	22.1956	22.667	21.9458	22.1083	23.7029	24.2724	23.3618	22.8601	22.6444	23.167	21.0613	21.9351	NA	22.0401	23.5456	23.0831	22.1714	24.0831	23.4139	21.6869	21.6653	21.8501	22.6286	22.5817	23.0605	23.0238	23.1089	24.1582
Q6TBX7	0	22.9041	23.754	21.8952	23.1484	23.8368	24.0209	23.8457	24.5286	24.4378	23.0017	22.2871	23.9898	24.509	24.3229	24.0446	23.7388	23.0872	22.4953	22.5066	22.0725	20.2636	22.9334	24.485	24.217	22.9643	23.4743	24.578	21.9912	22.5741	22.961	22.6729	23.1786	23.5818	23.9265	23.1675	23.3591
Q6WWW4	0	NA	NA	25.2094	23.04	NA	NA	26.8436	NA	NA	23.6451	NA	23.3733	NA	NA	24.3886	26.4835	NA	22.8992	24.151	22.8997	22.4829	NA	22.7427	23.2898	23.3859	24.3807	24.4582	24.2742	26.0146	24.1438	NA	NA	NA	22.3586	23.5798	26.0942
Q6XJG8	0	NA	NA	NA	22.5839	22.9827	23.141	22.8625	23.0078	22.5539	NA	22.3271	NA	23.2956	23.6231	NA	22.4265	23.1899	NA	23.5204	22.3785	NA	23.4308	23.2272	24.7265	22.4998	NA	24.643	21.9556	22.3119	22.3185	NA	23.4856	NA	22.9729	NA	NA
Q6ZY51	0	23.0079	23.2461	22.6862	23.4793	23.8421	23.6297	23.46	23.5997	24.1847	23.017	23.1715	22.8817	23.9675	23.4823	23.9551	24.1534	23.4601	23.3886	23.1354	23.2955	23.1762	23.1624	23.4941	24.1875	23.373	24.4097	23.7854	23.0024	23.2962	23.115	23.3594	23.361	24.1617	23.5253	23.3619	23.8028
Q70E96	0	23.9506	23.8821	24.1454	24.5748	22.7115	25.5094	23.9651	23.2568	25.1628	24.3304	23.8167	24.5774	25.3559	25.4541	25.4119	24.5577	25.4272	24.1194	24.0204	23.4385	23.2509	25.8609	25.6895	24.7359	25.6596	24.3572	24.6206	24.0113	23.4537	23.1334	24.676	24.8227	25.5857	25.1671	24.0594	25.1857
Q76E23	0	22.9895	22.2992	22.2678	23.9204	22.854	23.3174	23.1299	23.5577	22.6799	23.3893	22.6548	22.8748	22.4236	22.8816	23.3774	23.2382	23.1	22.6344	21.7839	21.3233	21.5689	22.9456	23.7429	23.9011	23.4478	23.4118	23.4934	21.6461	21.4343	22.613	23.055	23.2393	23.1815	22.2934	22.7288	22.4453
Q76FS5	0	NA	NA	NA	23.942	24.5982	24.2839	23.2675	23.3564	23.8009	NA	NA	NA	24.039	22.5742	NA	23.0757	22.4218	22.7731	22.3674	NA	22.5497	NA	23.9172	23.8416	NA	23.7784	NA	NA	22.4907	NA	23.4573	23.7819	24.4089	24.1862	22.4707	23.2608
Q7DLR9	0	22.2662	21.9755	21.7381	23.2167	23.435	23.759	22.0654	23.468	23.2999	21.8266	21.8717	22.1985	22.9409	23.27	22.5391	22.8881	23.2216	22.6239	20.9559	21.9044	20.9012	22.0551	23.2937	22.8999	22.1522	23.4443	22.6584	21.6895	21.623	21.7814	23.1474	22.8155	22.8876	24.3819	22.2337	23.4432
Q7X659	0	NA	NA	24.1595	22.6622	23.1175	NA	23.1311	NA	22.9518	NA	NA	NA	NA	NA	NA	NA	NA	NA	NA	22.9583	NA	NA	NA	NA	23.8065	22.8347	NA	22.7036	NA	NA	NA	NA	21.8052	NA	NA	22.8847
Q7XA74	0	24.0744	23.8397	24.5466	NA	NA	NA	NA	NA	NA	23.3562	23.9985	23.081	NA	NA	NA	NA	23.0543	22.9931	22.5398	22.4912	24.4498	NA	NA	NA	NA	NA	22.1594	23.2562	25.0119	24.5738	NA	NA	24.0211	NA	NA	NA
Q7XJJ7	0	NA	NA	NA	NA	22.4629	NA	NA	NA	NA	NA	NA	NA	22.5636	NA	22.9292	NA	NA	22.6184	NA	NA	NA	22.865	23.371	23.7866	23.3056	NA	NA	NA	NA	NA	23.0413	23.5349	NA	NA	NA	NA
Q7XZU1	0	NA	NA	22.338	21.8186	NA	NA	22.689	NA	NA	NA	NA	NA	NA	23.6045	NA	NA	NA	NA	NA	21.6834	22.2689	NA	21.9566	22.3805	21.4595	21.0779	NA	NA	NA	22.8287	22.5487	NA	NA	NA	NA	NA
Q7Y175	0	22.245	24.3685	21.4051	23.2285	21.1768	24.9971	21.7561	22.4633	23.5387	21.8234	21.5729	23.051	24.0312	21.5363	21.433	21.1757	21.7832	21.4795	23.0025	23.0594	23.052	22.1624	21.9948	22.762	NA	NA	22.2208	23.3345	21.428	NA	21.777	21.8104	25.0667	21.7665	NA	21.2493
Q7Y1W1	0	22.7581	23.4795	24.8844	22.277	21.3107	22.4492	21.3054	20.6838	21.8729	22.215	22.9581	23.4423	21.9917	22.0048	21.2543	21.0527	21.3109	21.8023	24.5529	24.6311	25.2846	22.1453	21.4947	22.4565	21.4422	20.2259	21.7327	23.9541	23.5974	23.6758	20.65	21.3543	21.4596	21.2849	21.9367	21.5554
Q7Y208	0	24.9564	25.1278	24.533	25.4962	25.5342	25.9161	25.6758	25.5925	25.7256	24.6288	25.1467	24.7419	25.6817	25.7614	25.8934	25.6295	25.5879	25.3407	23.8743	23.4278	23.9519	25.2503	25.9229	25.9295	24.3082	25.9936	24.9768	24.755	25.0916	24.9788	25.0857	25.6369	25.8477	26.4369	26.073	24.7656
Q84JF5	0	22.1322	21.9973	21.7435	22.9772	22.0644	22.5281	22.6656	22.0118	22.3194	22.8803	22.8	23.984	21.9697	21.725	22.8092	22.5055	21.6234	NA	NA	NA	22.2709	22.2347	24.0367	21.9156	21.779	21.8366	21.7897	21.7705	23.6089	23.9312	22.4228	21.8537	23.6911	NA	22.7185	22.7262
Q84JH7	0	NA	NA	NA	24.6739	25.0701	24.2858	25.138	25.1954	25.0047	NA	NA	NA	24.4139	24.5475	24.9727	23.6823	24.9473	23.9679	NA	NA	NA	23.6113	23.9632	NA	NA	24.9745	NA	NA	23.7163	NA	23.3429	25.0677	24.6392	25.0875	24.9032	23.8647
Q84K16	0	NA	NA	NA	NA	25.753	25.5343	25.1257	25.2663	24.7583	NA	NA	NA	NA	25.1052	NA	NA	24.9033	NA	NA	NA	NA	NA	25.0542	25.1234	NA	NA	25.0929	NA	NA	NA	24.6016	NA	NA	NA	NA	25.0495
Q84K90	0	NA	NA	NA	NA	NA	NA	NA	NA	NA	NA	22.6161	22.9655	24.1216	NA	NA	NA	NA	NA	NA	NA	NA	23.4502	23.7263	NA	NA	23.263	22.6581	NA	NA	NA	NA	NA	NA	NA	NA	NA
Q84L30	0	23.9134	NA	NA	NA	24.8154	24.7933	27.0329	25.6677	NA	NA	NA	NA	24.4112	NA	25.6746	24.0982	25.0836	24.5999	NA	23.3158	23.1249	24.4016	NA	25.6866	NA	NA	NA	NA	23.6838	NA	26.1001	24.2201	24.0741	24.3193	24.106	24.1508
Q84L31	0	23.8752	23.2323	NA	24.2693	25.1328	24.3678	24.6468	24.7852	24.6095	24.2891	23.4802	23.1274	24.0021	NA	24.9075	24.762	24.4344	24.5657	23.1319	22.8297	NA	24.6508	24.2987	24.6161	24.2322	24.4491	24.4229	23.1631	23.8987	23.1764	24.8181	24.4428	24.3376	24.9646	24.3736	24.8249
Q84LM4	0	NA	22.2135	NA	20.4545	23.8161	20.8004	20.8812	NA	21.1963	21.3664	22.7199	22.4961	21.7682	21.7553	20.6551	21.8171	22.3743	NA	NA	NA	20.7217	24.2237	23.8804	21.0089	22.9128	20.7713	22.5224	NA	20.8547	NA	20.9991	21.9556	20.6232	NA	NA	20.9337
Q84M92	0	23.1932	22.6074	23.7512	23.6832	NA	22.2462	23.9735	22.2914	24.2248	NA	21.6986	23.4342	22.7162	23.247	NA	23.123	NA	23.8331	22.9666	21.9528	23.1415	21.8026	NA	NA	21.5112	22.3014	23.4855	NA	22.041	NA	21.9878	NA	NA	22.039	NA	23.9822
Q84MC0	0	22.9596	24.758	22.8687	24.7539	23.8852	25.0255	25.1498	25.6277	25.4596	24.8057	24.9617	23.3333	25.6808	25.5618	25.596	25.6096	25.3994	25.0267	23.2214	24.3885	23.0128	23.3764	25.5993	25.9585	25.0802	25.8483	25.534	23.0541	23.2545	24.4099	23.9541	25.6668	23.6845	25.5126	25.4189	25.2241
Q84MC2	0	NA	NA	NA	NA	23.8094	NA	23.5998	NA	23.8201	24.1662	NA	24.4177	NA	NA	23.5714	NA	23.7654	25.0412	24.2337	24.0127	23.3751	23.3993	23.5003	23.6571	24.6812	24.7113	23.6012	NA	NA	NA	24.3793	NA	23.7096	NA	23.6315	NA
Q84N64	0	24.141	NA	24.4248	NA	NA	NA	NA	NA	NA	NA	NA	NA	NA	NA	NA	NA	NA	NA	25.2087	24.9478	25.6454	NA	NA	NA	NA	NA	NA	25.1397	24.6109	23.7954	NA	NA	NA	NA	NA	NA
Q84QC1	0	23.7251	NA	NA	24.5202	24.6025	24.5459	24.3812	24.9132	23.6263	24.3699	24.8818	NA	24.9561	25.699	25.3331	25.6793	24.7343	24.6772	24.3284	24.263	NA	25.5406	25.7065	25.6039	25.197	25.3406	25.2394	23.8112	24.6711	24.296	25.721	25.436	24.5826	25.6197	25.4296	25.2178
Q84TF0	0	21.8502	23.102	21.4416	22.3708	22.0256	22.8697	22.4567	22.0516	23.7163	22.3535	22.7155	22.4375	22.6172	23.6594	23.106	23.3628	23.1108	22.2647	NA	NA	NA	23.2568	23.371	23.6148	24.0317	23.0341	23.4991	21.9612	21.8515	22.0646	23.6225	23.2636	23.0602	23.7232	22.2536	23.1336
Q84VQ3	0	24.0903	NA	24.5257	NA	25.1601	NA	NA	NA	25.5761	25.1287	NA	24.1554	NA	24.77	25.13	24.9108	NA	25.1956	24.8226	NA	23.9015	23.7323	24.8167	25.53	25.4341	25.8386	NA	NA	NA	24.7004	NA	25.3426	NA	NA	24.7955	NA
Q84VQ4	0	24.2984	23.8392	23.3522	25.5678	25.3759	25.0172	25.4366	25.4197	24.6118	24.2894	24.2395	23.4973	25.369	25.6667	24.726	24.8001	25.3125	24.3994	24.8264	25.168	26.1101	25.0349	25.2199	25.7526	24.8004	25.1918	24.5879	23.8523	24.8708	24.8117	25.5043	25.0052	25.2028	24.6405	25.2758	23.9649
Q84VV6	0	NA	NA	NA	21.4124	23.7404	23.0993	21.6395	23.5889	22.3816	NA	NA	NA	22.6688	NA	NA	23.6885	22.9864	NA	NA	NA	NA	NA	NA	23.0679	NA	23.0661	NA	NA	NA	NA	23.2826	22.5917	NA	22.6458	NA	22.2487
Q84VZ1	0	NA	NA	NA	NA	NA	21.9292	22.2289	NA	22.2801	22.18	23.2412	22.7536	22.1686	22.772	22.7136	NA	NA	22.6893	22.6138	21.6607	22.6151	23.7893	22.2716	24.0776	23.686	22.3511	23.4621	NA	22.4623	22.5344	23.072	23.8543	22.386	NA	22.8147	NA
Q84VZ5	0	26.3538	27.5784	26.3698	28.4011	26.3276	27.2467	28.5412	27.5179	28.0287	22.4643	25.8338	24.9726	25.1477	25.7736	25.3775	25.4139	25.5913	24.1402	23.5269	NA	22.2878	22.4841	23.9977	23.8515	22.6758	23.212	NA	NA	24.7409	24.7784	25.215	25.3527	24.8944	26.0908	25.706	24.3959
Q84W56	0	21.8294	23.9179	22.8196	20.1817	20.9677	21.6702	21.1466	21.8892	21.5479	22.0464	21.9249	21.3391	22.0701	21.2167	20.7066	21.4655	22.2169	20.7317	21.6796	23.7373	22.2982	22.4636	22.4007	21.3159	22.0964	21.591	21.8333	21.3559	21.8071	22.7084	22.161	21.7749	22.0623	21.2755	21.579	21.8628
Q84W65	0	22.7317	22.6425	22.5053	24.1918	24.6477	23.9642	24.1611	24.4918	24.8605	22.8363	22.5177	23.8916	24.9578	23.9318	24.1132	24.8033	24.595	23.9192	23.3287	23.0812	22.6114	23.2396	24.4366	23.9814	22.131	25.0503	23.6328	23.0506	23.1258	23.5136	24.0346	24.7891	23.5461	25.4891	24.2832	24.3726
Q84W89	0	24.4086	24.956	24.8482	22.9893	25.0662	24.9077	23.646	25.4592	25.0188	25.2584	24.4281	24.4186	24.8891	23.7745	24.6338	24.5606	24.6805	24.2981	23.9249	24.4054	23.4614	NA	23.1092	24.9036	23.8924	23.981	24.4914	24.2764	25.3121	24.7904	24.2979	24.9238	24.0884	24.8445	24.9164	24.982
Q84WK5	0	NA	23.5139	NA	NA	24.0692	NA	23.8259	23.6636	NA	NA	NA	NA	NA	23.3343	22.941	23.247	NA	NA	NA	NA	NA	NA	NA	22.8647	23.1176	23.9626	NA	NA	23.1531	NA	22.9048	23.2116	NA	24.0057	NA	NA
Q84WM9	0	NA	NA	NA	23.4672	25.0999	23.5603	23.8716	24.07	23.5489	23.6718	23.55	23.6797	23.0296	23.5492	24.9309	23.5742	23.8135	NA	23.4258	22.9373	23.3093	24.1546	23.6782	24.648	23.9243	23.6723	24.2537	NA	23.5587	24.1853	NA	23.7476	23.6892	23.367	23.4222	23.7348
Q84WT8	0	23.0348	23.1884	NA	23.4318	24.4375	23.8912	23.4312	23.1354	23.5646	23.6594	NA	23.1956	23.1683	23.3748	23.1507	23.6052	23.4277	23.8293	23.3032	NA	22.1488	23.3766	24.0585	23.0552	23.3705	23.1597	23.0423	NA	23.3466	23.0028	24.1338	24.5083	22.9664	23.409	23.3607	24.2747
Q84WU2	0	NA	NA	NA	22.8741	22.776	22.8349	NA	22.7314	NA	NA	NA	NA	23.4415	23.4535	NA	23.3244	23.054	23.182	NA	NA	NA	22.8542	22.8392	24.3752	NA	NA	24.2062	NA	NA	NA	23.7261	23.2892	NA	NA	23.0569	23.2526
Q84WU8	0	NA	NA	22.672	21.6721	22.869	22.4393	22.6403	22.6447	23.6389	NA	NA	NA	22.7619	22.8732	22.7242	22.4714	23.2141	22.5662	NA	NA	NA	NA	22.6502	23.7465	23.1442	22.7364	NA	NA	NA	NA	NA	NA	NA	23.0803	22.7301	24.4549
Q84WV1	0	22.853	22.7997	22.9018	23.8948	23.7689	24.1458	23.5655	24.0239	23.7196	22.736	23.0196	23.3476	23.913	24.1686	23.8473	23.7247	23.5139	23.8509	22.4079	22.6878	22.4147	24.1162	23.9571	24.3956	23.5489	23.739	23.6106	22.8079	23.1725	23.2497	23.3662	23.4904	23.8945	23.9365	23.6482	24.0058
Q84WW2	0	24.3274	23.9179	23.5562	25.2061	24.6698	25.3344	25.1967	23.8053	25.5178	23.3952	23.3992	22.5413	24.5127	23.7404	24.6716	23.9848	23.7233	24.2996	23.1326	22.7072	22.4466	23.981	23.5476	23.6525	23.5957	23.3776	NA	22.9267	23.9852	23.6511	24.7151	23.7167	23.3465	22.7701	24.1226	24.5306
Q84WW5	0	NA	NA	26.6323	NA	NA	NA	NA	NA	NA	NA	NA	NA	NA	NA	NA	NA	NA	NA	24.1211	24.9622	25.1928	NA	NA	NA	NA	NA	NA	NA	24.1993	24.6189	NA	NA	NA	NA	NA	NA
Q84XU2	0	22.0284	23.2827	21.9151	24.342	23.2289	23.5305	22.2901	22.6764	24.1367	21.5838	21.3976	23.6411	24.4715	21.9873	22.7323	21.5665	23.0048	22.8353	21.3512	NA	NA	NA	23.578	23.424	22.9814	22.538	23.2025	22.9229	21.5931	NA	22.4079	23.2027	22.8112	22.9028	21.7888	22.4869
Q84Y95	0	24.3657	23.7529	23.5068	25.8283	26.4824	25.9849	25.9261	25.2504	24.994	23.7901	24.5859	24.4251	26.8772	26.0853	25.4104	26.771	26.1575	24.763	24.0341	24.4787	23.9263	24.592	26.2522	26.0872	23.9241	26.6379	24.7498	23.8045	24.8042	24.5574	26.0418	26.6204	24.8437	26.5252	26.0123	26.0099
Q8GS60	0	22.9746	NA	NA	23.2611	23.3406	23.9666	23.3454	22.5659	NA	21.9375	NA	NA	24.356	24.0488	24.4939	24.0437	22.8585	23.196	22.5301	22.6322	NA	24.9838	NA	22.6359	24.3506	23.5237	22.9256	21.9468	22.9814	NA	24.3643	23.9987	NA	24.675	23.4832	23.7056
Q8GSJ1	0	23.1867	21.7245	21.8414	23.9624	23.7297	23.9834	22.7236	24.5543	23.8758	23.2734	23.6321	23.0811	22.5748	24.0931	24.6128	23.9956	24.3222	24.6385	23.0132	23.2288	22.1321	23.7914	23.7928	24.1881	24.1824	24.8441	24.6828	22.3416	23.4227	23.5404	23.0982	24.1125	24.592	24.2312	24.2725	24.6115
Q8GSJ6	0	23.4909	23.1305	23.3826	23.7842	23.6717	24.143	23.1	23.3458	22.5788	23.7535	23.75	23.6521	24.0226	NA	23.8232	24.3202	23.513	24.3475	24.0865	23.8047	23.6835	24.8517	24.9958	24.587	24.2012	24.0673	24.2378	23.8891	23.7382	23.8944	24.647	24.5242	23.0876	24.234	23.4085	22.9687
Q8GTR4	0	19.5741	21.342	20.1846	21.3786	22.2918	21.3904	NA	20.6832	21.1694	20.8288	21.2855	21.9108	21.2574	21.2764	21.4344	21.2009	21.1893	21.9547	21.6339	21.3742	20.1841	20.5716	21.2995	22.4716	21.2162	21.0449	22.0023	20.0749	21.4694	21.0782	NA	21.0319	21.3758	22.1752	20.106	22.4934
Q8GUG7	0	NA	22.9127	23.5657	NA	NA	22.8236	NA	NA	NA	23.3621	NA	NA	NA	NA	NA	NA	23.0236	NA	23.5781	24.5367	22.7431	NA	NA	22.8688	NA	NA	22.811	NA	23.2839	23.7828	NA	NA	NA	22.7989	NA	NA
Q8GUI4	0	NA	NA	NA	NA	NA	NA	NA	24.4772	NA	NA	NA	NA	NA	24.1385	NA	NA	NA	NA	NA	NA	NA	NA	24.8501	24.0351	24.6064	24.1742	NA	NA	NA	NA	NA	NA	NA	NA	NA	NA
Q8GUK4	0	NA	NA	NA	NA	NA	NA	NA	NA	NA	NA	NA	22.9902	NA	NA	22.515	NA	NA	NA	23.8171	23.8382	23.7866	NA	24.0849	24.3697	NA	24.2006	24.2998	NA	NA	NA	NA	NA	23.1385	NA	NA	NA
Q8GUM2	0	23.9051	23.6743	23.8112	25.0887	25.4999	25.2084	24.5224	25.1277	24.987	24.4447	24.2814	24.0026	25.305	25.033	24.943	25.2771	24.8183	24.356	23.8622	23.8939	23.3786	24.5387	24.6034	25.1595	24.2309	24.6762	24.479	23.1577	24.2632	24.2816	24.4972	24.8577	24.6018	24.2614	24.6508	24.6795
Q8GUN2	0	26.0283	25.6233	25.6889	26.2441	26.913	26.6369	26.9358	26.7919	26.1348	26.1417	25.9018	26.1179	26.6827	26.89	27.0105	26.6027	26.6458	26.8728	25.9917	25.921	25.1247	26.9584	26.4824	27.2027	26.4185	26.8195	26.7703	25.5495	25.6223	25.5546	26.5873	26.7476	26.4662	26.5169	26.4671	26.6365
Q8GW20	0	23.4298	NA	NA	NA	NA	24.1005	NA	NA	NA	NA	23.9213	23.7185	24.3116	NA	NA	NA	24.1852	24.0161	NA	NA	NA	NA	NA	24.5816	NA	NA	25.1031	NA	24.0476	NA	NA	24.4367	24.0683	24.4028	NA	NA
Q8GW48	0	22.4556	23.1442	21.9836	24.4066	24.2717	24.2873	24.4272	24.6173	24.0921	22.5024	22.7596	22.9419	24.2986	24.3578	23.8098	24.7822	24.3527	23.537	22.644	22.6822	22.3229	23.2767	24.4233	24.6789	22.8285	23.6974	23.6602	22.6658	23.7007	23.7766	23.8292	24.313	23.8291	23.4433	24.4827	24.0412
Q8GW64	0	23.0578	23.0661	23.037	24.015	23.9607	24.1146	24.0378	23.9951	24.2886	23.4237	23.2102	22.8949	24.1498	23.5164	23.7279	24.542	24.3738	23.8435	23.0297	22.3399	NA	23.1473	23.572	23.513	23.5119	24.2529	23.4606	23.0029	23.0018	23.5129	23.5658	24.3924	NA	24.3613	24.3237	23.9086
Q8GW78	0	21.2905	21.1657	21.6371	24.1549	23.8672	23.3048	23.5084	23.8374	23.2283	22.375	22.7264	22.3476	24.2318	23.7456	23.9454	24.2326	24.3584	23.3438	23.033	22.4968	22.334	23.3437	24.0817	24.8499	23.8669	24.6737	23.5779	22.4108	22.9667	22.4671	24.0121	24.0233	22.991	24.7083	24.1429	23.1725
Q8GWA1	0	24.1715	23.3591	24.0132	24.4931	24.1946	25.5445	24.9687	25.3888	24.594	NA	NA	23.1829	NA	23.4781	NA	NA	23.3548	NA	NA	NA	NA	NA	NA	NA	NA	NA	NA	NA	NA	NA	23.2475	NA	23.4871	NA	NA	NA
Q8GWE0	0	22.7815	22.5041	20.3795	23.4949	22.1425	23.0563	23.0441	22.0759	22.5186	21.5659	21.9732	22.5379	22.8999	22.9618	23.1066	22.8623	22.7425	21.0434	21.7107	21.6832	21.4012	22.7858	23.1229	23.1457	22.28	23.2525	22.3678	21.2799	22.4633	21.6372	22.9814	22.4393	23.5437	22.1561	21.8165	22.4633
Q8GWE1	0	NA	NA	21.3039	22.3569	NA	NA	NA	21.8657	22.5099	NA	22.8791	22.1318	NA	NA	21.874	NA	NA	NA	22.0006	NA	NA	NA	24.3529	NA	23.2626	21.5167	21.6519	NA	NA	NA	22.1862	NA	22.3155	NA	21.5917	NA
Q8GWG0	0	NA	NA	NA	21.8667	21.2101	21.3609	21.7048	22.3988	21.8312	NA	NA	NA	21.3988	21.6894	21.5104	21.8815	21.3174	NA	NA	NA	NA	NA	22.2061	23.3672	NA	NA	NA	NA	21.0228	21.1382	NA	21.8002	21.3807	21.6879	21.5466	21.6416
Q8GWP5	0	21.2809	23.3191	21.4504	24.4557	23.8018	23.3435	23.4008	23.5023	24.4639	22.3752	23.0284	23.6023	22.6853	23.8737	21.6185	23.064	23.4914	23.8308	20.9647	21.0998	NA	23.6477	23.8332	22.9568	24.154	24.4582	24.0625	NA	22.7568	22.5188	23.3626	22.782	22.2738	24.261	23.4485	22.7326
Q8GWS0	0	NA	NA	NA	21.8644	23.4325	24.0093	23.4223	23.4114	NA	22.1355	22.6269	22.0547	22.6846	23.9807	22.5051	24.5847	23.0968	23.5607	22.6386	NA	NA	24.2075	23.2752	23.718	24.2333	23.8232	23.0356	NA	22.1013	NA	23.0671	23.7716	NA	22.3099	23.2623	24.0025
Q8GWT4	0	23.5879	23.9085	NA	24.117	21.7442	24.1828	23.5686	24.1065	23.6781	NA	23.0582	23.6433	23.857	NA	NA	22.7896	23.8821	NA	NA	NA	NA	23.2292	24.3836	24.3544	NA	24.7262	24.0129	22.7276	NA	23.0852	NA	NA	24.178	23.4376	NA	22.6423
Q8GWU0	0	NA	24.3733	NA	NA	NA	NA	23.9197	24.757	NA	23.9249	NA	NA	NA	NA	NA	NA	NA	NA	NA	NA	NA	24.2307	NA	NA	NA	NA	NA	NA	NA	NA	NA	23.9726	NA	NA	NA	NA
Q8GXB1	0	NA	22.6313	NA	22.2055	24.2684	24.0386	22.7581	22.5854	NA	23.6948	NA	23.1915	23.6778	23.5992	23.9605	24.2658	24.7836	23.9403	NA	21.4779	21.1063	23.0978	22.3314	22.2478	22.6466	24.8968	24.1578	21.8982	22.6809	22.3258	22.9219	23.9797	24.4521	24.7249	24.0201	23.8273
Q8GXR9	0	23.5293	23.8283	22.592	24.6465	24.3586	24.9019	24.5609	25.0507	23.7703	23.8832	23.854	23.425	24.1965	24.604	24.3118	24.9541	24.7522	24.4752	23.5665	22.5797	22.5051	23.9559	23.9724	24.5755	23.4883	24.6261	24.5191	22.5152	24.0265	24.0042	24.5456	24.5493	23.1792	24.8924	24.6179	24.4943
Q8GXS3	0	21.0134	21.8072	19.9823	22.7524	19.7523	20.7102	20.924	19.7322	NA	19.4543	20.0498	21.126	NA	19.4209	19.648	20.2258	21.3879	19.7501	21.3302	20.3527	21.8445	19.7983	NA	20.3507	NA	19.82	19.2914	20.9154	20.3754	19.3352	19.1836	NA	21.048	21.4092	20.7353	19.463
Q8GXU8	0	20.8405	20.5631	NA	22.0849	21.6862	22.2069	21.3612	21.1883	21.1105	21.6093	NA	21.3902	22.4897	NA	20.6354	21.0379	NA	NA	NA	NA	NA	21.106	NA	20.6531	NA	NA	20.7333	NA	20.8941	NA	NA	20.9007	22.2437	NA	20.5652	NA
Q8GXX7	0	23.4819	25.0003	25.0515	23.1853	NA	NA	23.6399	23.6608	24.0282	23.3422	24.4543	24.4048	NA	23.6264	24.12	23.4559	23.7445	23.9531	23.8491	NA	24.948	23.1339	23.5586	24.9965	NA	23.7071	23.6032	24.3465	23.6249	NA	23.7741	24.0738	22.3757	23.8187	23.7741	23.0417
Q8GY91	0	NA	NA	NA	21.301	21.267	NA	NA	21.1955	NA	NA	NA	22.21	NA	21.3289	NA	NA	NA	NA	NA	NA	NA	22.9834	23.0678	NA	21.8599	21.0176	21.557	NA	NA	NA	NA	NA	NA	NA	21.6935	NA
Q8GYA4	0	22.7553	22.1146	NA	23.1416	23.334	22.9109	23.3967	23.5723	23.8655	22.3412	NA	NA	21.9429	22.298	NA	NA	22.0739	NA	NA	NA	NA	NA	NA	NA	NA	NA	NA	NA	NA	NA	22.2537	22.8056	NA	NA	22.1587	NA
Q8GYA6	0	21.903	NA	21.708	23.6928	24.1143	22.2626	22.0788	25.239	22.5504	22.2834	22.0066	NA	24.1278	24.1624	22.3051	22.8004	23.984	22.448	21.615	21.706	NA	23.586	22.7328	24.3831	21.7262	25.5409	NA	21.6353	21.77	NA	24.5206	22.0326	22.3031	21.8382	23.985	22.5762
Q8GYN9	0	23.7405	24.0104	22.6883	24.6659	23.6139	24.8942	24.4208	25.307	24.0362	24.3109	22.6074	22.3266	24.0272	24.3354	24.7975	24.1793	22.5898	23.791	23.2141	23.1927	22.8373	24.3037	24.1157	24.8486	23.457	24.0855	23.588	22.9862	22.4524	23.318	24.0055	24.4218	23.9856	23.5051	24.6877	24.4943
Q8GZ17	0	NA	23.6544	25.4522	NA	NA	NA	NA	NA	NA	23.3702	NA	23.4988	NA	NA	NA	NA	NA	NA	25.288	24.7907	25.6657	NA	NA	NA	NA	NA	NA	25.0097	24.2978	24.6782	NA	NA	NA	NA	NA	NA
Q8GZQ3	0	23.3052	21.6312	21.4338	23.9534	23.088	23.2552	23.7085	23.2559	23.3254	22.8004	22.0127	22.0656	23.7075	23.3158	22.4528	23.1538	23.8023	23.0316	22.1629	21.1694	22.2021	23.2698	23.9662	24.1105	22.6674	23.0082	23.0134	21.8659	21.5892	22.3957	22.9783	23.6089	23.2284	23.8205	22.8766	22.6292
Q8H0S9	0	23.229	23.3427	23.1619	24.4145	24.4468	24.433	24.2952	24.6236	24.2019	23.7192	23.6783	23.93	24.5933	24.615	24.3495	24.4972	24.6914	24.5918	23.6712	23.6511	22.6435	23.9914	25.0674	24.7905	24.4052	24.8054	24.4488	22.9016	23.5941	23.5851	24.3907	24.4433	24.4899	24.6021	24.4968	24.7203
Q8H0T4	0	20.5329	23.1135	22.5995	22.7683	21.4001	22.0025	22.5189	22.0734	22.6036	21.4691	21.2257	22.3881	23.1695	20.9811	22.4666	22.4643	22.4818	22.339	21.6363	20.8003	23.1759	22.1903	22.399	23.1775	22.0389	22.6272	21.9589	21.1856	21.4182	22.071	22.1213	21.1519	21.5069	22.4551	23.3237	22.5927
Q8H0U4	0	22.1677	21.708	22.0051	23.2748	22.8392	23.87	23.5536	23.4238	23.4495	20.839	22.0449	21.9484	23.5632	23.5537	23.6298	23.3741	22.7186	23.2222	21.7388	20.4329	21.0027	22.7414	22.8591	23.2636	23.0328	23.0065	23.1612	21.4787	22.2327	21.9532	22.2422	23.6747	23.1567	22.474	23.459	22.3305
Q8H0U5	0	24.6842	24.7634	23.3497	25.3545	25.297	25.1241	25.0253	24.7915	24.8698	25.0649	24.6265	25.0271	25.668	25.4145	24.925	25.0465	25.2514	25.2071	24.1324	23.8646	23.5943	25.3878	24.9592	25.4984	24.6699	24.9517	24.7953	23.7929	24.1182	24.3567	25.0599	25.4401	25.4406	24.9375	25.1772	24.8901
Q8H0V1	0	NA	23.4661	NA	NA	23.4416	23.0758	NA	23.5579	23.0453	22.9894	23.422	NA	22.8403	23.4152	23.5061	23.8978	23.433	23.5369	NA	NA	NA	NA	NA	NA	23.3486	23.1379	NA	NA	NA	NA	22.9386	23.5458	23.3092	23.0271	23.4036	24.0543
Q8H0V3	0	25.3852	25.0025	24.7261	26.2631	26.205	25.5924	26.1961	25.9435	25.951	25.0605	25.4732	25.3769	25.7058	26.4094	26.2811	26.2873	26.1426	25.5729	24.9989	25.2992	24.4742	26.2822	26.4534	26.4075	26.1174	25.6417	25.5171	24.1745	25.4337	25.0026	26.5183	25.9652	25.5124	26.191	25.6764	25.7626
Q8H0V6	0	23.6879	22.9068	22.7847	24.1025	22.7812	23.4845	23.415	24.5274	24.2081	22.5639	21.6188	21.548	24.5641	22.3648	23.859	23.3445	24.52	22.202	22.8486	21.1082	21.9947	22.3247	23.562	23.5993	22.6757	24.0183	23.114	NA	21.2728	21.3921	21.3867	23.0622	21.8626	23.8184	23.5024	22.426
Q8H0W0	0	22.5456	21.7855	21.7399	23.8958	23.3188	23.0578	23.6841	24.3387	23.496	21.8698	22.4453	22.0547	23.3076	24.1147	23.3774	24.88	24.6627	23.5465	22.3986	23.3239	21.5888	23.0209	22.6757	24.715	22.6707	24.6262	22.9771	NA	22.0709	23.0928	23.6508	23.2177	22.4776	24.7947	23.4567	22.8254
Q8H0W1	0	23.4968	22.641	22.7498	23.0146	22.9748	24.6039	24.7544	23.0099	23.7812	23.72	23.5894	23.5279	23.9562	23.8804	23.9616	23.8124	24.388	24.6004	21.7395	22.5427	21.9237	23.8258	23.5037	23.8364	23.8086	23.8827	24.3612	22.2158	22.4504	23.2686	23.95	24.2786	23.4237	23.9607	23.3118	23.9666
Q8H0X6	0	22.9838	21.2369	22.9922	23.8573	24.6152	23.6229	23.535	24.2065	23.737	22.6727	23.5589	24.2924	24.3227	24.5056	24.7052	23.8479	23.5414	24.6571	23.7778	23.3115	22.9649	24.6513	23.8224	25.0512	24.1402	24.2217	24.2491	22.8704	23.4153	23.0269	23.8614	24.3144	23.0024	24.377	24.0937	24.3298
Q8H0Y1	0	23.713	25.3699	25.2187	20.8936	NA	NA	21.6788	21.4511	NA	24.1274	23.8098	23.2376	21.0105	NA	22.265	22.0713	22.2144	21.6175	26.1471	26.6529	26.8917	21.3945	22.3451	20.8912	21.7045	22.6232	22.7021	25.6509	25.8954	25.478	22.2968	NA	22.201	NA	22.3948	22.9159
Q8H100	0	NA	NA	NA	NA	NA	23.5622	NA	23.2651	22.3797	22.5132	NA	NA	22.6086	24.2589	NA	NA	22.4961	23.3973	NA	NA	NA	NA	23.8547	24.0136	23.2732	22.4164	22.4802	NA	NA	23.216	NA	24.2657	23.2561	23.7939	23.7351	23.969
Q8H103	0	22.1182	21.3576	20.6997	22.8077	23.156	22.9855	23.0007	23.4218	22.8367	22.5703	22.3284	22.4658	23.0829	23.6953	22.8656	23.5578	23.6023	22.6969	21.6917	22.0075	21.0671	22.7631	23.9522	24.0829	22.8112	23.6011	22.3905	21.1297	22.1909	22.1242	23.5305	23.3595	22.8703	23.7341	23.2217	23.4011
Q8H107	0	19.5435	20.0551	18.0772	20.2002	21.4299	21.2262	19.1371	20.0491	18.6387	19.1276	19.4777	19.4425	20.7588	22.4225	20.4545	18.2426	21.6824	18.9757	19.5767	19.0514	18.4738	19.319	19.108	19.9268	20.202	NA	18.6416	NA	NA	19.2986	19.101	21.512	19.7066	19.8178	20.9758	20.2267
Q8H112	0	24.6621	23.6233	23.4827	24.541	25.1158	24.8757	24.1315	25.5398	24.7099	23.9741	23.9817	24.6184	25.4053	24.7335	24.7389	25.2928	25.2224	25.3983	24.5106	24.0005	23.846	25.4166	25.4146	24.4631	25.3214	25.7658	24.958	24.5463	25.1799	24.2439	24.4675	25.6438	25.0875	24.6307	25.2259	24.9702
Q8H118	0	22.0518	23.1373	25.497	21.8048	NA	21.5651	22.0256	NA	21.9326	22.5547	22.2458	23.4725	22.0186	21.8313	21.802	21.9298	23.2096	22.8229	23.9723	25.3731	25.6156	21.6776	NA	22.2305	22.6113	22.6667	22.8975	24.1197	24.5798	23.9316	21.9758	22.0642	23.1788	NA	21.8838	21.8122
Q8H124	0	22.3099	22.7854	21.0559	24.0724	22.9077	24.424	23.885	23.3403	23.5237	22.682	22.5309	23.347	24.141	23.7978	23.7156	23.0094	23.698	23.1094	22.7565	21.8323	21.6116	23.2435	23.3818	23.8616	23.5274	22.9833	23.3651	21.7721	22.578	22.8142	23.4165	23.7157	24.2445	23.741	23.0835	23.7226
Q8H136	0	22.2098	22.2754	NA	NA	21.9102	23.9057	22.454	22.04	22.2173	22.271	NA	22.4174	22.3634	NA	NA	NA	NA	NA	NA	NA	NA	NA	24.1351	NA	NA	22.3895	22.0334	NA	22.2435	NA	NA	22.1034	22.9136	22.3673	23.0079	23.386
Q8H151	0	NA	NA	NA	22.0587	NA	22.3119	NA	NA	21.103	NA	NA	21.3669	22.5412	NA	NA	NA	22.1753	NA	NA	NA	NA	21.3496	NA	NA	NA	NA	NA	NA	NA	NA	NA	NA	NA	NA	NA	NA
Q8H166	0	22.3548	22.1049	21.4235	24.6391	24.2194	24.4199	24.5461	24.6224	24.1713	21.7105	22.4994	22.5025	25.6631	23.5852	23.4229	24.4447	24.4594	23.2406	21.8511	21.9516	NA	23.3009	23.5606	23.1116	22.9322	24.3765	23.4758	22.2129	22.1648	NA	23.5321	22.608	24.7716	24.9193	24.1696	24.3167
Q8H183	0	NA	NA	NA	22.8586	23.815	22.53	22.7446	22.4069	23.7337	NA	21.9602	NA	21.9719	22.0548	22.8121	NA	22.2029	NA	NA	NA	NA	22.9858	22.8261	23.1593	22.6529	23.0999	NA	NA	NA	NA	21.8945	22.1364	23.4908	22.8145	22.1343	23.6236
Q8H1E2	0	24.3056	24.845	23.9169	25.9871	25.5126	25.6691	24.8075	25.4528	25.2652	25.3117	25.252	25.3719	26.0562	25.4434	24.9189	26.1089	25.7398	25.6361	25.0625	24.5592	24.027	25.5621	25.6127	25.7543	25.7964	25.881	25.879	25.2654	25.1813	25.1089	25.0153	25.1641	25.6751	26.1993	24.4645	25.5734
Q8H1Q1	0	26.7576	26.9877	27.9378	26.5094	26.5369	26.3646	26.4614	26.752	25.9209	25.7644	26.2529	26.0783	26.2821	26.1114	26.2531	26.2812	26.1334	25.8016	27.0516	26.9104	26.9385	24.7655	25.3719	25.152	24.7501	25.5501	25.0157	27.5038	27.4214	27.2721	25.9613	25.2513	25.3068	26.2838	26.6752	26.0815
Q8H1Q2	0	23.7128	23.9226	23.5726	23.6663	23.3702	21.2184	23.5808	23.5421	23.1752	24.471	21.183	24.0636	23.6631	24.1559	21.5795	21.3442	NA	23.6843	23.5621	18.5955	NA	22.2912	23.2371	23.6032	23.5644	22.9548	23.5186	21.0024	24.9632	24.6083	23.7552	23.7046	23.1516	21.2383	21.2361	23.4946
Q8H1S4	0	22.9078	21.676	NA	23.0108	22.5144	23.3796	23.0522	22.7695	21.8884	21.7985	22.2944	22.1474	21.8764	21.6977	22.8502	21.9914	22.8016	22.537	NA	NA	NA	22.8777	22.4471	21.928	21.3057	21.5256	22.7244	20.5421	21.4929	22.7338	21.3711	21.7258	22.2212	21.7026	22.1687	22.2076
Q8H1Y0	0	23.0558	22.8052	21.9063	24.0142	23.851	22.8913	22.9269	23.8462	22.9539	23.1811	23.4545	22.8863	22.6973	24.8113	23.8352	23.7123	23.7784	23.6118	22.7181	22.6657	21.2132	23.6706	23.4137	24.2225	22.5348	22.8894	22.6964	21.7628	22.6239	23.0987	24.5904	24.4086	24.1587	23.5283	23.3425	23.1087
Q8H7F6	0	24.3519	24.5502	23.3843	25.1134	24.5935	24.8099	25.1788	25.517	25.4634	24.3756	24.9731	24.1122	25.9914	24.5063	25.2987	25.7942	25.6674	25.7151	24.6654	24.2915	24.4161	24.9969	25.9518	25.8954	25.2196	26.5998	25.2305	23.3691	24.492	24.1741	26.0275	25.9102	25.0201	24.6316	25.2441	25.711
Q8L3X8	0	20.5276	23.5631	20.0945	20.8264	NA	NA	NA	NA	NA	19.4289	20.0983	NA	NA	NA	NA	NA	NA	NA	21.1973	20.7429	21.7883	NA	NA	NA	NA	NA	NA	NA	NA	NA	NA	NA	NA	NA	NA	NA
Q8L493	0	NA	21.7218	NA	21.6023	22.4287	22.9808	23.0447	23.7183	21.8109	NA	NA	22.1506	22.0878	24.1475	22.614	23.7059	22.9169	NA	22.0497	21.7343	NA	NA	23.527	22.9438	23.4943	23.5073	24.383	NA	21.4119	22.6628	23.7328	22.9425	24.0678	23.7032	23.7292	24.1596
Q8L4D8	0	22.8701	NA	NA	NA	NA	23.9993	NA	NA	23.5705	22.7184	NA	22.9895	NA	24.1297	NA	23.0726	23.4375	NA	23.0803	23.4783	NA	22.5107	22.8648	22.8316	NA	22.3499	22.8081	NA	NA	22.3842	22.2711	NA	22.6168	NA	NA	22.2638
Q8L4N1	0	21.3998	20.2606	20.1484	21.7686	22.5241	23.4595	22.1002	21.4397	21.0444	21.9615	20.7333	21.2706	21.3286	23.0502	22.8869	22.2923	21.3653	21.9489	21.3658	21.1957	20.025	22.2595	20.4622	21.6242	21.2253	20.5392	21.252	20.1079	NA	20.596	21.5477	22.8549	22.1109	20.9273	22.5983	20.5436
Q8L539	0	NA	NA	NA	23.9425	NA	23.726	24.2372	NA	NA	NA	NA	NA	23.3624	NA	23.8122	23.7364	24.209	23.5157	NA	NA	NA	NA	NA	NA	23.4104	NA	24.02	NA	NA	23.6752	NA	NA	NA	NA	24.0297	24.2141
Q8L540	0	22.725	23.613	22.4909	22.9741	NA	23.0675	23.0905	NA	23.6574	22.5314	22.9381	23.6025	24.1115	23.4742	NA	25.3245	NA	NA	22.1828	24.1543	NA	23.0825	23.1666	23.3839	23.6374	23.901	23.1117	22.0529	NA	22.4982	24.6735	23.7788	22.326	24.6408	23.1149	22.9976
Q8L557	0	NA	NA	NA	23.7511	23.8075	23.9728	NA	23.6946	23.5907	NA	NA	NA	23.1386	NA	NA	23.0885	NA	23.4296	NA	NA	NA	23.9648	23.6775	23.8632	23.6951	23.5513	NA	NA	NA	NA	NA	23.5894	23.1184	22.9654	NA	23.7475
Q8L5U0	0	21.9026	22.7846	22.1969	23.3155	21.8425	23.349	23.2436	23.7313	NA	22.2102	21.8811	22.5519	23.8737	23.1342	23.6333	23.3583	22.9162	22.4577	21.7613	NA	NA	22.1539	22.6004	23.7237	24.1592	23.2414	23.6683	22.1425	22.4093	22.8434	23.8115	22.1708	22.3238	23.4145	23.4911	23.6127
Q8L5Y6	0	NA	21.0252	NA	22.039	21.2098	22.2656	21.1756	22.1598	21.8763	19.9882	20.9088	20.1245	22.1793	22.0438	21.078	22.1511	22.4794	20.9902	20.1483	19.7184	NA	21.0326	21.7304	22.3857	20.6554	22.1451	21.3011	20.1135	20.4442	20.57	21.3386	22.4234	21.3942	21.1871	21.9651	21.3171
Q8L5Y9	0	20.8972	21.5741	21.266	21.8823	21.5914	21.1975	21.4748	21.7114	21.7449	20.8979	20.7573	20.8824	22.3841	21.4634	20.7853	22.1887	21.8293	21.5648	22.0474	21.0907	NA	20.5754	21.7874	22.9532	21.4255	21.3101	NA	20.8529	21.3724	21.0949	20.7227	21.626	21.6929	22.8284	21.4759	21.9519
Q8L5Z4	0	NA	NA	NA	NA	NA	NA	NA	NA	NA	NA	NA	NA	NA	NA	23.1704	NA	22.2715	22.3847	NA	NA	NA	22.2062	22.007	NA	24.091	24.8427	24.977	NA	NA	NA	22.6241	NA	NA	NA	NA	22.5793
Q8L5Z7	0	NA	NA	NA	21.7891	21.7378	21.2731	22.0173	22.7288	22.3885	NA	NA	NA	22.0532	24.0829	22.7693	22.6473	22.3533	22.2772	NA	NA	NA	NA	23.7567	23.8417	NA	NA	22.4204	NA	21.0223	NA	NA	23.4917	22.4976	23.4366	22.5043	21.422
Q8L611	0	22.819	22.8676	22.198	23.5649	23.8037	23.799	23.5667	23.5735	23.888	22.6668	22.6353	23.164	23.1354	23.456	24.0554	24.1233	23.7531	23.102	22.737	22.3145	21.4638	23.4731	23.8131	23.999	23.3663	24.4608	22.7093	21.6205	22.1271	22.6311	23.3561	22.8866	22.9253	23.6619	23.3474	23.3848
Q8L636	0	22.2544	22.534	22.9834	22.8987	23.9857	23.0585	22.8791	22.7672	23.4687	22.7621	22.745	22.8964	22.5885	21.6481	23.026	22.6512	24.4462	24.0861	22.7205	23.0649	22.9232	22.9954	24.7311	22.6721	23.2942	25.5526	24.0006	21.2158	22.733	21.6967	22.4985	24.9512	23.789	22.5807	22.7932	23.9592
Q8L6Y1	0	23.2114	23.0842	22.2786	24.4895	22.1581	24.2708	24.1107	23.9052	23.7193	23.2648	23.1462	23.1775	23.288	23.8175	23.3735	23.9579	23.9972	22.2473	23.5902	22.5406	23.1255	22.767	24.2277	24.3082	23.5798	24.0385	24.0549	22.663	21.882	23.3143	23.6557	24.4083	23.7384	24.2731	24.2397	23.6351
Q8L706	0	NA	NA	NA	NA	NA	NA	22.6099	23.1378	NA	NA	NA	NA	NA	NA	NA	NA	NA	NA	NA	NA	NA	22.8302	NA	NA	NA	24.0798	23.2176	NA	NA	NA	NA	23.4005	NA	NA	NA	NA
Q8L770	0	25.8032	25.5356	25.2279	26.763	26.6127	25.9789	26.7282	26.8618	26.102	26.3813	26.3377	25.6197	26.7068	26.2844	26.1198	26.3087	25.836	26.7607	25.9498	25.6284	25.3766	26.6113	26.8699	26.8649	26.457	26.6891	26.4111	25.4448	25.8943	26.0319	26.9318	26.3031	26.285	26.5921	26.62	26.6879
Q8L773	0	21.7853	NA	NA	21.5622	22.4271	23.0146	21.8116	22.0463	NA	NA	21.9051	18.6138	21.3598	22.0007	22.0001	20.2601	20.4783	19.9415	NA	NA	NA	19.3468	20.0344	20.6742	NA	NA	18.9393	NA	19.0361	18.9968	19.0298	20.3222	19.2465	21.0025	20.0679	21.2164
Q8L785	0	22.2396	22.5726	22.1861	23.5403	23.3664	23.9247	24.1383	24.3998	24.0499	23.1584	23.3708	23.29	23.905	23.8365	24.2595	24.3075	24.4553	23.1615	22.2195	22.4256	21.2407	23.4142	24.4387	24.6273	23.5257	24.1253	23.7043	22.4516	23.3608	23.778	23.653	22.8659	23.4463	24.0362	24.2244	24.2786
Q8L794	0	21.5293	NA	NA	22.4824	22.4945	21.3016	21.5092	NA	NA	NA	NA	NA	22.088	21.4368	NA	22.5418	21.9903	NA	NA	21.567	NA	21.9111	22.4459	22.8818	22.0385	22.167	NA	NA	NA	NA	22.9275	21.7098	22.1948	22.5857	21.5929	22.0517
Q8L7A9	0	20.5602	NA	20.9175	20.8019	21.7995	21.3824	21.3971	21.9265	NA	21.6727	NA	NA	21.0182	22.1435	NA	21.5021	21.7593	21.7825	20.9907	NA	NA	NA	20.6844	21.52	20.8644	23.1541	21.711	20.8877	NA	NA	21.6594	20.6731	NA	21.8541	21.3428	22.4065
Q8L7B5	0	22.3076	22.3461	21.349	24.2722	21.9908	24.0891	23.2673	23.6195	24.0597	23.274	23.1049	23.369	23.7348	23.2184	23.5976	23.6283	23.9677	23.2211	21.9073	22.2982	22.2139	23.3191	24.6639	24.8333	23.8491	23.1527	23.4571	21.7666	22.3768	22.2624	23.9026	23.4042	22.848	24.4739	24.0042	23.2956
Q8L7C9	0	24.6533	24.3241	24.205	25.9709	25.7689	25.6705	25.9555	25.6109	25.8025	24.5839	24.84	24.9873	25.6529	25.6969	25.2511	25.624	25.2018	25.3211	23.9771	24.1054	23.3079	24.4944	24.5933	24.7462	24.5983	25.3458	24.3146	24.4319	24.7012	24.6456	25.5169	25.3125	25.4218	26.0545	25.2663	25.761
Q8L7F7	0	22.9332	NA	NA	NA	22.1395	22.2716	NA	NA	NA	23.3311	22.5234	23.1787	22.5212	22.2707	NA	23.3694	NA	NA	NA	NA	23.8877	NA	23.2882	NA	NA	23.13	NA	NA	NA	23.2206	NA	NA	22.261	NA	NA	NA
Q8L7K9	0	22.2018	22.6321	21.9615	23.4996	24.0947	23.5672	23.5227	23.8335	24.2686	22.553	22.4763	22.1488	23.7175	23.8021	23.7128	24.0411	23.1217	23.3042	21.0834	20.9602	20.0703	22.4402	23.2034	23.6091	22.6316	23.5652	22.7849	22.0975	22.4268	22.5208	23.2307	23.1715	22.9539	23.1541	23.3839	23.2729
Q8L7L0	0	NA	NA	NA	23.6679	23.6389	24.557	NA	23.8659	NA	NA	NA	NA	NA	NA	NA	23.668	NA	NA	NA	NA	23.9281	NA	24.0921	23.9626	NA	NA	23.531	NA	NA	NA	NA	23.6977	23.7167	NA	23.508	NA
Q8L7R2	0	21.9056	22.1228	NA	22.6414	23.6649	23.2751	24.3048	23.7818	23.7585	NA	22.1501	21.6112	24.0679	23.9934	23.0407	22.928	23.8908	23.2056	21.7371	22.3253	NA	23.7634	24.291	23.6067	23.0802	24.3174	24.112	21.3682	22.7515	22.2493	24.042	24.1151	23.4252	23.6503	23.6795	24.355
Q8L7S6	0	23.8365	NA	NA	NA	NA	NA	NA	NA	NA	24.5555	23.6993	24.3362	NA	NA	23.6254	NA	NA	NA	NA	24.908	24.1215	24.3757	24.3177	NA	24.6703	23.7678	NA	NA	24.3207	24.7561	NA	NA	23.5827	NA	24.5179	25.2466
Q8L7S8	0	25.4177	25.6995	26.2246	24.1863	24.1966	24.238	24.6981	24.5847	24.5311	25.0586	25.5882	25.1948	24.0354	24.2736	24.3428	24.5286	24.5899	24.441	25.9518	26.3752	26.3347	23.6335	23.7709	24.2566	23.803	24.6259	24.2818	25.306	25.8476	26.0985	23.7614	24.3744	24.2166	24.4236	24.6167	24.5853
Q8L7S9	0	24.3869	25.6555	23.4593	25.8172	26.4662	26.2185	26.0671	25.7844	24.8464	24.3345	25.1971	25.3461	26.3191	25.242	25.3336	25.1695	25.4529	24.8944	24.1724	22.9341	23.6667	25.6483	26.273	24.9982	25.9497	25.5032	24.7045	25.2316	24.5124	24.6679	26.2366	26.1031	24.3828	26.4198	25.6891	25.8181
Q8L7U5	0	NA	20.7857	20.9326	21.7755	22.1104	21.7329	21.9904	23.2465	21.5393	21.3984	20.5814	21.0812	21.7448	20.863	NA	21.2053	22.2365	21.1721	NA	NA	NA	NA	20.693	22.1914	21.0114	21.2046	20.8684	NA	20.3958	NA	20.7264	21.4399	20.9387	21.5143	20.518	NA
Q8L7V3	0	NA	18.9632	21.6772	NA	21.205	21.4575	21.5018	20.819	NA	22.0219	NA	19.1132	NA	NA	NA	20.9055	21.3005	22.1008	21.9998	21.4474	NA	21.4215	22.0684	21.8138	22.7472	21.6403	21.4291	NA	21.6022	22.2885	21.5989	21.1709	NA	19.1615	21.4341	22.8092
Q8L7W8	0	22.8803	NA	NA	NA	NA	23.4123	22.9386	22.9778	NA	23.9885	NA	23.0626	23.7514	23.254	23.4142	24.1413	23.6632	23.8795	NA	22.8874	NA	23.855	23.3663	24.1583	23.5367	24.6161	NA	NA	23.8396	23.1443	23.2607	23.8382	23.506	23.7814	23.2635	22.8878
Q8L828	0	23.6342	NA	23.7498	23.7774	23.5612	24.7413	23.439	26.5501	23.7203	NA	23.4465	NA	NA	NA	25.4992	24.5934	22.7156	23.3796	NA	NA	22.9883	23.3554	24.8668	24.7055	23.6276	24.5411	24.2738	NA	24.1886	23.3534	23.5094	23.5116	24.5722	23.6483	25.1958	NA
Q8L831	0	23.3702	23.653	23.9554	24.872	24.3393	24.0263	23.3681	23.8755	23.6128	23.5406	22.9661	23.4179	23.5933	23.6472	24.4082	23.7582	23.9616	24.3063	23.5505	23.896	22.7201	23.9416	24.1421	24.0457	23.6414	24.1322	23.5401	22.8413	23.6102	22.8897	23.5361	23.7479	23.9345	23.5468	23.7694	24.3274
Q8L838	0	23.0009	NA	NA	24.0635	22.8524	24.4703	22.6217	23.8354	23.6273	22.9686	23.5884	NA	NA	23.7497	23.2316	22.7748	NA	23.6329	NA	NA	NA	23.0593	NA	NA	NA	23.9191	24.6173	NA	NA	23.9785	23.0157	NA	24.0172	24.6765	23.4606	24.1819
Q8L844	0	NA	NA	22.2318	23.4789	22.8607	23.0877	22.4859	23.5892	24.6844	NA	NA	NA	23.2854	23.5756	22.6849	23.5534	23.2297	NA	NA	NA	NA	23.0691	23.7557	24.3077	NA	24.692	23.5843	NA	22.5014	23.0596	23.2783	22.9167	NA	23.5106	23.1103	23.1375
Q8L860	0	23.1367	NA	NA	23.7974	23.7761	24.0817	24.0906	23.7295	24.0941	23.2668	23.2935	23.7564	23.7671	24.2462	23.2267	23.9004	23.9673	22.9011	NA	NA	NA	23.5747	24.1274	24.2422	23.1978	23.3405	23.1557	NA	23.3844	23.6587	NA	24.1308	23.5311	23.6708	23.7237	23.9454
Q8L8Q8	0	24.4324	24.6895	26.6765	NA	NA	NA	NA	NA	NA	23.6823	23.6017	23.8367	NA	NA	NA	NA	NA	NA	26.3679	26.0223	26.666	NA	NA	NA	NA	NA	NA	26.6939	25.9641	24.6341	NA	NA	NA	NA	NA	NA
Q8L8T2	0	24.3993	24.3383	23.6273	24.3856	24.4435	24.4055	NA	24.583	24.2339	24.5331	24.1256	NA	24.495	24.5744	24.2067	24.5913	24.8048	24.2717	24.2522	24.5863	NA	24.5117	24.6557	25.354	25.0926	NA	23.9177	24.0823	24.5203	NA	25.0313	24.7005	24.9119	25.651	24.6361	24.2682
Q8L8W5	0	22.4296	22.8217	22.8381	NA	23.5246	23.6032	22.9928	23.8115	23.8206	22.7585	23.0927	NA	23.7451	23.636	24.2649	23.737	24.03	23.4086	22.6901	NA	22.9738	22.2477	NA	23.5892	22.3197	23.1188	24.2392	22.4793	23.2507	23.5902	22.9569	22.9062	23.3101	23.1474	23.5618	23.4026
Q8L940	0	26.7637	26.6247	26.1811	27.1299	26.5607	26.8415	26.4591	26.6154	27.1786	26.6522	26.6165	26.6725	26.6716	26.7159	26.214	26.554	26.7996	26.5467	25.6768	25.4573	25.0304	26.7632	26.8524	27.0323	26.9797	27.0282	26.5872	24.7626	25.9906	26.3553	26.6804	26.8288	26.3378	26.8166	25.9579	26.9037
Q8L953	0	NA	NA	NA	NA	NA	NA	NA	NA	NA	NA	24.9039	24.9577	24.9557	NA	NA	25.6748	NA	24.9426	25.5986	25.722	25.3027	26.495	26.1501	26.8733	26.1361	NA	26.1753	24.4452	24.9804	24.7628	NA	25.4186	25.3975	26.2921	25.5107	NA
Q8L960	0	NA	19.5629	NA	19.8795	NA	NA	NA	NA	NA	NA	NA	20.9489	20.2366	NA	NA	NA	NA	NA	NA	20.5552	21.6048	NA	19.0264	20.6362	NA	19.4998	20.3517	19.8841	NA	NA	NA	NA	NA	NA	NA	NA
Q8L968	0	NA	23.9596	NA	24.8974	25.5971	25.8382	26.1047	25.7423	25.3516	24.209	25.3113	24.0529	24.1316	24.6853	25.034	25.1006	25.283	25.6774	NA	23.7591	NA	24.44	24.3324	24.7704	24.5089	24.9838	24.4235	23.6823	NA	24.0683	24.4507	24.5593	23.8431	24.4755	25.2762	24.7822
Q8L970	0	22.2734	23.9933	24.5916	23.2438	21.9951	23.2347	22.8786	22.9078	22.335	22.6875	22.9664	23.5889	NA	22.1061	NA	21.8301	NA	22.4562	24.1866	24.0629	24.2545	NA	NA	NA	21.8686	NA	NA	24.6393	23.3302	23.4687	22.6575	NA	21.738	NA	NA	NA
Q8L9J9	0	24.1757	NA	NA	NA	23.4245	NA	NA	24.0647	23.6316	NA	NA	NA	NA	23.2923	23.6879	NA	24.7448	NA	NA	NA	NA	25.3945	24.8173	NA	24.3795	24.1014	24.35	NA	NA	NA	24.31	24.8692	NA	23.5515	NA	24.013
Q8L9X2	0	NA	NA	NA	NA	23.3177	NA	NA	NA	NA	NA	NA	NA	24.1692	23.9479	24.0409	NA	25.066	NA	NA	NA	NA	23.3481	24.3688	NA	NA	24.6947	NA	NA	NA	23.719	NA	23.7607	24.228	NA	24.7061	24.5042
Q8LA13	0	23.5849	23.3505	22.3466	23.8741	24.1339	24.6103	24.1004	24.1128	23.9631	23.7248	22.7507	24.3762	24.0752	24.4896	23.5505	24.1938	23.6216	23.3407	23.6111	24.192	22.9683	23.5656	22.6777	24.106	23.235	23.4234	23.5182	23.0456	22.6366	22.4381	23.556	23.0113	23.7446	22.9975	23.9819	23.0344
Q8LAA6	0	22.1314	22.7317	22.044	22.0746	21.7017	NA	21.5039	21.4146	NA	22.7276	22.6906	22.6425	23.7346	21.1839	22.925	22.4929	22.2952	22.7896	23.5214	23.3407	23.0188	22.1545	22.2444	22.6946	21.8212	22.225	19.9915	22.0488	22.791	23.1461	22.1191	22.0715	23.5745	22.3474	22.6077	22.9155
Q8LAH7	0	20.868	NA	NA	21.8122	22.6301	22.8473	NA	21.8836	23.0652	NA	NA	21.6944	21.9902	22.7868	23.0317	22.4326	22.8776	23.0381	21.5765	NA	22.1752	23.4984	22.6996	22.4945	22.8731	22.8938	23.4358	21.5683	NA	NA	22.0522	23.412	23.6237	21.8101	22.4885	22.4585
Q8LAN3	0	NA	NA	22.68	NA	NA	NA	NA	NA	NA	21.2778	21.2892	NA	NA	NA	NA	NA	NA	NA	22.5064	23.6161	23.6618	NA	NA	NA	NA	21.5214	NA	23.3715	22.3135	22.3617	NA	NA	NA	22.2862	NA	NA
Q8LAP6	0	24.6901	25.3337	24.181	23.834	24.9729	25.5141	26.0803	26.1206	26.4355	25.7893	25.594	25.2173	25.523	24.5554	25.8782	24.9166	26.5122	26.0552	24.6402	24.6017	23.1995	NA	26.045	25.3552	25.3727	25.9622	25.7197	24.1959	24.9801	26.1885	26.322	25.6958	24.8465	26.177	25.0361	25.983
Q8LAS8	0	25.5156	25.7126	24.8889	26.6542	26.5847	27.0331	25.922	25.8222	26.7907	27.5818	25.4345	27.3869	25.7515	25.9035	26.8145	26.7636	26.2407	27.0022	26.9481	26.1426	25.1053	27.1787	27.0937	27.1535	26.6536	26.3504	26.6687	24.8284	27.0109	26.1273	26.0365	27.7539	26.9272	26.1523	25.8403	26.0535
Q8LB10	0	25.4414	25.406	25.0018	25.8902	26.9289	25.8787	26.4169	26.2976	26.3951	25.9485	25.707	23.9191	25.9779	26.1356	26.1901	26.2096	25.7959	25.6447	25.2917	24.5718	24.2425	26.4759	26.1469	25.8859	26.0719	24.4298	26.2963	25.2979	25.4068	25.7938	26.533	26.2766	26.4682	26.687	25.6844	26.1303
Q8LB47	0	22.7674	22.8533	23.6286	21.335	22.2493	21.9298	20.5769	22.3081	20.5968	23.0221	22.9279	22.5471	22.5234	22.5632	22.4428	22.5913	21.7857	22.4644	23.1891	23.3929	23.3529	21.5259	23.1582	20.5129	21.5027	22.8535	22.9627	23.0261	23.5618	24.0613	21.5111	21.9986	22.1357	23.5073	22.1414	22.5237
Q8LBI1	0	26.8825	26.5032	26.4569	27.1323	26.6753	27.387	27.1076	26.7555	26.8841	27.2032	26.9838	26.2019	26.5252	27.2602	26.8776	26.9319	26.962	27.1587	25.9448	26.1379	26.1774	27.4737	26.9852	27.4896	27.2581	26.5989	27.1884	26.5372	26.7469	26.9937	27.1055	27.0135	26.7244	26.7367	27.0398	27.266
Q8LBK6	0	25.4376	24.9926	24.5554	26.4031	25.9601	26.5132	26.2263	26.6067	25.1802	25.2196	25.7399	25.5811	26.1632	26.4955	26.2078	25.7374	25.9268	26.1228	NA	24.2817	24.0939	25.8899	26.2931	25.5116	26.0781	25.8694	25.8755	25.3193	25.4723	25.1461	26.4627	26.2705	25.8964	25.4208	26.3658	25.8642
Q8LBN7	0	22.8793	23.0677	NA	24.7014	25.3757	24.5732	24.9403	26.227	24.4543	23.0233	22.9894	NA	25.9648	25.7299	25.5103	26.1171	24.8997	23.4858	23.2459	NA	NA	23.3774	23.5897	25.6188	NA	25.3884	NA	23.1239	23.0108	23.0514	25.1371	25.182	25.146	25.7778	23.4515	24.2922
Q8LBP4	0	21.4948	21.3325	20.3343	22.3216	22.4013	24.3246	22.4958	21.1586	20.4393	21.8294	21.757	21.9156	23.6918	22.2982	22.1939	22.6444	21.8604	22.0321	21.783	22.4101	21.2034	22.3931	21.9081	22.7398	22.4297	22.1799	21.4966	21.2041	21.8717	21.0078	22.5286	22.7934	24.289	22.402	22.2978	23.1871
Q8LBS4	0	23.5699	24.0223	22.9206	23.005	24.811	24.9617	25.0691	24.3304	25.2475	22.521	23.497	23.6703	25.9892	24.2771	23.8321	25.341	25.4217	23.8864	23.5287	23.2263	23.0089	23.5569	24.1652	25.4134	23.5281	24.3371	24.6132	22.5982	23.2053	23.7826	23.5551	23.631	24.7899	25.1462	25.3954	24.6083
Q8LBU2	0	NA	22.6029	22.1507	23.7162	23.3481	23.6518	23.6116	23.1194	23.895	23.0075	NA	NA	22.5681	23.6034	NA	22.8859	22.9593	NA	21.2945	NA	NA	22.4337	22.2499	23.3284	NA	NA	NA	NA	22.5071	NA	23.5011	23.5485	22.9696	22.8103	23.3684	NA
Q8LC83	0	24.9534	24.5078	23.9377	25.5348	25.4957	25.5507	25.9575	25.4797	25.6715	25.7061	25.1554	24.6534	25.5512	25.6673	25.5563	25.5818	25.8244	25.6018	24.3982	25.1266	24.0205	25.3263	24.5728	25.7271	25.4302	25.6506	25.1888	23.6391	24.6653	25.1293	25.3093	25.9195	25.3923	25.716	25.644	25.5335
Q8LC95	0	24.126	24.1361	NA	23.517	23.698	25.7796	25.9382	23.8047	24.1337	23.9448	24.0135	23.2553	25.0607	25.6895	23.4629	24.5477	NA	24.3272	22.6683	NA	NA	23.0128	25.2993	24.0352	24.1165	23.6601	23.5106	23.0311	24.5994	23.956	NA	25.0982	24.4838	23.7417	24.1805	23.2969
Q8LCA1	0	26.7739	26.0903	25.4948	26.9963	27.3508	26.2304	26.4963	26.2885	25.4001	26.2971	25.9623	25.75	26.8823	27.1643	26.0412	26.4621	25.8994	26.5033	25.3458	25.8437	24.9037	26.68	26.837	26.3156	26.9073	26.7613	25.208	25.4323	26.6481	26.1636	27.3776	26.5291	26.402	26.2073	26.5789	26.5073
Q8LCE1	0	NA	NA	21.0881	26.113	25.5124	24.4662	24.8259	25.1766	24.8475	21.1824	21.0001	20.5562	25.1946	23.9788	23.4451	25.2175	24.5294	21.948	NA	21.0583	NA	20.9383	24.5776	24.1432	NA	23.6731	22.395	20.8899	22.9167	21.5126	22.8316	23.8505	23.4978	23.9488	24.1505	24.8107
Q8LCP6	0	23.0929	22.896	24.2399	20.9199	22.1945	20.9922	22.7572	21.1476	21.1824	23.7077	21.1856	22.3314	23.6545	23.741	22.9964	22.4905	21.1502	22.3831	26.0175	23.4686	24.5323	20.9687	21.3618	23.0069	23.5308	22.8175	22.5626	22.9467	23.1445	23.1713	22.0271	22.3292	22.7179	22.3981	22.7838	NA
Q8LCQ4	0	23.6612	23.7833	23.6934	24.3513	23.9286	23.1459	24.3709	NA	24.4794	23.6651	24.254	23.9198	23.7815	23.0215	22.951	22.5699	24.5172	24.1054	23.9319	25.1788	25.4992	22.8798	22.8451	23.9775	24.3847	23.8048	23.8986	NA	24.2215	24.2865	NA	23.8329	22.6262	23.3415	NA	22.7571
Q8LCT3	0	24.7421	24.0408	23.8044	25.4978	25.0719	25.0525	25.4151	25.3015	25.256	24.678	25.3732	24.6645	25.1415	25.8176	25.5942	25.106	25.4886	25.3793	25.2251	23.3196	23.3715	24.6624	25.2109	26.1692	24.9378	25.6181	24.9645	24.3172	24.7232	24.7109	25.1255	24.6474	25.2467	25.2281	25.6376	25.2699
Q8LCU7	0	22.3673	NA	NA	NA	23.3335	NA	22.4984	24.656	24.3019	22.6092	NA	NA	22.5337	22.2862	21.9229	24.0998	22.2324	23.8865	NA	NA	NA	23.9877	22.733	22.4067	22.9585	23.8171	NA	NA	21.7198	22.6209	23.1001	24.201	NA	23.3753	22.784	22.2033
Q8LCW9	0	23.3156	23.9183	23.5703	27.2153	27.7301	27.5134	26.8709	27.3316	27.4867	23.8701	23.1621	23.4146	27.2187	27.0243	27.2494	27.4434	27.5011	25.5903	23.3094	26.7419	23.2873	23.8531	27.1369	27.4442	23.4156	27.5099	23.7808	23.2733	26.3059	26.7192	27.0941	27.2111	26.1235	27.6233	27.65	27.6168
Q8LD03	0	23.7591	23.9946	23.2397	24.4682	25.3437	24.6233	24.7769	24.9539	25.1589	24.9129	24.0777	23.7011	25.2345	24.8516	25.1952	24.4126	25.3599	24.9801	23.2994	23.9852	22.9694	23.7544	24.9805	24.9563	23.6614	25.3905	25.0458	23.0611	23.8889	24.4209	24.8309	25.096	23.7264	25.1706	24.9658	24.9057
Q8LD27	0	24.3782	24.5331	22.7139	25.8587	25.2825	25.6642	24.9483	24.2245	25.2866	24.3101	23.8572	24.6514	24.1597	24.8308	25.172	25.5011	24.3301	24.6623	23.5869	23.6078	22.4392	25.1017	25.4753	25.3683	23.6562	24.9883	24.6546	23.3996	23.6883	23.9204	24.4616	24.5486	25.5013	24.833	24.8381	25.4752
Q8LD49	0	23.5987	26.6443	26.6121	27.0777	27.9385	27.5394	27.6047	28.5755	27.9582	26.2184	26.5669	27.0262	27.4088	27.5147	27.3386	27.9857	28.1768	27.3729	26.5921	26.1926	23.3984	27.3137	26.2203	27.8354	26.4982	28.0312	28.0459	26.1382	26.5884	26.6818	25.9572	26.6441	27.5482	27.8947	26.6169	26.9138
Q8LDD3	0	25.5003	23.6773	NA	25.859	26.3504	25.5984	25.5764	26.3232	25.2693	24.5328	25.869	NA	NA	NA	26.1626	26.3954	24.9164	24.9168	NA	NA	NA	25.2458	25.8954	NA	25.2888	25.7615	25.031	NA	24.1986	23.8147	25.0773	25.9306	NA	NA	25.9537	NA
Q8LDL0	0	24.403	24.707	23.8882	25.6951	25.4936	25.697	25.19	24.9722	25.2158	24.24	24.4214	24.7659	25.4235	25.4576	25.0234	25.5014	25.6388	25.0313	24.0731	24.1346	23.4831	24.6942	25.3971	25.5165	24.5306	24.9689	24.6607	24.6425	24.4765	24.0408	25.1314	25.553	24.2394	25.419	25.2386	25.4052
Q8LDP4	0	23.1613	23.3184	22.0255	24.4586	23.2973	24.616	23.936	23.6842	24.5246	24.1839	23.1807	23.123	23.2679	23.6564	24.2327	23.3927	23.534	23.6954	23.3014	23.2549	NA	24.3043	23.4474	23.7624	23.6677	24.0189	23.8181	22.7648	22.7034	22.8374	24.4645	24.343	23.4836	23.2367	23.5766	23.491
Q8LDQ4	0	NA	20.6631	20.1585	21.6061	20.338	21.9628	19.8827	22.23	21.9997	NA	20.6675	NA	20.7349	21.9231	20.4745	20.8246	21.5968	21.6973	NA	NA	NA	NA	21.3754	22.4374	NA	20.134	20.3623	NA	20.5445	20.5071	21.6266	NA	20.2725	21.8853	22.3422	21.9421
Q8LDU4	0	22.4922	20.9784	NA	22.535	NA	21.2382	22.2653	23.3818	22.8676	22.6779	22.4199	22.6911	22.5282	23.0677	23.3247	22.0351	22.1375	23.1574	23.2025	23.5535	22.2713	24.144	23.5567	24.4289	24.172	24.9844	24.261	22.0011	22.2357	21.6374	23.1001	24.5897	23.2419	22.9637	23.2707	22.3577
Q8LDV3	0	26.5988	26.3656	26.9708	26.7656	27.0149	26.8693	26.4267	26.8116	26.8048	26.643	26.7287	26.0622	26.61	26.805	26.9511	26.6376	27.1568	26.5991	26.8911	26.8939	26.2164	26.4051	26.6056	26.5962	25.9784	26.3805	26.4463	26.8279	27.0842	26.7179	26.6172	26.933	26.2891	26.931	27.2603	26.3343
Q8LDW8	0	22.6855	22.4124	NA	24.2423	25.0743	24.4222	24.8399	24.527	23.6951	23.7373	22.63	NA	23.5493	24.6158	24.7125	23.9227	23.7474	23.7216	22.5369	NA	NA	23.2527	23.175	23.3777	22.8639	24.6341	24.4263	22.246	NA	22.4585	23.3719	23.3015	22.7471	24.4898	24.4675	24.7
Q8LDW9	0.001	NA	NA	NA	NA	NA	NA	NA	NA	24.2548	NA	NA	NA	23.3619	NA	NA	NA	NA	23.3187	NA	NA	NA	NA	NA	NA	NA	NA	23.179	NA	NA	NA	NA	NA	NA	23.1882	NA	23.1599
Q8LE52	0	27.1609	27.229	26.4779	27.3798	27.3154	27.2044	27.54	27.8825	26.746	26.4466	27.2231	27.0677	27.4235	28.0698	27.4556	27.7619	27.8808	27.3186	26.9436	26.6088	26.0889	27.4421	26.831	26.9938	26.9348	26.9073	26.7909	26.8238	27.0303	27.0567	27.6754	27.6378	27.6301	27.495	27.3364	27.6022
Q8LEG3	0	22.2602	NA	NA	NA	21.9684	21.9946	23.7478	NA	21.9677	23.5073	NA	NA	23.0784	22.8626	24.0444	23.4333	23.7953	23.1161	NA	NA	NA	23.6614	23.2906	NA	23.6991	NA	22.202	NA	NA	NA	22.7001	23.9693	NA	NA	23.1902	22.4905
Q8LEQ0	0	NA	NA	NA	26.9237	27.232	23.4239	23.3106	27.2131	25.515	24.7617	NA	NA	26.9363	24.79	26.1223	25.4459	23.5051	24.3686	24.8884	25.1524	24.6739	25.0644	27.2212	27.0261	NA	27.1944	25.1738	NA	23.8058	25.0175	26.3143	23.3216	NA	NA	27.1463	26.8847
Q8LER3	0	20.7691	NA	19.8127	20.9765	20.9933	20.5159	20.3148	20.3802	19.9572	21.6403	20.9487	23.2005	23.3006	22.7443	22.6061	22.3665	21.8851	21.2442	22.2051	22.4814	22.233	22.1314	23.7956	22.8988	22.561	22.5753	23.4193	21.9423	22.8913	21.3856	22.3131	21.7502	22.2849	23.5786	22.667	22.2239
Q8LF20	0	NA	23.0423	22.8307	NA	23.771	23.285	23.4223	23.3133	NA	NA	NA	NA	NA	22.9396	NA	22.914	22.6092	NA	NA	NA	22.4671	NA	NA	23.2596	NA	22.7431	22.9325	NA	22.8102	NA	NA	NA	NA	22.8611	23.2376	23.2272
Q8LF21	0	22.8	22.4018	23.2541	21.3773	21.3945	21.5255	21.2042	20.4444	22.3649	22.3431	22.9492	21.4429	21.9266	21.7257	21.1952	22.4296	21.6598	20.8006	22.5543	22.6873	23.4102	21.2635	22.332	22.3068	21.2773	21.815	22.0601	22.496	22.9809	23.3608	21.2882	20.9423	21.2119	21.5811	21.7821	22.0214
Q8LF99	0	24.74	NA	23.8835	25.9517	25.5416	25.0285	25.7246	25.797	24.699	26.1569	25.1252	26.0278	25.0981	24.9383	25.5399	25.4093	25.0708	25.6993	25.1323	25.1619	23.4837	25.4462	NA	25.6565	26.0585	25.2662	24.7373	25.1172	25.3952	26.4466	NA	25.7887	26.2107	25.1857	25.5412	26.4823
Q8LFC0	0	21.2592	21.5065	21.3321	23.2655	23.5574	23.9737	24.0675	24.2161	24.5181	21.8282	22.5768	22.1798	23.273	23.2023	23.1248	23.2709	23.0751	23.6992	22.1987	21.8516	21.0615	21.3726	22.5084	23.7475	22.9021	22.9745	23.6515	21.1118	22.6688	21.3914	22.038	23.4324	23.1116	23.1929	23.1417	23.1448
Q8LFJ5	0	NA	24.6319	24.9505	24.3279	24.4241	25.1812	24.547	NA	25.1534	24.675	23.9952	24.0036	24.4602	25.2465	25.0344	25.0962	25.0719	24.6659	24.9174	24.2352	23.6527	24.099	24.4673	24.3448	24.1867	24.597	23.5484	23.5881	23.7357	24.1447	25.1622	25.9929	24.2781	24.1629	NA	26.1196
Q8LFQ6	0	25.3334	25.4803	24.3705	26.5172	27.2489	26.3332	26.8592	27.0954	26.6662	25.6307	25.5624	25.684	26.0563	26.4857	26.3094	26.6644	26.4293	26.487	24.8533	25.4353	24.7304	26.5184	26.6405	26.6338	26.4276	26.6469	25.8838	24.5681	25.5834	25.6092	26.5051	26.5607	26.181	26.2972	26.1588	27.0093
Q8LFS6	0	NA	NA	21.2587	19.3127	21.6371	22.0282	NA	22.1305	22.2533	NA	NA	21.4811	23.6357	24.1082	NA	NA	22.0505	20.1123	20.7162	NA	15.4731	21.5598	21.5589	22.0484	19.1019	21.5682	23.8939	NA	18.6506	NA	18.9883	24.4701	21.4779	21.8925	24.1874	19.5908
Q8LFT2	0	NA	NA	NA	NA	23.5801	24.5001	23.3132	24.1454	24.0817	NA	24.1913	NA	23.7947	NA	25.0489	24.1381	NA	NA	NA	NA	NA	24.5358	23.5441	25.075	NA	25.2521	NA	NA	22.0393	23.5473	23.7663	23.2306	NA	24.6501	NA	24.2914
Q8LG50	0	24.4052	NA	24.9949	NA	23.8059	23.1767	NA	NA	NA	23.2316	23.0016	23.1643	24.636	23.4345	NA	NA	25.5554	22.9491	NA	23.6896	NA	23.3105	23.5322	23.5933	26.4171	NA	NA	25.204	NA	22.9127	23.8521	23.3515	23.1831	24.0415	23.1579	23.064
Q8LG70	0	23.4334	NA	23.6921	NA	24.007	NA	NA	NA	25.1083	NA	NA	24.4448	NA	24.9591	NA	NA	NA	NA	25.3521	NA	NA	NA	23.6914	NA	NA	NA	25.8536	NA	NA	24.0701	NA	NA	23.4698	23.2413	NA	25.5701
Q8LG77	0	23.038	22.8991	NA	25.6385	25.646	25.4114	25.3815	24.6849	24.3599	22.9614	22.8587	23.602	24.6314	24.5271	24.8698	24.6843	24.7492	23.9938	NA	NA	NA	24.674	23.4001	23.2164	23.7198	23.2896	23.7945	NA	22.6479	NA	25.1204	24.6956	23.9483	24.9081	24.2522	24.4271
Q8LGC6	0	24.1765	25.2291	24.5934	24.9338	24.017	24.6223	25.2151	25.1315	24.7267	25.5153	23.8379	24.1037	23.9634	24.8284	25.6093	24.3616	25.0176	24.1695	NA	24.2808	24.8674	25.4859	25.1328	25.8547	25.6498	24.9989	25.0591	23.3972	24.9643	24.3949	25.3083	25.2173	24.1088	23.8036	24.0796	25.3126
Q8LGE7	0	NA	NA	NA	23.7585	24.2578	23.7734	NA	23.4301	23.7218	23.3498	NA	NA	23.7807	NA	24.0115	NA	NA	NA	NA	NA	NA	NA	23.9116	24.0253	NA	24.0259	23.9113	NA	NA	NA	24.5958	23.6111	23.7518	NA	24.3326	23.5195
Q8LGG0	0	25.0893	25.2914	24.5258	26.0863	25.5653	26.0043	26.4677	26.4989	26.1276	25.8935	25.8031	25.3133	25.998	26.7134	26.6889	26.216	26.3923	26.6644	25.0813	24.9118	24.5758	26.7495	26.4826	26.5352	26.2408	26.4617	25.2406	25.2339	26.2234	24.9458	26.3864	26.562	26.0633	26.4658	26.3818	26.3169
Q8LGG8	0	NA	NA	NA	24.4616	24.4243	NA	24.6133	NA	24.5694	NA	24.2566	NA	23.9466	NA	25.4181	24.9481	24.5273	NA	NA	NA	NA	24.6216	24.5564	NA	26.2534	NA	24.5602	NA	NA	NA	24.539	24.4782	24.1215	24.5415	24.702	24.3862
Q8LGI2	0	22.3181	23.0964	NA	22.6586	23.2123	21.6793	22.7713	23.0698	21.1132	22.5599	21.601	21.689	22.9569	21.3233	20.9837	23.9008	22.8454	22.8193	22.408	21.8388	20.8701	22.9858	23.8369	22.5195	22.4694	23.0068	22.4528	NA	22.0007	21.1041	23.3306	22.5071	21.8163	23.9362	23.4691	22.4025
Q8LPJ3	0	23.7933	22.8263	22.2439	24.3172	24.1574	24.1778	24.1898	23.2871	23.7622	23.2308	22.5154	23.8379	24.1145	23.2883	24.4961	23.9741	24.0899	24.0996	23.179	22.3789	22.7921	24.6096	24.6246	24.4694	23.8458	24.3337	23.3627	22.8536	23.3075	23.6812	24.4732	23.9934	24.0412	23.9951	23.7502	24.0858
Q8LPJ4	0	24.3743	23.9009	23.9571	25.2322	25.1356	25.7206	25.8223	24.8693	25.4223	25.4337	24.4072	24.0704	25.7426	24.7574	25.2469	25.5126	25.1459	24.5233	24.7731	24.4576	23.9585	25.3298	25.7234	25.6023	25.2106	24.7832	25.201	23.8551	24.1224	24.5412	25.7081	25.234	24.4901	24.8124	24.289	25.4134
Q8LPJ5	0	21.8068	21.3881	20.7215	23.7594	23.1704	23.4222	22.5723	23.5742	23.3578	21.5804	22.4935	22.3485	23.4677	23.631	23.8675	23.0842	23.6338	23.2017	21.651	20.8137	NA	22.1718	23.5618	22.998	21.9793	23.0252	23.4044	21.289	21.996	22.0685	23.0967	23.3682	22.5742	22.8058	22.759	23.6521
Q8LPJ7	0	NA	24.9686	25.1896	24.2045	24.3277	25.2013	24.66	24.7802	25.553	25.4972	25.8854	25.0816	24.6151	24.9124	24.7423	24.5698	24.9921	24.8942	24.3831	24.7506	25.29	24.3894	24.7906	25.3397	24.9908	23.6002	24.8861	25.1249	26.0967	25.7809	24.121	25.1928	NA	24.6297	25.3465	25.1345
Q8LPN7	0	21.0234	22.1937	21.4488	22.1431	22.3032	NA	NA	19.9951	22.3846	21.707	22.7073	NA	NA	22.9453	21.8816	21.515	21.9076	21.7158	20.3333	22.8081	NA	22.57	22.7542	22.3194	19.5274	21.5554	20.8401	21.2504	NA	22.0519	20.8082	21.0499	NA	21.7996	21.9645	22.2151
Q8LPQ6	0	22.5399	22.5262	22.9667	24.9276	24.7425	23.2246	24.1897	24.7967	23.731	NA	NA	22.7822	23.5763	23.6811	22.6947	22.8676	25.08	NA	NA	NA	22.4674	22.6866	24.5042	23.9641	22.4795	23.8608	NA	NA	22.9707	23.7251	24.2085	24.8087	22.6454	24.0217	24.6194	23.3371
Q8LPR8	0	24.7744	24.9568	26.1445	22.244	NA	22.0613	NA	NA	NA	23.1725	23.13	23.695	21.8877	22.212	22.0897	22.4648	22.1175	22.0875	25.0579	25.8449	26.7107	NA	21.9898	NA	NA	NA	22.2168	25.5799	24.8147	22.5268	NA	22.1508	NA	22.1479	NA	22.5091
Q8LPR9	0	25.1053	24.8475	24.5464	25.6502	25.831	25.4419	25.3583	25.6155	25.6142	25.4282	25.2333	25.166	25.6096	25.5804	25.6086	25.8643	25.8675	25.2475	24.9323	24.8768	24.3183	25.4975	25.3804	25.9037	25.4273	25.7524	25.3704	24.4409	25.1326	25.1123	25.1837	25.4175	25.7903	25.6236	25.7438	25.5885
Q8LPS1	0	NA	22.5162	21.8987	24.1247	23.2994	23.3193	23.8616	23.3581	23.6795	22.6733	21.8344	21.8891	22.9984	24.0304	23.1095	22.9326	23.2431	22.0663	21.7866	21.9059	21.4356	21.9924	22.9027	24.0834	22.4894	23.1318	23.607	22.1631	21.6057	NA	23.5162	23.9864	22.1097	22.2522	22.8907	23.1335
Q8LPS6	0	23.345	23.5087	23.0769	23.3054	23.6979	23.2373	23.5845	23.6015	23.8197	23.406	23.8247	23.0584	23.4797	24.1558	23.8227	23.7992	25.2002	23.9132	23.2733	22.8893	21.9941	23.2743	24.3413	25.1852	23.2709	25.5561	24.3078	22.2538	23.684	24.2776	24.1543	23.584	22.8656	23.8209	23.9967	24.1749
Q8RUF8	0	24.6396	24.2608	23.5312	25.5755	22.9061	24.0595	25.4216	25.0212	22.7544	24.8608	24.9072	23.7387	25.6331	25.5077	25.51	25.5644	24.9868	25.1905	23.7387	24.1193	23.3118	25.1881	25.4874	24.6321	25.1776	23.8782	25.1883	23.7216	24.5945	24.3776	25.1432	25.1831	24.846	25.6828	25.6056	24.6094
Q8RUW5	0	23.7747	22.1497	22.2366	24.8017	25.1745	24.5695	25.0533	25.7109	24.7287	23.6414	24.3302	23.1906	25.2767	25.4059	25.3575	25.8004	25.6048	24.2893	24.1443	24.0843	22.4942	25.0558	25.6906	25.3696	23.7863	25.5503	24.8652	22.7245	24.3241	24.1581	25.4624	25.2487	25.1599	25.7524	25.608	25.4888
Q8RV79	0	NA	NA	NA	24.2414	24.5023	NA	23.2938	24.2317	25.7847	26.1303	NA	23.2411	NA	23.7708	23.6583	NA	26.0449	26.0762	23.3988	NA	NA	NA	23.5113	NA	NA	23.6965	22.9613	NA	23.4475	NA	NA	22.7945	23.7959	23.4694	NA	22.8351
Q8RVQ9	0	20.6891	NA	22.7339	NA	NA	NA	NA	NA	NA	20.7254	22.5461	21.9006	NA	NA	NA	NA	19.286	NA	20.8165	22.8871	24.3578	NA	NA	NA	NA	NA	NA	20.7685	22.1616	23.1925	NA	NA	NA	NA	NA	NA
Q8RW90	0	23.9876	23.2193	22.5808	25.1848	24.6468	25.1203	24.9191	23.7558	25.5821	23.8524	23.1475	23.398	24.5883	25.2907	23.7658	23.6959	24.9164	23.6592	NA	NA	23.1258	24.9514	24.7795	25.8283	24.1173	23.6277	23.9334	22.4918	23.5892	24.188	24.1488	25.0025	24.1751	24.5204	23.7297	22.6182
Q8RW93	0	22.2252	22.0069	22.4462	22.6802	23.0539	22.912	22.7988	22.4753	23.8914	22.8318	22.6157	25.2058	23.8247	22.6784	22.7338	23.8522	22.8261	NA	21.5081	22.5534	24.9517	21.9666	22.3217	23.3966	21.9864	24.0824	24.0715	NA	24.1074	24.3499	23.6301	22.4925	22.3916	23.223	23.2109	24.2994
Q8RWF0	0	NA	24.4549	NA	25.2411	NA	NA	24.8297	NA	NA	NA	NA	NA	NA	25.6361	25.124	25.4492	25.0063	NA	NA	NA	NA	24.9705	NA	25.0092	NA	25.078	NA	NA	24.486	24.6594	25.674	NA	NA	NA	NA	25.4406
Q8RWG1	0	22.2751	21.165	NA	23.4152	22.8666	24.1478	23.1426	23.7934	23.0307	22.3789	22.1114	21.3052	24.0737	22.5511	23.3424	21.62	23.8603	23.7542	22.6739	21.9365	NA	22.8373	22.5165	23.4869	22.5678	23.1783	23.04	21.7533	21.2348	22.2757	21.6259	22.9674	24.3369	22.3072	23.2393	24.9547
Q8RWG8	0	22.8063	22.3707	21.6724	24.4583	24.4065	25.4217	22.8347	23.85	24.1296	21.5604	22.5671	22.9365	23.2278	21.8927	23.6353	23.0281	24.4999	23.3578	22.6473	21.7087	21.8888	23.1022	23.0819	23.9095	23.4401	23.5909	23.5508	NA	NA	22.5763	24.1498	24.1839	23.7299	24.0611	23.3486	23.9063
Q8RWN9	0	24.8078	24.3484	23.3456	25.5357	25.1679	26.0102	24.7053	25.0111	24.5905	24.6929	24.2842	24.3713	25.3798	24.7775	24.9739	25.3892	24.7981	24.2345	24.1193	24.5987	22.7596	25.0315	25.545	25.3559	25.2818	25.1551	25.0427	24.1643	24.39	23.7923	25.7413	24.9616	25.5314	25.3535	24.8082	25.0443
Q8RWR1	0	22.8537	NA	23.222	23.6925	22.9078	22.6843	22.9181	23.0382	22.3265	22.9564	21.7928	21.7025	23.6429	22.8275	23.5068	22.9486	22.4334	23.1364	NA	NA	21.4895	23.0218	23.7646	22.3427	22.9774	22.5377	22.7798	NA	21.9422	22.9755	23.0696	23.0936	23.0439	22.5944	23.7162	22.6456
Q8RWT8	0	NA	22.261	21.1336	24.3341	22.5119	23.8986	24.1854	24.4232	24.2434	23.2889	NA	23.4166	24.5823	21.327	23.7999	23.9677	23.9786	23.2779	NA	NA	22.0925	22.3882	22.4104	22.9067	23.3044	23.1573	23.504	21.0906	21.6412	21.4027	21.731	23.2671	22.1537	21.6768	24.0992	23.6036
Q8RWU7	0	23.2151	23.2377	23.6061	23.6881	24.6208	24.9396	22.9276	24.6563	24.3477	23.1599	23.998	23.0988	24.469	24.0421	24.2862	23.6483	24.4234	22.8133	23.7523	24.0469	21.9356	23.2104	24.4672	24.8237	23.7174	23.8403	24.0557	23.5349	24.7192	22.1099	24.7902	23.9923	23.5652	23.6967	24.2752	24.3309
Q8RWV0	0	27.2909	27.3343	26.7846	28.4511	28.3858	28.0802	28.4161	28.2883	28.2446	27.6091	27.6866	27.688	28.3401	28.144	28.3894	28.4558	28.3845	28.1463	27.1833	26.903	26.3104	28.1152	28.5597	28.591	28.0618	28.1969	28.0203	26.958	27.5058	27.6229	28.1426	28.1401	27.8412	28.365	28.2952	28.2019
Q8RWY6	0	NA	20.3568	20.2369	21.7123	22.897	22.8968	22.3239	23.1962	23.1058	21.251	19.9557	20.2157	23.0774	22.5776	22.2192	22.9886	22.2765	21.3843	NA	NA	NA	21.2611	21.7224	23.1324	NA	23.706	NA	NA	20.5555	20.3437	21.9396	22.2056	21.5191	22.5825	22.4327	23.2395
Q8RWZ3	0	21.661	21.4636	21.8736	22.0509	22.3655	22.3341	22.2134	21.614	22.7137	21.6596	21.4717	22.2076	21.8438	21.4648	22.3526	21.3468	21.5686	22.3329	NA	NA	21.6741	21.4453	NA	23.3411	NA	22.8701	21.6936	21.3194	21.5367	21.5822	22.1477	21.1444	21.4545	22.3974	22.0889	21.4364
Q8RWZ7	0	21.9324	NA	NA	21.7314	21.57	NA	22.1656	23.9645	NA	21.6628	21.9066	NA	NA	NA	21.9208	22.0146	NA	21.7802	NA	NA	NA	NA	NA	NA	21.9709	22.0731	NA	NA	21.6547	21.3954	NA	22.3628	NA	23.2252	NA	21.8935
Q8RX56	0	22.0467	NA	21.7848	NA	21.2686	22.6129	NA	NA	22.2769	22.3176	22.4064	NA	22.9272	NA	22.8956	NA	NA	22.2804	NA	21.3293	NA	22.0785	21.096	NA	NA	23.1634	NA	NA	NA	NA	21.1825	22.4276	NA	22.193	NA	NA
Q8RX71	0	NA	NA	23.1067	NA	23.7947	NA	23.6906	23.8187	24.2195	23.5438	24.0842	23.8639	NA	23.3346	NA	NA	24.1662	23.3355	NA	23.4895	NA	23.1916	23.8761	NA	NA	NA	23.892	NA	23.8571	23.4165	NA	NA	23.4544	23.1193	NA	23.8732
Q8RX79	0	24.7255	24.5089	25.4871	26.1538	26.2292	26.1468	25.8698	NA	26.1597	24.8811	24.8579	24.739	27.6008	26.5715	26.4582	26.4996	26.6009	26.3952	24.6531	24.608	24.0716	25.8251	26.3844	26.3937	26.2166	27.1557	26.0756	24.4333	25.4246	25.6229	27.2343	26.9001	26.2308	27.3916	26.557	25.9703
Q8RX86	0	NA	NA	NA	NA	24.3576	NA	23.6582	NA	NA	NA	NA	NA	24.3018	NA	NA	24.8625	NA	NA	NA	NA	NA	NA	NA	NA	NA	NA	NA	NA	NA	NA	24.2625	24.6469	NA	NA	NA	24.1128
Q8RX87	0	NA	NA	NA	NA	NA	22.255	21.6676	NA	NA	NA	NA	NA	NA	22.2278	22.5581	23.2529	NA	NA	NA	NA	NA	NA	22.4037	21.3899	NA	23.7262	22.9137	NA	NA	NA	28.0475	21.5961	NA	NA	27.6558	23.4821
Q8RXD9	0	23.5803	24.3881	23.8496	23.1782	24.2659	23.5963	23.4616	23.8539	23.2066	23.6712	23.746	23.7193	24.232	23.4841	23.6731	23.9577	23.8865	23.9309	23.7714	23.8431	23.6553	23.4501	24.0595	24.1464	23.469	23.7012	23.3162	23.6911	24.2713	23.8825	23.4422	23.4664	23.6878	23.9772	24.2435	24.0606
Q8RXE9	0	24.767	24.4271	22.9711	24.4143	24.7223	25.0556	25.3452	24.6347	24.96	24.3819	24.1067	24.4751	24.0131	24.2629	25.0411	24.3369	24.9012	24.4423	24.0716	23.6865	22.6227	24.873	24.1277	24.1573	23.3759	23.942	24.7069	23.4284	24.2493	24.0347	24.8604	24.6301	23.42	23.8669	24.5085	25.2899
Q8RXF1	0	22.4848	22.3829	NA	NA	22.9374	23.9354	22.9904	NA	24.7708	22.4874	22.692	22.6324	23.9812	23.7914	23.083	22.9834	23.2011	23.7686	22.0776	NA	22.2357	23.569	23.0554	22.8649	22.9486	23.891	NA	NA	NA	22.4969	23.1365	24.8446	22.965	23.1739	22.7158	22.8056
Q8RXF8	0	23.2204	23.3828	23.7289	23.7138	23.9381	23.6908	23.7516	24.7496	23.4153	23.8199	23.8581	22.901	23.2429	24.0992	23.8546	24.2784	24.2175	24.2632	23.5775	22.701	23.1571	23.4336	23.5549	24.2949	23.5698	23.3172	23.6434	22.7866	23.6672	24.2399	23.8063	23.8086	23.3968	24.2174	24.4443	23.7265
Q8RXG3	0	23.4628	22.4912	24.3939	NA	NA	23.4884	23.2828	NA	NA	NA	22.7949	22.7278	NA	23.3505	22.7347	NA	NA	24.1883	NA	22.4097	NA	NA	NA	NA	21.8846	23.7756	NA	NA	NA	NA	NA	22.8707	22.2524	NA	NA	24.2775
Q8RXK6	0	NA	NA	NA	23.8579	NA	23.7459	NA	NA	NA	NA	NA	NA	NA	NA	NA	NA	NA	NA	NA	NA	23.781	23.6887	24.2371	NA	NA	NA	NA	NA	NA	NA	NA	NA	NA	NA	NA	NA
Q8RXK8	0	21.3102	20.3026	21.1405	22.1755	22.7178	22.0792	23.1098	22.8195	22.9581	22.0998	20.5329	22.0523	21.5426	21.8709	21.5742	22.8807	22.3031	22.4118	20.7898	21.1651	21.1245	21.1217	21.8494	22.9661	22.2697	22.8325	22.6663	20.3643	20.5088	21.184	22.6255	21.9877	21.9879	22.2822	21.1558	23.0011
Q8RXS1	0	23.5265	23.735	24.5362	NA	23.5938	24.3531	24.504	22.8782	24.8165	23.8507	24.3265	23.6925	23.7032	24.1533	24.3408	23.9925	24.035	23.4968	23.7181	25.0628	25.5051	22.9634	NA	24.5433	24.3122	NA	23.8774	23.2369	24.0273	23.6247	24.8246	24.1868	23.2978	24.7807	NA	24.2247
Q8RXX5	0	25.3704	24.8609	24.937	25.0682	26.0603	25.4023	25.5968	26.1546	26.4655	25.3637	25.8463	25.2257	25.591	25.4492	25.7054	26.0029	26.0866	26.6792	24.2372	24.8679	24.9938	25.0177	25.1141	26.7014	25.4206	25.7276	26.3909	25.0111	25.5999	25.8611	25.5212	25.8604	25.4614	25.3182	25.8889	25.8538
Q8RY11	0	21.5936	NA	NA	22.6848	22.9812	23.6256	23.3458	23.9992	24.2274	NA	21.9238	NA	23.071	21.9813	21.9821	25.1912	24.4979	NA	22.4118	22.1457	NA	21.8198	24.6409	23.4791	22.4536	24.8793	22.3902	NA	22.165	21.516	22.6115	22.8034	21.9183	24.5722	23.0714	24.0932
Q8RY22	0	NA	NA	NA	22.7886	NA	NA	NA	NA	NA	NA	NA	NA	23.4485	24.5559	23.6982	NA	NA	NA	NA	NA	NA	23.1807	NA	NA	NA	NA	23.8989	NA	NA	22.9066	23.1029	NA	NA	NA	NA	NA
Q8RY25	0	23.1814	NA	22.0135	23.682	NA	22.7552	24.3023	22.5112	22.9387	22.6116	21.6446	22.6545	23.07	22.5538	22.3793	21.7642	21.8028	NA	NA	21.7147	NA	22.0984	23.4853	22.3804	NA	NA	23.3176	NA	23.8829	22.3843	23.7267	NA	22.5475	23.0283	NA	22.5838
Q8RY46	0	NA	NA	NA	22.725	NA	NA	24.3037	24.5054	NA	NA	NA	NA	NA	NA	24.573	24.8691	23.8173	NA	NA	NA	NA	24.209	24.94	23.8458	23.038	24.1065	NA	NA	NA	NA	NA	23.9879	23.4966	25.0791	NA	NA
Q8RY71	0	25.7766	26.1294	25.816	27.1386	27.1663	26.8381	26.8739	26.7264	26.2799	24.3769	25.1785	25.0818	25.4067	25.9898	25.354	25.638	24.9121	25.6026	NA	NA	NA	NA	NA	NA	NA	NA	NA	24.5009	24.709	24.2417	25.624	25.4928	25.8984	24.9525	25.5486	25.4226
Q8RY79	0	NA	NA	NA	NA	23.6164	NA	NA	NA	NA	NA	NA	NA	NA	NA	23.8916	NA	23.4716	NA	23.7483	NA	NA	23.3601	NA	NA	NA	NA	22.9011	NA	NA	NA	NA	NA	22.9975	23.4227	NA	NA
Q8RYE9	0	23.9696	NA	NA	24.8151	NA	25.2543	24.6582	24.4817	26.6592	NA	NA	24.0736	23.9884	24.8464	25.0452	NA	23.6464	24.0805	23.9428	NA	NA	24.1847	25.837	24.5171	24.518	25.0774	25.3721	NA	NA	NA	23.7476	25.7595	24.5277	23.8789	23.7934	24.0539
Q8S2T0	0	NA	NA	NA	NA	24.1221	NA	NA	23.5443	NA	NA	NA	NA	NA	NA	NA	23.4264	NA	NA	NA	NA	NA	NA	23.1759	NA	NA	NA	NA	NA	NA	NA	NA	NA	NA	NA	23.2098	NA
Q8S3U9	0	22.0609	23.5954	24.669	25.1513	NA	23.7344	NA	NA	24.2986	NA	22.483	22.622	23.6904	NA	NA	NA	NA	NA	NA	22.8384	24.5672	22.1639	NA	NA	NA	22.3613	23.6627	22.5796	22.1588	22.4478	NA	22.1575	23.7841	23.6279	NA	NA
Q8S4F6	0	22.8496	23.3472	22.1783	23.8311	23.6893	22.6643	24.1511	23.1046	24.0104	23.24	22.2845	22.4426	23.718	23.3814	23.7165	23.6791	22.6487	23.8239	NA	22.614	NA	23.4386	23.2251	24.1963	24.0001	24.1442	22.7436	22.4393	22.4299	23.1741	22.5603	24.0189	22.7657	23.5924	23.344	22.8146
Q8S4Y1	0	23.6007	22.7951	22.291	24.6738	24.6431	24.7196	24.8929	24.8838	25.0127	23.5647	23.1603	24.049	24.2852	24.4843	24.694	24.6464	24.4653	24.5433	22.6549	22.795	20.6697	24.1809	24.2477	24.7259	23.9136	24.745	23.6011	21.8534	22.9425	22.913	24.4084	24.5976	23.8884	24.668	24.5524	24.4644
Q8S8F8	0	NA	NA	NA	25.1678	24.8772	24.9745	NA	NA	24.5615	NA	NA	NA	24.8898	24.7822	24.432	24.7891	24.1613	NA	NA	NA	NA	NA	NA	25.2309	NA	24.8243	NA	NA	NA	NA	24.4686	24.8102	24.2962	24.4762	NA	NA
Q8S944	0	21.0594	NA	NA	21.7522	22.3565	22.7686	NA	23.4857	21.6482	NA	NA	NA	21.1059	21.4246	NA	21.3712	21.7671	21.6262	NA	NA	NA	21.9411	21.713	23.0989	22.1702	21.1591	NA	NA	NA	NA	22.1054	21.9813	21.1567	22.3457	21.4023	21.6787
Q8S9J1	0	NA	NA	NA	22.3726	23.2279	23.1882	22.1477	22.4019	23.4043	21.105	20.8614	21.1831	22.86	20.9183	21.5668	21.2181	22.4769	NA	NA	21.338	NA	22.1275	23.0499	21.9419	22.1654	21.7465	22.2414	NA	20.8072	21.2246	22.416	22.372	20.8669	21.7988	22.279	22.1514
Q8S9L5	0	24.7622	24.8413	24.5782	25.8394	25.5267	25.8668	25.2599	25.0096	25.6355	25.7185	25.2513	25.491	25.6108	25.7206	25.8078	25.9082	24.9796	25.0158	25.7472	25.4293	25.085	25.8886	26.3092	26.1655	26.1059	26.2482	26.0765	24.417	25.2005	25.1153	25.5562	25.4079	25.9569	25.9944	25.462	26.0605
Q8S9M1	0	24.1061	24.4631	23.1631	25.6628	25.8053	24.722	24.9486	25.0695	25.516	23.8077	24.1744	23.4392	25.3337	23.805	24.3601	25.0445	25.502	25.426	21.7454	23.4663	22.4306	24.5575	25.2144	25.1409	24.9234	25.2608	25.289	24.0636	25.3847	24.7017	24.8045	24.7675	25.0386	26.3851	24.7844	24.1451
Q8VWF1	0	NA	NA	NA	24.9136	22.0796	22.5741	21.33	NA	NA	NA	NA	NA	23.1616	22.8164	24.2691	21.5803	NA	22.9521	NA	NA	NA	NA	25.0418	22.5941	NA	20.8048	NA	NA	NA	22.4892	21.1799	25.0669	22.3028	21.2942	NA	24.3116
Q8VWF6	0	NA	NA	NA	23.7271	NA	NA	NA	23.3561	NA	NA	NA	23.7487	23.8532	NA	NA	NA	NA	NA	NA	NA	NA	NA	23.8595	24.0984	NA	23.5275	23.8659	NA	NA	NA	NA	NA	23.855	23.5286	NA	23.4865
Q8VX13	0	22.594	22.1167	21.2428	23.4249	24.311	23.6427	24.3157	24.5336	23.8674	21.6699	22.3414	22.3154	23.471	23.485	22.8479	22.7111	22.9869	22.6366	20.5449	20.6759	NA	20.8198	22.9698	23.1238	21.9862	22.8211	22.4212	NA	21.7851	21.8234	23.56	22.4721	22.6398	23.0832	22.807	23.437
Q8VXY4	0	23.1054	22.6998	NA	23.2277	NA	23.9537	23.6917	23.0416	23.4077	23.0528	23.2724	NA	NA	24.0223	NA	23.1025	22.9751	23.2438	NA	NA	NA	23.854	22.8654	23.1931	23.0048	NA	22.5424	NA	23.1143	NA	22.4992	22.9211	22.0697	22.8263	23.5065	22.436
Q8VXY9	0	NA	NA	NA	NA	21.5988	NA	NA	NA	21.0597	NA	21.4057	NA	22.5967	NA	21.6116	21.229	22.7054	21.9107	NA	21.2372	NA	24.5128	23.7199	23.2209	22.4957	22.9496	21.8701	NA	NA	NA	22.705	21.8106	NA	22.756	NA	21.6782
Q8VXZ7	0	23.36	NA	23.8568	NA	25.1317	25.5937	25.8029	24.9076	25.5348	NA	NA	23.6188	22.9155	24.6818	25.4243	23.0616	23.1004	23.7808	23.3324	NA	NA	NA	22.9196	NA	23.3687	24.7253	23.5397	23.3249	23.9391	NA	24.6513	23.8875	22.7781	22.7262	23.3219	23.7141
Q8VY01	0	23.1479	21.9462	22.7041	21.915	23.2723	23.424	22.4639	23.5614	23.1946	23.1581	21.6709	24.3744	21.3044	21.2658	22.7504	22.2224	22.2534	22.1619	NA	23.3655	NA	21.9022	23.3003	22.2176	21.7916	22.7172	22.2381	NA	21.5166	NA	21.3864	21.5077	21.9603	21.7288	23.5576	21.4832
Q8VY06	0	NA	NA	NA	NA	NA	22.0035	NA	22.4051	NA	NA	NA	NA	22.5082	NA	22.5755	23.0811	NA	NA	NA	NA	NA	22.2211	NA	22.5525	NA	22.8479	NA	NA	NA	NA	NA	NA	22.5495	NA	NA	NA
Q8VY07	0	NA	NA	NA	22.395	23.5079	23.011	22.6986	22.1656	23.6478	NA	NA	NA	NA	22.9445	23.8497	22.5218	NA	NA	NA	NA	NA	NA	23.7166	23.5645	22.2397	22.6896	NA	NA	NA	NA	22.7291	22.4686	23.1532	23.1104	23.2699	22.6485
Q8VY52	0	20.6383	22.3932	NA	22.2297	22.5652	22.8593	20.6389	23.0097	21.3806	NA	NA	NA	22.4063	NA	22.4253	21.0953	22.4607	20.8228	NA	21.7989	NA	22.4878	22.9699	22.3527	21.5119	22.2609	20.9505	22.5926	21.0165	20.9753	22.0673	23.045	22.6538	22.908	20.7951	20.6135
Q8VY88	0	23.8509	25.0632	22.3513	25.3343	25.369	26.6541	24.5207	24.9351	24.4042	24.2136	23.7193	23.4984	25.4288	23.7047	23.7729	24.5899	22.4676	24.475	23.5041	23.4084	20.4199	23.7384	24.4924	25.8123	24.1477	24.2962	22.8445	22.4587	22.8587	23.3475	24.5746	23.7861	23.8323	23.8301	24.7541	22.6485
Q8VY91	0	26.361	26.3142	25.6136	27.0936	27.6482	27.4456	27.5396	26.9648	27.065	26.6744	26.3562	26.2844	27.3087	27.3967	27.1207	27.1033	27.6043	26.9045	26.2873	25.9485	25.5819	27.2277	27.061	27.2331	26.9303	27.6748	27.1947	25.0868	26.1671	26.3088	27.0261	27.5643	26.6078	27.2643	27.3354	27.3089
Q8VY92	0	23.6156	NA	23.636	NA	NA	NA	23.9602	23.5857	NA	23.7184	23.7027	NA	NA	NA	23.2476	NA	NA	23.2652	23.8687	24.1254	NA	NA	NA	23.0473	NA	NA	NA	NA	23.9255	NA	24.0083	NA	22.7901	24.2927	NA	NA
Q8VYF5	0	NA	22.5146	22.1913	23.1015	23.5918	NA	NA	NA	24.0354	21.147	24.5853	22.6706	NA	NA	22.4501	23.9047	21.5147	22.2	NA	22.1901	NA	NA	24.804	22.8922	21.1081	NA	24.1109	22.4431	24.3772	23.9233	NA	NA	22.296	22.346	22.2454	22.5126
Q8VYI0	0	26.1112	22.3684	26.3967	24.7725	NA	24.3557	NA	24.4151	22.3013	23.9001	NA	23.6624	NA	NA	24.1114	NA	24.1143	22.8404	25.8324	23.1873	NA	24.1277	NA	NA	23.5459	23.859	23.5261	21.941	NA	NA	NA	NA	23.2287	22.6194	23.1988	NA
Q8VYL1	0	19.5889	NA	NA	19.8173	21.9538	20.9837	21.5386	22.1821	20.8403	22.2604	21.2094	21.0653	22.0171	22.7348	22.5603	23.0348	21.5077	22.0819	21.7527	22.6795	19.7676	22.7	23.0353	23.7722	22.5107	23.8311	22.4175	21.1417	21.3513	20.9413	22.483	22.9617	21.9844	22.5777	22.6109	22.511
Q8VYM4	0	26.0121	25.6958	24.9714	26.7894	26.4718	26.6512	25.4538	26.2844	26.0252	26.6398	26.6954	25.2079	26.6278	26.8702	26.2769	26.524	26.5807	26.5575	26.2471	25.8171	25.162	26.3642	26.5176	26.5533	26.5665	26.4118	25.2284	25.9202	26.3852	26.4104	26.2842	27.0395	26.3423	25.8262	26.7386	26.3461
Q8VYN6	0	23.4016	23.4177	NA	24.6137	24.0846	24.0879	24.5114	24.005	24.8633	24.1144	24.0967	23.9358	24.642	23.5759	24.305	24.682	23.6265	23.3504	22.6013	23.5122	22.7848	23.4898	23.4449	NA	23.57	24.4263	24.344	NA	NA	NA	24.6619	24.2936	24.5044	24.9466	24.856	25.2021
Q8VYN9	0	23.6399	23.1558	23.2144	24.5976	24.6068	23.2582	23.4287	24.5237	23.8469	23.6839	23.6781	NA	24.3638	24.0956	25.4131	24.3589	24.4444	24.4297	23.9698	23.5891	23.2415	25.0566	24.9368	24.1068	24.5885	NA	23.6606	23.3245	24.2466	24.2854	23.361	24.5731	24.4107	24.6645	24.0532	24.2177
Q8VYR5	0	NA	22.3223	NA	21.5515	NA	NA	NA	21.7744	NA	NA	21.3575	NA	NA	21.5712	21.9441	21.7447	23.2669	21.6576	NA	NA	NA	22.1249	22.2683	22.5936	22.4101	21.8781	NA	NA	NA	21.7106	21.8038	21.6367	22.3336	22.0736	21.8076	22.5168
Q8VYV7	0	23.3523	22.6758	22.184	23.7582	23.8018	23.7239	23.6645	23.8465	23.1025	22.9279	22.5809	23.4404	24.5034	24.0632	23.8828	24.4226	23.1963	23.037	22.9665	23.5639	21.8008	24.3835	24.4897	23.6923	24.0362	23.8447	24.0345	22.5623	22.8342	22.9224	23.6366	23.746	23.7162	24.2103	23.7832	23.5492
Q8VYW6	0	22.3157	NA	NA	23.2765	23.7192	22.8324	23.324	22.748	22.7384	23.0051	NA	23.5947	23.2692	23.1987	22.1839	23.1174	23.9166	NA	NA	22.4737	NA	22.5896	22.8809	23.6821	21.8479	22.6571	22.6467	NA	24.2398	23.785	23.2905	22.8497	NA	23.3442	22.3856	22.6834
Q8VZ10	0	20.8676	20.5251	18.6752	22.6881	22.129	21.5085	21.721	22.0443	22.6779	21.8763	22.2623	22.1912	23.3358	22.5987	22.7384	23.0351	22.9124	22.5477	20.902	21.6156	21.3652	23.5778	23.8288	24.6588	22.5005	23.7285	23.2353	19.6819	20.7533	20.6754	22.239	23.7807	23.3181	23.3073	22.302	22.488
Q8VZ19	0	24.1817	NA	NA	24.9053	26.0433	24.9906	26.4793	26.3252	25.5156	23.8102	NA	24.4168	26.2404	24.5799	26.0014	26.1874	25.6083	25.6753	NA	NA	NA	25.4202	25.1859	25.4758	NA	24.5607	25.287	NA	24.6134	25.7105	26.2065	25.1864	NA	26.6973	NA	25.7486
Q8VZ49	0	22.7283	24.0171	23.0443	NA	23.4508	25.3375	23.4143	26.1058	23.384	29.7393	NA	NA	21.4469	23.3637	23.0974	22.0379	22.6001	NA	NA	22.699	NA	NA	NA	NA	NA	22.1061	23.8487	NA	23.4854	NA	21.5736	22.5352	NA	NA	NA	NA
Q8VZ50	0	23.4283	24.1276	23.1695	24.626	24.5538	23.7816	23.8202	24.5972	23.2029	23.2048	NA	24.1012	23.9897	23.6596	23.5644	NA	NA	NA	NA	23.1412	22.483	23.8413	25.0797	23.1532	NA	NA	22.8643	NA	NA	NA	24.2398	NA	NA	NA	NA	NA
Q8VZ55	0	27.0121	26.3605	26.1365	25.9693	27.6267	27.5708	27.142	27.711	28.0824	28.3343	26.8652	26.1637	27.3824	27.2499	27.2384	27.7469	27.6415	27.8091	26.4462	26.6777	26.2292	26.9451	27.2533	27.4655	25.8329	27.7698	26.244	24.5134	26.4722	26.6972	27.2605	27.1073	26.2034	26.5513	26.09	26.4908
Q8VZ74	0	21.9467	NA	21.1968	21.6308	21.5924	22.4616	22.5981	22.9524	23.7289	22.3895	22.3124	20.9288	22.227	22.7537	21.971	22.5072	23.2484	21.976	21.7724	22.1944	NA	22.4955	22.727	20.8449	23.0741	22.3357	20.9816	21.8562	22.5905	23.6932	21.7806	22.7061	22.0193	23.2871	23.2959	24.3442
Q8VZ95	0	22.7762	23.406	24.7787	22.6342	23.0625	21.4609	22.5071	21.9563	22.1403	22.7649	22.7652	22.9112	22.0994	22.2411	22.7863	22.5335	22.8991	22.531	24.3906	23.4493	25.5681	22.4617	22.2893	22.5329	21.9359	22.1436	21.7622	23.7128	23.7773	23.8949	22.7036	22.3182	21.5561	21.6254	22.5944	22.4483
Q8VZB9	0	24.2487	24.8959	24.0812	26.0877	25.7427	26.0886	25.7989	24.9552	24.2399	25.7342	25.7778	24.0881	25.6506	26.3304	25.2383	26.0307	24.477	25.422	24.1721	25.0284	23.9845	24.4239	24.682	24.948	25.7041	25.4878	23.9948	24.9061	25.1935	24.0776	26.0202	25.7298	23.244	26.3293	25.693	25.3482
Q8VZC0	0	NA	NA	23.6226	24.7825	24.4358	23.941	23.4354	23.4409	24.0357	NA	NA	24.2562	23.7199	23.3825	23.5713	23.601	23.4889	24.1983	NA	NA	NA	23.5109	23.652	24.0438	NA	NA	24.7725	NA	NA	NA	NA	23.7132	24.6573	23.1358	23.6848	NA
Q8VZC3	0	22.2299	21.4643	21.0954	23.6805	24.4922	24.2883	23.1308	24.219	22.6128	22.4153	22.8578	22.2008	23.8255	23.4892	23.0841	23.7645	23.1287	23.2086	22.344	21.976	21.5592	23.5601	24.0186	23.8441	23.4278	24.0208	22.1484	22.1975	21.9764	21.6132	23.7311	23.0589	23.3062	24.4	23.675	22.9678
Q8VZC9	0	NA	NA	NA	NA	NA	NA	NA	23.5126	NA	NA	NA	NA	23.4784	23.7279	NA	NA	NA	23.4973	NA	NA	NA	23.2612	NA	NA	NA	NA	23.8292	NA	NA	NA	NA	23.9243	NA	NA	NA	NA
Q8VZF1	0	22.9716	23.8909	23.0958	24.9207	24.5496	25.4243	24.5926	25.6252	24.165	23.2307	23.8789	22.657	25.1148	25.0008	24.2946	23.9879	22.8839	23.9804	23.3023	22.5627	23.4498	24.4687	23.7764	24.7056	24.2957	23.2878	23.0196	23.2131	23.818	23.7436	23.7709	23.9645	23.4486	24.6824	24.7127	24.9896
Q8VZF3	0	23.5472	23.4558	22.8556	24.0958	24.9695	24.5858	24.3547	24.5049	24.8472	23.2654	24.0335	23.8481	24.4741	24.6632	24.8873	24.9254	24.8985	24.3278	22.9324	23.4627	22.9095	24.0366	24.6442	24.7352	23.3284	24.9788	24.6127	22.9603	23.8564	24.0986	24.531	24.3137	24.3385	24.9495	24.1093	24.7421
Q8VZG7	0	22.7183	22.8751	22.692	23.696	23.5219	23.4909	23.6084	24.2307	24.8107	23.2182	22.9685	23.2918	23.7945	23.5796	23.6772	23.4463	23.4624	23.9029	22.6892	22.1019	21.2046	23.5477	23.8282	23.6919	23.0626	23.2088	23.46	21.7765	22.7175	22.7528	23.8109	24.0413	24.038	23.8386	23.5814	24.0265
Q8VZH2	0	22.9055	23.3006	22.0479	24.9722	24.4021	24.8875	24.671	24.4008	24.0797	22.7127	23.1954	24.0676	24.3749	24.6706	24.0161	23.9489	24.6139	23.9128	23.2656	23.1559	22.6486	24.0274	24.5245	23.7899	23.3372	24.1052	24.4013	23.236	22.9058	23.0804	23.8336	24.1443	24.5109	24.0401	23.6846	23.8719
Q8VZM1	0	23.3642	23.3607	23.1392	23.6398	23.3262	23.9963	22.9839	23.3027	23.1391	23.0439	23.2585	23.1673	23.4549	23.5038	23.946	23.4014	23.6378	23.2576	23.6103	22.8486	22.2681	22.6825	24.0674	23.8293	23.6144	23.6878	23.4143	22.6228	22.6365	21.9448	23.4039	23.7024	23.995	23.1828	23.3834	23.5553
Q8VZM7	0	20.7101	22.1771	20.9586	23.114	22.9398	23.4341	NA	20.3061	21.5392	21.1979	21.7321	20.6444	23.0047	20.1679	21.6581	22.3928	20.3893	20.874	21.1928	20.2325	20.236	20.6992	21.3388	21.807	NA	20.9068	21.1774	20.2899	21.1597	20.0208	22.1427	22.3946	19.8714	23.4005	22.0508	21.1056
Q8VZP1	0	24.9246	24.4041	22.927	25.2728	25.1793	25.1575	25.7216	25.3954	24.8368	23.404	25.182	24.2319	25.4782	25.5561	26.0885	25.4754	25.2288	25.1284	22.9272	22.8383	22.7169	24.8244	25.2629	25.4679	25.5387	24.4598	24.4185	23.9823	24.6101	24.2983	25.5676	25.0879	25.2067	24.9286	25.3021	25.467
Q8VZT0	0	NA	23.7516	24.1788	24.4726	24.3132	24.621	24.8244	23.7874	24.5416	NA	NA	24.3864	25.3551	24.4437	NA	24.6182	24.5495	24.1974	24.9751	25.5404	24.0596	23.7629	24.2164	24.8827	24.5255	24.5098	NA	NA	23.9337	NA	22.4323	23.5023	NA	NA	NA	25.7615
Q8VZT6	0	23.0734	NA	NA	NA	NA	23.2328	24.1751	23.6361	NA	NA	NA	23.8903	NA	NA	NA	23.5796	23.7087	NA	NA	NA	NA	24.1248	23.3758	NA	24.7571	23.8757	NA	23.2551	NA	NA	NA	24.1261	NA	23.0375	23.5304	NA
Q8VZU2	0	NA	24.0671	NA	24.6171	NA	24.0186	NA	NA	NA	NA	NA	23.5671	24.4976	NA	NA	NA	NA	NA	NA	26.2658	25.0724	NA	NA	NA	23.8127	24.2014	24.0127	23.9594	NA	NA	NA	NA	24.4929	24.1293	NA	NA
Q8VZW3	0	NA	NA	NA	NA	23.3379	21.7907	21.5476	22.2335	21.7859	22.009	22.1728	22.3445	NA	22.5198	22.5651	22.522	22.2683	23.217	22.827	NA	NA	22.1613	22.8666	24.0382	NA	22.9334	NA	NA	NA	NA	22.0975	NA	NA	22.4778	21.9025	23.425
Q8W033	0	23.9059	24.6983	23.6792	25.2562	24.0028	25.6653	NA	24.8049	24.0065	25.0002	25.4498	25.6707	26.7373	24.6465	24.6022	25.0882	24.6063	24.8757	23.8028	24.8039	23.486	25.6591	25.9226	24.4972	24.3535	25.0604	25.4496	25.3427	25.454	25.3319	25.6566	25.2166	25.6761	25.3993	23.8689	25.7172
Q8W034	0	22.8512	NA	21.4785	23.3035	22.808	23.3159	22.3738	23.8174	21.6355	NA	21.5313	22.633	23.6688	23.7954	23.2275	22.8161	23.2609	22.3462	NA	NA	NA	21.6448	22.5459	23.1253	22.6538	22.6978	23.3107	NA	21.8625	22.5394	22.2899	22.2367	21.8186	23.1401	22.5113	22.5926
Q8W0Y8	0	29.4814	29.2972	28.689	30.6138	29.8857	30.3999	30.2119	29.5407	29.3314	29.7724	29.5509	29.2075	30.602	29.7917	29.9915	26.7936	26.8652	26.888	28.3656	28.2946	28.7133	30.4391	30.4753	30.3425	27.0303	29.424	29.7485	28.2855	30.1688	29.5031	29.9314	30.3145	29.6586	26.6644	26.9405	30.0382
Q8W108	0	22.6301	22.275	NA	23.6399	23.0896	23.0582	23.6775	NA	24.3445	22.8191	22.5321	23.1888	23.6108	23.2199	23.4273	23.8023	22.9311	22.9243	NA	NA	NA	23.4053	23.0495	23.481	23.6708	23.0855	23.0205	NA	23.1867	22.6122	23.2059	23.3619	23.6726	22.9508	23.1866	25.017
Q8W1X2	0	23.0702	22.6012	22.1905	24.3077	24.1181	24.0556	23.8602	23.9229	23.8778	22.9288	23.4531	23.014	24.3079	23.8475	23.985	23.9595	23.8323	23.8213	22.3039	22.5463	21.4957	23.0714	23.8144	23.699	22.8353	23.8772	22.8181	22.5812	22.7505	22.4954	24.0005	23.9201	24.0873	23.6514	23.9506	23.8681
Q8W207	0	NA	NA	24.3225	24.811	NA	NA	NA	23.7749	24.0198	NA	NA	NA	NA	NA	24.4804	24.4444	24.1697	24.3482	NA	NA	NA	NA	NA	24.6065	24.0848	24.371	NA	NA	NA	NA	24.7287	24.7137	NA	24.4198	24.4878	NA
Q8W453	0	NA	NA	NA	22.9481	24.3804	23.7952	23.196	24.0679	23.1386	NA	NA	NA	24.9575	24.0611	23.8104	24.2025	23.5136	24.0081	NA	NA	NA	NA	22.1269	23.2782	NA	24.5106	NA	NA	22.0816	22.2174	23.2806	23.5567	23.5811	24.3926	NA	23.6696
Q8W463	0	24.6659	24.1324	23.4693	25.1248	24.9791	22.6275	25.0743	25.227	26.3754	24.0375	24.0099	24.0119	25.7729	26.3632	26.3873	26.1223	25.6636	26.2836	23.772	23.4189	23.2281	23.9748	26.3556	25.8731	24.6345	25.7732	25.0943	23.3224	25.1111	25.2688	26.1174	25.9534	24.7726	24.9412	25.8667	25.9791
Q8W471	0	23.2992	23.4637	23.6519	24.3488	NA	23.5356	NA	22.9236	23.2695	22.8016	NA	23.5973	24.756	24.4545	25.1833	22.6977	24.5662	24.2586	22.9473	22.9975	22.5891	23.6194	24.394	23.9625	24.6726	23.8787	24.5603	22.3539	NA	23.2023	23.8344	23.0192	24.0938	24.1986	24.3809	22.5952
Q8W493	0	24.7586	24.7383	24.001	26.6043	26.4704	26.2456	26.3024	26.22	25.9557	24.7804	24.7368	24.8513	26.7324	26.223	25.8181	25.941	26.2332	25.741	24.1704	24.4126	23.7731	25.0144	25.7738	25.8511	25.3939	25.7611	24.9985	24.0993	24.8855	24.8865	25.8607	25.8873	25.9471	25.7521	26.1734	25.7724
Q8W496	0	NA	NA	21.9103	21.8895	23.8218	22.0379	21.7564	22.0598	22.5255	NA	NA	NA	23.7988	21.7198	23.4315	23.2167	22.059	21.9369	NA	NA	NA	22.1339	22.9006	22.2717	NA	23.1119	NA	NA	NA	NA	21.5525	21.6507	22.9772	22.028	NA	22.8893
Q8W4D8	0	22.6585	22.2725	24.5818	NA	NA	NA	NA	NA	NA	NA	NA	22.3332	NA	NA	NA	NA	NA	NA	23.4168	22.6264	24.4016	NA	NA	NA	NA	NA	NA	24.4963	24.9904	24.2708	NA	NA	NA	NA	NA	NA
Q8W4E6	0	24.1501	24.3196	24.8978	24.3798	24.464	24.5637	24.5361	24.9415	24.3947	24.1946	24.2629	23.5309	24.2327	24.5139	24.0598	24.3831	24.439	23.6523	24.305	24.8354	24.9593	23.8271	24.0544	24.6417	23.9614	24.4704	23.2747	23.8153	25.1829	24.8901	24.6014	24.4627	23.5156	24.5595	24.8677	24.6298
Q8W4F1	0	NA	NA	NA	22.0307	NA	NA	NA	NA	22.3863	NA	NA	NA	22.1995	NA	NA	23.4202	NA	22.8987	NA	NA	NA	NA	22.6451	NA	21.9005	NA	NA	NA	NA	22.1199	NA	22.2181	22.4555	22.3389	22.8966	NA
Q8W4F3	0	22.7643	21.8769	22.3208	22.2713	21.8094	22.4186	22.0507	20.701	23.3573	21.7841	21.3824	22.2593	21.3414	22.1615	21.9655	21.2581	21.8075	21.2229	20.743	21.739	20.2694	22.8591	22.0246	23.1717	21.7776	22.8779	22.4601	21.1572	22.5976	21.5275	21.8632	20.8133	21.5691	22.1475	21.4038	23.0635
Q8W4H8	0	26.6958	27.008	27.3608	21.6397	20.7036	22.0337	23.5275	23.8707	22.6281	24.8177	25.1714	24.814	NA	NA	21.3104	22.9387	22.547	21.7313	25.9847	26.0342	26.5963	NA	NA	NA	21.8179	21.9523	21.6667	26.0867	26.7147	26.5866	21.2032	NA	20.7395	22.8726	21.9549	22.8403
Q8W4I6	0	22.5939	22.2525	22.9004	NA	NA	22.8934	22.8119	NA	NA	NA	NA	22.6783	23.5927	22.9924	NA	NA	NA	22.7159	22.59	24.9893	23.764	NA	NA	23.0749	22.832	NA	24.4655	22.1446	22.5607	22.7645	22.9412	NA	NA	NA	23.1344	NA
Q8W4M5	0	22.3869	23.7062	22.3861	24.1693	25.6284	24.5142	24.1121	25.2766	24.6481	23.483	23.3927	23.5451	24.614	24.6657	24.3005	24.8363	25.2997	23.9174	23.27	21.8644	22.7016	23.9712	23.585	24.8216	23.9754	24.7806	24.2449	22.5618	23.3742	21.8221	24.3225	24.0613	24.75	24.7851	24.5346	24.4093
Q8W4P1	0	NA	NA	NA	NA	21.161	NA	NA	21.7758	21.7356	NA	NA	NA	NA	NA	NA	21.6226	NA	NA	NA	NA	NA	NA	20.7015	NA	NA	NA	NA	NA	NA	NA	NA	21.7695	NA	NA	NA	20.9274
Q8W4S4	0	24.3581	24.681	24.3965	24.891	25.0651	25.5725	24.9585	24.9414	24.9235	24.3731	24.6529	24.3402	25.2802	24.6479	25.1204	25.208	25.0722	24.8372	24.3203	24.1805	23.9362	25.0345	25.8668	25.691	25.172	25.3019	25.145	24.1215	24.7709	24.6517	24.5795	25.1269	24.9383	24.8838	25.3244	24.5513
Q8W575	0	21.7358	21.6441	21.633	23.3367	24.2053	23.3209	22.8947	21.4353	23.7045	22.2634	21.8999	NA	22.2627	23.7374	21.7702	NA	23.8217	23.682	NA	NA	NA	NA	22.6322	24.3674	23.203	21.8551	21.7034	21.5701	21.3773	21.4438	22.9186	22.6628	22.1159	21.4882	22.6195	22.6932
Q8W585	0	24.2254	23.5985	25.8348	23.3866	23.1374	23.4194	23.0999	22.9096	22.683	23.958	23.7439	23.6488	22.7285	23.0632	23.1862	22.5544	23.4741	23.332	24.3699	24.5941	26.3436	21.9442	21.9778	22.6826	21.6541	23.1373	22.4865	24.0367	25.7	24.4521	22.4307	22.6186	22.3962	22.8912	23.2894	23.0715
Q8W593	0	25.102	25.4285	24.6615	27.1697	26.4665	26.756	25.7301	26.6792	26.1283	25.5549	25.3399	25.0518	26.5095	25.103	26.735	26.4194	26.4362	25.943	25.9811	25.51	24.802	26.2399	26.3121	26.5436	25.5947	26.8354	25.9986	25.6659	25.6561	25.9277	26.2436	26.4243	25.8794	25.8527	26.5648	26.052
Q93V56	0	NA	NA	NA	22.0477	22.4802	NA	22.0075	NA	NA	NA	NA	NA	NA	NA	NA	23.2799	NA	NA	NA	NA	NA	NA	NA	NA	NA	24.4439	NA	NA	NA	NA	22.9307	NA	NA	22.7035	NA	NA
Q93V66	0	NA	NA	NA	22.8259	21.5632	23.1018	20.6809	NA	22.566	NA	NA	NA	23.8743	21.4601	NA	21.5405	NA	21.4047	22.9782	22.2583	23.0105	22.1337	23.6462	22.6495	20.8555	NA	23.424	NA	NA	NA	NA	NA	21.5583	21.6664	21.639	21.8581
Q93V74	0	22.7259	NA	NA	23.6482	23.4258	24.6992	22.6854	23.657	25.5025	NA	24.1467	23.3767	23.3788	25.5987	23.7374	24.2606	23.6753	23.4917	NA	NA	NA	22.6617	23.1247	22.3621	22.2984	22.7808	24.1391	NA	NA	NA	23.3296	23.2606	23.2893	22.7206	23.5585	23.9147
Q93V88	0	23.156	23.8126	23.9509	22.4682	22.221	21.9391	22.6867	22.1097	23.3774	22.9034	NA	24.1986	NA	24.2703	23.9166	23.2092	24.4839	23.9599	22.2546	NA	23.3702	NA	22.4255	23.667	NA	23.472	23.1377	22.8916	22.7427	24.5283	22.4906	22.4101	NA	24.3156	25.2453	23.0231
Q93VC7	0	25.7064	25.4027	24.3843	25.9332	25.3201	25.5832	25.9295	25.7847	25.76	26.0123	25.6568	25.3442	25.9621	25.632	25.5419	26.0025	25.3742	25.277	24.9318	24.8177	24.4072	25.5128	25.3332	25.1879	25.6632	25.0276	25.4342	24.7668	25.6612	25.4439	25.7445	26.1152	25.5682	25.8504	25.5526	25.4236
Q93VG5	0	25.9841	26.0218	26.0246	26.3329	25.9352	26.186	26.5453	26.3787	25.6471	25.9658	25.8538	25.8405	25.591	26.4405	25.6183	25.9847	25.7253	25.5715	25.7546	25.7195	25.3003	26.3726	25.9067	25.9491	26.468	26.0712	25.7428	25.6405	25.9313	25.9502	26.3784	26.1966	25.6371	26.1801	25.8981	26.2466
Q93VI3	0	26.1288	27.097	26.6214	28.1071	27.1633	27.0593	26.4155	24.6567	27.3764	25.9678	27.6913	27.0561	28.0896	27.6119	27.0968	26.4225	26.7141	26.5778	26.6036	26.2008	26.7004	26.0484	27.4228	27.8288	25.3964	26.7715	27.0959	26.5584	27.5068	27.0377	26.5582	25.7766	27.4744	27.2161	27.3145	27.9534
Q93VK5	0	21.9928	NA	NA	21.9627	23.7482	22.8559	23.3072	21.7605	23.3256	23.1699	22.6923	22.7593	23.5387	23.7472	23.4549	23.7465	23.6675	23.7018	NA	NA	NA	23.1211	23.1929	23.636	23.4571	24.4644	23.9191	NA	22.3576	22.7087	23.5195	23.935	23.6754	22.4199	23.8436	24.1746
Q93VP3	0	23.1284	24.0157	22.415	23.4932	24.6613	25.4002	24.0664	24.8284	24.0861	23.2244	23.2886	22.9302	24.2992	24.417	24.0485	23.8003	24.444	23.4396	22.9974	22.5982	22.0643	23.0095	23.3961	23.9201	23.8867	23.4248	23.1595	22.7087	23.8897	23.538	24.3742	23.8181	24.9463	24.1152	23.9315	23.2376
Q93VR3	0	25.2931	24.7098	24.6325	26.1737	25.8189	26.5622	25.8252	25.4548	25.8774	25.1091	25.1838	25.7262	26.171	25.392	25.3834	25.95	25.2067	25.5563	24.8465	24.7198	24.4382	25.7328	26.0637	24.9037	25.9485	25.9476	25.4509	25.3055	25.1109	24.6813	25.2898	25.5942	26.0882	26.0883	25.6458	25.8903
Q93VR4	0	25.5922	25.1024	24.3249	26.0141	26.243	25.9942	26.1399	26.2496	26.098	25.3764	25.2584	24.5122	25.9207	25.775	26.2225	25.9983	25.1418	25.2538	25.3547	24.401	24.1664	26.0169	26.2471	26.1308	25.0705	25.8928	25.8428	25.196	25.0845	25.2045	26.0107	26.2279	25.4976	26.3911	25.7145	26.1889
Q93VT9	0	26.0117	25.2805	24.2028	25.5929	25.9729	28.7048	25.7818	26.1677	25.536	25.857	26.3167	26.4711	27.0116	26.4874	25.8392	26.1579	26.2792	25.9118	25.8919	25.4343	NA	26.2779	25.2494	26.4713	26.2874	24.9846	25.3769	25.3922	25.7956	25.4936	25.927	26.4293	28.3023	25.8262	26.4425	25.3689
Q93W20	0	NA	NA	NA	24.0911	22.4571	22.6878	22.5821	NA	NA	NA	21.6443	21.4385	23.8761	22.9405	22.5155	23.818	NA	NA	NA	NA	NA	NA	22.5053	NA	NA	NA	21.824	NA	NA	NA	22.2816	NA	22.4682	NA	NA	NA
Q93W22	0	23.9838	24.4435	23.5893	25.4799	24.0586	25.3087	24.1368	23.1209	23.1269	23.9361	23.7739	25.3183	23.8711	23.6644	23.9324	23.7908	24.0306	23.3589	24.8586	23.8733	22.3255	24.3293	23.9793	23.6304	24.1341	23.2689	23.3428	23.6601	24.305	23.899	24.1603	24.2059	22.6535	23.8538	23.5644	23.7433
Q93W28	0	22.002	22.4781	21.3952	22.9209	23.642	24.6442	23.8695	23.9882	23.4023	22.5314	22.264	23.0447	23.4868	23.0807	23.1259	22.423	23.1949	22.7321	23.0962	21.6539	20.415	23.1711	23.3971	23.2983	22.6671	22.8059	22.5434	21.3122	22.587	22.1983	22.7426	24.0963	24.14	22.5618	23.5004	23.0165
Q93W34	0	23.9116	24.505	23.9063	25.3581	25.8895	25.1234	25.1806	26.0623	25.0623	25.2457	24.5298	24.2904	25.6154	25.1369	25.0124	25.3437	24.8906	25.1532	24.5616	23.7212	24.0507	24.3043	24.9655	25.3337	24.907	25.1431	25.332	23.6891	24.7936	24.4388	25.0931	25.1767	25.1554	25.3547	25.3142	25.3206
Q93W77	0	NA	22.5644	NA	22.5651	22.773	22.4015	23.3632	22.7253	21.7565	22.1008	22.9263	22.9476	22.8022	22.8578	24.1501	22.9869	23.0204	NA	NA	NA	NA	23.35	23.1666	22.2451	24.5447	24.2283	23.5147	22.7241	NA	21.5785	25.1481	23.0623	22.2243	23.7184	22.5756	NA
Q93W95	0	22.9765	23.7032	22.8892	22.5061	23.2854	24.062	23.3264	NA	NA	NA	24.2691	23.8768	22.8263	24.338	23.583	23.7063	23.0386	NA	23.0451	22.9688	22.9823	24.53	NA	24.5324	22.8312	24.2178	23.6969	22.8672	24.0092	23.9929	NA	23.4481	24.1576	24.7435	22.9612	23.3112
Q93WI0	0	23.8942	23.3808	23.7263	25.0624	24.2829	24.792	24.3818	25.272	25.0442	24.0848	23.7775	23.3386	24.3363	25.2153	24.7202	24.3159	24.3697	24.6484	23.994	23.2097	22.7523	24.2235	24.3197	24.7501	24.396	24.8715	24.8322	23.2716	23.7591	23.8107	24.486	25.0171	24.7808	24.2537	24.5349	24.8114
Q93WJ8	0	22.8442	23.6816	22.2066	24.7638	24.9254	24.6689	24.1708	25.2473	24.771	21.33	24.0228	22.4476	23.6609	23.0945	24.0181	23.8151	24.508	23.132	21.0957	22.238	22.0154	22.4696	24.8003	23.7541	23.8141	23.4506	24.1764	21.8824	22.1781	NA	24.4658	23.837	23.4684	24.5635	22.9151	24.4074
Q93WL3	0	23.1794	22.3509	21.9948	24.901	25.3011	24.4886	24.4774	24.401	24.2986	23.3814	22.7614	22.8621	24.2366	23.9945	24.6596	24.7343	23.018	23.1349	23.4711	22.6937	21.1191	23.9439	24.1026	24.4572	23.8305	24.5269	23.6591	22.1075	23.5383	22.5672	24.3355	24.4127	23.3152	24.7293	24.4247	24.7172
Q93WN0	0	25.1091	25.3846	24.6119	25.9554	25.8561	25.8077	26.2875	25.3197	26.1849	25.8084	25.4927	25.3156	25.8043	25.9545	25.9771	26.2004	25.9351	26.2317	24.1445	24.352	23.5865	25.4101	25.5717	25.7099	25.4245	25.4745	25.3415	24.8631	25.2809	25.1909	26.2378	25.9444	25.5179	25.8696	25.9018	25.6111
Q93WX6	0	22.5789	22.2721	NA	23.3339	23.9769	23.5232	24.1785	23.936	24.4489	22.8457	23.2958	23.3725	22.869	23.291	24.2625	23.6509	23.7601	23.8349	22.6092	22.9723	23.2234	23.3633	23.4737	23.5123	23.3484	23.0807	23.0282	NA	22.496	22.2087	24.1088	23.4137	22.7875	23.0389	23.5303	23.9621
Q93XM7	0	24.8827	24.4037	24.4011	25.2954	25.3632	25.0113	25.3629	24.5059	25.102	24.6697	24.2751	24.3463	24.7658	24.8848	24.6461	25.2459	24.6127	24.7705	24.426	24.3184	24.0409	25.2126	25.8251	25.0736	24.4985	25.3801	25.0057	23.5535	24.3572	24.7323	24.8142	25.1024	24.9105	24.7572	24.7824	24.864
Q93XW5	0	NA	NA	NA	22.8519	24.0707	NA	22.8361	NA	NA	23.6277	22.8737	22.6647	22.7701	24.4618	NA	22.8556	25.1231	23.9916	NA	22.6198	NA	24.8158	23.1535	22.8829	24.2294	24.2555	24.1777	NA	NA	NA	22.9971	24.1033	23.9745	24.6184	25.1271	22.8191
Q93XX2	0	22.8872	20.491	23.0393	NA	NA	NA	19.0982	NA	NA	23.781	22.9313	NA	NA	NA	20.7525	NA	NA	19.5043	20.542	NA	NA	20.76	NA	NA	19.6617	NA	NA	NA	24.6857	22.366	NA	NA	NA	NA	20.4899	NA
Q93XX8	0	25.6226	26.2382	27.2465	23.5533	23.4373	24.3512	23.5448	23.3982	23.0007	25.0967	25.8491	25.5086	23.9131	22.9308	23.3551	24.1785	24.0318	23.7129	23.7565	26.3859	27.5718	23.7845	24.4477	24.5898	23.9592	24.6762	23.6713	25.782	26.7827	25.9954	23.7819	23.0072	23.8653	23.8514	24.2833	23.9992
Q93Y07	0	22.2923	22.3206	22.2079	23.3188	22.9849	23.0889	22.4511	23.121	23.9379	21.8636	23.2809	23.2449	23.3202	23.5248	22.8946	23.2384	22.3501	22.8449	22.4094	22.1578	22.5633	22.7661	23.4341	23.9465	22.5641	23.1951	23.4099	21.3521	22.4852	22.3866	22.9069	22.8188	23.1656	23.4318	23.3781	23.3663
Q93Y08	0	22.0486	23.5741	25.1154	22.6091	22.0531	22.1088	22.6773	22.822	22.9202	22.3055	22.9077	23.3795	21.6298	21.6569	21.5041	23.2503	22.2787	21.9615	24.3408	24.2096	25.4432	21.7565	21.736	22.4385	21.8811	22.6162	21.6092	23.8757	24.4531	24.1811	21.3098	22.4085	21.313	22.8531	22.5807	22.088
Q93Y22	0	22.3814	23.1518	22.1504	23.4496	23.3928	23.2402	23.3402	23.6267	23.549	22.6551	22.8337	21.7557	23.562	23.3694	23.1192	23.9035	23.3029	23.2402	22.8331	21.4674	21.8244	23.4533	24.0874	23.3908	23.6771	23.3799	22.6711	21.9543	22.8774	22.5983	23.0071	23.727	23.2957	22.8234	23.4185	23.1062
Q93Y35	0	24.1377	24.2332	24.5333	25.2159	25.4327	25.2818	25.364	25.2672	25.1498	24.409	24.0508	24.5038	25.1777	24.7701	24.8537	24.87	25.0666	24.8758	24.3435	23.9777	23.4856	24.8312	25.3819	25.3839	24.634	24.9603	24.9569	24.3882	24.8296	24.7261	24.6332	24.6799	24.1784	24.6171	25.1001	25.1032
Q93Y40	0	22.725	21.701	22.2659	22.1623	22.672	21.823	22.6228	23.3059	22.3353	21.9503	21.9771	20.491	21.064	20.9702	23.1265	23.4679	22.6422	22.3252	21.3144	22.1781	21.269	21.6246	21.038	22.4534	22.2259	22.1069	22.6182	22.6241	22.518	21.0704	22.2552	22.7057	21.9155	23.2526	23.4664	22.7751
Q93YR3	0	24.6363	24.3923	24.0846	25.5103	25.6405	25.5805	25.0958	25.2459	25.3209	24.0397	24.4973	24.3413	25.3808	25.0416	24.7446	25.3389	25.1397	24.8132	24.066	23.5592	23.265	24.5816	24.2478	25.2574	24.4498	24.8628	24.8644	23.8564	24.2151	24.4432	25.0052	25.1171	25.32	24.9551	24.7993	25.0611
Q93YS4	0	22.3645	NA	23.8347	23.065	NA	22.7	23.875	23.6884	NA	22.336	NA	23.1517	NA	24.1579	23.5946	23.2368	NA	23.2526	24.6852	23.7852	22.6876	23.2282	24.3448	24.6597	23.3652	24.2002	23.994	21.8779	22.6983	NA	22.688	23.4177	23.0109	23.4224	23.6629	24.5253
Q93YU5	0	23.5831	23.531	22.6487	23.815	23.8773	23.9426	22.9271	24.6003	23.3555	22.5339	23.2996	22.2816	22.663	24.0062	23.8662	24.2899	23.5136	24.362	23.4431	23.5639	22.5298	22.7125	23.6125	23.7607	22.7227	23.9034	22.9157	22.6826	22.4616	23.2592	23.9874	24.1337	22.9037	24.0843	24.566	24.4901
Q93YV7	0	21.8714	21.4627	24.5058	21.5215	NA	22.7453	22.6759	NA	NA	21.6153	NA	21.9485	NA	21.6105	21.5176	NA	NA	21.7823	22.3374	22.9294	21.9917	21.3416	NA	22.725	21.5832	21.8616	22.1288	21.6673	23.1541	23.6279	21.7635	21.8597	21.1418	21.6011	21.6333	22.671
Q93YZ7	0	22.4647	22.9125	22.7071	24.3333	24.6618	24.2632	22.1888	23.8107	24.3115	22.4665	22.3352	NA	23.8308	23.5559	24.2717	23.4375	23.4491	23.1315	NA	NA	NA	23.4426	23.6957	23.6165	23.1793	22.4911	23.9528	NA	22.7789	22.1113	23.8532	23.8252	23.3254	23.4355	22.883	23.8233
Q93Z08	0	23.9342	NA	NA	25.6874	25.7441	25.4478	25.7741	25.778	24.9752	23.6752	24.941	23.5207	24.5156	24.7242	24.7053	NA	23.8453	23.2519	NA	NA	NA	25.6671	25.1335	24.8468	24.5676	25.752	24.8724	24.0966	NA	24.1888	24.9495	25.0105	25.312	24.565	24.7543	24.6777
Q93Z16	0	24.5817	24.7575	24.9001	25.4032	24.9675	25.1574	25.2172	25.3428	25.2835	24.0056	24.302	24.232	24.8463	24.8044	24.7666	24.8606	24.6959	24.4988	24.2096	24.1876	23.6938	25.0307	25.3246	25.0692	24.186	25.3685	25.0736	24.2612	23.9999	24.198	25.2326	24.9148	24.8684	24.8978	24.2909	24.6766
Q93Z53	0	NA	NA	NA	NA	NA	NA	NA	23.4146	23.5733	NA	NA	NA	24.1171	23.3974	24.6524	NA	24.5609	NA	NA	NA	NA	NA	NA	NA	NA	24.3544	NA	NA	23.4658	NA	24.0482	NA	NA	24.3715	NA	24.4544
Q93Z70	0	23.8038	23.3681	22.6027	24.3039	24.4956	24.4226	24.4578	24.5587	24.1517	23.8407	24.0127	24.2321	24.5909	24.2254	24.8782	24.4555	24.4709	24.1945	22.9708	23.3008	22.737	24.2071	24.2791	24.4824	24.0827	24.7873	24.381	22.9105	23.513	23.879	24.3428	24.157	24.4731	24.57	24.5211	24.9809
Q93ZB6	0	24.4218	24.1031	23.897	25.5856	24.8571	25.2546	25.4736	25.4532	24.9743	24.5916	24.4074	24.0931	25.2276	24.661	25.0711	24.6732	25.2299	24.163	23.2772	23.8835	23.345	25.0765	25.1737	25.1134	24.7121	25.4128	24.9569	23.4491	23.7378	23.9059	25.6807	25.2647	24.7454	25.7399	24.2782	24.9374
Q93ZC5	0	21.6949	NA	21.4693	23.6477	22.7081	23.5311	24.2196	24.8507	22.8558	23.1253	23.1953	23.1125	22.5814	24.0291	24.3944	22.6652	23.8589	23.6086	22.117	22.1618	NA	24.3514	24.4037	25.1645	23.6844	23.8064	24.3338	22.0974	NA	22.335	22.9476	23.7137	22.8617	23.6927	24.3713	24.4249
Q93ZE5	0	25.6611	24.565	24.4534	NA	NA	24.8226	25.3766	24.6785	25.7335	NA	25.1472	24.0868	24.2903	25.09	25.2096	24.3738	24.9879	NA	24.7664	24.2873	23.0258	25.4823	25.2423	25.0983	25.6644	24.3091	24.8596	24.4157	25.5654	24.8085	25.5781	24.9873	25.0361	25.169	NA	25.7089
Q93ZE8	0	NA	NA	NA	24.1126	22.6976	NA	NA	NA	NA	NA	NA	NA	NA	NA	NA	NA	24.0202	NA	NA	NA	24.6729	NA	24.7485	NA	NA	NA	NA	NA	NA	NA	NA	NA	NA	23.154	NA	24.3421
Q93ZG7	0	23.872	23.0818	23.3592	24.5263	24.9611	24.116	25.0312	24.7397	23.9035	24.3296	24.6023	24.2841	25.0176	24.8183	24.2248	24.5667	25.2392	24.296	22.9636	22.7277	21.9079	24.7467	25.1661	24.7349	24.681	24.6583	24.2258	22.666	23.9262	24.2633	24.9601	24.7233	24.4851	24.5737	24.5048	24.0833
Q93ZG9	0	24.4352	23.0393	24.8901	NA	24.3436	NA	NA	24.3957	23.3035	NA	NA	24.2316	23.1622	23.7358	24.1381	24.2538	NA	NA	24.5341	25.076	25.171	NA	NA	NA	NA	NA	NA	23.6445	23.752	23.7334	NA	NA	23.8984	24.1366	23.559	NA
Q93ZH0	0	NA	NA	NA	NA	23.8052	24.3701	23.9095	23.4511	24.0735	NA	NA	NA	23.6615	24.2714	23.4347	23.5545	23.4758	NA	NA	NA	NA	NA	23.6434	24.1873	23.6784	23.754	23.4855	NA	NA	NA	24.1106	23.776	24.1746	23.6254	24.4695	NA
Q93ZM7	0	23.3011	22.4332	21.7306	23.1166	23.3427	23.0167	23.4513	23.2332	23.3545	23.5186	21.4757	21.9372	24.7513	23.2434	23.0258	23.3185	23.7241	23.4394	22.6539	21.2259	20.4006	22.1277	22.6303	21.8229	23.5129	22.8294	22.7363	21.7273	21.7367	21.5594	22.1829	22.2216	23.224	23.2357	24.2327	23.2555
Q93ZN2	0	23.5891	21.827	22.9218	24.1245	23.8736	25.2068	22.6774	23.7361	24.148	22.748	22.8423	23.2352	23.5223	23.8731	24.9358	22.7657	24.841	24.4173	24.2375	23.5562	22.9571	24.1091	24.3835	24.0802	24.0507	23.1921	24.8469	23.7093	23.9815	23.5638	23.0719	24.411	25.2354	23.7738	23.8772	21.9635
Q93ZN9	0	24.1227	23.5243	23.08	25.2411	25.0975	24.9482	24.778	24.9248	25.2291	24.0634	23.6963	23.7045	25.3998	24.5196	24.9961	25.2925	24.9497	25.1091	23.4036	23.7516	23.0176	24.1562	25.4501	24.848	24.2846	25.2121	24.2995	23.3204	24.0686	24.5617	24.622	24.9802	24.4045	24.9849	25.0976	24.7012
Q93ZT6	0	22.6653	23.2629	21.4497	23.8176	24.3098	25.171	22.9927	23.887	23.7334	23.1747	22.7385	22.6873	24.7828	23.7339	23.4667	23.6209	23.429	23.6845	22.0874	22.3454	21.0805	24.2629	24.0279	24.2951	23.736	24.2652	23.3262	22.2082	23.0683	22.491	23.9656	23.8842	24.6283	24.1467	23.6149	23.2771
Q93ZV7	0	24.3531	23.2071	23.675	26.3586	24.3458	25.4416	25.8956	25.6927	23.7563	25.1145	24.2884	23.7297	25.6511	24.508	25.5239	25.0829	24.5899	24.775	NA	NA	22.8347	24.7716	25.7304	25.228	24.2249	24.529	25.0861	NA	23.2314	24.2741	25.1798	25.3644	26.3904	25.3937	24.4774	24.8443
Q93ZY3	0	NA	NA	20.6361	21.2945	NA	20.6788	20.7345	20.8724	22.4546	NA	21.58	21.1472	20.6012	20.718	NA	NA	20.7306	20.7928	NA	21.2906	NA	21.3089	22.3808	22.705	NA	20.8262	21.6733	21.1829	NA	20.7205	NA	NA	NA	NA	NA	NA
Q940B0	0	26.1861	26.1547	25.689	27.0524	26.3174	26.3991	26.628	26.263	25.6916	25.8315	25.7649	25.756	26.8727	26.4548	25.8244	27.4716	26.7963	26.0097	25.6083	25.1602	25.1554	26.4619	26.046	26.7035	26.0888	27.31	25.4995	25.2987	25.6453	25.7277	26.6113	26.0101	26.0052	26.9416	26.5282	25.7798
Q940G0	0	24.2728	24.3024	24.1594	25.2168	25.8	25.5214	25.5018	25.542	25.3462	24.6294	24.6864	24.6454	24.8539	25.2115	25.0303	25.566	25.0726	24.9438	23.7278	23.4903	23.1752	24.7607	24.9747	24.6833	24.6877	24.763	24.4062	23.7019	24.6965	24.4031	25.5325	25.1438	24.8306	25.3718	25.1632	24.8658
Q940J8	0	20.8141	20.3859	20.3982	23.1394	21.8507	22.9725	22.5768	23.3985	21.728	21.4377	21.3193	21.2164	23.7432	23.4375	21.6711	22.6953	21.5907	21.1663	19.5931	18.9694	NA	22.5498	23.485	22.7521	22.0276	23.7701	22.1824	19.1818	19.2933	21.0973	23.1397	22.9321	22.471	23.5151	21.1694	22.4842
Q940J9	0	21.7898	22.1433	21.9041	22.5219	21.2186	21.0702	21.7408	22.1994	22.9163	22.0845	21.6859	22.6974	21.9566	21.8045	22.5831	22.5796	22.1469	22.646	22.4311	22.1399	22.4956	21.4697	22.425	22.7344	22.2746	23.2275	22.0281	22.0177	22.4271	22.1792	21.8828	22.5844	22.5795	21.0222	21.0293	22.1448
Q940M2	0	22.9778	22.2227	NA	24.241	24.2047	23.9448	24.0824	23.9182	24.0687	22.0837	22.2608	21.3482	24.0406	23.7978	23.9569	23.4794	23.9619	22.6052	21.4254	NA	20.6832	21.644	23.2782	22.0902	21.8654	22.6689	22.1361	21.8412	21.0274	21.9002	23.1227	23.6143	22.8308	23.8097	23.3356	23.846
Q940P8	0	22.8531	23.3429	22.1415	23.7288	23.6538	23.8325	23.7864	24.3723	24.4546	23.18	23.2764	23.3708	24.4425	23.9888	24.4592	24.5416	24.2042	23.8268	22.9786	22.7644	22.3657	23.9945	23.762	24.3203	23.2691	24.4677	23.1256	21.958	22.8816	23.4537	23.9025	24.3236	24.419	23.8601	24.2724	24.0648
Q940S0	0	NA	25.3651	25.1451	25.2325	24.5763	NA	25.7532	25.4065	24.4884	25.4536	25.194	25.395	NA	25.4138	24.3738	25.0009	24.9115	25.406	25.5265	NA	25.2992	25.3223	25.5089	25.4006	NA	25.2326	24.7358	NA	25.5514	25.2235	25.4892	25.7997	25.4186	25.223	24.8916	24.6852
Q940U6	0	22.6022	23.2868	24.702	22.4897	22.0668	22.9865	22.7182	22.3477	22.8106	23.2742	23.5677	23.6248	22.4642	22.0588	23.0559	22.7253	22.7035	22.8581	24.8438	24.9492	25.3155	23.2891	22.5036	22.7405	23.1663	22.9682	23.0766	23.8271	24.1356	24.1044	22.215	21.3383	22.0601	22.9534	22.6783	22.5833
Q940X9	0	23.3198	NA	NA	24.5351	23.7298	24.2783	23.7389	23.9711	23.4521	24.2822	23.8922	23.3493	23.605	23.4237	24.1306	24.3955	24.9664	22.7607	23.2441	23.5548	NA	24.5507	25.2836	23.2304	23.857	24.6067	23.7856	23.5534	24.252	NA	24.3983	23.2228	23.1003	24.5762	24.2346	NA
Q941A6	0	24.9383	24.8025	24.8653	NA	25.4187	25.1376	25.5861	25.5105	25.223	NA	25.0188	25.1239	25.5961	25.783	25.7412	25.7987	25.9538	25.4224	NA	25.3271	NA	25.2359	26.2161	26.2753	NA	26.5268	24.8842	24.5975	24.8301	24.9006	25.8275	25.7648	25.5501	25.5833	25.2734	25.4484
Q941D3	0	25.4733	24.639	23.792	26.0004	26.2747	26.0124	26.3346	25.3393	25.6052	24.9421	24.9784	24.5891	26.8709	26.5132	26.2541	26.7377	26.4408	26.2001	25.3235	24.7872	24.0955	25.7069	26.8304	26.4801	26.4512	27.3037	26.4389	24.4772	25.8995	24.9557	26.7374	27.2488	26.0128	27.0484	26.281	26.6299
Q941D6	0	NA	NA	NA	23.2109	NA	NA	NA	NA	NA	22.2339	NA	NA	22.9075	NA	NA	22.817	NA	22.6597	NA	NA	NA	NA	NA	23.8481	NA	22.7351	23.7042	NA	NA	NA	NA	22.7072	NA	NA	22.669	22.9362
Q941L0	0	20.2165	22.1155	NA	23.2507	21.9617	22.5936	21.8075	21.6687	21.7492	NA	21.1857	22.1885	23.8459	22.8519	22.5627	21.8188	23.726	22.3443	22.0309	21.1789	21.912	23.3463	21.8729	21.4517	22.7275	19.8051	22.5457	22.2219	22.2395	20.6623	21.271	21.9962	23.4229	22.9087	20.7482	20.9572
Q944A6	0	25.3665	25.253	26.3273	25.3657	25.3992	24.9045	26.7828	24.9249	24.9846	25.036	26.6122	25.5706	26.619	25.6406	25.4896	25.9013	25.218	25.0286	24.7233	24.9349	24.0322	25.3625	26.6052	25.4075	24.0566	25.6841	24.8122	24.8318	25.5283	25.4744	26.7647	26.619	NA	25.2257	25.4184	26.3574
Q944A7	0	23.3659	24.3932	24.4808	24.2849	24.4513	24.7186	23.7352	24.8594	23.4172	23.0603	22.7672	NA	23.7764	24.0476	22.9225	24.3101	23.2665	22.9233	NA	23.088	23.3236	NA	23.6782	22.8019	23.3627	22.7405	NA	NA	22.7629	23.6701	NA	NA	23.5509	23.738	24.4102	23.448
Q944B0	0	22.051	22.6807	21.6515	23.3972	24.005	22.015	22.7008	24.9874	23.9332	22.5378	NA	21.9184	23.3719	22.5252	NA	22.9196	22.808	23.6289	NA	21.504	NA	22.9305	23.3259	23.5419	21.9363	22.5536	NA	21.5989	NA	NA	23.4737	23.138	24.236	23.6323	22.9229	24.2059
Q944G5	0	NA	NA	21.8467	NA	22.5801	NA	NA	NA	22.1602	NA	22.355	NA	23.3726	NA	NA	23.6436	NA	NA	21.9458	22.0433	22.0908	22.7172	22.1977	23.7195	21.8943	22.0899	22.5746	NA	NA	22.1421	23.0529	22.7335	22.1595	NA	22.1201	NA
Q944G9	0	28.164	27.6293	27.1175	29.0683	28.9844	28.6645	29.1614	29.1526	29.2093	28.4583	27.9526	28.2793	29.141	28.7721	28.733	29.3493	28.956	28.7852	27.6659	27.7754	26.8766	28.1225	29.0399	28.7738	28.3097	28.9617	28.3949	27.84	28.1495	28.0748	28.7887	29.0293	28.9489	29.5388	29.1212	28.6329
Q944H0	0	23.3651	22.8197	22.9755	24.1075	24.2963	24.3813	23.6156	24.0671	23.2764	23.7318	23.6359	23.1449	24.379	25.1283	24.4266	24.3767	25.2602	24.641	23.9088	24.0757	23.4841	25.2434	25.3335	25.2666	24.1944	25.2391	24.6027	23.4715	23.9685	23.8416	24.6192	24.3672	23.834	24.1665	24.8321	24.7681
Q944I4	0	25.1582	24.458	23.8353	25.6272	25.9278	25.8886	26.0755	26.1585	25.1207	25.1603	24.9646	24.8674	25.0995	25.4281	25.8068	26.4088	25.8458	25.4544	24.7686	24.3873	23.5408	25.8431	25.9717	25.7674	25.5871	25.7894	25.5983	24.3262	24.8919	24.9531	26.0809	25.7374	25.7887	25.5865	25.8561	25.3541
Q944K2	0	23.1289	23.6226	23.1799	24.669	23.8832	23.5261	23.9679	24.4179	24.2362	23.7133	23.3806	24.0658	23.7482	24.2391	24.3426	24.3592	23.8694	24.0748	22.28	22.9485	22.2327	23.2966	23.8473	24.2777	23.9163	24.1639	23.6943	22.7025	23.5343	23.1369	23.8243	23.2611	24.32	23.8896	24.1967	23.4757
Q944P7	0	NA	22.2223	NA	22.4487	23.4333	23.3619	22.4309	23.0623	22.5125	21.4753	NA	NA	23.7449	21.5369	23.5521	23.6912	23.1445	22.5501	NA	21.9528	NA	22.1352	23.7782	23.4419	22.0588	23.9772	23.0426	NA	NA	21.8986	22.6184	22.9765	23.1212	23.3773	22.8539	22.9405
Q945K7	0	22.161	21.8827	21.2149	24.0682	24.5075	23.3489	23.678	23.991	23.9267	21.5611	21.5332	22.5639	23.6114	23.4529	23.3558	23.4245	23.8416	22.9514	20.5332	21.241	20.4109	21.9842	23.1104	23.6683	21.4001	23.0178	22.8492	21.1155	22.2436	21.8146	22.4619	23.1664	22.6335	23.333	23.8077	23.9191
Q945M1	0	21.9147	21.1118	20.9431	21.9921	21.824	23.3562	22.8907	22.6842	23.1745	23.1715	23.157	21.8575	21.1871	23.1014	21.465	22.4332	21.6691	22.8849	20.6976	21.6466	21.3874	24.1218	22.2688	22.5771	23.0489	23.1601	23.1788	21.5008	23.2572	21.9197	23.7364	22.7202	22.7988	21.144	NA	21.8931
Q945Q1	0	23.473	23.4374	22.4609	24.0782	24.8419	24.1206	22.1804	24.5584	25.1187	23.9037	23.5224	24.0856	25.2944	25.5678	25.39	24.0848	24.0833	24.806	24.2042	23.99	23.2183	25.6425	25.1431	25.5002	25.6603	25.0941	25.3239	23.8417	24.3229	22.9444	24.902	24.9627	24.8493	25.2302	24.718	24.1871
Q948K8	0	NA	NA	NA	NA	NA	NA	NA	NA	NA	NA	NA	23.2442	NA	NA	23.6032	23.1418	NA	23.1798	NA	NA	NA	NA	NA	NA	NA	NA	23.5394	NA	NA	NA	NA	NA	NA	NA	NA	23.5527
Q949P2	0	22.5423	21.7283	NA	22.5292	21.7395	21.8982	21.0627	21.2988	21.87	22.3772	23.3069	22.41	23.3932	23.3473	23.6577	22.4339	23.3181	22.0907	21.2314	23.0627	21.2809	22.5697	23.4348	22.7793	21.5864	23.7174	22.5681	NA	21.6195	22.9031	23.1507	23.1673	21.9336	22.4588	22.4391	21.9318
Q949P3	0	20.345	19.7856	19.035	21.6296	21.2061	22.1607	22.7356	22.1593	21.9644	20.3844	20.7268	21.0653	22.7429	23.0567	22.2052	21.0813	22.921	20.7953	20.8199	21.0918	20.2953	21.3636	23.8147	23.8497	20.9193	21.2733	20.1559	20.1643	21.3802	20.6367	20.9053	22.409	21.3152	22.2109	21.4255	22.0139
Q949Q5	0	NA	NA	NA	25.3403	25.2146	25.2782	24.7337	25.406	24.9032	NA	NA	22.4576	25.597	25.2421	25.1477	25.6545	25.3996	NA	NA	23.8266	NA	NA	25.7838	26.6184	NA	23.1419	NA	NA	22.8145	22.0892	22.7509	25.1292	25.8692	25.7885	24.821	24.7905
Q949Q7	0	18.6159	20.2907	18.4696	21.2832	21.0495	21.7956	19.5314	18.8632	20.7968	NA	NA	20.4117	20.8382	20.507	19.6469	19.6084	19.4961	18.5472	19.5001	17.5127	NA	18.7178	19.892	18.9957	18.1707	19.1415	18.7473	17.8548	NA	NA	18.9464	20.2172	23.3688	19.8053	20.4235	20.9796
Q949S9	0	21.997	24.2701	23.7707	24.2157	NA	24.3891	NA	NA	23.8836	23.4513	24.0012	24.4786	23.8704	23.5323	23.1108	22.8882	NA	NA	23.0665	24.5047	25.172	21.9944	NA	24.158	22.5621	22.7532	23.1676	22.1372	23.2789	NA	NA	NA	23.429	NA	22.5897	NA
Q949U1	0	22.469	22.6011	22.1559	23.5955	24.1441	24.0152	22.2433	23.8171	23.6944	23.1422	22.6057	23.196	24.1753	23.6132	22.9977	23.3709	23.5201	22.8841	21.2404	21.949	21.7949	22.1526	23.2672	22.3633	21.4929	22.8266	20.9343	22.4969	23.1256	22.2545	23.8921	23.2788	24.1065	23.7019	23.5279	23.7633
Q949U7	0	26.2624	26.2989	24.9366	27.4671	27.1093	27.1276	26.8508	26.4137	27.077	25.4997	26.007	26.2732	27.2971	26.4714	26.7447	26.7008	26.4278	26.7981	25.6637	26.0539	25.0707	26.5875	27.5416	26.9415	26.8368	26.9369	26.5857	26.3455	25.7056	26.0187	26.8149	27.1066	27.2731	27.2012	26.6831	26.4559
Q949W6	0	23.09	NA	23.5382	NA	22.7615	NA	NA	NA	NA	NA	NA	23.7077	NA	NA	NA	NA	NA	NA	22.8518	24.602	23.7547	NA	22.9111	NA	NA	NA	NA	23.0939	24.043	23.5085	NA	NA	NA	NA	NA	NA
Q949W8	0	23.4968	22.4236	22.7061	23.2667	24.0311	24.3286	23.6946	22.1249	23.9256	22.5437	22.5949	23.2619	22.9955	23.252	24.1121	24.3355	23.0995	23.2738	22.7298	21.8299	21.8102	22.5853	24.2532	24.0071	23.7958	24.0318	23.7496	21.7883	22.4978	23.2187	22.6111	23.7322	23.3974	23.5526	24.02	25.0844
Q949X7	0	NA	NA	NA	23.0438	22.0622	NA	22.6675	23.6672	NA	NA	20.6873	NA	21.3462	NA	21.8938	23.4618	22.8649	21.8396	NA	20.9205	NA	23.3186	21.2805	21.4857	NA	22.6085	23.7271	NA	NA	NA	21.5888	NA	NA	21.4907	22.7246	21.661
Q949X9	0	22.7378	22.0733	22.9455	22.4753	22.0819	NA	22.7589	23.7655	23.3455	21.8876	22.1958	21.7174	21.8948	21.8079	NA	21.2568	22.148	NA	NA	22.3853	22.4331	NA	21.6966	23.5461	22.0826	22.7706	21.8153	22.0694	NA	22.8923	NA	21.6747	NA	21.7875	22.8893	22.4503
Q949Y0	0	22.9252	23.3608	22.4095	23.8673	24.1059	24.5819	24.4887	25.1688	23.8537	24.2976	24.1064	22.9491	24.7192	24.3247	24.4302	24.3104	23.3263	23.937	22.5229	NA	NA	24.9387	24.1341	24.9157	25.0462	24.2409	25.6741	23.2738	21.1415	22.9481	24.7324	24.9189	24.7244	24.5433	23.8971	25.2338
Q949Y3	0	21.3886	22.9009	21.7519	24.1793	23.5148	23.8822	23.3892	21.3033	23.2111	22.0294	22.7378	22.1336	24.3827	24.392	24.1269	24.1774	21.9098	24.7409	22.9914	23.3984	21.4501	22.4419	24.697	23.679	24.1618	25.0208	23.3524	21.2346	20.8467	22.4827	24.5353	22.9657	24.3047	24.3732	24.1265	24.3388
Q949Y5	0	24.7773	23.361	23.1204	24.2563	24.0432	24.2934	24.84	23.5517	25.9525	25.1235	24.506	24.2635	24.6312	25.232	24.7552	24.4318	25.307	24.2677	23.2665	23.1887	23.0394	24.468	25.5283	25.2024	24.7275	24.076	24.4094	24.2077	23.7894	25.0269	24.2747	23.8525	23.6973	25.7062	25.1937	24.7625
Q94A16	0	24.5037	23.5722	26.4554	NA	23.7881	23.5073	23.755	NA	NA	24.6178	25.1571	24.3892	NA	23.3423	NA	NA	23.4035	NA	25.2335	24.7505	24.5936	NA	22.6657	NA	23.6597	24.2867	NA	26.4846	26.5708	26.158	24.4601	NA	NA	NA	NA	24.662
Q94A28	0	23.6956	23.6329	23.3409	24.9434	25.0865	24.8512	24.8857	25.2356	24.654	23.7428	23.5477	24.1848	25.2941	24.6734	24.8072	25.2999	24.9779	24.1256	23.3927	23.2685	23.3072	24.0853	25.0842	25.1466	23.9251	24.314	24.7356	23.5119	24.0504	23.8326	24.9629	24.5967	24.0176	25.441	24.486	24.776
Q94A32	0	19.4248	19.4771	19.8127	18.9882	19.052	19.005	18.8791	18.9309	19.1042	20.0029	20.3887	20.644	19.8327	20.037	18.7755	19.7343	19.9621	20.0709	22.0364	22.7938	22.9555	19.6333	20.4379	18.7914	19.562	20.078	19.5434	20.0661	20.6142	21.136	19.395	18.9113	18.7668	19.6843	18.9495	18.9055
Q94A40	0	23.2121	22.1428	22.7254	23.166	23.1566	22.7113	22.4567	22.9925	23.6074	22.2429	22.7253	22.9414	22.0769	23.326	23.0622	22.4477	22.9625	23.1036	23.4019	22.426	22.1007	22.8938	23.1601	23.702	23.0953	23.5156	23.2693	22.2459	22.8931	22.56	22.4273	22.9399	23.0587	22.7516	23.4898	22.4106
Q94A41	0	24.5665	24.3984	23.6418	24.5765	24.483	24.8288	25.2153	24.8072	24.3398	24.4227	24.329	24.3916	24.9148	24.9266	24.8092	24.4858	25.1435	24.6368	24.2122	24.1093	23.6247	24.4906	24.8134	25.2003	24.2892	24.8354	25.1458	24.0153	24.614	24.3856	24.8609	24.9109	24.9424	24.4393	24.8105	24.0677
Q94A52	0	25.1915	24.1466	24.5587	24.6651	23.3011	23.7799	24.3097	23.9125	23.8368	24.6878	24.4631	24.8261	23.433	24.1846	24.0901	23.6721	23.7608	23.7733	24.8175	25.0563	25.7637	24.0618	24.2164	23.7894	24.3425	23.979	24.7094	23.663	24.6784	24.9508	23.534	22.3576	24.3318	24.0333	23.3439	24.438
Q94A65	0	24.9005	25.1586	23.939	24.8915	25.6302	24.8537	25.7852	25.9037	26.052	24.8247	25.2432	24.4166	25.2347	25.2118	25.8055	25.0663	25.8403	24.7516	23.4943	24.1536	23.4918	25.4642	24.5012	24.5551	25.4431	25.1464	25.5421	23.646	24.8446	24.8359	25.8912	25.4527	25.3736	24.9867	25.8329	25.6544
Q94A68	0	21.5259	NA	NA	22.3393	21.8663	23.306	22.6417	22.0504	23.1204	22.3801	NA	22.4497	24.2539	23.5879	24.1909	24.5384	24.1314	22.6879	22.389	21.8623	22.3895	22.4479	25.3363	25.2354	22.4287	25.4536	23.1022	NA	21.0618	23.5664	23.8517	24.2411	23.782	22.9414	24.1048	23.7759
Q94A78	0	23.7406	NA	NA	24.9421	24.5039	25.3878	25.3466	26.2125	24.2267	23.5978	NA	NA	25.1723	25.0017	23.9315	25.2731	24.1444	24.2077	NA	NA	NA	NA	24.1459	24.7026	23.4061	24.082	NA	NA	23.4991	23.0047	23.9964	24.8547	23.9865	24.0922	25.3586	24.3997
Q94A82	0	NA	23.4859	NA	NA	NA	25.0621	24.9377	NA	NA	24.0644	24.6412	23.6565	NA	24.6047	24.7224	NA	24.9044	24.4052	NA	NA	NA	NA	24.5839	24.3409	24.6872	24.6128	NA	NA	NA	NA	NA	NA	NA	24.9891	NA	NA
Q94A94	0	25.4688	25.3751	24.7899	26.0745	24.6611	25.7932	25.829	26.0992	26.3171	25.2756	23.7203	25.162	25.6373	25.812	26.2587	25.9011	25.9312	26.1376	24.9132	24.0416	23.75	26.2329	24.0964	25.7085	25.849	24.987	25.7719	23.5023	25.3554	25.5153	25.3781	26.0939	24.9521	25.0674	25.5052	24.3025
Q94A97	0	22.6529	21.5432	21.9616	21.9468	23.8149	23.8125	23.4283	23.4402	23.2002	22.8814	21.6685	NA	22.0197	24.4305	24.2185	23.5208	23.119	23.6576	22.0981	21.6996	NA	22.9069	22.8705	24.1501	22.0431	23.0974	22.0339	NA	21.7006	22.6917	23.4218	23.8712	24.6615	23.8325	23.8108	21.9545
Q94AD1	0	22.8119	23.2118	23.9043	NA	21.152	NA	21.5135	21.2649	21.2733	22.9635	22.5736	23.2405	NA	NA	NA	NA	21.4029	NA	24.0717	24.8871	25.9948	21.1187	21.3031	21.46	21.245	21.8252	21.1597	23.8328	24.8707	23.7941	21.0006	21.0176	NA	21.4275	21.4065	21.4415
Q94AG6	0	21.784	21.2717	21.61	22.9306	22.9561	23.1371	23.0695	22.39	22.9184	21.8416	21.6823	22.0228	22.4556	22.4545	22.3666	23.6872	23.1824	21.7125	21.8547	21.8906	21.6359	22.696	23.4031	23.4785	22.4673	23.0824	22.0416	21.7362	21.6117	21.6345	23.0492	22.855	22.4758	22.437	23.2349	21.8717
Q94AH6	0	NA	23.0103	NA	NA	23.4913	NA	NA	24.4948	22.8633	23.1313	22.9937	23.4133	24.1818	24.1738	24.3111	23.1515	24.2457	NA	NA	23.3199	NA	23.2615	NA	NA	25.1184	24.872	25.2394	NA	NA	NA	23.2499	23.0675	NA	23.9163	NA	24.1636
Q94AI6	0	23.0929	23.0053	23.1497	23.0442	23.803	22.8998	24.064	24.296	23.1104	21.9376	22.0724	NA	24.1904	22.3551	22.5193	23.6813	22.991	NA	21.5893	22.7215	NA	21.9658	22.0659	23.0058	22.894	23.7292	NA	NA	23.3832	22.121	22.7938	22.9304	22.3244	22.9084	23.7994	22.5594
Q94AI7	0	23.8254	23.6806	23.7608	25.2159	24.9272	24.0614	24.8966	24.3719	24.6855	24.0127	25.1211	23.8897	25.3725	25.1924	24.8369	24.7058	24.9293	24.3748	23.8844	23.4193	24.2006	24.8569	25.2813	24.9569	24.3089	24.0595	24.4886	23.6734	24.125	24.7256	24.8194	24.951	24.248	24.8285	24.9366	25.1782
Q94AM1	0	23.0811	22.5953	22.3135	23.63	24.0818	23.4927	23.7887	24.0505	23.976	22.7027	22.1022	22.9844	24.0624	23.6082	22.7521	24.1305	23.3514	22.9797	22.6048	22.575	21.7126	23.1586	23.8005	24.1099	23.3792	24.0714	23.0113	22.1141	22.8431	22.6361	23.1901	23.4548	23.2513	23.7993	23.7356	23.7419
Q94AP3	0	NA	23.7085	NA	24.9983	22.4944	25.0147	NA	NA	24.7326	20.8224	23.2407	24.2255	24.1246	22.402	22.6442	21.0022	21.0419	NA	NA	23.4634	24.0215	NA	23.9832	24.8251	NA	20.6703	23.1399	23.2701	22.774	NA	20.2862	20.6549	24.3568	NA	NA	22.4711
Q94AQ8	0	24.3459	23.6938	23.7043	24.5797	24.585	25.0413	24.8558	24.5614	24.142	24.5236	24.2383	24.2997	25.2559	23.9584	24.4047	25.2307	24.7797	24.9488	24.0868	25.5219	26.641	24.1808	24.9082	24.2067	24.9252	24.8089	25.0971	24.5361	24.5222	25.1021	24.9075	24.8896	24.6283	23.9162	24.7398	24.7845
Q94AR8	0	26.1233	25.8641	25.0795	26.5967	26.2891	26.3872	25.9972	26.6424	26.9074	25.7293	25.5476	25.8588	26.2479	26.0995	26.325	26.483	26.0613	26.2339	25.0837	25.3717	24.0638	25.7395	25.6385	26.0735	25.3546	26.0016	25.6284	24.9831	25.8346	25.7405	26.1656	26.6028	26.9902	25.9956	26.149	26.5691
Q94AT1	0	NA	22.5014	NA	23.1687	22.676	NA	NA	21.902	NA	NA	22.782	NA	24.7259	22.9891	NA	23.5841	22.309	22.8653	23.1157	NA	NA	NA	NA	NA	NA	22.3383	NA	NA	21.3606	NA	23.1532	22.9278	25.0809	24.5329	23.5451	23.072
Q94AU2	0	NA	NA	21.5337	NA	NA	21.5452	NA	23.4364	NA	21.8091	NA	NA	21.4032	NA	21.8476	NA	NA	NA	21.3629	24.5939	25.4543	NA	21.8313	21.4243	21.1221	NA	22.898	NA	21.6526	22.0523	NA	22.9835	20.9747	21.978	NA	22.366
Q94AU7	0	21.7309	NA	21.3628	23.0119	23.792	23.9243	22.7794	23.7083	23.6604	22.5401	NA	NA	24.192	22.1957	24.0035	22.9384	23.8418	23.1204	NA	NA	NA	NA	23.3668	23.2958	22.0245	23.1876	22.8991	NA	22.2777	23.7472	23.2864	22.575	22.8003	23.4847	23.6546	23.8456
Q94AW8	0	24.1284	24.5488	24.5723	24.6129	24.866	24.6462	24.1439	24.5547	24.8825	24.5417	24.7479	24.6036	24.5933	25.1046	24.8123	24.6397	24.9916	24.239	23.8702	25.0382	24.1547	24.8722	25.8778	25.2671	24.5244	24.9356	24.712	24.2093	24.7935	24.8035	24.3589	25.0036	24.4898	24.2704	24.8392	24.4543
Q94AX4	0	20.4186	23.3762	20.394	22.3421	20.6462	21.9399	20.6391	22.5193	21.9186	20.6659	NA	NA	23.1799	NA	20.4731	20.7669	21.867	21.8441	22.146	19.9853	20.3131	20.3839	21.4535	24.2206	NA	22.5303	NA	NA	NA	21.7769	20.4248	NA	20.8387	20.778	23.999	22.994
Q94AZ4	0	26.7445	26.4591	26.4256	27.4193	27.2487	26.9735	27.271	26.9123	26.5045	27.0208	26.8304	26.7254	27.2915	27.2842	26.977	26.747	27.0163	26.3767	26.6099	26.4554	26.3898	26.8214	27.2863	27.0133	26.6546	26.9797	26.5385	26.7542	26.9648	26.699	27.2625	27.2121	26.3954	27.3577	27.0093	26.6394
Q94B35	0	23.0376	23.0351	21.8927	23.7412	23.7422	23.9488	24.0831	23.925	24.4598	23.1064	22.9093	22.9254	23.3598	23.5758	22.6662	23.9399	23.8415	23.6046	22.2401	22.1828	21.968	23.2873	23.1317	23.1219	23.15	23.5312	23.6112	22.4348	22.504	22.9083	22.4326	23.4439	24.3434	23.4502	23.4827	23.3714
Q94B52	0	22.178	24.2936	NA	23.5533	24.5196	22.3056	22.2966	24.3329	24.6225	22.0011	22.2424	24.6782	25.1167	24.6394	22.2189	23.7366	23.9829	23.751	22.0053	NA	NA	23.6445	24.7352	24.5303	NA	25.2581	23.9934	21.6144	NA	NA	24.1631	23.8374	24.0505	24.1674	23.5544	23.6394
Q94B60	0	24.6475	24.0102	23.6798	25.8206	25.7321	24.7816	25.7685	25.6868	25.5106	24.3426	24.468	24.603	24.8947	25.5092	25.0406	25.4261	26.1542	23.9469	24.433	24.1565	23.0106	24.961	25.3907	25.4984	24.8411	24.4305	25.1253	23.332	24.5871	24.2363	24.2943	24.876	25.329	26.0025	25.7669	25.4052
Q94B78	0	22.7467	22.796	22.4693	24.1686	23.64	23.9244	23.9299	24.1675	24.3325	23.0089	22.9611	23.8949	24.6156	24.4314	24.1603	24.1503	24.7605	24.1663	22.5499	23.0383	21.9835	23.4752	24.655	24.2175	23.2688	23.979	23.7379	22.3273	23.3119	23.2519	23.9086	24.507	24.7183	24.3086	24.4206	23.8794
Q94BS2	0	24.8055	24.289	23.2233	25.5486	25.7369	25.0945	25.7464	25.5501	25.025	24.7136	24.6368	24.2723	25.45	25.8833	25.6934	25.5277	25.6962	25.6624	24.4377	23.6753	23.1418	25.191	25.8239	25.7883	25.3106	25.0428	25.2267	23.8397	24.6897	24.3397	25.9208	26.1403	25.536	25.7925	25.6733	25.5581
Q94BT0	0	21.1174	20.8841	20.8618	21.9379	21.1957	21.8688	19.9662	21.1247	21.9585	21.9311	20.1717	22.0412	23.1469	20.0768	21.8441	21.5656	21.8574	21.5751	21.5169	21.2452	NA	21.5091	22.6631	22.7028	21.9004	22.9939	22.2252	20.9206	20.3138	21.9073	19.9418	20.8201	23.633	21.9409	22.0836	21.6696
Q94BT2	0	26.2073	26.4041	24.9382	27.183	26.9145	27.5141	27.2299	26.9265	27.3674	26.3408	25.9742	25.3416	26.2841	27.3788	27.1663	26.8367	26.7207	26.8233	26.2534	24.9603	25.7997	27.1614	26.9099	27.4328	27.0267	26.5479	26.3193	25.4474	25.9143	25.9753	26.8848	26.682	27.1712	26.6915	26.5852	26.4191
Q94BT9	0	22.9436	23.6678	23.2493	25.3295	25.2782	24.156	24.9165	24.5149	24.9117	23.3165	23.5218	23.4409	25.2552	25.0728	24.4884	24.7699	23.9771	24.5691	23.325	21.5748	22.2736	24.5222	24.4253	23.9043	24.0485	24.1429	24.4325	24.394	23.0859	22.765	24.9676	23.2369	24.4676	24.8005	23.9297	24.6519
Q94BU8	0	24.5933	25.6294	NA	24.1383	26.1432	25.3463	24.5491	25.734	24.7571	25.8585	25.7948	24.4443	25.3586	25.7539	24.1373	25.9532	25.3497	25.7008	24.3145	24.0522	23.991	25.3138	26.0142	25.327	26.0885	26.6469	23.4906	24.1815	25.8705	26.1483	26.0022	25.9866	23.7284	26.2505	25.2822	26.5499
Q94BV4	0	NA	NA	20.6219	20.7896	21.7631	23.9124	21.0097	22.0596	20.579	NA	NA	22.13	24.0821	20.6619	NA	20.9067	NA	20.2639	NA	NA	22.0547	21.7812	21.6158	21.4178	NA	21.2946	20.8371	NA	NA	NA	20.6649	21.9475	21.9086	NA	20.7716	20.9496
Q94BY1	0	NA	NA	NA	22.4742	NA	NA	NA	23.5151	22.8655	NA	NA	NA	22.7303	NA	23.5574	NA	23.3277	NA	NA	NA	NA	NA	NA	23.6508	NA	23.4754	NA	NA	NA	NA	NA	NA	23.438	NA	NA	23.0966
Q94C48	0	19.1221	20.5939	NA	22.9998	20.4967	21.6889	19.6393	21.7555	20.6519	19.147	19.7056	21.64	20.8423	21.5785	19.9662	19.0453	18.3116	19.1135	19.763	19.4622	NA	20.5153	18.1567	22.3866	20.5128	19.4025	19.592	19.1864	NA	17.8757	21.6591	21.1755	23.5973	21.4033	19.3984	20.2532
Q94C59	0	20.3794	21.5668	NA	22.925	21.0971	21.2425	22.3426	21.5532	21.3683	22.5869	22.2861	22.5606	23.0789	22.3355	22.9599	21.5224	22.9141	22.1091	22.1751	22.035	22.1461	23.6275	21.7578	22.7968	23.1408	23.0284	22.9329	21.8937	21.7863	21.3375	22.8483	22.4374	23.1243	21.5237	22.5795	22.6034
Q94C69	0	22.1813	23.129	22.7127	23.443	22.4561	23.1198	22.3581	22.4114	23.4083	23.5634	21.9008	23.183	23.4963	23.5106	22.4048	22.0714	22.2046	NA	23.7453	23.2664	24.0312	23.5713	23.3975	23.5283	23.285	21.9741	23.5042	22.4806	22.6184	NA	22.3433	22.1631	23.3703	23.3065	22.1397	22.398
Q94C74	0	22.855	22.6878	22.7022	23.7085	23.8041	23.883	23.9111	23.535	23.6804	22.8344	22.7315	23.3477	23.6778	23.7438	23.7673	23.528	23.9286	23.3987	22.5335	22.1321	21.8194	23.5711	23.9162	24.0832	23.5595	22.7183	23.8932	22.6012	22.3329	22.2505	23.1657	23.3643	23.8359	23.8185	23.4056	23.713
Q94CD8	0	21.9383	22.3797	NA	23.2762	24.6232	23.1856	23.0592	21.9539	23.0815	22.5057	NA	21.5667	23.793	23.3603	23.0674	23.1365	22.7693	22.9239	NA	21.4723	NA	23.2107	22.9246	22.9537	22.5438	21.7491	22.025	NA	22.1441	21.3109	22.9096	22.8351	22.3578	22.6396	22.4881	21.8987
Q94CE3	0	21.0988	21.9533	22.3771	22.8304	NA	23.5799	22.6534	22.3914	22.3907	22.2829	21.6039	23.0111	21.9196	NA	22.5031	23.1767	22.2443	23.6532	23.3991	23.3999	21.8041	24.3191	22.6839	24.6749	24.5461	23.5525	23.4799	22.1089	21.6693	22.7007	22.4307	22.4223	22.5609	22.5758	23.6501	23.503
Q94CE4	0	23.4566	24.2606	24.0905	24.889	23.9939	24.51	24.2165	23.9691	24.5228	24.1619	23.6406	24.1279	24.8476	24.3619	24.3141	24.1232	23.8942	24.3809	24.4328	24.5796	24.4508	24.0481	24.8538	25.6329	24.1544	24.3144	24.6891	23.8554	24.3996	23.7841	24.2188	24.452	23.5739	24.178	23.9257	24.2246
Q94CE5	0	21.7909	22.3417	21.3107	23.9594	23.5896	24.0045	23.4861	23.654	24.0322	22.2986	22.5636	21.7641	23.9914	24.2817	23.5096	23.9041	23.5858	22.7807	21.6603	21.6906	20.5696	23.5009	23.5026	24.0521	22.5092	24.1627	22.734	21.5827	23.3496	21.8144	23.7872	23.595	23.1827	24.1168	23.3417	23.8129
Q94CF0	0	NA	NA	NA	22.6572	23.0876	NA	23.3362	23.5884	NA	22.5026	NA	22.5249	22.6541	23.3985	NA	NA	NA	NA	NA	NA	NA	22.9421	22.8517	23.4235	22.9313	22.8967	NA	NA	NA	NA	NA	23.4505	22.6764	NA	23.1374	23.3875
Q94CJ5	0	23.2381	22.3177	23.0586	24.3512	24.7019	24.2804	23.9117	24.7162	24.1004	22.1721	23.7738	22.8695	24.0353	24.3348	24.4703	24.346	24.8329	23.568	23.2769	22.3284	22.5965	24.8569	25.4387	25.3263	24.6649	24.7678	24.432	22.198	22.9273	22.8964	24.5292	24.8774	23.9705	23.8878	24.3524	23.851
Q94CL6	0	NA	NA	NA	22.7482	NA	NA	NA	NA	24.5734	NA	NA	NA	22.8286	23.1709	22.5023	23.111	NA	NA	NA	NA	NA	NA	NA	24.9069	NA	NA	22.3776	NA	NA	NA	22.3334	NA	22.8793	22.8156	NA	NA
Q94EG6	0	26.8764	26.7681	26.2152	27.6332	27.7782	27.5777	27.9523	27.5781	27.5473	26.8492	26.9946	26.9308	27.2416	27.4437	27.2063	27.1179	27.6916	27.4646	26.2873	26.1678	25.5427	26.9163	26.505	27.3834	27.0722	26.9591	27.2052	26.5534	26.6184	26.5712	27.4688	27.4911	26.753	27.5289	27.5983	27.5661
Q94EH2	0	23.6179	23.8183	24.8306	23.5673	23.9749	23.9025	23.6391	24.5169	24.2466	23.502	23.7057	23.779	23.6578	24.4826	23.5916	24.688	24.3207	NA	24.2711	24.4393	25.0783	22.9248	23.7059	24.0399	22.6199	23.8042	23.344	24.1311	25.0679	24.6564	23.7356	23.9484	23.4038	24.1686	23.1682	24.3003
Q94EH8	0	22.0218	22.028	22.6577	NA	22.43	NA	21.9079	NA	NA	22.6915	22.8383	22.4483	NA	23.1832	NA	22.7411	22.6461	22.9867	24.0935	24.4954	23.3109	NA	23.9463	22.1559	NA	NA	NA	NA	23.0537	NA	NA	NA	NA	21.7966	22.7361	NA
Q94EJ6	0	22.0523	22.6373	23.4462	20.9076	20.517	20.6588	21.3516	21.4959	21.3347	22.3661	23.0473	22.6472	21.9739	22.3649	21.5351	22.1152	22.1238	21.7485	23.8483	23.8252	24.2068	21.6149	22.1189	20.8982	21.7981	21.3105	21.7419	23.1217	23.8894	24.1491	21.5253	22.1712	21.5315	22.4347	22.2483	21.9047
Q94F00	0	23.5694	24.2716	22.1614	25.0523	25.2366	24.4622	25.0376	24.9437	25.0957	22.9075	23.718	24.2029	24.3478	24.5595	24.467	24.9647	24.8695	23.2799	23.3341	21.9284	21.9819	23.5576	24.8258	24.7494	23.652	23.6955	24.3357	22.1189	23.0886	22.3943	24.6953	24.0907	25.3358	24.8305	24.7465	24.344
Q94F08	0	21.5324	NA	22.8561	24.3068	23.5103	23.2312	21.7139	NA	22.2072	NA	23.1312	23.4359	22.4216	21.6998	22.5414	20.8486	22.8566	23.2964	21.0444	NA	22.0903	21.4298	NA	21.7688	21.1955	23.0088	23.3068	21.7714	22.6881	23.4902	21.4336	21.7237	21.9173	21.5498	24.5346	22.881
Q94F09	0	22.3237	22.1707	22.5783	22.6046	23.1816	22.9901	22.6489	23.0563	23.1006	22.3392	22.662	22.866	22.7532	23.627	23.1105	21.6737	22.6027	22.5896	NA	23.8451	22.533	24.3421	24.1922	23.1587	22.8428	23.5047	22.6674	22.4	23.0998	22.449	23.1133	23.5957	22.4964	22.7545	22.9848	23.6895
Q94F49	0	26.1744	26.2492	28.0186	23.5237	NA	21.7542	22.9748	21.1447	23.2504	26.3749	27.397	27.3741	NA	22.9397	22.6339	24.3433	24.7011	24.0005	26.5988	28.4641	29.5698	21.6078	24.372	24.4931	22.8689	24.3309	24.6374	26.3324	28.8277	28.7024	21.0185	21.7968	NA	24.363	25.2367	23.8241
Q94FN2	0	NA	NA	NA	22.843	23.0784	21.8527	22.897	23.7796	23.2287	NA	NA	NA	23.043	23.5535	23.2486	23.7168	24.3236	23.5735	NA	NA	NA	NA	23.0032	23.1943	NA	22.6971	NA	NA	21.6833	NA	22.14	22.3725	NA	22.8217	23.0334	24.0937
Q94FY7	0	NA	NA	NA	23.0402	NA	22.3007	NA	22.9089	NA	NA	NA	22.6688	NA	NA	NA	23.0641	23.0618	NA	22.6543	NA	NA	22.9316	23.7743	22.2612	22.704	22.073	21.9219	NA	NA	NA	NA	NA	23.6811	22.8941	22.6505	NA
Q94II3	0	22.0036	23.3808	24.1662	21.8977	21.4252	21.896	22.0467	21.1345	22.1668	22.8029	22.5073	22.9319	22.8516	22.3199	23.3249	23.0307	22.0122	22.5443	24.0667	23.4613	25.0584	21.8871	23.2006	NA	22.0009	21.8099	22.8823	23.0548	22.6772	23.6591	23.0649	23.4482	22.9368	21.6456	21.9827	22.2666
Q94JQ3	0	22.9507	22.8163	22.2997	24.1189	24.5633	24.1892	23.8581	23.7473	24.6381	23.4494	23.8563	23.3089	23.6617	24.8929	23.8288	24.4143	24.3448	23.9768	22.5042	22.9727	23.0426	24.4868	23.4725	24.2415	24.2687	24.4531	24.0322	22.9682	23.2105	23.443	24.578	23.9252	24.7757	24.0636	23.9689	24.4405
Q94JQ4	0	27.2312	27.0189	26.3169	28.4046	28.2044	28.2584	28.2825	28.0272	28.0603	27.5104	27.0454	27.3731	28.2043	27.9444	28.1043	28.0664	27.9122	27.8881	26.7315	25.8473	25.9859	27.7475	28.1091	28.0832	27.7927	27.9258	27.9319	27.0065	27.5451	27.0987	28.4987	28.2681	27.5431	28.204	28.1938	28.128
Q94JT5	0	23.1796	NA	NA	22.511	NA	NA	24.1867	24.0798	22.9384	NA	23.3065	22.1564	21.7955	25.2263	NA	NA	22.9629	23.8752	NA	NA	NA	22.9257	22.5544	22.9939	24.7603	NA	NA	NA	NA	NA	22.6654	22.0714	22.8819	NA	22.3641	23.8269
Q94JU3	0	24.0848	24.1699	22.6502	24.4573	23.8944	23.009	24.8272	24.6262	24.6166	24.2054	24.0598	22.9392	23.7759	24.4989	24.5945	24.0341	23.1338	24.1152	23.8093	24.7332	22.54	24.9088	24.5742	24.5885	24.3939	24.852	23.7219	22.289	24.1903	24.1243	24.3761	24.4487	23.6793	23.6049	24.5461	24.2923
Q94JW0	0	22.3769	NA	NA	22.0661	22.2294	22.3336	24.0335	24.1864	23.2697	22.6557	22.1523	NA	22.4225	22.3087	23.4155	23.1268	23.3051	23.6215	NA	NA	NA	23.0793	21.8413	23.1241	22.2289	23.705	NA	NA	NA	NA	23.8189	23.7543	22.5947	22.4284	22.8963	24.0308
Q94JX5	0	23.1068	23.6739	21.4171	24.1321	21.9072	22.6697	23.7213	23.1924	23.1902	22.6098	23.1856	21.9203	23.7111	23.4607	21.4406	23.8863	23.3874	21.9732	NA	21.9562	NA	24.5769	24.0834	23.7562	23.361	24.1384	22.6881	NA	NA	NA	23.6528	NA	23.6665	24.5878	22.1485	23.9764
Q94JX9	0	23.511	24.1374	23.5582	24.1137	23.7944	23.5592	23.8421	23.8429	23.5992	23.0951	23.1411	22.8956	23.104	24.1899	23.7592	23.3183	24.3217	23.02	23.4703	23.2055	22.4667	24.0657	23.507	24.0664	24.6073	23.8292	24.4454	23.4273	23.4017	23.9374	24.2446	23.6989	23.1091	23.7322	24.0319	23.4983
Q94K05	0	23.3943	23.2202	22.9447	23.9773	24.3669	24.3923	23.9292	24.0546	23.8769	23.1257	23.2163	23.1334	23.9773	23.7586	23.7079	23.9257	24.2139	23.5439	23.232	23.0253	22.6227	23.193	24.2689	24.3934	22.9951	24.0503	23.7891	22.9254	22.9952	23.5858	24.4321	23.6777	23.5274	23.899	23.8179	24.2722
Q94K07	0	22.7049	23.992	25.2099	22.9956	24.2548	22.6867	23.0091	23.4112	23.0566	23.5314	25.0103	23.8581	23.019	23.5542	23.5467	23.3546	22.9426	22.9818	25.8114	26.3449	26.3155	22.0534	23.3215	22.4825	22.5843	22.9356	23.5975	26.0517	24.2961	25.3204	NA	22.2159	23.1352	22.9925	22.3198	23.1444
Q94K71	0	26.1316	25.8084	24.7687	27.1986	26.4331	26.0127	26.927	27.202	26.6617	26.3463	26.8615	26.4245	27.0775	26.8686	26.6379	27.0527	26.7685	26.9292	26.0965	25.4147	25.2165	27.2071	27.4611	26.9704	26.7986	27.3523	26.6898	26.2705	26.2058	25.8951	27.3699	27.0371	26.7673	27.699	27.1859	27.0033
Q94K73	0	23.0179	22.6966	21.4652	24.2909	24.1825	23.6414	24.0027	23.731	24.0283	24.0652	22.7714	23.8181	24.401	23.5015	22.7539	23.3227	23.5286	23.1542	22.2181	23.2411	21.9335	24.2316	23.7087	24.447	23.6582	23.6796	24.4767	21.8882	23.5263	22.9895	24.0211	23.7914	22.8463	23.6557	22.5655	23.7666
Q94K75	0	25.8802	25.9679	25.4801	23.7403	24.112	24.4446	24.5567	24.7145	22.7449	25.7396	24.89	25.612	24.4514	23.2589	24.1769	24.0104	24.0412	23.8827	26.4561	26.601	27.136	23.1637	23.8321	23.7496	24.0199	24.1705	23.6069	26.2111	25.7654	25.3687	24.0473	23.8507	23.9656	23.3202	24.2877	23.9956
Q94K80	0	21.6332	22.8537	22.7572	23.7026	NA	24.4764	21.1297	NA	23.3967	NA	23.7168	23.3455	NA	22.9585	NA	NA	21.9045	NA	21.7075	22.5291	22.9724	21.0768	23.1429	23.6757	NA	NA	NA	22.4984	NA	NA	21.0676	NA	23.7768	22.0377	NA	NA
Q94K85	0	23.3224	23.4975	NA	24.6492	24.6282	24.5397	24.9071	23.9311	23.7305	NA	NA	NA	23.4088	23.3392	23.6189	24.0231	23.4205	23.2582	NA	NA	NA	23.1946	23.2109	23.5073	22.7913	22.8642	22.9857	23.7728	23.503	23.3444	23.3505	23.2563	23.1659	23.4764	23.2465	23.5564
Q94KD0	0	21.4581	23.2334	NA	21.9401	NA	21.7297	NA	22.2994	21.5067	NA	NA	NA	24.1234	22.4465	22.1354	NA	21.4714	NA	NA	NA	NA	21.2864	NA	21.7678	21.68	NA	21.263	NA	NA	NA	21.5167	NA	23.6849	NA	NA	NA
Q94KE2	0	22.0913	23.9156	22.4289	24.1775	21.6509	22.2329	22.2173	22.4091	22.2315	22.3611	23.1048	22.6893	23.9503	22.148	21.9476	22.1622	22.1421	21.8422	NA	23.9768	23.7206	22.1948	21.7075	22.7209	22.2253	21.7058	23.1325	23.4593	23.2937	NA	22.0379	22.4657	21.9655	22.0506	22.0982	22.0702
Q94KI8	0	NA	NA	23.3358	NA	22.745	NA	NA	23.1204	NA	NA	NA	NA	NA	23.8923	24.2514	NA	23.5103	NA	22.5162	NA	22.4623	NA	24.2838	23.3932	NA	23.6024	NA	NA	NA	NA	NA	NA	NA	NA	NA	NA
Q95748	0	22.044	21.7544	21.8113	23.6767	23.6858	24.2419	23.3408	23.5149	23.939	22.7805	22.9075	21.9811	23.9469	23.6151	23.0098	24.0266	23.4477	23.4967	22.277	22.0971	21.6533	22.6058	23.2102	23.68	23.2808	23.6907	21.9945	21.8154	21.7892	22.4612	23.2528	22.5967	24.138	22.988	23.6738	23.5672
Q96242	0	23.8866	23.6017	23.1324	25.2833	24.3388	24.8303	25.0813	25.1335	24.5319	24.4193	23.9884	24.2788	25.401	25.3241	25.344	25.2312	25.3496	24.9002	23.5239	23.4475	22.6877	24.1068	24.5949	24.7091	23.6481	24.6597	24.3574	24.1027	24.595	24.5133	25.4768	25.5762	24.831	25.2527	25.0796	25.4765
Q96250	0	NA	20.9398	20.199	23.7035	23.0266	23.4184	23.88	23.9064	23.091	21.1078	19.4548	22.2638	24.2466	21.623	23.8851	24.1465	23.3493	22.5822	21.0542	21.378	NA	21.7254	24.3648	23.7787	19.6771	22.8554	21.0401	20.7867	22.2753	21.9975	23.4152	24.0276	23.3279	23.1103	23.7702	23.4079
Q96251	0	21.9521	22.9624	22.1356	24.5762	23.8131	25.0328	24.1898	23.7388	23.6643	23.0847	22.3519	22.7744	24.5762	24.7414	24.0963	24.6371	25.0988	23.8107	23.0808	23.0948	22.2851	22.9389	23.7837	24.6345	22.8424	23.6927	24.0328	22.338	23.3166	22.5919	23.3991	23.7483	24.5968	24.6187	24.8656	23.1406
Q96252	0	26.6723	25.5519	25.98	27.5652	27.8947	28.443	NA	28.6105	27.5662	27.0569	28.146	25.7764	28.6389	26.1075	27.5104	27.4604	27.1815	27.053	26.4994	26.8976	25.1389	26.7868	26.6061	26.4924	26.5132	27.6413	27.9701	26.6041	27.1067	26.8923	27.8187	25.7373	25.6965	27.9277	26.3131	28.0414
Q96253	0	21.4423	22.6967	21.4831	24.0661	22.5058	22.9588	22.4499	22.2625	24.5331	21.0474	24.0981	22.5506	23.746	21.7038	22.5865	22.2172	22.7976	22.5278	22.0798	22.0146	21.6733	23.0821	23.7903	24.5376	22.0437	22.4714	23.3824	22.0918	22.2765	21.4722	23.4185	22.5419	22.7322	23.2356	21.6692	22.5876
Q96254	0	24.5443	24.858	22.504	25.8088	24.7282	24.4238	24.9129	24.3775	24.1843	24.1058	24.701	24.562	25.7595	24.667	24.4275	24.7856	25.2472	24.6684	22.9913	23.7766	21.9129	25.2537	24.4509	23.4892	24.2462	25.2296	23.9979	23.9879	23.3744	24.6463	25.8352	25.3838	25.2537	26.0391	25.4392	24.9201
Q96255	0	24.1821	24.6562	23.4927	25.1543	25.7302	25.4698	25.2949	25.6871	25.9385	24.8608	24.7975	24.4813	25.6762	25.4866	25.5314	26.1827	25.731	24.9032	23.0633	24.2366	23.5012	24.9583	25.0778	25.5223	25.1369	25.5789	25.2967	23.8235	23.9916	24.5804	25.4965	25.4026	25.2596	25.695	25.7962	25.6343
Q96262	0	21.7385	23.0017	21.1508	24.0195	22.467	23.8706	22.7984	23.0352	23.1	22.8298	22.7562	23.4215	25.3766	24.0736	24.0831	23.4809	23.6664	23.3725	23.7827	23.681	23.2944	24.8231	24.5089	24.8072	24.5376	24.6504	24.2872	23.5029	23.0512	23.0613	24.1672	24.1987	24.6534	23.7879	23.6992	23.9523
Q96266	0	26.5602	26.646	26.2007	27.3745	27.7693	27.8951	27.3372	27.459	27.6871	25.7848	25.8128	25.5776	27.0047	26.5641	26.4664	26.6229	27.1793	26.2867	25.5658	24.7914	24.6707	26.0703	27.0981	26.8552	26.116	27.1437	26.1853	25.2988	25.733	25.8982	26.5191	26.4103	26.0208	26.9388	26.9282	26.3954
Q96283	0	22.8051	22.5132	NA	24.26	23.8795	23.3725	23.8121	23.6569	22.8732	23.5218	NA	NA	25.027	23.2093	22.8845	24.4535	24.7725	22.4966	NA	NA	NA	23.4375	23.4467	22.726	23.6178	24.7043	22.75	NA	23.7083	23.1721	23.2544	23.0752	23.1862	24.5852	23.2822	23.5339
Q96291	0	27.0352	25.8919	26.1077	27.5786	27.7335	26.1993	27.8157	27.7043	27.9857	26.9082	27.0061	27.2769	28.2477	26.3779	27.2351	27.9222	27.7106	28.026	26.4232	26.5047	25.8226	27.7351	28.2547	28.2254	27.8367	28.1744	27.8001	25.432	27.1216	27.0329	27.7266	27.454	27.6872	27.855	28.1237	28.1476
Q96292	0	24.7983	24.4165	23.876	24.787	25.4135	24.088	24.7807	25.3468	25.0117	24.2081	23.7305	24.8156	25.9409	23.9469	23.9469	25.7207	25.4423	24.9662	24.9233	23.9417	NA	25.5397	24.4371	24.0733	24.963	25.7595	24.7365	24.6433	23.4354	23.9156	23.9293	23.818	25.6566	25.6008	24.0966	25.0923
Q96293	0	24.2882	24.4563	24.4421	NA	25.5704	25.4521	NA	25.0177	24.8164	23.8757	24.0476	24.0959	25.8467	25.1214	NA	24.7548	24.0793	25.3999	24.7756	25.1342	24.0066	24.5994	25.3128	25.548	24.8102	25.5681	25.1867	NA	23.6369	24.3242	24.6789	25.0777	25.4187	25.7419	24.5804	25.5206
Q96299	0	24.5459	23.8777	23.532	24.5016	25.065	24.415	24.6718	24.3915	24.4893	25.1962	24.8982	23.8786	24.3918	24.902	24.5452	25.3392	25.0569	24.8414	24.0305	24.2708	23.5467	24.994	25.484	24.242	25.4331	24.9398	24.8919	23.9647	24.4641	24.7785	24.6034	24.6886	24.5063	25.5762	25.3386	25.1992
Q96300	0	23.1094	23.0049	23.7576	24.6001	24.5243	24.973	23.4859	24.7856	24.4751	23.9404	24.0071	24.0277	25.6883	25.131	24.1673	24.4194	24.0582	24.0466	23.856	22.9614	23.7422	24.9078	24.7562	24.4707	24.6153	25.274	23.5077	24.068	23.8083	23.5629	24.1139	25.1878	24.8367	25.2382	24.8497	24.3974
Q96321	0	NA	NA	NA	22.1263	23.9884	23.4411	21.194	23.4753	22.5224	NA	21.7245	20.877	22.1816	22.2912	23.4427	22.9053	21.9642	21.5321	22.0621	21.1924	21.6996	21.9179	23.9644	23.5864	21.4353	22.8116	22.3933	21.1131	21.6781	22.4836	21.9321	22.7196	22.0127	23.6131	23.2445	22.0204
Q96327	0	24.6731	24.3922	23.7007	25.496	24.902	25.3332	25.3042	25.2136	24.9201	24.6748	24.6214	24.9847	24.8323	24.9723	24.8743	24.4589	24.9708	24.5589	24.2762	23.7086	23.5041	24.823	25.5219	25.2243	25.2015	24.9504	24.7234	24.7097	24.4523	24.4158	25.5554	24.7664	25.6314	25.4194	24.7682	24.8719
Q96329	0	23.2397	23.8662	NA	23.3402	25.2438	25.1391	23.7134	25.0275	24.3304	24.1741	NA	23.3038	24.5973	25.5238	24.3302	25.5991	25.0338	23.8281	NA	NA	NA	24.4154	25.6318	25.307	25.3238	25.7055	22.9023	NA	22.8846	23.0279	25.1251	24.9786	24.3608	25.1137	24.5482	24.4303
Q96330	0	NA	NA	20.4909	20.3852	20.9328	21.619	21.7138	22.3981	23.1382	NA	20.8013	NA	23.3257	23.3136	21.849	22.8422	24.0858	22.3871	20.2389	21.1393	NA	20.7628	22.9302	23.7652	21.8055	24.1091	21.2271	NA	22.1826	20.2244	21.9823	21.7444	20.9963	22.4649	21.7753	22.4887
Q96500	0	25.0819	25.4076	24.4151	26.8685	26.712	26.584	26.1188	26.0376	25.5163	25.7687	24.5588	25.9019	26.3798	26.0094	25.5508	26.0615	26.2292	25.1326	25.203	25.0398	24.0655	25.7984	26.4227	26.1916	25.9583	26.0324	25.1363	24.5905	24.888	24.2923	26.2	25.8784	25.6415	26.3442	26.0611	25.3958
Q96514	0	NA	22.2203	NA	24.1795	22.7418	22.9431	22.7832	23.3306	22.8013	NA	NA	NA	23.1368	22.5075	NA	23.9909	NA	22.7119	NA	22.0136	NA	22.8949	23.7773	23.1449	23.0404	23.4563	NA	NA	21.9563	21.8814	22.7858	23.3963	22.739	23.2652	22.4972	22.3347
Q96520	0	26.2347	24.413	26.5696	NA	22.7421	22.4166	23.2487	24.1873	23.6252	26.3963	25.7855	25.9473	23.5907	NA	23.3412	22.9122	24.3461	24.1286	25.5277	26.0864	27.1201	22.4179	23.0729	23.1993	NA	23.1517	NA	22.0795	26.9982	27.1932	22.5215	23.2237	22.5794	23.032	24.7062	24.4892
Q96528	0	23.4378	22.5913	22.9405	23.0532	24.491	23.8621	23.6935	24.9012	24.638	22.5707	21.8407	21.9178	23.4384	23.473	23.7483	24.2278	23.9314	23.7214	NA	21.2377	21.7201	21.4048	24.2332	24.2272	22.418	24.4378	22.9529	22.6768	22.5955	24.0463	23.5926	23.158	22.7055	24.1953	23.8558	24.1326
Q96529	0	23.9121	23.5078	23.161	25.0492	25.0863	25.2257	24.8392	25.2832	24.6397	24.4644	24.0708	24.4741	25.3049	24.9419	25.0976	25.3511	24.9892	25.0751	23.852	23.5115	22.0902	24.8241	25.1999	24.6779	24.2683	25.4746	24.6486	22.9208	23.1092	23.4686	25.0635	24.722	25.0462	24.8714	24.9036	24.267
Q96533	0	25.0105	25.0736	24.5379	26.352	26.2545	26.4214	25.8896	25.7414	26.1376	25.2077	25.3083	25.5452	25.7374	25.8328	26.0085	25.7827	25.9798	25.859	24.7621	25.0779	24.442	25.9212	26.0582	26.1609	25.8452	25.9385	25.693	24.4785	25.5623	24.6232	26.3996	26.2065	25.9072	25.6682	25.5067	25.7074
[truncated: 1,112 more rows]
