# Supplementary material for: Protein nonadditive expression and solubility contribute to heterosis in Arabidopsis hybrids and allotetraploids
Source: Front Plant Sci. 2023 Sep 14;14:1252564. doi: 10.3389/fpls.2023.1252564 (PMC10538547; doi:10.3389/fpls.2023.1252564)
Supplement: Supplementary file 3 [file Table_2.xlsx]

## Sheet: supp_2_fdr
upplemewntary Dataset 2. Peptide quantification in allotetraploids and their progenitors
Protein	q-value	Allo 738 Insoluble 1	Allo 738 Insoluble 2	Allo 738 Insoluble 3	Allo 738 Soluble 1	Allo 738 Soluble 2	Allo 738 Soluble 3	Allo 738 Whole Cell Extract 1	Allo 738 Whole Cell Extract 2	Allo 738 Whole Cell Extract 3	A. arenosa Insoluble 4	A. arenosa Insoluble 5	A. arenosa Insoluble 6	A. arenosa Soluble 4	A. arenosa Soluble 5	A. arenosa Soluble 6	A. arenosa Whole Cell Extract 4	A. arenosa Whole Cell Extract 5	A. arenosa Whole Cell Extract 6	A. thaliana Insoluble 7	A. thaliana Insoluble 8	A. thaliana Insoluble 9	A. thaliana Soluble 7	A. thaliana Soluble 8	A. thaliana Soluble 9	A. thaliana Whole Cell Extract 7	A. thaliana Whole Cell Extract 8	A. thaliana Whole Cell Extract 9	A. suecica Insoluble 10	A. suecica Insoluble 11	A. suecica Insoluble 12	A. suecica Soluble 10	A. suecica Soluble 11	A. suecica Soluble 12	A. suecica Whole Cell Extract 10	A. suecica Whole Cell Extract 11	A. suecica Whole Cell Extract 12
Aa03g010300.1	0	NA	NA	NA	26.0009	26.6299	27.6705	26.1804	NA	NA	25.8685	NA	27.0677	26.3623	26.9807	26.6701	27.043	28.0123	26.5819	NA	NA	NA	NA	NA	NA	NA	NA	NA	25.9988	NA	25.497	26.0299	NA	26.3659	NA	NA	NA
Aa04g022400.1	0	25.805	25.5929	24.3667	25.8942	25.7416	25.9278	24.8985	24.6878	24.929	24.8647	26.1039	26.2482	25.5407	25.1812	25.9021	25.6494	26.1307	26.2127	NA	NA	NA	NA	NA	NA	NA	NA	NA	25.0682	24.6334	24.8021	25.7952	26.5239	25.4531	25.9648	25.6497	25.5344
At01g070370.1	0	24.4254	25.0836	23.6997	26.4198	26.3087	26.257	26.2305	25.0694	25.3876	26.7228	27.0512	26.7945	27.9426	27.4555	27.884	27.9419	27.1599	27.5962	NA	NA	NA	NA	NA	NA	NA	NA	NA	24.7602	24.3057	25.1966	24.8559	25.1497	25.1231	25.0539	24.7814	25.4572
At01g070520.1	0	26.0766	26.037	23.8971	25.8804	27.0094	25.7205	26.0476	26.7301	25.9822	NA	23.5175	NA	NA	NA	23.6455	NA	NA	23.7337	NA	NA	NA	NA	NA	NA	NA	NA	NA	24.0955	23.5399	23.5338	23.76	23.4073	23.7663	NA	NA	23.7523
At01g071060.1	0	25.1524	NA	24.4661	26.4939	24.9499	25.6363	26.2701	26.293	26.1569	27.4446	26.6688	27.8801	27.0786	26.8989	26.6429	27.6575	26.8888	27.5593	NA	NA	NA	NA	NA	NA	NA	NA	NA	24.9358	25.7561	25.9408	25.6612	24.8407	25.0371	24.7978	25.8806	24.3899
At01g071240.1	0	24.9721	25.7805	NA	25.0552	25.899	25.9435	NA	24.5379	25.0306	26.0455	25.6202	26.0685	26.4623	NA	NA	26.732	25.1918	25.6644	NA	NA	NA	NA	NA	NA	NA	NA	NA	NA	NA	NA	NA	NA	NA	NA	24.625	24.789
At01g071270.1	0	24.6476	25.2028	25.2524	25.8335	26.2787	26.0452	25.9116	25.7105	25.7613	26.6285	26.9064	27.0004	27.2055	27.0402	27.3174	26.8863	27.5708	27.3347	NA	NA	NA	NA	NA	NA	NA	NA	NA	25.9525	26.6209	26.4902	26.8952	27	26.5188	26.8665	26.6411	25.4009
At01g071640.1	0	NA	NA	25.1196	NA	NA	NA	NA	NA	NA	27.4061	NA	NA	NA	27.2374	26.7822	27.5888	NA	26.3375	NA	NA	NA	NA	NA	NA	NA	NA	NA	NA	NA	NA	25.5434	23.8409	NA	NA	25.6319	NA
At01g071650.1	0	NA	NA	21.8543	24.5704	NA	NA	23.4523	NA	NA	21.5969	24.7377	25.4689	25.5897	24.218	25.5243	24.4574	NA	NA	NA	NA	NA	NA	NA	NA	NA	NA	NA	24.9304	NA	NA	NA	24.6215	NA	NA	NA	24.8187
At01g071730.1	0	NA	23.5968	NA	23.3584	24.22	23.1788	23.7914	NA	23.3467	25.459	25.6834	26.694	25.6427	26.1549	26.3091	26.3828	26.004	26.4388	NA	NA	NA	NA	NA	NA	NA	NA	NA	23.5222	23.4314	24.2253	23.8051	23.7334	24.0165	24.881	23.936	23.8448
At01g071810.1	0	27.0365	26.3562	26.6633	27.7033	27.6658	28.0544	27.8963	27.6127	28.1942	28.8408	29.024	29.1893	29.38	29.1947	29.579	29.3816	28.9243	29.1487	NA	NA	NA	NA	NA	NA	NA	NA	NA	26.6508	26.9543	26.6829	27.6	28.036	27.1963	27.4105	27.8003	27.6525
At02g009780.1	0	27.5458	27.741	27.3799	28.8151	26.5128	27.9349	27.1862	27.6628	28.3963	NA	NA	NA	NA	NA	NA	NA	NA	NA	29.1148	27.7795	28.9063	29.7521	26.4996	29.8659	29.4936	29.6225	29.8078	26.6241	28.2906	27.9498	27.4686	28.6774	28.3517	28.8199	28.7425	28.514
At03g000010.1	0	27.1988	26.9164	26.8778	27.0302	26.5912	27.3634	26.748	27.1253	26.6728	26.4491	27.8117	27.7577	26.9837	26.6416	26.9912	27.2089	27.2214	27.2253	NA	NA	NA	NA	NA	NA	NA	NA	NA	26.6864	26.0666	26.2688	25.8121	25.5891	25.4989	25.2053	25.1346	25.4886
At03g000040.1	0	26.8226	27.2089	24.1547	26.7637	24.6264	28.48	28.4851	25.2174	28.1278	25.3269	24.8221	25.4692	25.8867	26.8177	25.3893	24.2852	24.9622	26.6918	NA	NA	NA	NA	NA	NA	NA	NA	NA	24.5709	25.8484	25.4058	26.86	25.7417	25.6472	26.0294	26.8034	NA
At03g000060.1	0	23.8865	24.191	24.4064	25.1422	25.5222	25.3087	25.2113	25.5259	24.7536	24.1535	24.1446	24.0559	24.9701	24.9203	24.6339	25.0759	25.7547	24.8061	22.8597	22.4926	23.1823	22.841	23.9803	23.402	23.7224	23.3367	23.8854	24.0261	23.7446	22.9186	25.2472	25.1793	24.8702	25.7384	24.7397	24.5907
At05g041930.1	0	NA	NA	NA	24.512	NA	NA	NA	NA	NA	NA	NA	NA	NA	NA	NA	NA	NA	NA	NA	24.8386	26.3071	25.8446	25.6504	25.2698	24.9824	26.0302	25.5035	NA	NA	NA	NA	NA	NA	NA	NA	NA
CONTAMINANT_ENSEMBL:ENSBTAP00000016242	0	23.9268	23.4835	23.1854	24.8471	23.632	24.9117	26.8747	NA	23.6389	24.1545	NA	24.6937	24.8909	25.5952	26.2506	25.9179	26.2624	NA	NA	NA	NA	NA	NA	24.4348	23.6629	23.9491	24.1855	NA	26.1326	23.0411	24.578	24.9821	26.366	25.3988	23.9277	26.1864
CONTAMINANT_P00761 SWISS-PROT:P00761	0	32.7325	32.3337	30.9397	30.4986	31.4235	30.4288	30.7363	31.1579	30.5339	30.2914	31.2252	31.5971	30.3813	30.1555	30.1516	29.7726	30.9605	30.9226	30.6984	32.1638	30.3784	30.2324	30.7267	30.6473	29.858	29.9838	30.2772	31.3685	31.8196	31.4686	30.6247	30.1255	30.781	30.4931	30.3436	30.6573
CONTAMINANT_P04264	0	25.621	25.6256	NA	NA	NA	NA	NA	NA	NA	NA	24.4777	24.4867	NA	NA	23.2036	23.5926	NA	NA	25.1538	24.4545	NA	NA	NA	NA	NA	NA	NA	NA	29.3333	NA	NA	NA	NA	25.9658	NA	25.2345
CONTAMINANT_P13645	0	26.9201	26.8518	25.7677	NA	NA	NA	NA	NA	NA	NA	26.9606	25.8029	NA	NA	NA	26.8075	NA	NA	26.7366	NA	NA	NA	NA	NA	NA	NA	NA	NA	27.6275	NA	NA	NA	NA	NA	NA	NA
CONTAMINANT_P35527	0	26.0256	24.7635	NA	NA	NA	NA	NA	NA	NA	NA	NA	NA	NA	NA	24.24	NA	NA	NA	26.0416	25.7098	NA	NA	NA	NA	NA	NA	NA	NA	29.2726	24.0486	NA	NA	NA	26.9417	NA	NA
OG0000019	0	NA	23.687	NA	23.8493	24.1984	23.9496	24.0844	24.3482	22.7968	24.9184	24.5773	24.4206	25.2659	25.5231	25.9056	25.7187	25.5395	25.7525	NA	NA	NA	NA	NA	NA	NA	NA	NA	25.2414	24.9638	25.3684	25.9662	26.4408	26.4427	25.5563	26.3773	25.5546
OG0000031	0	24.7886	24.9144	24.057	25.3703	26.3434	25.8588	25.7491	26.1476	25.8699	24.8458	24.8648	25.0818	26.0537	25.2531	25.1872	25.0585	26.0363	25.8321	24.5183	24.81	24.6975	24.7783	25.4816	25.6314	25.3093	25.1621	25.2778	24.3266	25.147	24.8067	25.6099	25.9339	25.6729	25.5918	25.5111	25.4759
OG0000033	0	26.8112	26.6273	25.9847	27.6416	27.0894	27.6672	26.7303	27.0405	27.3084	29.0889	28.5144	28.6223	29.4871	29.8602	30.2873	29.5332	29.4653	29.5303	26.4044	25.8071	25.9994	27.0133	26.9384	26.8836	26.8623	27.7306	26.3662	26.4234	26.9265	26.3157	28.0763	28.1349	27.4713	28.41	28.7834	27.1559
OG0000035	0	25.9903	26.1056	25.5467	26.5913	26.7662	26.4484	26.5609	26.4323	26.482	25.9488	25.928	26.0069	26.0914	26.0033	26.1565	26.2164	26.0081	26.7235	25.7332	26.209	26.1971	26.1206	26.4504	26.3769	26.4606	26.128	26.3164	25.902	25.8598	25.9138	26.5412	26.2387	26.0488	26.3981	26.2718	26.0144
OG0000037	0	24.0587	24.3067	24.2412	23.5389	24.3481	24.4368	23.6756	24.0248	24.5664	24.8667	23.6893	23.9318	23.5588	23.5324	23.5043	23.0814	23.6427	23.8973	24.5425	24.3651	24.3447	23.9376	24.2451	24.689	24.448	24.0756	24.5631	23.098	23.7155	23.5513	23.6298	23.563	23.1552	23.7259	23.7029	23.3786
OG0000039	0	25.279	23.4376	20.7809	17.2748	19.6471	17.7691	20.2679	20.3887	19.5318	21.3055	22.2565	22.3685	19.4996	17.7831	18.355	18.4787	20.679	20.5726	24.9879	23.1073	20.4036	17.5391	20.0613	19.5635	20.6709	20.5086	20.0515	20.417	23.2567	20.5328	18.5009	19.8536	19.8445	18.9013	19.8755	19.5017
OG0000040	0	29.3229	28.9707	28.2944	23.2498	22.4792	23.0741	24.7429	22.5376	22.5194	28.3283	29.0706	28.9866	23.29	23.798	23.8579	24.8139	23.8985	25.072	29.1961	28.0991	27.7577	22.6845	22.5241	22.1242	25.3156	23.0685	22.4169	27.5277	27.7861	28.0084	22.1752	23.058	22.7735	23.3571	23.5857	24.4271
OG0000056	0	NA	NA	NA	25.0052	NA	NA	25.0214	24.8224	NA	NA	25.3534	25.2417	26.3986	26.0661	26.2279	25.3917	25.3675	25.9909	NA	NA	NA	NA	NA	NA	NA	NA	NA	NA	NA	24.2179	NA	NA	NA	NA	24.6887	24.6428
OG0000082	0	25.5471	25.4297	24.7924	25.7138	26.0069	26.1552	25.9778	25.8315	25.8931	25.438	25.7935	25.7718	26.0223	25.8606	25.9358	25.8772	26.093	26.0764	25.6278	25.3223	25.4545	25.3918	25.8454	26.0126	25.8861	25.8884	26.0064	25.4517	25.9457	25.6482	25.7306	26.041	25.8327	25.8333	25.9487	25.7219
OG0000087	0	24.7735	24.3473	NA	23.7649	24.6324	24.6784	24.7367	24.9283	24.1703	24.6634	24.5915	26.2965	24.9642	25.4232	26.0585	24.4492	24.3586	26.007	23.9838	NA	23.6155	24.0959	24.6567	NA	23.7391	24.2982	24.1244	NA	23.9832	24.0071	24.8479	23.9758	24.7816	24.8625	NA	23.773
OG0000090	0	24.6957	24.288	23.2654	25.4754	25.8803	26.0612	25.6517	26.0267	25.8829	24.846	24.9325	24.8339	26.2852	25.5771	25.7184	25.2284	26.4082	26.4308	24.5458	24.6486	23.6495	25.1657	26.071	25.8755	25.7026	25.4481	25.7102	23.9577	24.8559	24.148	25.7539	25.6316	25.3939	25.7184	25.789	25.7166
OG0000103	0	24.1689	26.2468	24.0104	25.8772	27.349	26.7358	26.8888	26.6552	26.1236	NA	24.3055	25.0678	26.4307	26.1379	24.8358	25.7671	26.7295	26.6774	NA	NA	NA	25.116	25.0887	25.15	25.2588	NA	NA	24.7525	25.3923	NA	27.1943	26.6794	26.0451	27.1389	27.646	26.0329
OG0000105	0	26.6808	26.8972	25.9037	26.9025	27.0425	26.9482	26.5483	26.8396	26.7665	26.1889	26.502	26.7215	26.3711	26.303	26.7488	26.4928	26.2673	26.8766	25.8174	26.1764	26.1058	26.2871	26.7008	26.5884	26.5611	26.2291	26.3091	26.813	26.4437	26.393	26.5073	26.0373	26.2326	26.1535	26.0155	26.0964
OG0000114	0	21.6643	22.1931	21.2944	23.1887	23.7128	23.4871	22.3843	22.2436	23.2743	23.9191	22.14	23.7249	24.3463	24.3124	24.1368	25.0131	24.0392	24.2068	23.7033	23.4518	23.3551	25.3711	24.4755	23.6419	24.7373	24.4127	24.3175	23.4349	23.0319	22.5968	24.3187	24.5153	24.4834	23.4028	23.9351	23.7577
OG0000117	0	NA	20.1397	NA	NA	NA	NA	NA	22.3737	20.841	NA	19.7888	NA	20.5777	21.1945	19.5837	NA	22.4326	21.5315	19.9498	25.4395	NA	19.7838	NA	19.9869	20.2432	22.3731	NA	19.8393	NA	NA	NA	NA	NA	NA	NA	NA
OG0000120	0	25.0917	25.2025	23.5846	22.736	23.9657	23.0958	23.2128	23.8404	24.4841	23.9044	23.6326	23.2435	23.0463	22.5445	22.701	22.52	23.9048	24.7461	23.5834	24.7346	22.2488	22.2851	24.7844	23.3226	23.2867	23.715	23.0204	22.2143	24.4028	20.7853	24.1389	22.1876	23.7123	22.7909	22.8729	23.3348
OG0000121	0	23.6355	22.7008	20.8479	21.6957	23.4513	22.8469	23.6195	23.5199	23.4282	23.2739	24.7578	22.7578	23.8901	23.5375	22.8015	22.6974	24.6983	23.7413	23.9457	22.9824	20.3405	22.5543	24.1462	24.4542	23.7257	23.9897	23.5282	23.8603	23.6239	23.3433	24.3883	24.1464	23.9028	24.0927	24.5303	23.646
OG0000122	0	21.1107	21.2499	21.6096	22.1965	24.9038	23.1155	23.2254	21.9923	22.7851	23.3885	23.1257	21.3824	23.9649	24.4039	23.4944	23.3819	24.6579	24.8646	21.9895	22.0847	22.2981	22.9888	23.1362	22.6691	22.48	22.971	22.5902	22.4254	22.192	21.1236	24.0385	22.9617	22.7433	24.6354	24.1294	23.0026
OG0000123	0	NA	NA	NA	23.709	23.225	NA	NA	NA	24.2383	NA	23.9685	NA	24.9462	23.6623	23.4375	NA	23.1735	22.9592	NA	23.1464	NA	NA	NA	23.584	NA	NA	NA	24.3281	25.9812	NA	NA	24.1322	23.9227	26.0241	24.5231	NA
OG0000125	0	23.1749	23.1019	21.5585	23.4825	24.5789	24.4442	23.4146	23.9921	23.3371	23.2206	23.5944	23.1567	23.97	23.8306	23.7915	23.5349	24.347	24.329	24.375	24.3587	23.6677	24.2971	23.7345	24.3144	24.4355	24.4824	24.4956	24.0328	24.088	23.9127	23.9332	24.1974	23.9536	23.568	24.1379	24.1039
OG0000131	0	25.1026	25.1012	22.7462	24.5278	24.8912	24.9256	25.0951	25.6573	23.6585	23.4906	24.5514	24.3625	24.5425	23.8127	24.9302	23.8074	24.8594	25.8755	22.5755	25.5928	23.3477	24.2751	24.4305	23.5035	24.3269	24.0406	23.891	23.3318	22.9315	22.9014	23.5123	23.6266	23.6605	23.9175	23.4027	23.582
OG0000147	0	24.784	24.915	22.8634	25.2772	25.7644	25.3671	25.1032	25.3455	25.0518	22.667	22.7405	24.0516	25.5406	24.983	24.4329	24.8762	24.9262	25.4499	23.6201	24.8101	24.2044	25	25.519	25.75	24.7206	24.4802	24.6461	24.2492	22.367	23.4038	24.9517	25.1502	24.8684	24.7075	24.3741	24.7427
OG0000159	0	26.829	26.6227	25.5549	NA	22.448	NA	23.6921	22.9578	NA	25.711	26.6741	27.0286	NA	NA	22.3385	NA	23.1993	22.9364	27.3834	25.2581	25.368	NA	NA	NA	23.9654	22.5253	NA	NA	27.2154	26.0024	NA	NA	23.2061	22.9089	22.1571	NA
OG0000161	0	NA	NA	NA	NA	23.3928	24.4537	NA	NA	NA	24.5032	NA	NA	26.1055	25.0842	24.0126	24.4201	24.1965	24.1613	NA	NA	NA	NA	NA	NA	NA	NA	NA	NA	NA	NA	23.4158	24.392	NA	23.5051	NA	NA
OG0000163	0	21.0868	22.6531	19.5423	21.4653	23.9192	22.464	21.0872	23.0454	22.6516	21.5271	22.5032	22.2382	21.9072	21.0337	20.6394	21.5741	23.0028	22.8894	23.8862	22.0271	22.1862	20.5039	23.298	22.8385	23.0653	22.7683	23.4342	22.4987	23.3453	23.0495	22.9381	23.4535	21.9406	23.8959	22.0724	22.0695
OG0000169	0	27.6993	28.3857	27.6137	25.1733	27.5641	24.5409	26.6843	27.1676	26.3073	27.933	26.402	25.171	23.4547	25.1598	23.7898	23.165	26.2263	27.4659	27.9295	30.6281	26.4012	25.5735	26.5295	27.4558	26.8661	27.5283	26.3376	27.7227	29.7583	27.2997	27.6413	25.5349	26.8476	27.32	27.525	26.0662
OG0000174	0	24.2874	24.3091	24.9665	26.2321	26.0231	26.3811	25.1974	25.1665	25.3769	25.1353	24.8001	24.9194	25.9505	25.4297	26.1986	25.6276	25.58	25.3343	24.9138	24.6619	25.5367	25.3405	25.3859	25.8704	25.7182	26.0405	25.5268	25.8043	25.0269	24.9395	26.3247	26.7182	26.0619	26.0037	25.8248	26.4331
OG0000187	0	27.8831	26.9321	27.5245	NA	NA	NA	NA	NA	NA	27.0657	26.8502	27.7111	NA	NA	NA	NA	NA	NA	27.4337	27.0053	26.6512	NA	NA	NA	24.988	NA	NA	27.21	26.8764	26.9547	NA	NA	NA	NA	NA	NA
OG0000193	0	26.033	25.9781	25.9046	26.1597	26.8381	25.86	26.0548	26.0631	26.3441	25.4701	25.6917	25.634	26.483	26.1418	26.1479	26.1337	26.4394	26.7565	25.4773	25.1698	24.5385	25.82	26.6794	26.3352	26.1909	26.1872	25.8235	25.6003	25.5306	25.476	26.1999	26.1704	25.9007	25.3743	25.5013	26.3737
OG0000195	0	26.0083	25.7696	25.3909	26.9967	27.1647	27.1096	26.8293	27.26	27.1075	25.6815	26.0599	26.1411	27.5551	26.8054	27.1402	27.1642	27.1665	27.172	25.6399	25.6408	25.8059	26.9497	27.0145	27.3198	27.1221	26.9782	27.135	25.6862	25.9126	25.7709	26.783	26.8478	26.7955	26.7758	26.7797	26.6093
OG0000196	0	25.0383	25.649	24.9775	NA	NA	NA	NA	25.3321	NA	NA	NA	NA	NA	NA	24.7696	NA	NA	NA	NA	NA	NA	NA	NA	25.8132	NA	NA	NA	25.5557	25.8828	NA	24.7337	25.872	25.615	25.3868	24.5149	NA
OG0000200	0	23.4279	23.7798	23.3004	23.4411	23.7646	23.952	23.3912	23.9196	24.4414	24.168	22.979	23.5928	23.8781	23.7247	23.9895	23.1964	23.6414	23.5232	23.7242	22.8318	23.8165	23.5984	24.7385	24.3425	23.9103	23.529	23.8278	23.0137	23.5739	23.9448	24.6395	24.7861	23.1863	23.7479	24.6591	24.093
OG0000207	0	25.4177	25.8071	24.7346	23.9513	NA	NA	NA	NA	NA	NA	23.3753	25.01	NA	NA	NA	NA	NA	NA	NA	NA	NA	NA	NA	NA	NA	NA	NA	NA	NA	NA	NA	NA	NA	NA	NA	NA
OG0000211	0	25.1535	24.3732	24.3531	24.8944	25.4581	25.5895	25.0949	25.6388	25.917	25.6883	25.7458	25.7742	25.8092	25.0529	25.3285	25.4864	25.9464	25.271	25.3377	24.4905	24.9137	25.0783	25.758	25.6318	25.2087	25.3411	25.9331	24.9883	24.9658	25.3052	25.5241	25.4733	25.1666	25.7418	25.6346	25.1246
OG0000212	0	25.6995	24.8743	24.7552	24.6549	24.6481	25.2316	24.979	24.4171	25.2723	25.7409	25.1642	26.1532	25.1357	25.504	25.5329	25.3295	25.8454	25.8452	24.999	24.1351	24.6078	24.2059	25.8969	24.3669	24.4692	25.1876	24.5191	24.7718	25.1724	25.0027	25.2549	25.4859	24.9202	25.1136	24.8563	24.7318
OG0000213	0	24.5182	NA	NA	26.2727	25.5196	26.1722	25.6252	25.4373	26.5017	24.9868	27.2526	26.7654	27.391	26.843	27.1695	26.7782	25.8826	26.6058	25.4283	23.498	25.1136	25.0504	NA	25.0284	24.8878	NA	25.319	25.4442	24.6384	26.0314	NA	25.7707	25.4841	25.3224	25.5811	26.2041
OG0000214	0	26.0886	24.6059	21.6245	22.967	26.7983	25.5034	26.1695	26.0568	26.4269	22.3955	23.4555	25.0401	22.593	NA	22.8335	25.8534	26.706	27.1289	NA	NA	NA	NA	NA	NA	NA	NA	NA	22.0416	25.6447	24.0642	24.3161	NA	23.4756	26.2479	23.4172	23.0244
OG0000215	0	25.5112	25.4674	25.2749	26.2698	26.6408	26.4535	26.2799	26.1347	26.5866	25.8139	25.4257	25.6245	26.351	25.7221	25.9072	26.082	26.0682	26.1901	25.5604	25.7332	25.5844	26.3645	26.3756	26.3235	26.4171	26.4109	26.4013	25.8548	25.8397	25.8532	26.6598	26.5959	26.4901	26.5272	26.4579	26.3231
OG0000225	0	24.1846	24.3323	23.6471	23.8317	24.4897	23.7463	23.7537	23.7534	23.6604	24.0094	24.6988	24.3722	23.5704	24.2312	23.5969	23.5547	23.0431	23.8198	24.9982	24.4081	24.5045	23.0252	23.1213	24.2998	23.877	24.4981	24.4614	24.5129	25.1116	24.5731	24.2676	25.029	23.7034	23.9418	24.0278	24.5871
OG0000232	0.008	NA	NA	NA	NA	22.9583	22.6119	NA	NA	NA	NA	NA	NA	NA	NA	NA	NA	NA	NA	NA	NA	NA	NA	NA	22.9674	23.0512	23.1443	NA	NA	NA	NA	NA	NA	22.396	NA	NA	NA
OG0000234	0	25.665	NA	25.0375	25.2186	25.2593	25.6674	26.6656	24.5968	25.3467	25.9071	26.2384	24.8313	24.883	24.5409	24.9318	26.2072	25.0332	25.4494	26.0025	25.4194	25.2211	24.3807	25.6122	24.7332	25.4608	25.488	25.4441	24.4213	NA	25.4379	24.5099	NA	NA	NA	24.8963	24.8738
OG0000236	0	27.9125	27.4069	26.9727	27.2963	27.4515	27.3712	27.5087	27.0418	27.2685	27.2854	27.7336	27.8564	27.6799	27.1472	27.7395	27.2624	27.4116	26.9114	27.2557	26.9515	26.5097	27.2221	27.6761	27.4707	26.8313	27.7164	26.8704	27.4935	27.498	27.7761	27.5784	27.7704	27.5931	27.1953	27.8616	27.5743
OG0000244	0	28.8452	29.4873	28.594	28.4976	28.1668	28.243	27.9993	28.3761	28.264	29.406	28.6165	28.7844	27.5929	28.025	28.5341	28.0077	27.5897	28.2213	28.4877	28.0761	28.3243	27.0734	26.8064	27.5679	26.9627	27.4704	27.5424	28.2639	27.6525	26.208	27.4971	27.0741	27.9641	27.1444	26.8382	28.0054
OG0000245	0	28.176	28.4302	26.8632	27.3006	27.6564	27.541	27.4116	27.3281	27.5822	26.3925	27.0863	28.0655	27.1287	27.4874	27.1616	27.3712	27.786	27.564	26.6792	27.7993	26.7033	26.629	27.3593	27.1807	25.9493	26.6255	27.2014	26.9727	28.1423	27.9665	27.556	26.8224	27.7385	27.3985	27.8102	27.3604
OG0000247	0	26.4503	26.2365	26.4143	27.9616	27.7823	27.8125	27.4839	27.7403	27.3568	26.8755	26.7182	26.3049	27.3052	27.3492	26.8755	27.2083	26.8335	27.2457	26.7186	26.486	27.063	27.2544	27.3283	28.1654	27.7659	27.1889	27.2177	26.4629	26.3999	26.6736	27.0667	27.0023	26.9637	26.9211	26.9751	27.2138
OG0000249	0	23.6838	23.5721	24.3159	25.5354	25.0543	25.6444	25.4925	25.158	25.5209	26.2392	25.8422	26.2057	26.9677	26.6901	26.8413	26.8349	26.7049	26.713	23.0577	22.6982	22.6306	22.6533	23.2029	23.344	NA	23.5679	22.5518	25.1457	24.8726	24.9619	25.2621	25.9819	25.7733	25.477	25.578	25.9222
OG0000252	0	25.3438	26.346	25.2081	25.6052	26.9967	26.2174	27.2038	26.2353	NA	27.372	27.1887	25.8388	27.3313	27.9043	27.6909	27.4454	25.6388	27.6825	25.1448	NA	25.1889	25.3342	25.9884	25.9807	25.9346	25.7178	26.1829	26.8717	26.1927	26.8147	26.4211	26.7664	26.9594	26.3833	27.0189	27.2016
OG0000258	0	27.5621	27.3349	26.595	26.6318	27.459	27.1475	27.0052	27.2367	26.9092	27.0517	27.2117	27.387	26.7201	26.9365	26.25	27.2162	26.538	26.6574	26.6239	26.4702	26.5406	26.5212	27.2392	27.2133	27.054	27.2576	27.2063	26.8345	26.9222	27.1996	26.9247	27.421	27.2755	26.9346	26.7805	27.2411
OG0000259	0	30.5677	30.4263	29.723	30.8648	31.1514	31.0841	30.9533	30.7654	30.8909	29.6687	29.8514	29.6793	30.5405	29.8974	29.9974	30.2028	30.3812	30.5095	29.9328	30.4821	29.5991	30.4438	30.7453	30.5158	30.5562	30.2505	30.3736	29.8538	29.2591	29.7765	29.9729	29.6291	29.3567	29.5173	29.4981	29.4875
OG0000260	0	26.2047	26.4095	25.9774	26.5632	26.9778	27.2097	26.9857	26.9624	27.2207	25.5785	26.2311	26.1834	26.6321	26.4959	26.0667	25.8975	26.2974	26.3027	26.8782	26.4557	26.6341	26.714	27.0086	26.9851	27.0443	26.8976	26.4215	26.2978	26.1573	26.8311	26.7437	26.5399	26.4899	26.3014	26.6477	26.9601
OG0000275	0	25.8227	25.8218	NA	25.7591	25.6299	NA	NA	26.2029	NA	26.0256	27.0911	26.2184	NA	NA	27.2785	27.0033	27.5315	26.4539	NA	NA	NA	NA	NA	NA	NA	NA	NA	26.6551	NA	NA	27.467	26.1344	NA	26.8247	26.4074	26.331
OG0000283	0	25.633	25.5681	25.2206	25.6049	26.1611	25.9171	NA	NA	NA	26.5976	25.3726	26.6734	26.5314	26.3783	27.0788	26.9907	25.8217	26.9854	NA	24.9182	25.2884	25.0087	25.6714	NA	NA	25.3623	NA	NA	NA	25.3288	26.2482	25.6423	25.5443	24.8707	25.942	NA
OG0000286	0	23.6301	23.6212	24.0573	23.8849	25.3079	24.5041	24.6098	24.7023	24.8539	24.6543	25.9494	25.4583	25.5882	25.4799	25.4124	26.0515	24.8907	24.7617	25.3847	23.7017	24.6022	24.7698	24.8319	24.5325	24.6043	24.9386	25.2473	24.6453	25.1392	25.3689	24.8067	25.1771	24.9737	23.8909	25.0235	25.0209
OG0000290	0	NA	22.6019	NA	23.453	24.1779	23.4792	22.8176	23.4511	22.45	NA	22.3611	NA	23.5228	NA	22.7075	22.4976	24.1003	NA	22.4683	23.1333	22.6001	23.6807	24.3845	24.1463	23.7949	23.8631	24.3225	23.7048	22.3733	23.0342	24.1044	22.5828	22.5165	22.5213	23.6447	22.8913
OG0000297	0	26.1919	26.332	25.2112	24.5905	25.2388	26.3257	26.4096	26.9386	26.1916	26.2988	25.0359	26.3263	26.2552	26.8496	26.1636	26.5521	26.5499	26.3085	27.2322	23.2409	23.382	23.4865	25.533	25.4609	25.5854	24.5169	26.8088	25.2888	26.1908	25.8554	25.5997	26.4243	25.2697	27.0072	26.1895	26.674
OG0000300	0	23.3509	23.1094	23.1614	24.2196	24.5165	24.0771	23.8978	24.1443	24.0758	23.2487	23.5387	23.7005	24.1588	23.2876	23.7607	23.3175	23.8563	24.0791	23.9532	24.0604	23.6682	24.27	25.0254	24.8266	24.5153	24.5328	24.2622	23.608	23.2913	23.5328	23.3404	23.7676	23.7393	23.4316	23.5257	23.2267
OG0000307	0	24.5816	24.5782	24.0289	24.3856	24.7659	24.7329	24.7135	24.5572	25.169	23.1803	24.1333	24.0797	24.7483	23.8039	24.8726	24.1471	24.6151	24.5256	24.5782	24.5529	23.5077	23.6736	25.8615	25.3473	25.2998	25.5267	24.9061	24.5253	24.049	24.9224	25.1563	24.8975	24.6243	25.1552	25.4804	24.8117
OG0000314	0	26.1321	25.274	22.4587	26.7223	26.7032	25.7522	26.337	26.8805	28.505	23.1606	23.1465	25.0459	23.0028	25.5919	24.4811	23.1449	23.2374	28.2344	24.0742	23.9105	24.7538	26.4917	27.9998	25.5046	25.4681	26.2627	26.3426	24.6144	24.946	24.8075	28.766	26.0504	26.1151	26.0732	24.7171	23.0263
OG0000323	0	26.1168	26.0043	25.7086	26.566	26.8869	26.4155	26.4299	25.3899	26.176	25.9898	26.435	26.8726	26.3348	26.7303	26.7472	26.9536	26.8589	26.5191	26.9005	25.7018	25.9185	26.263	26.6021	26.5602	26.713	26.3949	26.7156	25.7473	26.1127	26.1071	26.3212	26.9326	25.9892	26.2222	26.6264	26.3898
OG0000324	0	25.1018	25.0304	23.9856	24.1009	25.2206	25.2131	23.7399	25.1294	25.0731	24.9509	25.1993	25.5844	24.7582	24.2857	24.6141	25.1676	26.1289	25.5154	23.8456	23.8781	24.1882	24.5052	25.0979	24.1012	24.1334	23.7294	24.4998	24.7277	24.9455	25.0693	25.2795	25.1168	25.5256	25.9807	25.2186	24.5613
OG0000325	0	26.161	26.5267	25.5346	25.3571	26.1673	25.9632	25.8419	26.3766	26.0916	25.9512	26.3356	26.2054	26.2321	26.0632	26.0359	25.9139	26.3029	26.4184	26.5443	26.371	26.3951	25.6413	26.5841	26.2354	26.1059	26.0246	25.6904	26.2093	26.1296	26.3385	26.6923	26.6463	25.6174	25.9223	26.1332	26.2583
OG0000326	0	24.0599	24.3337	20.8302	20.9594	24.5324	22.4924	22.8873	23.8164	23.7425	22.1075	22.3156	21.8492	23.7513	22.42	21.8559	21.7312	24.1057	24.5177	23.3239	22.7026	20.6894	22.0714	24.72	22.6544	22.6713	23.6582	23.6404	21.8123	22.531	22.8287	24.4157	23.5738	23.7094	24.1718	22.9866	23.4338
OG0000330	0	24.6203	NA	NA	NA	NA	24.5018	24.2068	24.4328	24.1641	26.0964	26.4607	25.2722	24.7486	25.9018	26.0809	NA	24.8321	25.047	NA	24.6698	NA	25.0401	24.3305	24.9836	NA	NA	25.0595	25.7209	24.9494	25.821	NA	NA	24.5601	NA	24.7867	NA
OG0000331	0	24.7626	23.9711	24.9056	25.5856	24.1598	24.7035	23.7145	23.9078	25.4722	NA	24.4223	23.8039	23.4406	24.3832	24.3208	NA	23.3362	23.4726	24.4361	24.7802	24.6775	24.624	24.4092	24.6094	25.151	24.586	25.3345	26.4055	23.6005	26.3525	25.3231	25.1322	23.8148	23.7813	25.5729	24.0127
OG0000333	0	26.7581	26.5625	24.9309	24.5865	24.35	24.549	25.5493	24.5653	25.4323	22.8165	24.7242	24.1781	22.2671	22.8602	23.9989	22.1717	22.2742	23.5364	25.7254	26.5058	26.2204	25.9447	25.804	26.5048	26.4607	25.9692	26.1205	25.3497	25.6078	25.5095	25.7567	25.3696	25.6952	24.7005	26.026	25.5598
OG0000339	0	24.7443	25.1435	22.9588	24.948	25.4164	24.9315	23.5282	22.8805	24.2628	23.6856	23.4296	23.5072	23.8139	24.6001	22.8888	NA	23.4105	23.0069	22.9068	NA	NA	23.444	25.5271	25.7728	25.3919	NA	26.3487	NA	NA	NA	NA	NA	NA	NA	23.3922	NA
OG0000341	0	26.3765	26.0887	26.3285	24.7099	25.9702	NA	26.1008	25.747	25.4113	25.3172	26.5029	24.9331	26.0755	NA	25.8727	25.5137	25.513	25.6933	24.6352	26.1525	26.3368	24.8574	25.0768	24.9126	24.5183	NA	NA	26.383	25.6633	25.9687	25.3653	25.2548	25.3836	25.3359	25.3002	24.8653
OG0000342	0	24.9944	24.4375	24.3261	24.8806	25.2189	25.6813	24.6253	25.3362	25.3157	24.4088	NA	NA	24.3648	NA	NA	NA	24.3727	NA	24.9283	24.9189	24.2938	24.5634	23.7456	23.8897	24.4687	24.1775	24.0791	24.788	NA	24.3823	24.4888	NA	24.1046	NA	NA	NA
OG0000344	0	24.011	24.1676	23.8751	NA	24.8378	25.3783	24.8532	24.2006	25.3798	24.5393	24.2331	24.1975	25.4824	24.5751	23.9535	24.9724	24.087	24.7545	24.5774	25.1336	24.6808	26.033	25.8555	25.4719	25.5817	25.7838	25.3471	25.3174	24.0338	24.1993	25.304	26.1563	24.0149	24.8527	24.1235	24.753
OG0000346	0	23.541	22.7857	21.2115	20.5491	25.6509	23.7768	22.7462	24.7732	24.4214	21.7512	23.3254	22.3134	23.9408	21.3606	21.1881	21.9459	26.2013	24.9729	23.7957	23.0192	21.8512	21.4821	26.6187	23.7834	23.3683	24.4259	24.4654	21.7418	23.3908	22.0148	26.4696	24.1515	23.949	24.1968	24.0064	23.3196
OG0000350	0	26.461	26.2641	25.25	26.1166	25.5867	26.0612	26.3082	25.867	25.2987	25.4645	26.0378	26.1766	26.2893	26.0392	25.897	25.8887	26.2284	25.6107	24.4303	25.8293	25.0827	24.7192	25.8094	25.5271	25.4498	24.9286	25.5267	26.3915	26.3316	26.8986	26.0774	25.9925	25.3764	25.8138	26.4831	25.0431
OG0000351	0	24.7989	24.599	23.6649	24.8779	25.4812	24.9609	24.6595	24.7906	24.9537	24.496	24.581	25.3778	25.3113	25.0241	25.4632	25.5888	24.9407	25.3925	24.6589	24.7131	24.5368	24.9027	25.5528	25.2544	25.2171	25.3427	24.9499	25.1186	25.0249	25.5102	24.9658	25.8534	25.9508	24.6687	25.4199	24.9936
OG0000353	0	26.7651	26.4541	25.1886	26.9894	26.5606	26.4785	26.6593	26.2733	26.4102	26.9969	26.5029	26.7985	26.6051	26.0181	26.5842	26.8726	26.433	26.8239	24.9692	25.7162	26.2804	26.0878	26.0177	26.3882	25.6982	25.2456	26.2517	26.1737	26.5609	26.263	26.1101	26.1491	26.3307	26.0499	25.8159	26.2622
OG0000354	0	NA	24.5144	NA	24.9856	24.9645	25.2753	24.9209	24.269	24.4433	25.0525	25.4391	NA	NA	25.4952	25.2638	NA	24.4481	24.6658	NA	NA	NA	NA	NA	NA	NA	NA	NA	NA	NA	NA	NA	NA	NA	NA	NA	NA
OG0000355	0	26.2805	25.0454	24.6126	25.2096	26.0957	26.3182	25.4202	25.5494	26.5654	24.6664	25.9295	26.0657	26.6711	25.503	25.6875	25.0623	26.5935	26.3185	25.7906	24.7976	24.6625	24.4763	26.187	26.5728	26.6345	26.2607	26.1377	24.9236	26.28	25.4684	25.6923	26.5847	26.9835	26.5247	26.5674	26.1569
OG0000364	0	26.6922	26.6463	25.1812	25.7567	25.9838	26.1931	26.1899	26.2484	25.7606	25.5767	26.4231	26.6126	26.0092	26.1353	25.707	26.1362	26.2692	26.6342	25.5674	26.1425	25.4588	25.7741	26.0628	26.0683	25.8808	25.9059	25.9867	26.0865	26.763	26.4611	25.6387	26.1002	26.1139	25.7425	25.7346	26.1947
OG0000368	0	24.5163	24.9661	24.1585	25.2393	25.6239	25.6153	25.2046	25.4706	25.3178	24.68	24.84	25.0529	25.636	24.6402	25.2617	25.2616	25.2326	24.9371	24.9472	24.968	24.9597	25.3789	25.5686	25.8333	25.6772	25.721	25.8698	25.5766	25.2762	25.2916	25.5242	25.7138	25.5136	25.6582	25.6838	25.9216
OG0000369	0	23.7648	23.6366	22.262	23.3636	23.6172	23.3273	22.9369	23.4436	23.6747	23.7323	24.5443	23.7908	24.0688	22.7499	24.224	23.7503	24.1542	23.7887	23.8022	23.6446	23.8625	24.0762	24.2266	23.2774	23.6715	23.8003	23.4114	24.3557	24.182	24.6964	24.6734	24.5579	24.733	24.4987	24.7773	24.5178
OG0000370	0	25.5369	25.2175	24.3074	25.0923	25.6762	26.1134	25.4575	24.5424	25.5849	24.9442	25.8359	25.0962	25.8418	25.4183	25.626	25.646	25.5422	25.8403	24.2622	25.3018	24.4668	24.4488	25.7723	25.3929	25.2535	25.1346	24.8397	25.0847	25.8169	24.9045	25.2449	25.9376	25.451	25.5711	25.4488	25.8358
OG0000372	0	26.228	25.7755	25.1977	26.0042	26.5154	26.3548	26.4021	26.7309	26.3716	25.8167	26.2255	26.3951	26.8856	26.3134	26.2446	26.0745	27.0693	27.1127	26.3477	25.9985	25.418	25.5096	26.563	26.3134	26.4951	26.5418	26.2305	25.3892	26.1893	26.0092	26.3788	26.343	26.514	26.4695	26.3665	26.532
OG0000374	0	24.5029	NA	23.3569	24.546	NA	24.5252	24.7296	NA	NA	NA	24.6198	24.2574	24.2276	NA	24.5368	23.3655	NA	NA	24.1415	NA	24.7853	NA	NA	24.0626	NA	NA	23.3493	23.9301	24.5667	24.7397	NA	24.9625	NA	NA	24.4906	24.4602
OG0000383	0	NA	NA	21.9706	23.2358	NA	23.5571	23.484	22.6773	NA	24.4683	24.9867	24.3035	22.576	22.5167	23.4797	22.5477	NA	23.4723	23.4792	24.7218	23.9332	22.5713	23.3697	23.157	23.5132	22.8024	23.3131	24.1956	24.6491	23.6377	23.7929	23.9437	24.0388	24.108	24.0266	23.766
OG0000384	0	NA	NA	NA	24.3169	24.6879	NA	NA	NA	NA	NA	23.0266	23.3661	23.5943	23.3666	23.792	NA	23.3003	23.2168	NA	24.8901	24.9579	NA	NA	NA	23.6307	23.3414	NA	23.4822	NA	23.6924	24.0467	23.8268	NA	23.7	23.577	23.8666
OG0000386	0	27.0331	26.5922	26.519	27.2112	27.3608	27.4899	27.0751	26.8728	27.0851	26.8732	27.6523	26.9634	27.5056	26.9878	26.9442	26.9869	26.7285	26.0138	26.8047	26.8199	26.765	26.8637	27.6695	27.6035	27.6449	27.4611	27.3806	27.3047	27.2006	27.846	27.5982	27.3613	27.5383	27.1924	27.8158	27.5845
OG0000387	0	24.6785	24.6259	24.7185	25.4338	25.2149	25.8099	25.4484	25.2924	25.7034	25.5697	25.518	25.6054	25.8121	25.6419	25.987	25.7576	25.6127	25.8004	24.8417	24.8369	24.8069	24.8814	25.4366	25.4886	25.1327	25.2078	25.6593	25.23	25.4587	24.9752	25.8004	26.003	25.7311	25.4607	26.1444	25.6298
OG0000389	0	25.2624	24.8769	23.0786	24.3467	25.2508	25.0959	24.1502	25.4545	25.0802	24.2403	24.2299	24.2487	25.1985	24.3451	24.6273	24.7657	25.1457	25.8596	24.2635	24.5498	23.0999	23.9552	24.9095	25.0702	24.2466	24.4237	25.2424	23.5522	24.9139	24.1551	25.6729	25.4829	25.7446	25.5506	25.6127	25.4211
OG0000390	0	22.9471	21.9475	23.572	22.7081	23.132	21.635	22.5776	21.8089	22.7563	22.576	22.8081	23.202	22.7941	23.2649	22.9235	22.812	22.881	22.7474	24.2191	24.5704	24.2489	24.486	25.3782	25.2232	24.1644	25.5771	24.7882	24.4929	24.7022	24.0995	24.8574	25.2025	23.9948	22.3261	24.9562	24.236
OG0000391	0	NA	NA	NA	NA	26.5175	NA	NA	26.0331	NA	25.9211	NA	NA	25.8582	26.1094	25.715	25.9032	26.6911	26.8171	NA	25.9559	NA	NA	NA	NA	NA	NA	NA	NA	NA	NA	26.3212	NA	NA	NA	NA	26.1859
OG0000392	0	23.5147	22.623	23.9434	24.8413	24.5144	22.9811	22.9064	22.7647	23.4103	24.2176	23.2585	23.7062	24.4185	24.0525	24.3494	24.8327	24.051	24.1712	22.7817	22.3365	24.3501	24.7312	24.1155	24.676	24.5506	23.8737	24.5076	22.5956	22.6036	23.1944	24.6573	24.5015	22.7931	23.6911	23.419	24.1539
OG0000396	0	25.1015	24.9636	23.1693	23.4524	24.4846	23.8813	24.3299	24.4188	24.6498	23.9704	24.8199	24.3633	23.6747	22.5185	22.8384	22.9513	23.8307	24.1793	24.1118	24.9433	23.7173	23.4061	24.3722	24.554	24.451	24.5019	24.7583	25.3778	24.5698	24.4817	24.0877	23.769	23.7449	23.8967	24.3987	24.0423
OG0000397	0	25.3469	25.0166	24.6315	25.9042	26.7177	26.6486	26.3983	26.5491	26.395	25.2065	25.5175	25.2603	26.7451	25.8411	25.9247	25.9752	26.7037	26.75	25.5809	25.1824	24.6562	25.7013	26.6987	27.092	26.6741	26.8065	26.8168	25.1038	25.1928	25.1351	26.8318	26.7503	26.9089	26.4466	26.8651	26.4868
OG0000400	0	22.7317	22.511	20.9245	20.5985	22.969	21.9884	21.9046	23.5113	23.2233	19.9914	20.2149	21.1317	20.8801	20.1338	20.4664	20.5594	20.9679	21.8143	22.181	21.5568	20.6228	19.8971	22.0223	22.0286	22.115	21.7706	22.3586	20.6878	21.3638	21.4738	22.6712	21.5302	22.2997	22.689	22.1492	21.7637
OG0000401	0	24.6911	24.6021	23.8151	23.9963	22.347	23.7256	24.021	23.2267	23.2808	24.5281	24.7058	24.421	24.2124	24.0376	24.2144	23.3291	23.2035	24.1611	24.9583	25.1338	25.2294	23.1536	24.0537	24.6135	24.55	23.7167	22.9573	25.1112	24.8571	24.7888	22.8968	24.3454	23.8113	23.4518	22.8946	24.3617
OG0000402	0	25.8957	23.6334	24.4427	25.1456	24.058	24.9315	26.0958	24.9436	24.1853	25.3634	23.5795	24.2066	24.8291	24.8536	23.9604	25.9095	24.7968	24.8417	23.5472	23.388	24.3251	23.6193	23.806	24.2154	23.525	NA	23.5801	24.8251	23.5785	23.7691	23.9801	25.5758	24.0935	NA	25.5447	25.7035
OG0000403	0	22.9843	23.1227	NA	23.6073	23.6047	23.2344	23.3361	23.2289	22.1209	21.9385	23.1333	23.2249	23.1895	22.8781	21.5747	23.4998	23.3107	23.3102	21.3207	23.1014	23.126	22.9661	22.3838	22.9385	22.1899	22.6997	23.2102	23.7737	22.0323	22.2505	22.7699	23.0879	23.2786	22.3595	22.7956	22.9941
OG0000404	0	22.5762	22.0063	21.7512	NA	22.6069	23.0335	21.4329	23.2817	22.3647	23.4703	22.1345	NA	22.6327	22.0403	21.6139	21.373	22.9655	23.8828	22.8124	23.7069	23.342	22.7816	23.6626	23.4563	22.8261	23.3212	23.3591	NA	21.5746	21.2377	24.4994	22.8199	NA	24.1935	21.517	21.5781
OG0000408	0	NA	NA	NA	26.5255	26.4103	26.5053	27.1108	26.3723	26.3566	26.3707	26.7276	26.8494	26.7208	26.0078	26.9033	NA	26.3387	NA	26.3062	NA	25.9179	26.0988	26.3253	NA	26.648	26.18	26.3704	26.8441	NA	26.4616	25.8318	27.1601	26.5772	26.1823	NA	NA
OG0000410	0	25.555	25.9645	24.6504	26.0191	26.2711	26.5027	25.712	26.3842	26.7568	25.2605	24.645	25.5175	25.1609	25.4548	25.4803	25.1838	24.8696	25.5955	26.2409	26.6112	26.156	26.4106	27.0118	27.1998	26.9649	26.4284	26.1293	25.7624	25.1596	26.1464	25.5793	25.7701	26.0188	25.5346	25.5479	25.3871
OG0000417	0	27.5395	27.8112	26.6178	28.6832	28.3289	27.6922	28.4893	28.7661	28.9331	27.1045	27.5825	28.1043	28.7693	28.2898	28.2541	28.2243	28.6141	28.7353	27.4657	27.7748	27.3794	28.0707	28.6725	28.9301	28.8324	28.7264	28.93	27.2798	27.9625	27.7073	28.856	28.3691	28.2957	28.4572	28.3531	28.227
OG0000419	0	23.0135	22.91	22.8657	23.5458	24.3319	24.3122	23.6992	23.8477	24.3845	22.1121	22.4096	22.0603	22.7351	22.6525	22.8838	22.8979	22.9485	22.7794	24.8327	25.0991	24.7659	25.6957	26.11	25.9914	25.6592	25.9321	25.5328	25.6544	25.0419	25.7006	26.5992	26.3155	26.8795	26.5004	26.4865	26.6535
OG0000428	0	24.4977	25.1931	23.1974	24.9958	23.9434	25.5169	24.8188	24.7601	24.0059	23.8644	22.3521	23.7536	24.5168	23.1055	23.301	23.537	21.9316	22.0336	23.1876	24.7779	24.1258	24.9744	24.6449	24.9561	24.8004	24.8651	25.0257	24.6081	21.7284	24.2465	24.2068	24.26	24.1485	22.2199	23.0656	24.1739
OG0000429	0	22.1576	21.8792	20.5635	23.1728	24.4894	23.9968	22.7784	24.7751	23.906	22.694	23.2408	22.3449	24.0825	24.4357	24.2947	23.7143	24.6477	24.7777	21.6334	22.2423	21.0044	23.7369	25.1947	24.5839	24.8318	24.1503	24.3808	21.5543	22.8857	20.8564	25.2783	23.2272	23.8862	23.2228	24.0748	23.9903
OG0000430	0	23.9234	23.1146	20.0079	20.7982	26.2633	24.4321	24.1284	26.193	22.0942	21.0686	22.2809	21.3171	22.0403	18.3952	20.4619	19.4007	22.9074	22.0593	21.8432	21.5209	19.1342	19.3094	22.9859	25.0514	21.9267	21.6672	24.6734	19.4387	21.9217	18.3652	24.884	22.2383	22.526	22.1445	21.9017	23.7845
OG0000432	0	23.9297	23.5819	21.2482	22.2796	23.5301	23.3159	22.948	23.553	24.1729	21.4395	23.2586	22.2805	22.7549	21.4627	21.9351	21.7687	23.9938	23.6087	23.86	22.8145	21.8241	21.4728	24.2561	24.3516	23.6239	23.9763	24.3568	22.4611	23.6956	22.2374	24.4362	23.2844	22.8479	23.7505	23.6656	23.7938
OG0000435	0	26.4174	26.2339	25.6507	25.7293	26.49	26.8112	25.8488	26.4463	26.8052	26.0498	26.9391	25.9123	26.0331	25.7393	25.4991	25.7773	26.6786	26.388	26.7605	26.5825	25.6482	25.5564	26.8506	26.8259	26.1845	26.0901	26.8448	26.3549	26.7543	26.2779	26.8882	26.3932	26.1335	26.0354	26.5955	25.9634
OG0000436	0	25.9107	24.4951	NA	22.6481	25.0282	23.2084	23.0308	25.7235	24.2473	22.7328	23.7534	22.7098	24.9577	NA	22.8759	23.3868	25.7537	25.4914	24.9145	26.2625	19.5335	18.4515	24.7875	24.6879	24.592	24.075	24.9284	20.4262	25.4075	21.7392	25.0709	24.2851	25.1058	24.3319	25.0772	24.6118
OG0000440	0	22.4715	21.1099	22.401	22.8457	23.9742	23.8961	23.1855	23.5219	23.8282	23.7715	23.2677	22.5662	24.0299	22.7662	21.9755	24.2147	23.7394	23.4277	23.8469	24.2738	24.2354	24.7627	25.7177	25.4605	25.3726	24.9802	24.9559	21.4229	22.9439	21.1427	23.4549	23.3872	22.8884	23.5026	23.0113	22.3281
OG0000441	0	22.9602	21.6302	NA	23.4228	23.0665	24.488	NA	21.376	24.1706	22.41	22.1098	NA	21.8502	22.0762	20.6986	NA	23.1951	21.9706	NA	24.3727	21.3571	NA	23.2039	24.0324	24.3187	21.7623	24.2544	21.7609	22.9729	20.5434	24.2691	24.4847	24.0909	24.5531	23.8469	22.5961
OG0000442	0	NA	NA	NA	25.5265	25.8915	25.9636	25.2848	25.3965	25.8799	NA	NA	NA	25.899	25.1278	25.3623	25.5849	25.4795	25.8084	NA	NA	NA	25.0783	25.868	25.9765	25.0235	25.4924	23.9277	NA	NA	NA	25.3632	25.2847	25.5274	25.0285	25.335	24.9325
OG0000447	0	28.4409	29.0085	27.5713	24.5957	24.8151	23.3726	25.0136	24.9023	24.27	26.0861	26.7797	27.0091	NA	20.4093	22.0686	21.0568	21.9161	23.6163	26.9858	28.2833	27.1435	24.0543	22.4433	22.3997	24.1087	23.7557	23.9909	26.8115	25.944	26.1734	24.4174	24.0792	24.2312	24.8478	24.284	24.5278
OG0000451	0	25.3687	25.2358	24.4411	25.4042	26.0311	26.0389	25.5979	26.0559	26.1502	25.3301	25.9321	25.1594	25.9558	25.3696	25.4539	25.5345	26.2288	25.7034	25.4142	26.3147	25.1033	25.923	26.6007	26.5099	26.168	26.2375	25.8744	25.7536	25.6535	25.6606	26.414	26.0904	25.7806	25.8887	26.0809	25.9727
OG0000452	0	25.5037	24.8291	23.9196	25.7898	26.2582	26.0954	25.57	25.8793	25.9285	25.7713	25.7984	26.0296	26.3677	25.9798	25.8094	25.8215	26.354	26.2741	26.1418	24.6213	25.8154	25.3664	26.1376	26.2564	25.8733	24.7823	25.8172	25.5756	25.0485	25.4599	26.5118	26.9255	25.9646	26.1563	26.3675	26.2396
OG0000455	0	NA	NA	NA	23.1479	23.5342	22.835	23.5549	24.0031	NA	NA	NA	NA	24.5935	NA	NA	NA	24.5828	NA	24.7228	23.1598	NA	NA	23.7833	23.5636	23.8442	NA	23.3034	NA	NA	NA	23.3699	25.2449	NA	24.786	24.1596	23.1941
OG0000460	0	26.1058	26.379	26.1907	26.2305	26.1466	27.2651	26.8453	26.9351	26.984	26.2651	26.7184	26.5607	26.9153	26.5433	27.1332	26.3873	26.6297	27.1749	26.2432	25.9958	26.0205	26.3219	26.4766	26.7221	26.5409	26.6326	26.7939	26.0664	26.6275	26.4252	26.29	26.776	26.1594	26.4545	26.8658	27.21
OG0000461	0	NA	NA	NA	NA	NA	26.9397	24.7182	24.5728	25.1768	NA	25.1565	25.5317	27.0714	25.0445	26.0145	26.2732	25.7085	26.39	NA	NA	NA	25.29	26.8245	26.6644	26.5123	24.8693	26.0005	NA	NA	NA	NA	25.2459	24.6358	25.4537	26.4316	25.0624
OG0000463	0	24.2494	24.3112	23.0528	23.6986	25.1756	24.876	24.7543	24.6349	24.875	24.0643	24.9654	24.6751	24.9619	24.1156	23.9387	24.2322	24.8745	24.4815	24.759	24.0729	23.7432	23.7183	24.8909	24.7136	24.8818	24.6423	24.9171	24.1525	24.7787	24.5656	25.3366	25.2129	25.3067	24.5903	25.2045	24.8063
OG0000464	0	23.0041	22.7379	NA	23.4317	24.3958	NA	23.4769	22.7437	21.816	NA	22.1708	21.3567	23.1518	23.1988	23.7684	22.187	23.4757	23.0989	23.1871	22.6727	NA	22.9809	25.6524	23.3499	23.3048	NA	23.6299	NA	22.597	NA	23.8722	23.119	23.0985	24.045	NA	23.4508
OG0000465	0	NA	20.7956	20.7657	20.2998	21.285	22.1749	22.0723	22.228	22.0238	NA	NA	20.88	19.7556	18.7378	19.7253	NA	22.4462	22.7654	NA	NA	20.6887	20.5999	22.3514	22.3811	22.3242	22.2167	22.0285	20.8424	21.0901	21.8084	20.1246	21.9551	23.2504	21.9503	22.3811	21.2188
OG0000466	0	25.2615	24.1971	NA	26.5862	26.9347	25.9765	26.0913	26.8841	26.3701	24.4901	24.7657	24.6329	25.1934	24.805	25.0174	24.9108	24.3459	24.5413	25.9267	25.624	25.5153	26.1973	26.1493	26.6212	26.2872	26.2114	26.601	24.5436	NA	24.3757	26.4822	26.5778	26.5212	26.4416	26.5147	24.7482
OG0000474	0	27.1811	27.1035	26.9617	26.9038	27.0648	27.3096	26.8951	26.8023	26.7901	26.7529	27.4107	27.6618	26.8446	26.9852	27.0076	27.147	27.7403	27.0919	27.0717	26.4399	26.657	26.8673	26.9542	26.629	26.9708	27.0042	27.4137	26.9878	27.3784	27.5156	27.7571	27.6746	27.2879	27.6767	27.055	26.7332
OG0000478	0	26.5412	26.2027	NA	26.7857	26.5754	26.5354	27.1491	26.4391	25.4091	NA	NA	NA	NA	NA	NA	NA	NA	NA	NA	NA	NA	NA	NA	NA	NA	NA	NA	NA	NA	NA	NA	NA	NA	NA	NA	NA
OG0000479	0	25.1147	24.5867	22.7728	23.7742	25.5416	25.1778	24.5247	24.1723	24.9647	23.8289	25.1882	24.5505	25.792	24.0222	24.0099	23.8721	25.0714	25.2065	25.0521	23.429	22.762	23.177	25.5717	25.4271	24.4404	24.9566	24.9164	24.0712	25.0583	23.7706	24.3499	25.6867	24.6782	25.3656	24.89	25.2076
OG0000481	0	23.7078	23.0278	22.3953	23.2569	23.8867	22.4403	23.3194	NA	22.2976	NA	NA	NA	NA	NA	NA	NA	NA	NA	22.522	22.8662	22.5071	22.9368	22.4472	22.7241	24.2603	23.1285	22.9931	22.6024	NA	NA	NA	NA	NA	NA	NA	22.7471
OG0000482	0	24.7206	24.6796	23.6562	23.6924	25.8218	25.3756	24.6801	25.5587	25.0237	23.9884	24.5538	24.0694	25.3489	24.2411	24.2024	24.5113	25.8165	25.5941	24.6991	24.5831	23.2765	24.2763	25.8008	25.3935	25.1073	25.0329	25.081	23.6178	24.9102	24.2071	25.517	25.0576	25.3586	25.5482	25.507	24.6788
OG0000488	0	26.8354	26.05	25.7978	26.2338	26.7314	26.4886	26.1972	25.8444	26.2472	27.3173	28.0577	26.954	25.8501	27.4087	25.8806	26.1597	25.3889	26.1408	28.0862	27.365	26.9628	26.9581	28.0686	27.6628	27.8131	27.8781	27.5749	27.5707	26.6436	27.2724	27.4374	26.5404	26.2405	26.7575	27.6189	25.9632
OG0000494	0	28.0875	27.9892	27.1623	28.3466	28.7859	28.9439	28.4352	28.6613	28.6013	27.5951	27.9949	28.0693	28.3805	27.7606	27.6052	28.0774	28.3108	28.3995	28.0659	27.7726	27.4924	27.8506	28.6548	28.8109	28.5088	28.5162	28.4978	27.277	28.0453	27.695	28.3874	28.4891	28.2952	28.017	28.2162	28.2316
OG0000500	0	26.7355	26.2449	24.6862	24.4848	27.4674	24.7117	27.0204	26.2234	25.7939	23.7376	25.4675	24.2336	26.3113	23.859	24.5044	25.4391	27.2466	27.9662	25.1058	26.6733	24.1309	23.5085	27.455	26.0911	23.5131	26.0509	24.6423	24.1496	25.5186	22.9874	27.5671	26.2446	23.8828	27.1141	27.011	25.5629
OG0000504	0	24.3728	NA	23.7572	24.3388	25.1224	24.3154	24.617	NA	NA	NA	NA	NA	NA	NA	NA	NA	23.6003	NA	25.3235	25.432	25.5823	26.3142	24.3078	25.4947	24.6465	25.5407	25.5285	23.9732	NA	NA	NA	NA	NA	NA	NA	NA
OG0000509	0	24.8292	24.5164	23.2281	25.2544	25.5489	25.7023	25.3544	24.9807	25.2318	24.081	24.1754	23.7074	24.6273	24.5852	24.5685	24.2202	24.5191	24.6842	25.0457	24.2587	24.2506	25.5269	25.57	25.52	24.9939	25.3086	25.3243	25.2679	25.2789	25.4352	25.9281	25.9526	25.7891	25.9305	25.8355	25.9182
OG0000510	0	24.0796	23.5467	21.3773	22.3537	24.0613	24.0925	23.8816	24.1934	24.1284	22.2272	23.3466	23.3279	24.6591	22.2509	21.8646	22.1133	24.6922	23.9012	23.6998	23.8808	22.2642	22.6221	24.566	24.3825	23.9368	24.2561	24.6226	22.1541	24.0803	22.1275	24.6406	24.7248	24.3769	24.8863	24.6093	24.0781
OG0000512	0	25.4837	25.2317	NA	26.6544	26.0595	25.8486	26.0811	25.9741	26.3209	25.9161	25.2451	24.4251	27.1166	26.4915	26.8592	26.4916	25.6977	26.6537	24.4954	24.4627	24.4615	NA	NA	24.7046	NA	24.9085	NA	24.6795	24.0671	24.3267	25.1059	25.6725	25.5159	25.8049	25.9861	25.5732
OG0000515	0	23.301	22.9903	22.9572	23.7926	24.6382	23.7308	23.8685	22.6541	23.2005	23.3387	24.015	24.2297	24.5908	23.7313	23.1959	23.4752	24.022	24.2112	23.5888	22.6048	23.7918	23.7339	24.5405	24.3994	23.9912	24.0898	24.213	24.3822	23.9899	24.4105	23.4774	23.2452	22.9411	22.678	22.6089	22.704
OG0000516	0	22.0317	22.2262	21.92	24.6838	24.6584	24.671	25.0539	24.4595	24.9639	23.2252	23.418	23.4641	24.6032	24.5588	24.5536	24.7553	24.3487	24.2619	23.7555	23.6829	22.7454	25.086	25.2846	24.8973	24.8857	24.7419	24.613	25.2503	22.9694	24.5505	26.3787	26.1681	24.7357	25.0585	25.9465	24.9259
OG0000522	0	NA	NA	NA	NA	24.8376	24.8655	25.2679	25.0759	25.5461	NA	25.069	25.3557	25.3772	25.6594	25.8127	25.4556	26.9832	24.7564	NA	NA	NA	NA	NA	NA	NA	NA	NA	25.8815	NA	25.6225	26.2057	25.0581	NA	24.9657	NA	25.1399
OG0000525	0	27.195	26.6362	25.9137	26.3344	27.0336	27.3036	26.6511	26.8427	27.3524	26.4579	27.3701	27.2257	27.1577	26.3563	26.8275	26.7284	27.352	26.8811	26.9746	26.6689	26.9391	25.7595	27.1821	26.7743	26.8285	26.612	26.8026	26.4339	26.9677	26.9661	27.0705	27.4492	26.9466	27.0589	27.1637	26.8217
OG0000529	0	NA	NA	NA	NA	NA	NA	NA	NA	NA	25.0457	NA	24.6333	25.024	NA	24.9235	25.0791	NA	25.1475	NA	24.3373	24.8903	NA	24.7461	25.0511	NA	24.5718	24.9681	25.9221	26.9013	25.3021	26.9268	28.1461	25.5861	26.8286	27.2633	26.729
OG0000530	0	23.2464	23.1741	22.7317	24.2752	24.1643	24.0772	23.7304	23.984	23.823	NA	NA	22.4215	22.4792	NA	22.6251	22.6926	NA	NA	24.5985	24.5273	24.2601	25.6547	25.4088	25.6554	25.7133	25.2203	25.9053	24.0646	24.2429	23.9659	25.0057	25.3589	25.2433	25.2164	24.6827	25.6029
OG0000533	0	24.7351	24.4344	23.9756	24.9371	24.9682	24.5032	24.7593	24.5368	24.6404	23.9852	24.1323	23.7421	24.7902	24.4678	24.4557	24.6166	24.9711	25.1181	24.5094	24.6375	24.8101	24.9328	25.6193	25.1819	25.0463	25.3269	25.2169	24.3051	24.2948	24.6845	24.8907	24.7463	24.803	24.6087	24.8795	24.892
OG0000536	0	23.862	23.1291	23.4661	22.0551	24.0567	23.5678	23.7229	22.7286	23.2392	22.4425	23.2225	24.1605	22.9003	22.7372	23.3372	22.8616	23.9501	24.1072	24.6126	24.4179	23.8623	24.4155	24.0136	24.7963	25.0775	25.6997	25.1664	23.1313	23.3876	22.5871	24.5221	22.8929	22.907	23.018	23.34	22.0032
OG0000542	0	24.3858	23.9318	NA	23.7592	24.778	23.1991	23.8363	22.6573	23.6941	24.3694	23.3251	23.1846	24.7335	24.0562	24.5751	24.8985	24.3505	23.8713	NA	23.4905	NA	NA	23.6943	22.9721	24.089	NA	22.574	22.9307	23.199	22.7053	25.1897	22.7958	24.1893	22.9781	24.5963	23.0398
OG0000545	0	22.1763	21.4703	NA	NA	22.8893	22.3815	22.7981	23.3584	22.7551	NA	20.1774	19.4595	22.2699	NA	NA	NA	23.0721	23.8806	NA	NA	NA	NA	23.0816	23.1614	22.2868	22.7096	22.4556	NA	21.8239	NA	23.1286	22.5434	22.8145	22.1283	NA	24.2022
OG0000547	0	24.3956	24.2097	23.6941	25.5182	25.6053	25.4252	25.3296	25.1978	25.8412	24.8445	24.7214	24.5187	25.2721	24.6768	24.231	24.0121	24.4255	25.1398	24.7095	23.9281	24.3437	24.8385	24.9452	24.7324	24.8171	24.8178	24.2049	25.4753	24.833	24.675	25.555	25.2141	24.9985	25.1437	24.5848	25.6401
OG0000555	0	25.8891	25.9095	24.8606	24.483	24.5008	24.2769	24.4061	23.6397	24.146	25.3549	26.1825	25.803	23.6622	22.3895	23.6752	24.6105	23.7487	24.0858	25.4373	24.3378	24.8165	23.788	23.856	24.1137	24.3208	24.1425	23.9307	25.4874	25.4111	25.6912	24.79	23.9799	25.384	24.2783	24.6013	24.9217
OG0000559	0	23.8678	22.6204	23.8864	23.9012	23.5885	23.295	22.5185	23.4754	24.0567	24.1049	22.6265	24.1997	23.2625	22.774	23.5571	22.6961	24.3717	23.9033	23.7109	24.0116	23.8533	22.3453	23.5392	22.3046	23.5169	22.7017	23.9907	23.9838	23.4978	24.2911	24.4019	NA	23.9484	23.5926	23.8733	24.0437
OG0000565	0	24.7781	24.3291	24.0632	24.8307	25.4184	25.6064	25.2978	25.3824	25.6331	23.1536	23.7015	22.7515	23.58	23.6098	23.8322	24.4113	23.2665	23.5945	25.2724	24.8914	24.1938	25.6242	25.5706	25.347	25.3384	25.3385	25.2896	25.8635	25.1783	25.5695	26.1652	26.2433	26.2661	25.8481	25.7573	26.2479
OG0000576	0	25.2642	24.2099	22.9225	24.6977	26.044	25.2692	24.8655	24.7368	24.8916	23.625	24.2065	24.2425	24.2921	23.6067	24.5535	24.69	25.2391	23.9635	22.8628	25.046	23.199	24.1937	25.6968	25.2455	25.1782	25.1886	25.6123	22.6816	24.1579	23.3861	25.4625	24.7437	24.2487	24.3479	24.611	24.1891
OG0000577	0	28.0417	28.2741	27.5136	25.8443	26.2488	26.528	26.3262	26.555	26.6891	25.4645	25.837	25.711	24.91	24.6394	24.0798	24.2986	24.7377	24.5948	27.2544	28.2401	27.2654	26.3221	26.5314	26.9162	27.0455	26.8258	26.3801	28.2289	27.8712	27.9804	26.2077	26.103	25.8215	25.9479	26.4146	25.8989
OG0000587	0	25.3052	25.2714	24.5509	25.4064	25.9899	25.9333	25.821	25.8848	26.171	25.1494	25.4503	25.2237	25.7311	25.3279	24.9871	25.0373	25.7754	25.2935	26.3242	25.3434	25.227	25.6101	26.9131	26.5323	26.1567	26.6039	26.6978	25.5556	26.2948	25.7243	26.5289	26.6945	26.8644	26.3065	26.7721	26.4394
OG0000589	0	24.6053	23.7432	24.3238	25.4862	24.9747	25.313	25.9212	23.482	25.8892	25.4374	23.9761	24.2667	26.0756	24.6364	NA	25.3475	23.6124	25.059	24.3114	24.3363	24.855	24.3459	24.6476	25.1501	24.3662	24.6181	23.7508	24.5961	23.6647	24.0941	23.6817	24.9728	23.987	23.0212	24.1127	24.2942
OG0000598	0	NA	NA	NA	23.0904	25.2182	24.6568	23.8674	25.5781	24.4901	25.4432	NA	22.5976	24.9998	23.2743	22.8483	25.3005	26.5072	25.9725	NA	23.9578	NA	NA	25.0954	22.5408	22.2373	24.258	25.0774	NA	22.3532	NA	25.2471	22.5349	25.353	25.3032	24.4754	24.8061
OG0000600	0	NA	24.379	NA	NA	NA	NA	NA	NA	NA	NA	22.6306	22.8319	NA	NA	NA	NA	NA	NA	NA	NA	NA	NA	NA	24.048	NA	23.5083	NA	NA	23.6647	NA	NA	NA	23.9505	NA	24.2708	23.9343
OG0000606	0	28.3495	28.0192	27.8922	27.9016	28.4796	28.6893	28.4336	28.7343	28.9446	28.4651	28.6562	28.7278	29.0989	28.3879	28.4223	28.523	28.9111	28.546	28.3253	28.0843	27.6583	28.3094	28.6647	28.8521	28.7665	28.9132	28.8874	27.9546	28.6933	28.4298	28.735	29.0206	28.9536	28.8744	28.997	28.7198
OG0000608	0	29.4685	29.2432	28.1045	28.0969	28.1086	28.1694	28.9016	27.9677	28.1505	27.7051	27.8428	27.8172	27.328	27.2408	26.9721	27.3113	28.5866	28.6815	30.0331	29.1251	29.5173	28.6544	28.9358	29.4879	29.0595	28.9517	29.7531	28.8597	29.0013	29.01	28.3393	28.6765	28.6951	28.1652	28.4809	28.887
OG0000609	0	22.4097	22.9195	22.6262	23.2127	23.7756	23.8903	23.764	23.3203	23.9279	23.4557	23.0994	22.6694	24.4149	24.2921	23.5692	23.6747	24.4292	24.3623	23.4622	22.8658	23.1694	24.2339	24.0484	24.3488	24.5567	24.118	23.8571	25.8768	25.5468	26.185	26.6502	26.5799	26.6869	26.5756	26.4393	26.8198
OG0000610	0	23.8226	23.774	23.6752	23.4831	23.5372	23.7366	23.8236	23.5343	24.3117	24.7838	NA	23.5632	NA	23.2081	NA	24.0989	23.4237	24.1769	23.5426	24.9296	24.5787	23.4273	25.377	24.6123	23.6856	NA	24.4436	24.433	24.684	24.6307	23.6179	24.6869	24.363	24.6669	24.9487	24.3957
OG0000614	0	24.9432	24.7291	NA	23.6759	24.4876	24.4552	25.4237	23.6386	23.8832	NA	NA	NA	24.0066	23.6386	23.6762	NA	23.3384	23.4728	24.5228	24.6893	24.3935	25.6804	24.6857	24.4507	26.1153	23.7874	25.4239	25.9008	26.5152	26.3687	26.6219	27.2793	26.8225	25.628	26.4847	27.5262
OG0000617	0	27.0872	27.0764	26.9655	27.2008	28.6708	28.026	28.3058	27.589	27.7435	28.142	27.3299	27.3975	28.1249	26.8451	27.1298	26.7423	27.8743	27.4246	27.4216	26.5005	27.0693	26.2272	27.9002	27.7781	27.3419	27.3357	27.5871	26.3466	27.2633	26.2963	27.2222	28.1269	28.0357	27.6273	28.1426	27.4377
OG0000623	0	27.2327	26.9982	26.4939	26.8127	27.353	27.18	26.9326	27.232	27.5546	27.4795	26.9477	26.6908	27.6353	26.1547	27.0997	27.2629	27.1832	27.2455	26.6564	27.2682	26.5736	26.8085	26.9355	27.1447	26.9524	27.1996	27.6299	26.2812	26.6393	26.9574	27.5325	27.6514	27.5778	27.2144	27.4633	27.6243
OG0000625	0	24.2098	24.6836	24.3852	25.253	24.7674	25.722	24.7286	25.2283	24.9084	26.2588	26.0955	25.9533	25.8259	25.6865	26.1817	25.4274	25.9932	25.9862	25.4216	25.5721	25.5769	25.9002	25.4622	25.9643	26.3461	25.4955	25.3785	25.6003	25.5309	24.4234	24.7712	25.2801	25.2994	25.2403	25.3862	24.7005
OG0000627	0	NA	NA	24.23	NA	NA	25.7565	NA	NA	23.6423	NA	NA	NA	NA	NA	NA	NA	23.9856	NA	NA	NA	NA	NA	NA	24.0478	25.3884	24.4166	24.0443	NA	NA	NA	24.5717	24.9553	NA	NA	24.65	NA
OG0000630	0	NA	NA	NA	23.8909	NA	NA	24.6469	NA	23.6969	24.198	NA	24.3273	NA	24.2131	24.9831	24.1691	23.9264	24.7536	25.1471	NA	23.746	25.6211	25.8875	25.8897	25.3721	24.9097	26.1878	NA	NA	NA	NA	NA	NA	NA	24.1753	NA
OG0000645	0	24.3466	NA	NA	NA	23.1339	NA	NA	NA	NA	NA	NA	24.7565	NA	NA	23.7265	23.7604	23.6576	NA	NA	NA	24.7149	NA	NA	NA	NA	NA	NA	23.6055	NA	24.2996	NA	NA	NA	NA	NA	NA
OG0000651	0	24.6764	23.7276	25.9338	22.3192	23.5329	21.8074	23.3737	24.2574	23.0713	24.8367	24.1707	24.0149	22.6538	21.1495	20.7155	22.3848	23.4639	24.1229	23.9724	26.6452	22.864	22.0219	24.0903	23.7004	24.2273	22.557	23.0915	23.7329	26.7309	22.988	23.6245	23.2547	22.8301	23.0728	23.3455	23.6937
OG0000652	0	NA	18.1138	19.0048	20.1903	NA	NA	20.6783	22.5707	20.8324	18.9496	22.5093	20.9785	22.2859	21.2394	22.3114	20.8399	23.2242	20.4552	20.9552	20.9173	20.0474	18.3831	18.622	18.6532	18.4444	19.4816	18.6178	NA	NA	20.5097	19.4043	NA	19.7537	18.0694	19.3567	21.0555
OG0000661	0	24.3175	24.32	23.3657	23.5895	25.393	25.0788	24.1913	25.3146	24.7145	24.0765	24.8309	24.5038	24.6811	23.8873	23.7424	23.7469	25.0138	25.099	24.6567	24.6445	23.9384	23.8618	25.3869	25.1267	24.7896	24.8542	24.9518	23.7929	24.8394	24.1635	24.6477	24.873	24.7035	24.548	24.6467	24.5391
OG0000668	0	24.2841	24.0904	22.4465	24.5358	23.7785	24.8876	23.8916	24.0214	24.8841	23.8365	22.8691	23.576	24.6427	24.3527	23.9	23.9967	23.0524	23.8623	23.9684	23.6841	23.4058	24.8805	24.8163	24.8242	24.361	24.7734	25.243	24.423	23.752	23.3937	24.4442	24.4855	24.0948	24.0212	23.8786	23.8997
OG0000677	0	23.4063	23.351	22.4121	22.5894	24.6707	24.3952	21.9511	23.7493	23.3757	24.1201	22.5822	22.8417	24.0343	22.9619	23.8019	22.0853	24.2045	22.9296	21.6241	23.7196	22.5724	23.5254	24.0709	21.7996	23.4836	22.7829	23.9689	22.4154	22.8851	22.7097	24.5782	21.9602	23.3411	23.5395	22.801	23.2665
OG0000679	0	26.8417	26.8574	25.9239	NA	27.3627	27.7358	27.014	27.4571	27.1937	NA	25.9632	NA	NA	24.792	NA	NA	27.0681	27.1648	27.4794	27.1069	27.0224	27.9504	27.4	NA	27.6119	27.1563	27.3466	NA	NA	NA	26.3141	26.0576	27.3144	26.7896	25.6386	NA
OG0000682	0	26.3409	25.9709	24.9943	25.5684	26.3134	26.3468	25.9597	25.4662	26.5251	27.3268	27.1772	26.7034	27.2455	27.092	27.266	27.1451	27.1493	26.9656	NA	NA	NA	NA	20.1569	NA	NA	NA	NA	26.0528	25.7204	26.2604	26.1971	26.3848	25.8323	26.259	26.2219	26.3092
OG0000685	0	23.719	23.777	22.7314	23.6781	24.6801	23.9879	24.4253	25.2764	24.1262	22.4235	22.5845	22.7057	23.5453	21.5389	21.3505	21.8436	24.9565	24.411	24.4699	24.3463	22.8485	22.868	25.4559	25.476	24.4198	24.7483	25.4868	22.4135	23.6774	22.4292	24.167	24.2125	23.8699	23.9942	23.8859	23.7462
OG0000688	0	23.263	NA	22.4962	23.2451	24.1555	24.804	23.0687	23.1706	24.0959	22.4873	24.9031	NA	24.0512	23.8827	24.3612	24.056	23.2299	24.224	23.8179	24.1646	24.8054	24.2191	24.8952	24.2087	24.0551	23.8069	23.4459	25.8112	24.9547	25.1655	24.5805	24.5284	25.1197	25.269	26.0415	24.9388
OG0000693	0	NA	NA	NA	26.3341	24.6662	26.2839	25.6212	26.3987	25.2596	NA	NA	NA	NA	24.7804	25.692	24.9639	24.6432	NA	NA	NA	NA	25.1143	24.8407	25.0021	24.9642	NA	24.4752	NA	NA	NA	26.3185	NA	NA	25.068	NA	25.0178
OG0000695	0	21.4889	23.7249	18.6852	19.0966	24.2802	21.6661	21.2189	24.4233	21.8588	20.2142	21.0931	21.3378	24.1643	19.8148	20.0868	19.7654	25.5264	24.3606	NA	21.0514	NA	NA	NA	21.3537	19.6895	19.7491	NA	18.6954	21.9343	20.6858	24.1307	23.3308	23.2471	23.9913	22.9713	21.7205
OG0000697	0	24.8943	24.7182	25.587	25.7012	26.2643	25.7021	25.4701	25.8089	26.2305	26.4802	26.2415	25.9648	26.6422	26.7628	26.8306	25.8552	26.0933	26.3825	25.3908	25.1487	25.1008	26.0238	25.8509	26.61	26.0517	25.6669	26.1353	26.0777	25.6148	26.2417	26.7778	26.7419	27.2036	26.8545	26.7727	25.9922
OG0000700	0	24.5088	NA	24.3836	25.7664	25.5645	26.3068	26.4146	25.9313	26.1604	NA	24.6003	NA	25.4239	26.1832	25.9684	25.4946	23.788	24.3404	27.2187	25.7603	26.4422	27.0818	27.1992	27.4512	26.7962	27.1707	27.0612	25.8714	24.7109	26.2603	25.8062	26.7928	26.8182	26.8116	26.6872	25.2417
OG0000710	0	26.1474	26.2978	26.1739	26.5275	26.654	26.6451	26.7416	26.5633	26.2046	26.8734	27.2932	27.6279	26.5965	26.7322	26.8353	27.3133	26.5087	26.2849	27.0401	26.3651	27.2189	26.2636	27.2664	26.797	27.0372	26.7838	27.6579	27.2038	27.1118	27.9158	27.2383	27.2661	27.4869	26.998	27.3602	27.4874
OG0000717	0	26.9846	26.5943	26.6689	26.5609	26.6152	26.8484	27.0825	26.6647	26.7002	27.3315	27.6422	27.6429	27.0688	26.7692	26.514	26.8223	26.9599	27.1278	27.7891	26.4855	26.947	26.5769	27.0549	26.9701	26.4606	26.9218	26.9875	27.1166	26.6794	27.112	26.9462	26.7166	27.3511	26.9086	26.6328	26.6847
OG0000722	0	27.6572	27.4079	27.2376	28.0375	28.2275	28.2001	28.1467	28.0243	27.9987	28.0659	27.728	27.592	28.0907	27.8517	27.8737	27.8956	27.8599	27.9986	28.0291	27.3486	27.6384	28.1178	28.2891	28.2181	28.0351	28.2171	27.8796	27.5101	27.6409	27.8298	28.1535	27.9198	28.0429	27.8234	28.1489	28.0262
OG0000731	0	NA	NA	NA	NA	NA	NA	NA	NA	NA	NA	NA	NA	NA	NA	NA	NA	NA	NA	25.0241	25.0416	26.0397	25.7753	26.6511	26.9783	26.2396	26.5692	26.8188	23.5919	NA	23.0523	NA	24.2426	NA	NA	23.4912	NA
OG0000738	0	24.7205	24.9555	24.4072	25.8703	25.8733	25.8253	25.8029	25.4056	25.7613	25.2061	25.5388	25.7987	26.2486	25.7467	25.7472	25.5047	26.2761	25.3617	24.937	24.8197	24.8457	25.5327	25.9456	25.961	25.8653	25.6813	25.8425	24.4648	25.064	24.4912	25.6026	25.7084	25.7449	25.3683	25.9856	25.9224
OG0000740	0	23.3479	23.629	23.7536	23.8738	24.3182	24.5247	23.5774	24.6048	24.2779	23.4785	23.6032	24.1832	24.353	23.7596	23.8076	24.5235	25.5355	25.5921	24.5841	24.1567	23.8381	24.4091	26.1094	26.2436	24.92	24.4932	26.0845	23.2196	22.4803	NA	23.5771	23.556	23.6407	24.3893	23.2735	23.9497
OG0000742	0	25.0728	25.0872	NA	24.9606	26.2947	25.0988	25.1741	25.3326	24.9429	NA	25.201	NA	25.681	NA	NA	NA	NA	NA	25.3819	NA	NA	NA	24.9924	25.5665	25.5965	25.5808	NA	NA	26.3345	25.9945	25.1207	25.2039	NA	25.803	NA	NA
OG0000744	0	24.2106	24.2107	23.4972	25.2388	25.1012	25.4416	25.3128	25.1432	25.549	24.4186	24.4053	24.2926	25.5348	24.5029	24.8863	24.5665	24.9332	25.4261	25.0393	24.4313	24.2111	26.0804	26.5447	26.2546	25.5761	25.8972	26.3072	24.3299	23.9455	25.3918	25.2815	24.5928	25.7172	24.2663	25.5644	25.2628
OG0000745	0	NA	24.7397	23.431	26.2342	26.4502	26.1154	25.8918	25.5137	25.0145	25.5499	25.5489	26.3518	27.6583	27.0989	26.9445	27.5085	26.8889	26.7315	23.6375	23.1583	24.2415	24.176	24.0273	23.8543	24.6907	24.7546	25.2374	22.8666	23.3235	23.5328	24.0002	23.9127	24.1477	23.5962	NA	23.4462
OG0000748	0	27.448	27.196	27.8579	28.2408	28.576	28.6721	28.2896	28.3811	28.6793	28.8717	28.3563	28.4022	28.6257	28.2243	28.1498	27.9496	28.36	28.3702	28.4084	27.6108	27.627	28.0356	28.4147	28.6887	28.5264	28.2132	28.6539	27.7115	27.9144	27.8165	28.3665	28.8895	28.4997	28.2676	28.4455	28.1462
OG0000749	0	22.3179	NA	22.6838	23.4095	22.6068	23.7257	23.6725	22.3114	22.9916	23.7834	23.3868	24.0436	22.9169	25.0405	24.4306	NA	22.7094	22.8028	22.5957	NA	22.5322	22.9462	23.4425	23.8194	22.8648	NA	22.9689	22.2588	NA	22.177	22.6437	22.7353	22.5336	22.2642	24.1514	22.4615
OG0000750	0	22.8146	23.2617	NA	23.4267	23.5215	NA	24.4539	22.5545	24.6756	22.9736	NA	22.33	23.2231	NA	NA	NA	23.2531	24.4255	22.8721	NA	22.6014	NA	24.5306	24.0952	22.5218	NA	23.5958	NA	NA	24.7212	23.608	22.7491	23.3899	22.7024	24.5309	23.5607
OG0000756	0	23.5993	23.6592	18.7938	22.9196	25.1425	23.7309	22.767	24.1918	24.7614	20.2299	22.0779	22.2696	25.1042	22.5661	23.4592	23.2756	25.3745	26.0773	20.0795	23.2427	20.7511	22.2328	21.9044	19.3438	22.9119	21.9154	22.1333	21.4989	23.971	22.6162	24.8014	23.4357	24.4994	24.5082	24.6324	24.3678
OG0000759	0	24.4527	23.7579	NA	26.9406	24.5615	26.9555	27.0747	26.5019	26.8278	25.0113	26.0596	25.2317	26.3031	25.9876	25.3318	25.1532	25.5813	NA	NA	NA	NA	NA	NA	NA	NA	NA	NA	25.2797	24.6886	26.4934	26.7928	27.3671	27.2927	26.7637	24.346	27.0161
OG0000773	0	25.0346	24.6256	24.3263	25.4877	25.9384	25.3805	25.4288	25.086	25.7265	23.191	23.7062	23.6138	23.9955	23.4652	23.8569	23.401	24.1482	23.5191	25.3718	25.1162	25.1972	25.181	25.2035	25.5897	25.7305	25.2243	25.8114	24.9961	24.9115	24.9481	24.8577	25.6466	25.0237	24.8555	24.7753	25.5806
OG0000782	0	21.7842	21.9341	21.5298	24.2483	23.2384	23.9598	24.3743	NA	23.3262	NA	21.9161	22.0816	23.0924	22.0183	22.9946	22.816	22.6413	21.9619	NA	NA	NA	23.4799	23.2672	22.5345	21.9694	22.7358	22.9295	23.0508	22.5021	23.4093	23.3927	23.8544	23.2587	23.2373	23.7992	23.2877
OG0000786	0	22.5599	22.7468	21.1582	22.3875	22.5212	23.9463	23.247	21.1416	22.484	NA	21.4041	NA	22.6759	21.4071	21.6783	NA	NA	NA	23.2577	21.2529	22.5477	23.2126	23.1874	25.0118	23.5006	24.6843	24.1305	22.6731	21.8156	22.2986	23.0021	23.5773	23.512	22.9785	23.199	22.2908
OG0000798	0	25.8271	25.835	25.4875	27.1473	26.8887	26.8866	26.6969	26.4754	26.391	26.4231	25.9113	26.0028	26.4598	26.8856	26.4891	26.6092	26.6234	26.4184	26.2879	25.6969	26.1148	26.6918	26.8097	26.9807	26.6804	26.7769	26.687	25.7913	25.5669	25.8755	26.5225	26.0544	26.5616	26.1512	26.4541	26.0633
OG0000800	0	25.9339	25.9518	25.6341	27.8296	26.3544	25.8336	26.6301	26.591	26.6638	25.9554	24.6814	26.088	26.1639	25.5149	26.5375	25.5802	25.5961	26.5341	25.679	24.6495	25.6683	25.5665	26.54	25.9408	26.6114	26.8941	26.3072	26.2447	26.6393	25.8671	26.5797	26.3472	25.836	25.9965	26.2016	26.346
OG0000811	0	25.5536	25.78	27.7597	25.1891	25.1892	24.7718	25.4011	25.2584	25.318	30.3057	29.1744	26.4627	24.7714	26.7667	25.0688	24.7204	25.0171	24.8499	28.8919	31.4054	27.0377	28.0799	27.2905	27.4443	28.5048	28.0638	25.636	28.7179	26.0039	27.1693	26.4036	24.4913	24.7224	24.7491	26.0773	24.962
OG0000824	0	NA	NA	NA	NA	NA	NA	NA	NA	NA	NA	NA	NA	26.6046	NA	NA	26.5439	26.0528	NA	NA	NA	NA	NA	NA	NA	NA	NA	NA	27.2269	26.82	27.6889	27.7774	26.6545	26.7437	26.6123	27.506	27.9611
OG0000831	0	23.9284	23.5702	21.8498	22.7955	24.4545	24.5527	23.645	24.5133	24.4055	23.1341	24.0239	23.2846	24.4355	23.184	23.0641	22.4679	24.7435	24.0662	23.7675	24.9546	22.3362	23.0035	24.4123	24.1957	23.702	23.6977	24.2894	22.7114	24.4497	23.3533	24.2035	24.9291	24.5095	23.5771	24.5468	24.5591
OG0000841	0	NA	NA	NA	NA	NA	NA	NA	NA	NA	NA	NA	NA	NA	NA	NA	NA	NA	NA	26.0131	NA	24.9701	25.3832	NA	25.2054	25.9965	NA	26.0302	NA	25.311	24.9607	NA	NA	NA	NA	24.6542	NA
OG0000853	0	27.1836	27.7541	26.841	28.4962	27.6524	28.321	27.5801	27.3218	27.52	28.2026	28.6136	28.6149	28.9133	28.78	28.5158	28.8666	27.6001	28.1416	26.5012	25.4882	26.3901	27.36	26.528	26.54	26.1409	27.1758	26.3438	26.8383	27.2005	27.2737	27.3147	28.4323	27.8706	27.8521	28.2114	27.5407
OG0000855	0	26.8566	25.9669	25.4179	25.5265	26.9318	26.5286	26.5399	27.4439	27.2474	26.0877	25.9134	26.3951	26.593	24.9905	25.2569	26.0695	27.7637	27.5527	25.7823	26.5956	25.1801	24.5133	27.2329	26.0119	26.2941	26.8173	26.3952	25.4371	26.5058	25.3132	27.1704	25.9013	26.2067	25.9397	26.3732	26.3413
OG0000860	0	23.9852	24.8651	23.821	25.2741	25.3302	25.28	25.0173	24.928	24.9838	24.698	25.218	24.665	26.0753	25.996	25.5821	26.0858	26.415	26.0099	23.5904	22.6998	23.3364	23.5698	23.0721	23.5827	24.1711	23.4009	23.2753	23.0516	24.0123	23.865	24.2456	25.1521	24.568	24.3193	24.3874	23.6942
OG0000867	0	25.4455	25.1422	24.6651	25.6364	25.9247	25.8771	25.7154	25.5332	25.8476	24.0937	24.1129	24.3948	24.64	24.4569	24.5282	23.9987	24.5735	24.9117	25.4939	25.5392	25.1903	26.277	26.6705	26.6494	26.0123	26.5762	26.3578	25.1462	25.1359	25.0315	25.6062	25.2814	25.6222	25.344	25.4378	25.1955
OG0000882	0	24.7353	NA	NA	NA	NA	NA	NA	NA	NA	23.9817	NA	NA	NA	NA	NA	NA	NA	NA	26.3506	24.4858	25.1442	NA	NA	NA	26.1515	25.8751	26.0225	24.1676	NA	NA	NA	26.6477	NA	NA	NA	NA
OG0000883	0	27.1519	26.854	NA	26.8279	24.6363	26.4918	NA	25.6872	27.1137	26.1317	27.3451	27.0652	NA	NA	25.4796	25.3027	25.1607	25.1039	27.4904	27.0328	25.2885	26.5305	27.1282	26.024	26.1555	26.4037	26.1391	27.4035	26.9337	27.5538	NA	25.8985	24.2664	NA	NA	NA
OG0000884	0	28.21	28.0733	28.028	28.1736	28.5904	28.5463	28.4977	28.1136	28.6012	28.3398	28.7757	28.3289	28.1252	27.8974	28.068	27.975	28.1555	27.8895	28.5127	27.6706	28.3322	27.3477	28.0911	27.9188	28.1071	27.6793	27.6738	28.127	28.5107	28.7074	27.3861	28.7926	27.7663	28.3322	28.2099	28.2314
OG0000887	0	22.4078	21.7722	23.0502	23.979	23.3548	24.4455	23.783	23.3266	24.6431	22.8022	24.0769	23.4093	23.8977	24.2905	23.5933	24.5148	22.7778	23.4672	23.8615	22.6761	22.9895	24.2006	24.7364	24.642	24.1887	23.5863	23.8462	24.0843	23.7774	24.3514	24.9102	24.6663	24.5233	24.0165	24.3884	25.2822
OG0000889	0	NA	NA	NA	24.9639	NA	25.0127	NA	NA	NA	NA	NA	NA	24.7043	25.4814	25.4944	25.2307	NA	25.3016	NA	25.2833	NA	25.8486	25.2452	NA	25.36	25.3038	25.3648	26.1963	NA	26.8189	25.6907	NA	25.1247	NA	NA	NA
OG0000891	0	27.8586	27.5662	27.124	27.1626	28.7389	28.127	28.2816	28.9549	28.5247	26.3261	27.1727	26.6836	27.7735	26.8847	26.8866	26.1828	28.071	28.1144	28.2418	28.1777	26.2863	26.8785	28.8338	28.676	28.6981	28.5043	28.342	26.7176	28.1242	27.4924	28.7806	28.6194	28.2895	28.6291	28.5777	28.1583
OG0000893	0	25.642	25.8248	25.5564	26.0844	26.8733	26.7814	26.6263	26.3328	26.6203	26.4759	26.2101	25.7622	26.8532	26.5782	26.2243	26.7863	26.7812	26.6146	26.5586	25.9899	25.9697	26.7258	27.2206	27.162	27.082	26.7377	26.6572	26.0559	26.3027	25.9468	27.2452	26.8042	26.562	26.5142	26.7188	26.5514
OG0000895	0	NA	NA	NA	24.9752	NA	NA	25.4595	25.2685	25.3657	NA	NA	NA	NA	NA	24.9257	NA	24.6298	24.8782	NA	NA	NA	26.1807	25.5434	26.0724	25.8941	24.836	26.4534	NA	NA	NA	24.9839	NA	NA	25.8033	NA	NA
OG0000897	0	24.5048	24.62	24.3949	26.5526	26.3105	26.1142	25.5233	25.4919	24.8076	NA	24.461	25.3563	25.412	NA	25.3289	25.3594	25.4291	26.4157	24.225	24.4217	24.4741	24.1833	24.8044	24.1874	24.3291	24.3053	NA	24.4288	24.5635	24.5295	24.804	25.7654	26.8438	25.2986	25.6304	25.5387
OG0000904	0	24.5345	24.0821	22.6824	23.675	25.2733	24.3444	24.583	24.8033	24.7155	23.6157	24.6463	24.4835	25.1257	24.2747	24.6177	24.0122	25.2368	25.1124	24.462	24.1332	23.1502	23.7051	25.2945	24.9086	24.8	24.4964	24.593	23.9839	24.5551	24.1301	25.2795	25.2337	25.0075	24.9366	25.0771	24.6513
OG0000905	0	24.7065	24.6327	24.5714	25.4486	25.7992	25.9282	25.7976	25.5114	25.2993	25.1113	24.8976	25.1184	25.9146	25.5598	25.523	25.6558	25.4185	25.2041	24.8649	25.0143	25.2233	25.3338	25.6094	25.8987	25.9504	25.9636	25.8546	25.2862	25.568	25.4066	25.517	26.1968	26.1634	25.5725	25.5579	25.915
OG0000908	0	NA	NA	NA	NA	NA	NA	NA	NA	NA	28.3162	28.7585	NA	NA	30.0931	NA	NA	NA	NA	28.6393	NA	NA	29.4199	28.9403	29.9166	29.251	NA	NA	29.863	NA	28.8845	30.3988	NA	NA	NA	29.1308	NA
OG0000912	0	25.5433	NA	NA	24.501	24.2806	24.6275	25.4816	25.3685	24.556	24.0021	25.5356	24.1278	24.3129	25.3041	24.7801	NA	24.6087	24.9368	26.2497	24.5017	24.8224	25.8555	26.046	26.0353	26.0476	25.8692	26.2504	24.5741	25.8613	25.5559	25.6065	25.6441	NA	24.528	24.8835	24.5513
OG0000918	0	24.1044	22.8827	23.565	23.656	25.1299	23.3668	24.5795	25.2784	25.2027	24.5207	22.7217	22.779	25.6792	24.6816	25.873	24.2246	25.19	25.9761	24.1174	NA	NA	24.1135	25.7892	25.5323	24.0472	26.0743	25.2753	22.4468	NA	22.6869	23.2445	24.0749	23.8275	23.3367	23.304	25.3843
OG0000919	0	21.8303	22.0948	21.5006	22.8886	22.8024	23.94	23.6428	22.669	23.1227	22.5781	23.2956	23.4919	23.316	23.5329	24.0141	23.6683	23.809	24.0536	23.3118	21.8742	22.8322	23.9615	23.9674	24.2842	23.7417	23.6155	23.7797	21.9392	22.0678	22.7659	23.312	24.2293	23.6528	23.5756	24.1039	23.7783
OG0000920	0	25.931	25.6939	23.6333	24.1336	25.303	24.35	24.2053	24.9731	23.5703	22.8318	23.3315	23.0262	23.73	22.4135	21.3668	23.238	25.1223	24.7585	24.4001	23.6754	23.1152	23.4379	25.8811	23.8191	24.2797	24.3774	22.0155	22.7357	NA	23.1696	24.3318	25.0081	24.7738	25.7855	24.0644	25.0893
OG0000922	0	26.2538	26.3575	NA	NA	25.977	NA	25.8088	25.1679	25.4018	NA	NA	NA	25.6327	NA	24.6334	NA	NA	NA	26.3082	25.5188	25.2454	26.3753	25.9619	25.6473	25.9647	25.7191	25.0057	NA	NA	NA	NA	NA	NA	NA	NA	24.4584
OG0000928	0	26.7629	26.7308	25.3164	26.5425	27.3883	26.7761	26.8079	27.3	27.2214	26.0304	26.7711	26.4545	26.863	26.4823	26.0304	25.9899	27.1564	27.1662	26.7104	27.0153	26.1785	26.3977	27.4158	27.5111	26.675	27.1579	26.9469	26.2071	26.3628	26.3571	27.0408	26.9538	26.6373	26.5501	26.9061	26.8906
OG0000933	0	NA	25.9041	26.5376	25.9004	26.1581	25.8639	26.6981	25.6202	25.4193	27.0333	NA	26.6447	26.6596	25.9232	26.0326	26.4814	24.6307	NA	26.1084	25.7785	25.6378	NA	NA	26.5244	25.6981	25.053	25.9485	NA	25.7393	NA	25.4776	27.0485	27.1424	26.822	26.9472	26.4953
OG0000937	0	23.6243	24.325	21.401	21.9157	22.2186	22.6672	21.5428	22.8566	21.9076	22.644	21.7138	NA	NA	21.4859	21.636	21.8689	21.6501	21.6246	23.925	25.7528	25.9076	25.304	25.2493	25.206	24.7487	24.1221	24.6793	23.8351	24.0056	23.8796	22.7449	22.3559	23.5966	22.6906	23.6042	22.8263
OG0000939	0	26.5843	26.1232	24.3473	26.1659	26.5912	26.5839	26.5208	26.5865	26.5984	26.5873	26.617	25.2012	25.2815	26.7297	26.6719	26.0136	26.3102	27.0198	26.2823	26.2202	25.2315	26.4462	26.4249	26.599	26.3915	26.9451	26.7037	24.8399	25.9574	24.5278	26.6016	27.1007	26.7377	26.2013	26.6284	26.6635
OG0000942	0	NA	24.0639	24.6486	26.0511	26.0993	26.4316	25.9757	25.4887	25.7674	25.1756	NA	24.7504	25.779	24.9691	26.0605	26.0328	25.5718	24.8973	25.1737	24.7756	25.4184	25.9302	25.0569	25.8559	26.1162	25.793	26.2207	25.2807	25.522	24.7135	25.4628	26.6115	25.2221	25.2682	26.289	26.325
OG0000945	0	25.2731	25.2708	24.5704	25.9976	26.0341	26.0742	26.4182	26.1957	26.2213	27.6739	27.1373	27.2322	27.8985	28.0187	28.0357	27.2842	27.7061	27.6013	NA	NA	NA	NA	NA	NA	NA	NA	NA	NA	NA	NA	25.0351	NA	NA	24.7836	25.2017	24.9047
OG0000951	0	24.8571	NA	NA	24.3097	24.8758	24.6801	24.4507	24.8859	25.3908	26.1818	25.5698	25.7857	25.7444	26.1019	24.6113	25.452	25.9629	24.4785	25.2252	25.0526	25.4109	25.9367	24.7783	25.7279	25.6321	25.3792	26.4813	25.6258	25.7896	25.8837	24.213	26.0259	25.0794	25.0544	25.9927	26.1051
OG0000953	0	22.2627	22.555	21.6468	22.9109	22.8837	22.4109	23.2931	22.9247	22.6697	NA	22.6362	22.7531	24.6232	23.0386	23.9135	22.8529	23.0953	23.2931	22.6196	NA	22.2149	NA	23.1517	23.593	23.073	22.7822	23.0929	22.2738	22.5956	NA	23.458	24.0921	23.2596	23.4857	23.711	23.4758
OG0000964	0	25.8759	25.3683	24.4915	26.4839	25.8579	26.1806	25.8373	25.0166	25.6532	25.1888	25.0908	25.7914	25.6039	24.9314	25.1422	25.8636	25.2186	25.584	25.2889	25.2256	24.9964	25.1297	26.1084	25.4774	25.466	25.129	25.0141	25.4171	25.4418	25.6194	25.7376	25.1983	25.4956	24.8361	25.7294	25.1521
OG0000965	0	23.9177	23.0645	22.6672	20.606	21.683	19.2176	19.4604	19.9917	20.0441	21.1123	21.8719	22.4696	20.5269	20.6092	21.8338	20.6887	19.2221	21.7875	21.7543	22.2828	22.3866	19.2459	18.8243	20.3857	19.9484	18.9975	NA	20.876	23.9208	22.0775	18.9867	20.8961	19.1294	21.2311	20.2974	19.9857
OG0000966	0	23.9658	24.4611	23.3977	24.3656	25.0422	25.1912	24.6495	24.7429	24.8585	24.0831	24.3418	24.2552	24.6131	24.7482	24.9451	24.8115	24.8706	25.0865	23.5007	NA	NA	23.9509	24.557	24.09	23.6285	24.5814	24.4109	24.8365	25.0627	24.0585	25.4974	24.894	24.8631	25.761	24.767	24.0885
OG0000967	0	23.5181	23.1324	24.0111	23.3897	25.4461	25.3497	23.5731	25.406	NA	NA	NA	NA	NA	23.2109	23.2529	NA	24.2132	24.4999	NA	25.2965	NA	NA	NA	25.3139	23.6673	25.7659	25.7127	NA	NA	NA	NA	23.3319	NA	NA	23.7292	NA
OG0000971	0	23.9364	24.0275	21.9699	23.791	24.0679	24.483	23.9105	23.8011	24.5137	23.3362	23.396	23.8873	24.2664	24.2583	24.3547	23.6983	23.3618	24.1859	22.7516	22.2558	23.2352	23.4489	23.3024	24.0407	23.0761	23.566	24.3499	23.4434	24.3079	23.0814	23.6483	24.5344	23.1041	23.3621	24.3594	24.4867
OG0000973	0	NA	NA	NA	NA	NA	24.5845	24.4812	NA	24.8236	NA	NA	NA	27.662	NA	NA	27.6119	NA	NA	NA	24.3425	NA	25.7757	26.1636	25.8885	25.3347	25.5034	25.9656	NA	28.181	NA	27.2604	24.0514	NA	24.2518	25.1228	24.8846
OG0000975	0	26.2591	25.5329	25.4804	26.0551	27.3955	27.9229	26.6446	26.9274	27.3659	25.3698	24.8206	24.6839	25.1103	25.8783	25.3677	24.998	26.4471	26.7758	25.4299	24.9636	24.6365	25.5544	26.9383	27.1184	26.1678	26.0678	25.6086	24.9166	25.9696	24.7021	24.9593	25.8184	26.568	26.302	27.0678	26.0991
OG0000977	0	24.4793	24.2192	23.3361	25.087	25.5649	25.5219	25.5178	25.1955	25.5298	24.5781	24.462	24.8307	25.8476	25.2695	25.6383	25.4064	25.4792	25.7707	24.3138	22.9836	23.3297	24.3849	25.1365	25.1203	24.5827	24.8682	24.9674	24.9606	25.2846	24.357	25.4305	25.9413	25.9045	25.3393	25.9561	25.7081
OG0000980	0	25.3569	24.4452	NA	24.6619	24.4644	24.0388	24.6878	NA	23.6317	24.4823	24.0264	23.99	24.0301	NA	NA	24.0389	NA	24.9282	25.7126	25.4649	NA	25.2207	25.3569	25.4955	25.4196	24.2438	25.4107	24.3798	23.756	24.54	NA	23.7511	24.0275	23.8293	23.6026	23.6574
OG0000981	0	24.3888	24.1088	24.0828	25.755	24.9366	25.9717	25.2722	25.0788	26.1807	24.4303	24.9189	24.2128	25.4055	25.8061	25.5772	24.7628	25.1239	25.5193	25.5585	25.1927	25.5332	25.9378	25.4854	26.8188	25.7352	26.2653	26.3366	24.2497	25.4167	25.1749	25.5344	26.2307	25.9774	26.0699	25.8211	25.7657
OG0000986	0	26.4871	25.9872	25.9244	26.6971	27.0336	27.0649	26.3964	26.9447	26.9801	25.6389	25.322	25.9956	26.2291	25.9617	25.7091	25.9922	26.1924	25.999	27.1796	27.089	26.6434	27.003	27.2581	27.0721	27.3071	26.884	26.7727	26.5033	25.96	26.5179	26.9911	26.5703	26.6359	26.7474	26.3836	26.5399
OG0000991	0	25.3591	25.0589	24.6359	26.2694	25.6698	26.2814	26.0043	25.7915	26.2386	25.1269	25.4665	25.422	25.5973	25.2571	25.3119	25.7734	26.2414	26.0669	25.1078	24.501	24.4595	25.2122	25.5578	25.6349	25.7814	25.2157	25.453	25.6712	24.5463	25.6278	25.9014	25.6554	25.1324	25.3462	26.029	25.857
OG0001003	0	NA	NA	NA	NA	NA	NA	NA	NA	NA	26.3641	NA	26.6326	26.7518	NA	NA	NA	26.28	26.1729	NA	26.1205	26.3963	NA	NA	NA	NA	NA	26.4944	NA	NA	NA	NA	NA	NA	NA	NA	NA
OG0001005	0	NA	NA	NA	NA	NA	NA	NA	NA	NA	26.3478	25.8979	25.7274	NA	NA	NA	NA	NA	NA	26.9453	NA	NA	NA	NA	NA	NA	NA	NA	27.0532	26.2839	26.952	25.7137	26.4126	NA	25.7376	26.3759	25.7578
OG0001008	0	21.0533	22.8857	21.2512	23.4948	23.1974	23.6174	24.3859	23.1608	23.7752	22.1423	23.2373	23.2163	24.1107	23.3996	23.6607	23.8692	23.679	23.7504	23.5492	21.2751	21.1817	22.3303	24.0459	23.5253	23.2485	23.9286	22.8097	22.8449	23.9293	22.6827	24.4187	24.4029	23.5727	24.5924	24.5438	23.4494
OG0001012	0	26.1008	25.9947	25.0514	23.0857	25.4088	23.5078	24.0247	25.0168	23.697	25.2576	24.356	24.8629	23.9219	23.8909	24.5137	24.211	25.6039	26.4882	24.6245	24.3433	24.2141	22.575	24.7632	22.1909	21.096	23.8197	23.2063	23.536	24.5831	22.9502	24.2125	24.0876	23.5212	24.7303	24.3687	23.0199
OG0001013	0	21.8657	NA	22.027	24.0322	21.958	22.3092	22.4033	22.8113	22.3655	23.2517	22.8768	23.0737	23.5702	24.7512	24.3392	25.19	22.1663	23.0342	21.911	NA	22.6352	23.6092	NA	23.0508	NA	24.0042	23.7668	22.5246	NA	22.2522	23.0239	24.1288	NA	NA	22.0888	22.7739
OG0001014	0	23.3882	23.1469	NA	NA	22.7216	NA	23.0699	22.8296	22.4161	NA	23.1968	23.1132	NA	23.3794	23.5721	22.8068	23.4831	NA	NA	22.5214	NA	23.6157	NA	NA	NA	23.7658	22.6706	22.842	22.6908	23.1157	24.4531	24.108	22.9935	NA	22.8396	NA
OG0001015	0	26.9918	25.8388	23.9961	26.6301	25.9234	25.6293	26.1643	26.1149	25.6843	23.8818	24.9303	24.7387	24.138	24.3859	24.0443	24.6019	24.3091	24.4146	25.2016	24.6201	23.8376	25.4639	24.665	24.2116	24.4605	23.3889	23.8556	26.0546	26.7466	26.7	25.8752	25.4482	25.7961	25.5737	25.0069	25.7749
OG0001018	0	24.6229	25.0442	NA	24.5385	24.8192	NA	NA	24.8279	24.4094	NA	NA	NA	24.5787	NA	NA	24.6337	24.6102	24.7231	NA	NA	NA	NA	NA	NA	NA	NA	NA	25.2256	NA	24.6454	25.0726	NA	24.8374	25.0581	24.8368	25.0507
OG0001019	0	18.9307	18.1672	NA	NA	25.155	17.9378	18.6885	22.829	21.178	NA	17.2103	NA	NA	NA	NA	18.5673	20.3027	25.8	NA	NA	NA	NA	23.3058	NA	NA	18.2007	18.3279	NA	NA	NA	22.3661	18.825	19.2501	21.8058	21.9998	21.7673
OG0001024	0	26.9908	26.9316	27.187	28.7626	29.0685	29.3802	28.9924	28.6368	29.0251	27.8657	27.4888	27.471	29.0238	28.8988	28.7237	28.681	28.6879	28.6743	28.7511	27.544	27.625	29.4587	29.3434	29.4177	29.2862	29.3775	29.8898	27.443	27.8523	27.5843	28.8293	28.8403	29.0467	29.0836	28.9061	28.8562
OG0001025	0	NA	23.0769	NA	23.3488	24.3962	27	NA	23.3369	27.0181	NA	24.0085	24.1064	23.7657	NA	NA	24.5316	22.8669	NA	NA	NA	NA	NA	NA	NA	NA	NA	NA	23.8154	22.9016	23.014	NA	23.5458	22.5271	23.7761	26.2575	NA
OG0001029	0	23.4223	22.6016	20.4976	NA	22.604	23.0239	NA	23.198	24.4012	22.5514	22.9463	21.9893	21.9815	NA	NA	20.7015	22.505	23.518	23.3237	22.0197	22.3267	23.1387	24.127	24.9515	23.8048	24.5787	24.6069	20.7337	24.0287	23.306	24.5137	23.5773	24.1368	22.8562	24.4763	22.0773
OG0001032	0	26.7155	24.7748	24.3904	23.8323	23.5528	22.4194	23.9957	22.6355	22.696	26.5396	26.3925	26.722	23.5678	24.2512	24.1456	23.5422	23.6004	24.277	26.5682	24.206	24.9952	NA	NA	NA	23.3948	23.3238	23.7175	24.7898	24.6781	25.4896	23.9635	22.3164	23.585	23.5218	23.933	24.0872
OG0001034	0	22.4527	22.9511	21.8439	22.8271	23.5569	23.2732	22.8841	25.2901	23.9631	22.9519	24.1621	23.3952	23.7463	22.5295	23.4306	23.1603	25.0305	24.7519	23.6183	24.0332	23.505	22.0541	24.1262	24.6479	23.3229	23.1502	23.1702	23.9854	23.1804	23.4551	24.3195	23.5464	22.3605	22.6903	23.6623	23.7088
OG0001036	0	24.8679	24.9042	24.5787	24.2939	25.0632	25.3151	24.3215	24.5922	23.6538	25.3626	24.8345	24.535	24.214	24.4548	24.3584	NA	24.8648	24.3663	24.2231	25.2541	24.3041	24.8045	25.0577	24.933	24.855	25.0049	25.2026	24.6786	25.3385	25.1438	24.1403	25.0305	24.8448	24.9678	25.5409	25.8256
OG0001048	0	23.286	23.177	22.9935	23.3495	23.9156	23.4454	23.6602	23.3859	23.6028	22.7959	22.2396	22.5789	23.4868	22.8097	22.9928	23.3607	23.619	22.7216	24.9624	24.8933	24.5613	25.4045	25.4327	25.7366	25.7133	26.2567	25.7038	24.8087	24.3382	24.4455	24.9503	25.0608	24.4889	24.8878	24.9246	24.9789
OG0001050	0	24.7393	24.4971	25.5166	25.5211	26.1837	25.4044	25.7478	25.6364	25.4232	25.1776	25.2329	24.7066	25.8668	24.4835	24.586	25.2019	25.4782	25.374	24.4075	25.773	24.8565	24.6543	25.7631	25.6675	25.4284	25.2427	25.0667	25.0741	26.2709	24.6923	25.5648	25.3861	25.2796	25.0448	25.2903	25.0917
OG0001053	0	24.6455	24.386	NA	25.5966	24.9462	25.134	24.742	23.9439	25.7689	24.5586	26.361	24.7467	25.0668	25.3334	25.1683	24.8666	25.241	NA	24.5062	24.0005	25.6571	25.5463	24.1873	25.4034	NA	NA	24.1706	25.8871	25.0087	26.1515	24.5197	24.6488	24.9149	25.0001	NA	24.9856
OG0001054	0	24.8663	23.709	23.6453	23.9805	25.4191	24.7348	24.8356	25.4361	24.0705	22.481	24.7118	23.1145	24.7284	24.2077	25.1479	25.2189	24.6255	25.1392	23.6984	24.4985	23.6188	23.999	24.4393	24.1341	23.8207	23.6424	24.1381	23.7622	24.3424	23.7124	24.9034	25.1592	24.5063	24.8596	23.6727	23.6117
OG0001058	0	23.4566	NA	23.8551	25.7454	24.9794	25.1737	24.5552	24.5027	24.9951	25.3471	24.5098	24.844	26.6913	25.6069	25.7149	26.3937	25.5337	26.0108	23.6642	23.648	24.6546	25.1475	25.1703	25.526	25.1329	25.0224	25.3888	24.4434	23.6147	24.9175	25.5356	26.033	25.6571	25.4437	26.0869	25.8422
OG0001060	0	26.3981	25.9473	24.7938	25.5491	26.8818	26.0463	26.0509	26.4302	26.3528	25.1045	25.8004	25.7493	26.1126	24.8649	25.0848	25.0348	25.6267	26.4854	26.0062	25.8388	25.0569	25.707	26.3051	26.1991	25.4671	26.5737	25.7753	25.2985	25.9781	26.0704	26.2382	26.0444	26.0136	26.9568	26.5493	25.9023
OG0001061	0	27.4865	27.6657	27.5406	27.2019	29.1879	28.5865	28.1345	29.5408	28.8778	24.2722	25.4087	24.9217	26.1643	24.5532	24.4597	23.5705	26.6101	26.0032	26.8001	26.6118	24.5451	24.8361	26.859	26.8746	26.861	26.711	26.6451	25.1372	26.3461	25.1501	26.594	26.4639	26.5803	26.0873	26.3247	26.35
OG0001062	0	NA	NA	NA	NA	NA	NA	25.6733	25.549	25.5267	NA	NA	NA	25.4331	NA	NA	24.9543	NA	NA	23.5753	NA	24.8481	NA	24.8678	NA	NA	NA	24.4242	NA	NA	NA	26.2494	NA	25.3	26.0328	24.5407	25.3197
OG0001063	0	23.7484	23.7426	22.4971	24.806	24.5837	25.016	25.0543	24.4971	23.5481	24.2264	23.7839	24.7409	24.4796	25.1295	24.668	24.4347	23.9538	24.2152	23.5502	24.3448	24.5269	25.372	25.0213	24.6576	25.0695	25.1278	24.8804	25.1022	24.6203	24.9814	24.1093	25.5471	25.0257	25.1137	25.5782	24.6586
OG0001071	0	25.4073	24.6601	23.5354	25.3873	25.6494	25.4728	25.5636	26.0538	25.7382	24.8891	25.6446	24.856	25.8245	25.663	25.1776	25.0624	25.798	25.532	25.9413	24.8644	25.0083	26.4999	26.8548	26.9105	26.5605	26.3032	25.8753	25.2899	25.2323	25.3574	26.6035	25.8686	25.6663	25.7834	26.3597	25.763
OG0001075	0	22.7392	22.7692	22.7629	24.1512	24.0805	23.9887	24.6149	24.0519	24.4238	23.5055	23.8996	24.1683	24.0762	23.9362	23.9009	24.1279	24.453	23.7605	24.6545	23.3216	23.8549	24.4335	24.5081	25.0423	24.3664	25.033	24.7273	24.1832	24.1021	24.5713	24.5112	24.6242	24.7712	24.394	24.642	24.5179
OG0001078	0	NA	23.4676	25.7118	24.978	24.5207	24.9429	23.6247	24.4535	NA	26.8344	23.9561	26.2513	24.2341	25.1638	24.8515	25.0616	24.0706	24.1229	28.1491	28.5277	28.7872	NA	NA	NA	23.5946	23.4466	23.3511	25.5926	24.4218	25.0165	NA	NA	NA	NA	NA	23.7942
OG0001082	0	26.4453	25.7228	24.5638	21.6774	21.8588	21.9701	22.4037	21.8961	22.1125	24.6604	24.1642	24.2948	21.0558	21.1992	22.2872	21.2771	22.0721	21.9153	24.1829	23.0656	24.529	20.5162	NA	21.6483	22.1255	20.2897	22.0891	23.573	23.929	23.7512	20.6705	22.2364	22.4572	20.7109	22.8598	21.9724
OG0001083	0	27.3496	27.1085	26.0163	27.2453	27.9427	27.6578	27.5962	27.8728	27.4739	26.689	26.9448	26.7333	27.4959	27.0813	27.0403	27.0168	28.0847	27.8762	27.3771	27.249	26.5981	26.9369	27.6779	27.3892	27.8832	27.5427	27.2197	26.8343	27.0817	27.1531	27.7957	27.3386	27.5152	27.4007	27.6947	27.7533
OG0001093	0	25.0837	24.5229	23.752	24.8659	24.7334	24.6942	24.1244	25.0525	25.5087	25.0653	25.0301	24.3963	25.243	24.6449	24.7952	25.1184	25.0957	25.1639	24.245	24.8007	24.6128	24.4409	24.2931	24.757	24.348	24.7237	24.7411	25.2876	24.5709	24.4159	24.8847	24.8974	24.4323	24.9961	25.0502	24.4571
OG0001098	0	23.7889	24.3967	23.891	25.2269	25.0032	24.9402	25.4141	25.2838	24.3766	23.2593	24.1295	24.277	24.046	23.8561	24.812	23.9316	24.7982	24.5134	24.7148	24.7191	24.237	24.0466	24.5155	24.6054	23.8628	24.0907	25.039	25.0683	25.3679	24.4604	25.0514	25.0091	24.5832	24.5742	24.6853	24.7133
OG0001106	0	23.0815	23.2501	22.1936	25.5422	24.27	24.8561	24.4602	24.5768	25.271	22.9788	22.803	21.6375	24.18	24.0948	24.2308	24.3735	23.6187	23.5378	24.4029	23.3516	24.2422	23.8578	25.4457	25.526	25.0006	24.9702	25.12	24.0264	21.8256	22.6636	24.2017	24.9513	23.9627	24.2385	24.6777	22.8617
OG0001107	0	20.7167	22.5396	18.0398	17.7593	20.4583	NA	21.8448	20.2651	22.7273	19.9265	21.0303	18.3659	19.3443	19.9776	20.6226	20.0048	18.1007	19.7957	22.4389	19.9041	19.1516	17.6671	20.7684	21.6473	22.2793	21.6028	21.7966	18.9621	20.6862	20.6585	21.1477	21.1596	22.9202	21.4672	20.2924	20.9108
OG0001117	0	NA	23.2725	NA	24.9461	23.7536	NA	23.5392	23.7402	23.4699	23.8124	23.6001	23.8428	23.7611	24.1215	NA	24.1236	23.4706	23.3928	23.4473	NA	23.7295	23.184	24.998	24.3839	24.6472	25.2003	24.2571	23.6238	23.3945	23.548	23.6943	23.9999	24.9726	24.481	23.257	23.4257
OG0001120	0	26.1991	24.7249	25.8197	25.5773	25.5068	25.3781	25.2721	25.305	25.4332	25.6651	25.3603	25.2351	24.3535	24.0771	23.5816	24.5677	23.8053	23.8511	NA	NA	NA	22.8443	NA	NA	NA	NA	NA	25.5019	25.5871	25.8713	24.7082	25.0148	24.5595	24.7699	25.5186	24.7144
OG0001125	0	23.3358	NA	23.0111	22.7077	22.8478	24.0433	24.1117	22.9352	23.0319	22.7968	NA	NA	22.0489	NA	NA	NA	22.4034	22.3312	24.8442	24.6886	NA	24.3408	25.3506	25.5538	23.6565	24.885	24.5256	23.4414	23.3644	22.9275	22.5645	24.0171	23.5528	22.6994	23.7854	24.1655
OG0001130	0	NA	NA	24.2205	26.0351	23.9393	23.781	NA	23.7083	23.7534	25.6517	25.7806	NA	NA	25.1175	24.036	24.9568	NA	23.821	24.3779	NA	NA	25.3755	NA	26.293	23.8	NA	24.6606	NA	23.9383	NA	NA	23.7452	23.9978	24.3611	24.2369	25.2889
OG0001135	0	24.8894	24.6629	24.3029	25.0004	24.5701	24.5176	24.5577	24.5026	25.0562	25.6843	25.5082	25.1466	25.7733	25.42	24.3416	25.284	25.2062	25.1865	25.2131	24.1455	24.5853	25.258	24.8412	25.0482	25.4792	25.2377	24.6642	25.3675	24.4646	25.5846	25.0463	24.7564	24.4116	25.0577	25.5656	24.4398
OG0001137	0	NA	NA	NA	NA	NA	NA	25.8462	NA	NA	NA	NA	NA	26.429	26.226	NA	NA	NA	NA	25.2448	26.1455	26.8299	26.1448	26.6725	NA	26.1727	27.1759	26.1318	NA	NA	25.7665	25.7854	NA	NA	26.1078	NA	NA
OG0001138	0	24.5773	24.3791	23.7606	26.5537	25.6936	26.2689	25.4255	25.921	25.5049	24.8093	24.8516	25.2984	26.0769	26.2498	25.7286	25.9976	26.0726	26.1709	25.591	24.9896	24.7551	26.6691	26.0499	27.2572	24.8449	25.8116	24.9436	25.2932	24.6909	25.0725	25.1702	25.8302	26.1114	25.9466	26.0133	25.6931
OG0001140	0	25.5748	25.2119	NA	26.4243	26.1609	26.2078	26.4008	26.0383	26.1578	25.7031	25.9612	25.9337	26.7149	26.4092	26.0608	26.1545	25.9919	26.1359	25.4621	NA	23.3795	25.7479	26.2626	26.1969	25.6465	25.3215	25.9466	25.6218	25.8371	25.5412	26.0261	26.6204	25.837	25.9239	26.4929	26.4356
OG0001148	0	26.0359	25.899	25.8625	25.945	26.1444	26.6537	26.2873	26.3745	26.3113	25.7813	26.2597	26.1952	26.6078	25.7191	25.975	25.9284	26.3933	26.2183	26.2058	25.6461	26.2411	25.2682	26.2572	26.1314	26.2352	25.8986	26.512	25.9011	26.3855	25.6128	26.0829	26.2492	26.002	25.9816	26.3642	25.9665
OG0001150	0	27.3293	27.1683	26.3172	27.0276	27.7165	27.4883	27.2435	27.2405	27.8435	26.7248	27.2486	26.9188	27.8457	27.0223	26.4599	27.3917	27.3313	27.3408	27.4711	26.7844	26.8221	27.0747	27.6148	27.7336	27.3631	26.2737	27.1947	26.5315	26.9954	27.1931	27.4006	26.8476	27.3589	26.0054	26.9854	27.2863
OG0001152	0	27.3201	26.5528	24.3645	21.3004	20.501	21.8192	22.7742	21.6916	21.7652	24.0824	24.9106	24.457	21.0982	20.7367	21.6252	21.1875	21.7137	22.5826	24.2315	24.3954	23.4447	20.5022	20.9006	21.835	21.6857	NA	21.8764	23.5166	24.5184	23.3684	20.4407	22.355	20.3475	20.7085	21.8442	21.5527
OG0001156	0	25.8164	24.9432	24.1341	24.4414	26.2006	25.2542	25.7685	26.2585	25.2776	24.283	24.9481	24.6082	25.5334	24.6725	24.8629	24.7848	25.7801	25.2591	24.5354	24.9395	24.2239	24.3205	25.416	25.4262	25.2139	25.8642	25.8596	24.4752	24.9734	24.2329	26.0505	25.7711	25.5825	26.0635	26.0918	25.6742
OG0001165	0	23.1366	23.0298	24.4488	24.1189	22.495	23.3278	22.3804	NA	NA	21.2115	22.3957	24.4787	23.0491	23.457	23.2995	23.199	NA	NA	22.5563	23.0102	24.0744	22.329	23.7982	22.7711	23.4289	22.455	22.5629	23.2114	24.2013	23.3682	22.5527	22.8397	22.6773	24.0359	22.7457	23.6879
OG0001166	0	25.825	25.6246	NA	26.8258	26.319	27.3595	27.7621	26.5793	27.1888	NA	NA	26.5197	NA	26.7395	NA	26.4619	27.2099	NA	27.5777	NA	26.1165	27.3223	27.9468	27.9988	27.7531	27.4622	27.7077	27.3491	26.6619	26.6946	26.7557	27.3467	26.8168	26.9906	27.2627	27.0056
OG0001168	0	23.0843	24.1572	22.7739	NA	23.3497	NA	NA	22.9091	NA	NA	24.0677	24.6888	NA	NA	NA	NA	NA	23.7711	NA	23.0152	NA	NA	22.8947	NA	23.0082	NA	NA	23.4403	22.9662	24.0155	NA	23.1798	NA	23.7882	23.1189	NA
OG0001169	0	25.2801	25.225	23.2705	24.4871	25.7261	24.9288	25.2397	25.6615	24.8009	24.8537	25.5067	25.1491	25.1727	24.5717	24.3881	24.4843	25.3727	24.7299	24.8787	24.2117	24.5271	24.5844	24.9661	24.5479	24.8486	24.2783	24.0157	24.7845	24.6146	24.7972	25.5296	25.0704	24.5181	25.1289	24.922	25.0719
OG0001172	0	NA	23.2502	23.896	24.2693	NA	22.5381	NA	NA	22.9097	22.4449	23.1579	22.8575	24.8074	24.8009	23.4793	22.4126	23.7071	NA	23.9784	23.6098	24.2146	22.3453	22.1566	22.9996	23.2195	22.7927	23.0586	23.4206	23.2579	23.4096	23.5984	23.1095	22.4531	23.5525	23.7183	22.4408
OG0001173	0	25.4925	25.8185	24.7289	24.9015	25.175	25.3592	25.2686	25.0211	25.4409	25.4188	25.4534	25.1507	25.1026	25.1196	25.0631	24.9751	25.2041	25.3848	25.2257	25.8446	25.4983	25.1452	25.6067	25.6125	25.2054	25.3245	25.5578	25.6461	25.926	25.4837	25.6398	25.3677	24.8816	25.4247	25.4488	24.8579
OG0001174	0	27.1652	26.8914	26.7707	26.9845	27.2572	27.3795	27.2527	27.1379	27.4149	27.0421	27.0593	26.9543	27.4408	26.8083	27.1721	27.0594	27.1557	26.7689	27.5865	27.2166	27.3838	26.9928	27.3439	27.4924	27.2053	27.4888	27.2316	27.0882	26.755	26.8498	27.2043	27.271	26.8938	27.3542	27.3262	26.739
OG0001178	0	30.2373	30.5503	31.8556	28.6047	28.9618	27.7752	28.4103	29.0755	28.2424	30.591	29.2223	29.3076	26.7772	27.8125	27.3933	27.4024	28.1813	28.476	29.2497	31.8199	30.5884	28.6459	28.3762	28.3795	28.7902	28.4766	28.0503	30.7133	31.0505	29.3685	28.6129	28.2263	28.3622	28.5533	28.3867	28.6993
OG0001179	0	23.1134	23.7554	22.1201	25.122	24.2236	23.7638	24.9657	24.4992	23.9897	23.797	23.2089	24.4163	24.5431	24.5159	24.5426	24.4913	24.2984	24.6111	23.8999	23.4184	24.2874	25.3626	25.0478	25.689	25.563	25.0916	24.6044	24.7811	24.1573	23.9203	25.5899	25.1736	23.8848	24.0484	24.7339	24.4609
OG0001189	0	22.9243	21.907	21.8192	23.5644	23.3914	23.2199	22.3235	22.1151	22.3445	23.2348	23.233	23.7063	24.351	24.2865	24.3133	23.4104	23.0383	24.0373	23.5101	23.6029	22.7068	22.2068	23.0997	24.4276	22.3166	23.2949	23.2901	22.3085	22.1108	NA	22.1891	23.1056	22.8868	23.4442	23.4189	23.0309
OG0001193	0	28.1125	28.0071	27.7245	28.8451	29.0697	29.3877	29.1394	28.6418	28.7285	27.7259	28.2606	28.301	28.7386	28.4077	28.5638	28.6434	28.7896	28.777	28.1791	27.9142	27.899	28.9867	29.0497	28.9631	29.0169	28.9777	29.0191	28.8458	28.8274	28.8506	29.3259	29.3284	29.1949	29.1843	29.0447	29.2472
OG0001194	0	23.1792	22.9361	NA	23.4865	23.2819	22.2191	23.1791	22.5085	22.9883	NA	22.2846	22.5639	24.0154	22.9237	23.2529	NA	23.1512	23.1383	22.6242	22.4114	22.0244	23.1652	24.0936	NA	22.499	23.4785	22.0889	23.6181	NA	23.0384	23.3139	22.9679	NA	23.3348	22.0637	NA
OG0001198	0	24.1444	23.88	NA	24.9914	25.4844	25.6151	25.2319	24.0986	25.4454	23.779	24.944	24.6519	25.4908	25.9503	25.1557	25.4159	25.2726	25.117	22.7103	24.0451	22.8536	24.4489	24.4538	24.6386	23.5804	24.9906	25.0702	24.8765	25.2182	24.9418	24.8859	25.6101	24.9351	25.5309	25.905	25.4616
OG0001199	0	NA	NA	NA	NA	NA	NA	NA	NA	NA	26.8528	27.1871	NA	NA	27.1298	27.4105	NA	27.0645	NA	NA	26.8052	26.6896	27.1304	26.3263	26.3192	26.7447	26.4622	27.0209	26.0489	NA	NA	26.2555	NA	25.8637	25.7268	NA	NA
OG0001200	0	NA	NA	27.2009	NA	NA	NA	NA	NA	NA	25.9188	NA	26.1085	NA	NA	NA	24.9803	NA	NA	NA	26.0751	25.1565	NA	NA	NA	NA	NA	NA	25.7691	27.1027	NA	24.0321	NA	NA	NA	NA	NA
OG0001201	0	24.6647	24.6879	23.3705	24.5095	24.7098	24.6623	24.643	24.7062	24.6729	24.0639	24.2654	24.6298	24.2907	24.1921	23.8649	24.1614	24.6006	24.1413	24.8784	24.3009	23.9483	23.2622	24.8028	23.7669	24.1156	24.6431	24.5359	24.1225	24.2283	24.6192	24.7403	24.361	24.6296	24.1655	24.0501	24.2703
OG0001207	0	24.4692	24.0995	22.5691	24.2267	25.0737	23.0363	24.7837	24.4287	24.1414	22.7334	23.3916	23.7256	23.2091	24.0716	22.8935	23.0128	23.8234	23.9827	22.7798	23.6985	23.7403	24.4295	24.4995	25.0734	25.015	25.2178	24.84	22.7586	24.8223	23.5856	24.7303	23.6553	25.4048	24.2006	24.4466	23.7074
OG0001209	0	26.0364	26.2593	NA	NA	NA	NA	NA	NA	NA	25.3883	25.1791	25.6817	23.631	24.8381	NA	NA	NA	23.9661	25.6025	26.5636	26.3922	23.5455	NA	NA	NA	NA	NA	26.3544	26.8714	26.4108	24.044	NA	NA	24.9023	25.6498	24.4673
OG0001211	0	NA	NA	NA	NA	NA	NA	NA	NA	NA	26.65	24.3951	NA	24.8447	24.7896	24.608	24.831	24.5743	25.9777	NA	25.2578	25.9218	NA	25.5752	25.0854	NA	NA	NA	25.4674	NA	25.1506	24.3146	25.3079	24.3223	25.3643	23.9008	NA
OG0001213	0	24.8802	NA	24.9197	25.6605	25.3103	25.7019	25.7347	NA	26.0658	25.3806	NA	NA	25.7064	25.0869	25.41	NA	NA	24.4862	26.8212	24.3786	26.1209	26.2939	26.0465	26.8208	26.859	NA	26.4892	NA	NA	25.6662	25.5489	25.9908	26.3256	25.9464	25.9132	27.0117
OG0001217	0	25.5593	25.6241	23.9581	25.3147	26.3811	26.1614	25.7398	26.2429	25.9738	24.7374	25.4539	24.9025	25.5431	25.2925	24.9631	25.0704	26.3535	25.8884	24.7452	25.1655	24.4132	24.8406	26.0472	26.0039	25.3688	25.4612	25.695	24.8484	25.1711	24.7372	25.9336	25.3254	25.2774	25.2488	25.4526	25.2351
OG0001221	0	24.9229	23.6966	23.9705	24.2581	24.09	24.5256	24.4537	24.1626	24.2386	23.3318	23.2554	23.2234	24.2317	22.8945	22.9473	24.2956	24.152	NA	26.6103	24.5556	25.5018	25.6165	24.0839	25.8501	26.1027	25.9879	26.4501	25.17	24.0829	25.2359	23.3784	24.1336	23.7221	22.9836	24.6552	24.997
OG0001222	0	NA	26.1524	NA	NA	NA	24.7738	NA	NA	NA	NA	25.6515	NA	25.7245	NA	NA	NA	NA	NA	NA	NA	NA	25.7705	NA	25.4494	25.6851	NA	NA	NA	25.7803	25.6711	26.2712	NA	NA	NA	25.4134	NA
OG0001225	0	24.5734	24.0438	22.6889	25.7385	25.1231	25.5814	25.2775	25.5457	25.0164	24.6137	24.6226	25.2388	24.5371	25.0026	25.7697	24.4314	24.9861	26.0074	24.3413	23.4462	24.5789	24.533	25.2783	24.8476	24.9756	25.0102	25.3189	24.7565	24.4663	24.9557	25.1781	25.724	25.0822	25.558	25.4315	25.0873
OG0001230	0	NA	NA	NA	NA	24.9012	NA	25.733	25.2441	NA	NA	NA	NA	25.651	NA	NA	NA	NA	NA	NA	NA	NA	26.1155	25.2977	26.7635	25.0174	26.6322	24.8271	NA	NA	25.077	26.7766	NA	NA	NA	25.2028	25.2979
OG0001235	0	NA	NA	NA	NA	25.4208	25.3403	NA	NA	25.101	NA	NA	25.1144	NA	NA	NA	NA	NA	24.8208	25.2221	25.2718	25.4787	25.5525	24.7796	25.3171	25.7839	26.0709	25.5137	25.8529	25.4098	NA	25.6296	25.754	NA	25.7954	25.9779	25.6186
OG0001240	0	24.7855	24.8475	24.8533	24.5605	23.5942	24.0397	24.3518	24.2402	23.3824	25.4235	25.1654	26.0755	24.7434	24.6996	23.7729	24.0764	25.3647	24.9864	24.1798	24.5758	24.1645	23.6236	23.2334	23.2364	23.3213	24.0024	24.5258	24.4717	24.9004	24.4245	23.9121	24.3753	23.4002	24.3306	23.3221	23.4223
OG0001242	0	26.0786	26.3945	25.4582	27.2474	26.2785	26.9283	26.7347	25.3687	27.1958	25.5967	25.4107	26.1235	27.1136	26.9798	25.2856	27.006	26.5353	27.4439	25.815	25.7266	26.2528	26.5069	27.1555	27.1126	26.981	26.7296	26.8195	26.0499	25.9624	26.3065	26.719	25.9648	26.1331	26.8916	25.6358	24.9523
OG0001248	0	23.2898	23.6831	22.872	23.8201	23.3835	24.0359	22.8907	23.9188	23.0682	22.6361	23.4264	22.4105	23.3924	23.5776	23.4732	23.4896	24.4349	24.4608	23.8051	23.4201	21.958	22.4506	24.0113	23.9508	23.6934	23.2108	23.6389	23.511	23.9144	22.8454	25.4351	24.2585	23.6942	23.3635	22.8541	23.5843
OG0001255	0	NA	NA	NA	NA	NA	NA	NA	NA	NA	NA	NA	NA	25.8932	23.8439	25.226	24.0588	24.6447	24.4622	NA	NA	NA	NA	NA	NA	NA	NA	NA	NA	NA	NA	24.1154	NA	24.0494	NA	NA	NA
OG0001259	0	26.397	25.9389	25.3177	26.3004	26.5203	26.5521	26.9175	26.4164	26.3117	25.576	25.8039	25.3326	25.8922	25.7797	25.722	25.3892	25.4331	25.6686	26.1991	25.7564	25.7017	26.3147	26.5675	26.6855	26.7607	26.7534	26.869	25.8202	26.4127	26.4705	26.8226	27.0086	26.3484	26.5695	26.8614	26.7989
OG0001260	0	NA	NA	25.3595	25.1092	NA	25.27	24.6701	NA	24.834	24.42	NA	NA	NA	NA	NA	NA	NA	NA	NA	NA	NA	25.0543	25.8213	25.2481	25.1741	NA	25.7883	NA	NA	NA	25.1611	NA	NA	NA	NA	NA
OG0001262	0	24.312	23.3982	23.1566	24.7477	25.1312	24.2778	24.1623	24.9172	24.7455	24.2453	23.879	23.9062	23.9284	23.4395	23.2345	23.8819	24.9048	25.6634	24.5918	24.9525	24.0907	23.9206	24.5714	24.985	25.002	24.9221	25.2668	25.2907	24.1291	24.2893	24.738	24.2222	23.4524	24.2344	24.5502	24.9335
OG0001264	0	26.978	26.7242	25.704	26.8199	26.9154	26.5079	26.7906	26.6661	26.5181	26.3878	26.9607	27.1036	26.9253	26.9525	26.4129	26.8718	26.8678	26.836	26.5508	26.1465	26.0231	25.8213	26.8978	26.828	26.0152	26.9654	26.8986	25.7416	26.7605	26.6588	26.6995	26.6845	26.7927	26.6476	27.2167	26.697
OG0001267	0	24.1589	23.6567	23.2761	24.9002	26.0834	24.9608	24.5077	24.6074	24.6488	23.8918	23.5314	24.1423	25.2455	23.6339	24.775	24.7925	24.7587	25.1294	24.9922	23.7228	24.1511	24.5263	25.7008	24.5889	24.9575	25.1777	24.8565	24.3156	25.284	24.3588	24.9622	25.4544	25.038	24.8038	25.2809	25.1774
OG0001269	0	NA	NA	24.3046	24.8335	25.259	24.3137	24.4066	24.8972	25.0359	NA	23.8721	23.8702	24.2752	24.0011	23.6684	23.9483	23.7846	24.0243	25.6491	24.8314	25.6401	26.6292	26.3759	26.0333	26.6194	26.1617	26.0243	24.6231	24.7415	NA	24.0898	24.8638	24.5812	24.4871	24.5357	24.6761
OG0001274	0	22.2212	20.8349	19.6709	19.8363	20.8576	21.2171	22.1868	22.1706	24.0956	21.3149	19.2738	19.4852	19.5794	19.898	19.812	19.2664	19.8752	21.2763	21.729	19.8523	21.0616	19.3013	23.7051	23.4828	20.7868	23.0042	23.0511	19.5833	20.2336	20.5558	23.535	20.5493	20.3561	22.1723	22.8309	20.9547
OG0001275	0	27.2733	27.0937	26.7341	27.7649	27.9922	28.1864	27.8763	27.8249	27.9991	26.6056	26.7949	26.9324	27.6502	27.2829	27.151	27.201	27.735	27.6331	27.3132	26.8381	26.7842	27.6677	27.8858	27.7089	27.9507	27.8943	27.4838	27.0002	27.4004	27.234	27.9147	27.7058	27.7593	27.691	27.9425	27.9402
OG0001276	0	NA	NA	NA	NA	NA	NA	NA	NA	NA	NA	NA	NA	NA	25.6081	24.9588	NA	26.0786	26.0294	NA	NA	NA	NA	NA	NA	NA	NA	NA	NA	NA	26.4928	NA	NA	NA	NA	NA	NA
OG0001277	0	24.3623	24.3947	23.202	22.1682	25.3281	23.8721	24.1259	24.1698	25.1568	22.9085	22.8175	22.9452	24.255	22.9058	23.6328	23.478	24.5881	24.4791	25.3234	25.0701	24.4831	23.9411	26.169	24.631	25.1355	24.7955	24.8828	23.3807	23.9892	23.5927	24.6412	25.164	24.9041	24.8296	24.4889	24.9718
OG0001278	0	NA	23.3626	NA	NA	23.9197	23.9635	23.6929	23.5692	NA	NA	NA	NA	23.3474	NA	NA	23.3293	23.5149	23.8845	NA	23.5581	NA	NA	NA	23.5119	NA	23.7327	23.7742	NA	23.3338	NA	24.8381	23.7515	NA	23.3996	NA	NA
OG0001280	0	24.6303	24.2553	23.5806	25.1084	26.0286	25.799	25.557	26.3852	26.0802	24.4184	24.7451	24.5234	26.1471	25.1151	25.2034	25.299	26.3909	25.8022	23.1197	23.1726	22.4729	23.0463	23.5783	23.7784	24.1428	23.6174	23.0119	23.2781	24.74	23.8148	25.3295	25.4065	25.6052	25.6727	25.7748	25.4986
OG0001281	0	NA	NA	NA	23.0145	23.2435	24.317	23.2062	23.1148	NA	NA	NA	NA	NA	NA	23.6487	22.8326	NA	NA	22.9737	NA	23.329	NA	23.9304	23.3222	23.4855	24.0302	23.3254	23.291	NA	NA	NA	23.4102	22.995	23.965	NA	NA
OG0001283	0	NA	NA	NA	NA	NA	NA	NA	NA	NA	26.2094	26.9933	26.7312	26.6444	26.3087	27.0358	26.0094	26.5944	26.2066	NA	NA	NA	NA	NA	NA	NA	NA	NA	NA	NA	NA	NA	NA	NA	NA	NA	NA
OG0001285	0	22.3257	21.6492	21.9439	23.7947	22.944	24.1504	23.4955	23.511	22.8362	24.1217	23.8061	22.6009	24.5213	23.1711	23.9596	24.1816	24.4305	23.9002	23.9302	24.0681	23.4325	22.6033	24.4689	24.7873	24.1261	24.5466	24.2171	22.5611	22.8899	22.9356	23.7331	23.7539	24.32	22.6404	23.2068	23.8809
OG0001294	0	NA	NA	NA	NA	NA	24.2727	NA	NA	NA	NA	NA	25.1264	24.4257	24.7857	NA	25.1289	NA	24.8503	NA	NA	NA	24.9784	25.1819	24.8137	25.3415	25.6871	25.815	NA	NA	NA	NA	NA	NA	NA	NA	NA
OG0001308	0	24.2655	24.2284	24.5132	24.9294	25.1942	25.4808	25.0327	25.1064	25.3326	24.796	24.8444	24.6532	25.3501	24.9461	24.7622	25.0209	24.8765	25.3816	25.5281	25.2211	25.382	25.7739	25.9979	26.1106	25.9248	25.9206	25.8329	24.476	24.3443	24.6058	24.9299	24.7629	24.4423	24.7382	24.5669	24.5303
OG0001316	0	23.7683	23.579	23.0393	24.4618	24.9585	24.5118	23.8697	25.1131	24.2408	23.8444	24.354	24.6633	25.4014	24.7184	24.6677	24.636	24.9056	25.1025	24.5819	24.0478	23.4403	24.1486	25.1715	25.0067	25.0559	24.5099	23.9784	24.6463	23.7668	23.961	24.5582	24.5044	24.786	24.3876	24.7707	24.2348
OG0001321	0	23.1488	23.4309	19.9202	21.2969	21.7988	22.7144	22.3084	23.1286	23.5732	20.5125	21.3001	20.4223	21.3572	21.2883	21.1428	21.1993	NA	21.1718	24.6376	24.4601	21.9515	20.208	23.0735	23.5175	21.9398	22.9687	22.7913	22.3431	22.8586	21.5564	22.8075	21.7315	21.1983	22.5289	23.4292	21.2263
OG0001323	0	23.9094	23.3867	22.4405	24.8272	24.9158	24.5057	24.6132	23.5529	24.8392	24.0646	24.2775	24.2079	25.4813	24.9394	24.9146	24.8881	24.242	24.9045	23.9193	23.0601	23.8309	24.8354	24.7922	24.8242	23.6339	24.5417	23.9366	24.0144	23.9971	24.1859	23.9703	25.2965	24.2926	25.0559	24.5091	24.4175
OG0001324	0	24.8053	25.6931	23.3518	26.4818	25.8954	25.3216	26.4004	26.6239	26.5507	24.7883	24.6616	24.5374	25.4437	24.774	24.2494	24.775	24.1429	25.4606	25.0566	24.7689	24.5926	25.1468	25.0072	25.5983	25.5453	25.5151	25.7685	25.1442	24.0518	25.0502	25.8154	26.1268	26.0348	26.7448	27.03	25.5367
OG0001328	0	22.4472	22.4539	22.362	24.5006	24.6857	23.9175	24.287	23.7694	22.8441	22.7336	23.469	23.7492	24.0969	24.8551	24.3256	25.405	24.1805	24.8117	22.3864	22.1312	22.6767	23.1764	24.7747	24.0548	23.8982	23.0396	23.1113	22.8619	23.1451	22.4521	24.1039	24.0349	24.2207	23.8539	22.9429	23.3501
OG0001329	0	23.9669	24.4039	23.4077	24.9952	24.9139	24.194	24.579	24.101	24.7317	23.1096	24.2233	23.8447	24.3735	24.4496	23.3179	23.9878	25.236	24.6766	24.0283	22.6875	23.7799	23.0609	23.9081	23.9063	24.0065	24.3425	23.9456	23.9508	24.6576	24.6672	24.3943	24.808	24.5815	24.4638	24.8521	24.7593
OG0001331	0	22.9136	21.8321	20.8563	23.0122	22.835	23.5099	22.9452	24.6797	23.1922	22.8659	22.5145	22.8725	23.8249	22.9376	22.2375	22.7575	24.2528	23.2014	23.3149	23.1764	22.6726	23.5032	24.0746	24.5092	23.0865	23.675	22.512	22.4954	23.303	22.0167	24.1843	24.3301	23.1913	22.9502	24.0221	22.8593
OG0001341	0	27.9794	28.0414	28.5709	25.3484	25.4343	26.0098	25.6428	25.2991	25.7996	26.4624	27.1501	26.4452	NA	NA	24.0511	NA	NA	NA	NA	25.003	NA	NA	NA	NA	NA	NA	NA	26.0775	25.9043	25.8129	23.9529	NA	24.0958	NA	24.7743	NA
OG0001344	0	23.7157	24.4691	24.4855	24.7993	24.993	25.2318	25.7916	24.9652	24.1936	24.621	24.5742	24.3733	24.0213	24.0679	23.9365	23.9735	24.6303	24.3823	25.6729	24.1783	25.6427	24.9997	25.9422	25.5687	25.452	25.7334	25.6904	24.8913	24.9859	25.2506	25.2977	24.5664	24.5159	25.0209	24.5955	24.9413
OG0001345	0	22.3145	22.2265	19.6849	22.4237	23.6555	23.0241	22.0962	24.2799	21.5202	22.2883	21.9455	22.8711	23.6798	23.074	22.9311	22.07	24.5846	25.1461	21.5757	24.3001	NA	18.4143	23.7193	21.611	20.3389	20.3739	22.49	20.463	21.7415	19.9073	23.9072	20.8932	21.9868	24.068	22.8621	22.7943
OG0001349	0	26.2565	26.1536	25.8528	26.5792	27.1293	27.3202	26.8224	27.1154	27.2312	26.0075	26.1673	26.131	26.7649	26.3312	26.258	26.3596	26.6351	26.5271	26.8686	26.6501	26.3967	27.001	27.6098	27.7258	27.3114	27.6021	27.5841	25.9997	26.0483	26.1741	26.8472	26.854	26.5598	26.6623	26.8314	26.6444
OG0001350	0	23.0275	NA	NA	24.8961	23.8512	24.6825	24.3412	24.9449	24.9292	24.0528	24.1913	24.7841	25.1524	24.9722	24.7629	25.1212	24.7336	24.9627	24.1525	NA	23.2282	23.7906	23.9758	22.92	24.4891	23.8487	23.5454	24.3642	22.8746	23.7312	24.3383	24.3382	23.9334	24.5	23.8763	24.286
OG0001351	0	26.0513	25.82	25.0147	NA	25.2872	NA	NA	NA	NA	NA	25.5479	24.3703	24.1239	NA	NA	NA	NA	NA	23.7713	NA	23.7631	NA	NA	NA	NA	NA	NA	NA	24.2088	24.6781	25.1441	NA	23.9683	25.0941	NA	NA
OG0001352	0	23.7628	24.7597	23.31	23.9497	24.8909	25.0238	23.9722	24.6382	24.6339	23.5751	24.5371	23.9749	25.2863	24.5841	24.5955	24.4358	24.9405	25.0924	23.8494	24.1314	23.4894	24.7644	23.2872	23.8228	24.1194	24.8713	24.1582	24.2039	24.53	24.7735	24.5901	24.785	24.4579	23.9896	24.7581	24.5905
OG0001355	0	25.627	24.8931	NA	26.5994	26.4108	27.0151	27.3014	25.5294	NA	25.8569	NA	NA	26.2309	26.22	NA	25.8993	NA	26.356	NA	26.0537	NA	26.6823	26.3824	NA	NA	25.7877	26.321	25.9646	26.2332	25.426	NA	NA	26.7436	NA	NA	26.1536
OG0001356	0	24.1	23.6549	NA	26.1972	25.6157	26.3761	25.6146	24.4423	25.9688	NA	NA	24.6202	26.7616	27.3871	26.6207	26.986	26.7544	27.3873	24.2623	NA	NA	25.6823	NA	25.4267	26.6236	25.7547	25.7792	24.0656	25.0051	NA	25.9011	26.8301	25.0143	26.4796	26.7485	25.8714
OG0001361	0	27.876	NA	NA	24.3057	23.7863	23.8945	NA	23.7864	NA	NA	NA	NA	NA	NA	NA	NA	23.5983	24.1612	23.8238	NA	NA	23.5694	27.8824	23.5458	23.6391	NA	23.6289	NA	NA	NA	23.7474	24.2347	NA	NA	24.0453	NA
OG0001365	0	24.6275	24.7685	NA	26.7487	25.5254	25.8348	26.042	25.6392	25.7556	NA	26.2647	24.7156	26.63	26.2121	24.7867	25.925	25.9208	NA	25.4359	24.5499	24.9615	24.7281	25.9184	24.7105	24.8241	25.5264	24.0396	NA	NA	24.4862	24.7538	25.4789	26.0911	24.9402	25.292	25.9331
OG0001366	0	NA	NA	NA	NA	23.6282	NA	NA	NA	NA	NA	NA	NA	NA	NA	NA	NA	NA	NA	23.3921	NA	NA	NA	24.9752	24.7582	23.2833	24.1214	23.7337	NA	NA	NA	23.5314	23.5479	NA	NA	NA	NA
OG0001367	0	24.4228	24.9931	24.1934	24.9315	25.2568	25.3763	25.1281	24.8128	24.9204	25.3037	25.2696	25.5233	25.1988	25.253	25.5512	25.3509	25.1715	25.7385	24.9552	25.3946	25.1023	26.0912	25.7175	25.7222	25.6997	25.8635	26.2646	25.1311	24.945	25.4859	25.4583	24.7633	25.3728	25.1559	25.1662	25.1196
OG0001368	0	25.3042	27.0367	25.431	22.5146	NA	23.2136	22.6166	21.0267	21.8942	23.9881	25.3387	24.9314	22.0812	23.0018	23.4788	22.8389	22.2309	22.2229	24.3337	25.2911	24.5659	23.6182	21.4176	23.3973	23.3524	22.3679	23.138	24.3353	25.1669	24.1453	22.8608	22.9818	23.5465	21.6064	22.9379	23.0221
OG0001374	0	23.9599	23.384	20.9246	22.8626	25.5473	24.3177	24.0475	23.9997	24.2134	22.7007	23.1445	22.7675	23.203	22.5615	22.1378	22.7786	23.4708	24.6278	23.2691	21.8591	20.0104	21.474	22.5967	23.8203	23.6794	23.527	23.9723	21.2982	22.5815	21.74	23.1514	23.894	23.2314	24.1432	23.3029	23.3799
OG0001378	0	23.2656	23.2704	22.275	24.2817	24.2441	23.7181	23.8907	24.5671	24.4907	23.1814	24.0299	23.4128	24.2057	23.8069	23.7349	23.925	23.7025	24.4055	23.8787	23.3897	23.3469	24.4341	24.6723	25.0191	23.7348	24.2812	24.8157	23.4537	23.8488	24.2184	24.5265	24.6304	24.898	24.671	24.0707	23.9057
OG0001384	0	24.4574	24.577	25.004	25.3894	25.5323	25.9583	25.3505	25.5456	25.6832	24.7396	24.9832	25.468	26.29	25.908	26.3428	26.265	26.0728	24.9091	25.1704	24.2261	24.3892	25.2358	25.4502	25.4244	25.5092	24.6249	24.7712	25.6748	25.5698	25.5961	26.1089	26.3705	25.1406	25.8273	26.0841	25.5624
OG0001385	0	23.6051	23.6258	21.3043	24.0381	23.9681	23.9067	24.1937	24.3885	24.2689	21.5458	23.3093	23.1455	23.518	23.7718	23.8093	22.9305	23.677	24.1104	24.9651	25.6634	25.5588	27.0347	26.7333	26.0765	26.6344	26.3109	26.9636	25.7956	25.8257	25.7821	25.7786	26.7485	25.6116	26.0226	26.2322	26.3905
OG0001386	0	25.2884	24.5586	25.1285	25.4316	25.937	26.4798	25.8024	25.6073	24.0877	24.869	25.5813	25.5563	24.5403	24.8136	24.9235	24.3242	25.0267	24.5634	26.4885	25.3794	25.7928	26.3104	26.317	26.1957	26.1103	26.2456	26.2728	26.0095	25.5005	26.1713	25.4477	26.0679	26.4438	26.5366	26.495	26.3186
OG0001388	0	26.7157	26.5209	24.6056	25.7263	26.4972	26.1107	26.8182	25.1426	25.1089	26.4088	26.1319	26.2251	25.0017	24.588	24.9566	25.3368	24.7974	26.3518	26.266	25.7731	26.2866	25.6552	25.0295	25.1821	24.8357	26.3052	26.5782	26.2582	26.6556	26.8335	25.0505	26.2745	26.4904	25.6835	25.9813	26.2012
OG0001389	0	23.4816	NA	22.4598	24.6788	NA	24.2446	23.9032	24.925	23.236	23.7805	24.8411	NA	25.627	24.6308	24.7615	25.5235	23.8421	23.6409	24.6087	NA	NA	24.7803	24.2808	24.6304	24.4391	24.708	22.9763	23.8365	NA	23.5935	NA	NA	NA	24.0122	NA	NA
OG0001393	0	25.1044	25.5934	25.1141	24.7917	24.8372	25.6198	25.274	25.4657	25.0924	24.6942	25.422	NA	24.5257	25.1556	24.7727	NA	24.67	24.7629	25.9987	26.2106	26.8856	25.3961	26.0718	26.0097	25.54	26.0467	25.8942	26.8217	NA	26.1205	25.221	NA	24.5652	NA	25.0938	24.6768
OG0001400	0	NA	NA	NA	NA	NA	NA	NA	NA	NA	NA	NA	NA	NA	NA	NA	NA	23.7409	NA	25.0854	25.4358	24.6005	24.9247	23.8149	25.7005	23.8806	24.2489	25.3892	NA	NA	NA	NA	NA	NA	NA	NA	NA
OG0001402	0	18.2568	NA	NA	NA	22.1285	23.1119	19.5317	22.2325	22.4611	NA	18.5416	NA	21.9054	17.0772	NA	17.1749	20.9108	21.5331	17.8944	19.7636	NA	NA	22.3919	22.6348	20.4158	22.5233	19.1151	NA	21.1216	NA	19.3825	20.6609	21.1959	21.327	21.0726	21.3443
OG0001403	0	22.9208	22.9269	20.9872	21.5664	23.4308	22.5788	21.9643	23.4713	22.2003	21.8157	22.3654	21.96	23.3183	21.2646	21.9524	21.8008	24.5735	24.4102	22.4759	22.7293	19.4976	19.8788	23.0715	23.0711	22.7614	21.9267	22.9085	21.9873	23.3612	22.0442	23.4771	23.7057	22.8596	23.3981	23.0516	22.7719
OG0001408	0	23.409	22.4746	22.4638	22.3785	NA	NA	22.9094	22.5874	22.5542	22.5331	23.0146	24.0642	25.1759	23.7108	23.6581	24.2343	22.9702	23.229	22.7733	22.9869	NA	23.2456	23.2567	23.0704	23.5535	NA	NA	23.644	22.8021	23.5282	23.3268	23.9003	22.5503	24.3498	24.254	22.4646
OG0001418	0	21.795	21.4924	NA	25.1835	24.6036	24.7475	21.9281	24.6406	24.191	23.4007	23.7474	21.8284	23.5153	23.6404	23.4368	25.1287	24.2312	22.5106	24.4757	22.0836	22.0484	22.6135	23.7559	23.5921	22.0124	24.7353	23.1937	22.2926	NA	23.5519	22.3409	22.6862	24.5021	21.8501	22.5751	24.6571
OG0001419	0	26.9562	26.6041	26.0787	26.9444	27.2726	27.2544	27.1953	26.8354	27.3438	25.8816	26.408	26.2211	26.8895	26.3576	26.2076	26.5254	26.823	26.8006	26.9952	26.3715	26.3187	26.6562	27.3602	27.0217	27.1244	27.2518	27.2474	26.2369	26.9406	26.8721	26.9533	27.0715	27.1562	27.2924	27.2978	27.0358
OG0001420	0	NA	NA	24.2448	23.0376	22.8515	23.1333	23.6973	23.9007	23.3208	24.4389	NA	23.2447	NA	NA	22.8355	22.9896	20.6629	NA	25.0391	24.6402	24.5584	24.303	25.3893	24.6793	24.4785	24.3198	24.4268	NA	24.2599	24.491	22.3171	23.0022	NA	NA	22.103	NA
OG0001421	0	26.1141	25.9056	25.42	26.4177	26.6471	26.6273	26.571	26.5456	26.6167	26.1107	26.6985	26.4756	26.9649	26.4796	26.565	26.7085	27.1011	26.9468	26.4349	25.9958	25.6584	26.021	26.846	26.7305	26.6138	26.4532	26.5825	25.9791	26.3701	26.0827	26.8696	26.9622	26.5897	26.3958	26.4243	26.7002
OG0001426	0	23.9584	24.0069	25.5999	24.5578	24.5387	24.6239	22.7185	23.1971	24.5708	25.2669	25.053	24.9996	24.759	24.7504	25.4472	25.012	25.0337	24.4928	23.9286	24.18	23.9234	24.1928	23.9521	23.3452	24.2942	23.9543	23.9103	24.2819	24.5964	23.841	24.4085	24.5055	24.3819	24.276	24.0147	23.9798
OG0001427	0	26.1933	25.7559	25.0008	26.1045	26.2933	26.0644	26.6192	26.0507	25.3734	25.5007	25.4302	26.2224	26.283	26.2988	26.0908	25.9106	25.4648	25.4636	25.4457	24.5102	24.8208	25.5444	26.465	25.9971	26.3012	25.841	25.7864	24.729	25.9125	24.9752	26.5034	26.5922	27.0446	26.4357	26.432	26.4933
OG0001430	0	29.2609	29.7419	31.2923	28.0053	28.3611	27.4638	28.2462	28.2956	27.9743	29.9767	28.8265	29.0424	27.1476	27.3693	27.4548	27.3928	28.0009	27.9769	28.7572	30.6714	29.9877	27.4641	27.9827	27.8846	28.1006	28.0012	28.2667	29.3044	30.1435	28.4101	27.9863	27.9729	28.1887	28.1094	27.8206	27.951
OG0001432	0	NA	21.3734	21.2224	22.7017	22.5489	22.1993	22.5414	22.6024	21.83	22.8851	23.3489	23.9791	24.2399	24.1916	24.381	23.8739	23.3099	22.6456	21.6284	21.7998	21.5883	22.8562	22.8071	22.8043	22.7303	23.0993	22.9801	23.2369	22.5395	23.6486	22.5314	24.1602	23.4889	23.3923	23.6049	22.6843
OG0001436	0	23.5252	23.1778	22.1907	23.4409	23.9754	24.0351	24.2617	22.8966	23.713	22.7224	21.9659	23.0798	23.2387	23.1404	23.233	23.6913	23.6514	23.9256	23.6438	23.16	23.6333	23.6196	24.4734	24.9397	24.6447	25.153	24.6027	23.2201	22.9979	23.3544	22.8726	23.8606	22.8147	23.5696	23.4891	23.6013
OG0001438	0	23.8904	NA	23.3927	25.2853	23.6677	24.6602	25.0543	23.5449	NA	22.3973	24.2628	25.6484	25.379	24.6313	26.0422	25.1577	NA	23.2401	22.7428	22.2689	23.3335	24.5603	NA	22.7602	25.0361	NA	23.4377	NA	NA	22.6653	22.7083	23.6909	24.9862	NA	23.1723	23.5449
OG0001441	0	26.9894	27.8092	26.0046	21.2227	21.3342	22.5374	21.5404	22.9088	23.6684	25.0505	26.5447	25.6746	21.9663	22.5257	22.5525	22.0717	22.8558	22.8117	24.0466	25.9264	24.7265	23.0129	22.8369	22.769	23.1213	22.5022	22.608	25.4184	26.3693	25.1696	23.5131	23.0613	23.0678	22.6591	23.0571	23.3012
OG0001442	0	26.8231	NA	NA	NA	25.1276	NA	NA	NA	NA	NA	25.4086	NA	NA	NA	NA	NA	NA	NA	25.6013	NA	NA	26.2193	NA	26.1506	NA	NA	NA	NA	NA	NA	NA	NA	NA	NA	NA	NA
OG0001446	0	25.1043	24.7879	24.6143	24.0834	24.809	25.5414	24.3039	24.922	25.2179	23.7833	24.5864	23.2567	24.7198	23.4616	23.5516	23.526	23.7277	NA	25.2338	24.1029	25.0495	25.4528	24.7688	25.9089	26.2028	25.9336	24.7364	23.8082	23.9282	23.6003	23.7558	24.6547	23.5442	24.2395	NA	23.7468
OG0001451	0	23.994	23.5901	22.8129	24.2567	24.8289	24.125	24.6245	24.5005	24.4083	24.3613	24.3839	24.0476	24.8619	24.3764	24.5079	24.1183	24.1752	24.3385	23.9109	22.8998	23.708	23.5296	25.1156	24.5697	24.2394	24.3978	24.5591	23.3521	24.4062	23.7864	24.1195	24.3948	24.5073	24.5446	24.5725	24.7019
OG0001452	0	23.1684	22.8569	21.0167	22.4407	23.6895	23.6344	22.7666	23.7798	23.3089	23.0033	22.8527	23.2993	24.3094	23.4524	23.3009	22.9772	23.8744	24.3272	24.2944	24.1467	23.784	23.4499	23.976	24.3132	24.1315	23.2332	24.267	23.1424	21.6228	23.0574	24.3594	24.0316	23.7772	24.4457	23.6133	24.192
OG0001460	0	23.3042	24.0994	23.5148	24.1961	25.04	25.415	24.9444	24.577	25.5166	23.8676	23.4784	23.5971	24.2387	24.2137	23.9861	23.9749	24.3966	23.6499	24.9012	24.3087	25.2849	24.9784	25.6885	25.9387	25.4424	26.1628	25.9565	24.3486	24.0363	24.0581	24.5941	25.0302	25.1987	24.7803	25.5942	25.1163
OG0001461	0	22.5233	23.2431	NA	NA	NA	21.2649	21.4618	NA	NA	22.1926	NA	NA	NA	NA	NA	NA	NA	NA	23.2091	NA	21.7982	NA	23.7139	23.4677	24.1887	24.8816	23.9355	NA	NA	NA	NA	NA	NA	NA	NA	NA
OG0001465	0	22.9329	23.5265	22.7859	24.1303	24.4442	24.5272	23.8797	23.5197	24.4183	23.9612	24.6015	25.0042	25.3233	24.5117	24.6868	24.2049	25.3965	25.202	24.254	23.4202	23.3321	23.4959	24.4303	24.5585	23.8587	24.5543	24.099	24.1561	24.252	23.4163	24.1044	25.2047	24.5422	24.3414	24.3381	24.1378
OG0001466	0	NA	NA	NA	NA	23.816	NA	NA	NA	NA	NA	NA	NA	NA	NA	NA	NA	NA	NA	25.7204	NA	24.5687	25.376	24.5066	24.3679	24.6215	27.1735	NA	25.2482	NA	23.3709	24.9186	24.3346	NA	24.028	23.9313	NA
OG0001467	0	24.5864	24.5863	24.1602	25.1453	25.1458	26.5767	NA	25.2796	26.4474	26.7101	26.8345	23.749	24.876	26.4329	27.1517	26.6734	24.8782	24.8922	25.1748	25.7554	24.9645	NA	25.5918	23.867	25.1604	25.7651	26.2996	27.0224	25.6972	27.3389	27.0765	25.8177	25.1931	25.518	26.6758	27.7106
OG0001474	0	21.9661	23.2184	21.7961	23.8727	23.9142	23.9993	22.4752	22.5152	24.1282	23.6373	23.9693	24.0511	24.3744	23.1021	23.2875	22.7193	23.7452	23.7533	24.9729	24.2337	24.0215	23.7646	23.4221	24.3381	24.0199	24.6692	24.2847	21.9622	23.4244	22.759	23.062	24.2258	24.0507	23.7343	23.5433	23.9288
OG0001475	0	23.0991	23.1463	21.973	23.2012	24.9514	23.6576	23.5246	24.3515	23.8598	22.8628	23.7496	23.3976	24.9131	24.1284	24.0378	24.4398	25.3971	25.3031	22.9931	24.459	22.9907	23.009	24.5069	23.5679	23.6215	23.3467	23.9737	23.2139	23.1931	22.4763	24.5026	23.51	23.8118	24.409	23.5878	23.7841
OG0001476	0	NA	23.9541	NA	23.2948	23.6019	NA	23.8149	NA	23.919	NA	23.3839	24.78	23.3089	24.5883	24.364	23.6609	24.6075	NA	23.6536	NA	NA	22.9415	NA	24.7032	24.4681	NA	NA	23.7664	NA	23.8003	23.7009	24.0125	NA	25.3666	23.3957	24.2813
OG0001480	0	28.0028	28.1208	27.8881	27.8576	27.3893	28.1198	27.7016	27.7176	28.2724	28.7894	28.2457	28.3568	28.1543	27.8008	27.9566	28.0417	27.9529	27.5442	28.2018	27.5823	28.3019	27.847	28.0277	27.981	28.0609	28.0375	28.0143	28.0676	28.1096	28.1654	27.7116	28.4531	27.9205	28.1706	28.3239	27.8163
OG0001481	0	26.236	24.93	23.4616	NA	NA	23.6336	23.8155	23.3633	24.8094	25.3658	23.7879	26.273	24.6	23.5663	23.6094	25.6714	24.5998	23.1928	NA	NA	NA	NA	NA	NA	NA	NA	NA	NA	NA	24.7678	NA	24.0186	23.9323	24.2152	24.0298	NA
OG0001486	0	26.1535	26.2996	25.8745	26.476	27.5229	27.1764	26.9779	27.2468	26.9618	26.4556	26.6887	26.726	27.3195	26.7244	26.4843	27.065	27.4695	27.2133	27.3118	27.2312	26.9343	27.3629	27.7503	27.619	27.7717	27.4269	27.6164	26.6995	26.7447	26.5318	27.1022	27.1881	27.2398	27.3663	27.0019	27.2524
OG0001490	0	NA	NA	NA	23.2698	23.9082	23.2332	24.2998	23.1035	25.2342	24.1694	NA	23.2765	24.5771	24.3878	24.3417	22.9216	NA	24.0984	NA	23.8358	23.2915	23.0677	23.6168	22.8651	24.1368	24.0358	23.377	NA	NA	23.4828	23.7641	24.4239	24.4851	23.8231	24.8496	25.7564
OG0001491	0	NA	23.7346	24.5087	25.4503	24.3884	25.7817	24.5323	24.7687	25.5042	25.8259	23.9561	24.3569	25.8784	25.9554	26.0871	26.2957	24.597	25.6651	NA	23.9417	25.555	24.3456	26.0539	27.095	25.5166	25.6142	25.4581	24.3219	24.9801	24.0669	25.4532	24.2224	24.8826	24.2442	24.8202	24.4416
OG0001498	0	25.1813	24.6428	23.934	26.1247	24.9927	25.7027	26.3542	25.4862	25.4654	22.7046	24.3914	24.3564	22.9345	23.7465	24.5646	23.308	24.6079	24.114	25.6061	25.494	25.3188	25.1737	25.2758	26.0767	25.4734	25.8044	26.0949	23.8027	23.1423	23.7763	23.4758	23.3137	23.2777	24.8769	23.6826	23.9001
OG0001503	0	NA	NA	NA	NA	NA	NA	NA	NA	NA	NA	NA	NA	NA	NA	NA	NA	21.0651	NA	19.9395	NA	NA	20.1685	NA	19.821	19.9906	21.0648	NA	NA	NA	20.4337	21.4339	20.5376	20.747	NA	21.7561	NA
OG0001506	0	NA	24.0343	22.7998	NA	23.8402	NA	23.4247	NA	NA	NA	NA	NA	NA	NA	NA	NA	NA	NA	NA	NA	22.6527	NA	NA	NA	NA	NA	24.5153	NA	23.7652	NA	24.0095	23.4576	NA	23.911	NA	NA
OG0001513	0	27.5453	27.1578	27.6085	27.6278	27.9418	27.5401	27.9123	26.4004	25.5378	27.412	27.4322	27.7122	27.9134	27.9308	27.602	27.4369	27.4511	27.3042	27.7825	27.2882	28.2008	27.8943	28.3066	26.3472	27.6862	28.4062	29.2286	27.6281	25.505	27.3735	27.5553	27.8488	28.0856	27.605	26.474	27.7854
OG0001520	0	23.7374	23.602	23.2545	25.5955	25.4054	26.0206	25.8338	25.9613	25.3155	24.7757	24.3194	24.3826	25.2575	24.9801	24.4041	24.484	25.6046	25.7365	22.7801	23.3835	22.3386	24.5222	23.8079	24.2503	24.1037	23.5531	22.9828	22.8283	22.486	22.7031	25.5542	24.2296	23.6942	22.6527	24.5787	24.3313
OG0001524	0	22.988	22.3877	23.4331	25.1805	23.7067	23.7193	24.6273	24.096	23.7375	23.5593	22.7744	24.6514	25.0949	24.5319	24.2349	24.2728	23.2988	23.6991	22.9671	22.8647	24.0801	24.362	24.7627	25.737	24.3473	24.6148	25.729	NA	23.4609	22.3357	23.8692	25.3577	24.3449	23.6107	23.358	23.569
OG0001531	0	25.7187	27.3891	NA	25.4616	NA	24.8349	25.6044	25.3928	25.5493	NA	NA	NA	NA	NA	27.1045	NA	NA	NA	NA	25.7569	NA	25.7857	25.2139	25.558	25.2509	25.7081	25.4931	25.1895	25.314	24.4998	NA	26.023	NA	NA	25.8489	24.043
OG0001534	0	25.5318	24.6368	24.8407	25.3386	24.992	25.4481	25.2008	24.8132	24.88	25.4888	25.3523	25.8212	25.9885	25.25	26.3153	26.2111	25.2593	25.2222	24.8783	23.5499	24.1989	24.732	24.8562	24.6555	24.262	24.8149	25.1049	24.3017	24.2541	24.9205	24.4666	24.7931	24.7681	24.4164	24.8347	25.252
OG0001538	0	22.2866	21.1361	19.372	21.6112	22.273	22.59	22.392	22.4457	22.2275	19.8768	22.1795	22.0289	22.3342	22.0693	22.4238	21.4504	22.6549	22.5234	22.8652	22.4043	20.6528	21.7269	23.7315	23.2149	22.4147	23.1831	21.5786	20.577	23.0756	21.5229	21.5958	23.2174	23.4961	22.7575	22.1912	22.7061
OG0001541	0	27.1897	27.2189	25.2763	NA	NA	NA	NA	NA	NA	NA	24.7651	25.9027	NA	NA	NA	NA	NA	NA	NA	24.9539	NA	NA	NA	NA	NA	NA	NA	NA	25.6928	25.5495	NA	NA	NA	NA	NA	NA
OG0001545	0	26.3504	26.0765	25.4356	26.3674	26.9655	27.1778	26.7329	27.0148	27.2311	26.2361	26.5288	26.3587	27.1907	26.4799	26.4233	26.4594	27.2994	27.2836	26.7969	26.2854	25.876	26.4765	27.4942	27.1815	27.1374	26.9534	27.1481	25.5269	26.5439	25.9286	26.9164	26.9427	26.6744	26.8956	26.8199	26.5193
OG0001546	0	23.0851	23.0117	23.9013	24.3371	24.6544	24.9218	24.3039	24.5382	24.4377	NA	NA	NA	NA	NA	NA	NA	NA	NA	26.3504	26.1772	26.2293	27.2301	25.7803	26.6638	27.0411	25.8273	26.074	23.8772	23.4082	23.8732	24.37	23.9092	24.0347	24.1579	22.9226	24.1868
OG0001548	0	22.8613	23.3436	20.5452	21.2766	23.0961	22.174	23.3187	23.0778	22.8955	21.6614	21.7982	22.6755	22.3343	20.2179	22.8179	22.7267	23.6073	22.8657	23.1481	22.9079	22.6089	21.9693	23.9826	23.183	22.8594	22.7997	23.4223	20.43	22.0329	22.6243	23.9432	23.2611	23.2581	24.0469	24.3893	22.8241
OG0001550	0	25.1735	25.4354	NA	25.8914	NA	26.5838	26.476	25.5678	NA	NA	26.7645	26.0784	26.4656	25.3203	25.5531	NA	NA	24.9441	25.5102	NA	NA	25.3031	25.2525	NA	NA	NA	NA	25.3775	NA	NA	NA	26.8376	25.1207	25.4123	25.1172	NA
OG0001558	0	25.3947	25.4685	24.7168	25.802	26.1385	26.6919	26.5219	24.7401	26.2265	26.1338	26.4531	26.2635	25.3244	25.6472	25.6068	25.5949	24.8422	23.2412	25.8831	27.0502	27.0121	26.0056	25.9425	25.8652	25.8444	25.0929	25.8601	26.1675	25.5513	25.4889	24.3628	NA	24.9078	NA	25.1343	25.5419
OG0001559	0	NA	NA	NA	NA	NA	24.472	NA	NA	23.7993	NA	NA	NA	NA	NA	NA	NA	NA	NA	24.1304	NA	23.8145	24.113	24.6671	24.9806	24.3031	24.3638	23.9306	NA	NA	NA	23.9701	24.5866	NA	NA	23.4279	24.1478
OG0001561	0	25.6895	25.3616	23.8448	25.3255	26.3975	26.0098	25.7646	26.3873	25.6918	24.1404	24.8224	24.5446	25.7826	24.9163	25.3551	25.1992	25.7185	25.5473	24.5481	24.8261	24.0637	24.3562	25.6816	25.05	25.1952	25.2979	24.9313	24.239	24.7388	24.2055	25.8441	25.2052	25.782	25.8571	25.2029	25.3498
OG0001567	0	NA	23.1852	NA	23.6994	24.1029	23.1553	NA	23.4017	23.1738	23.944	22.9562	22.7976	24.2489	24.4027	23.9647	24.1863	23.4035	23.049	23.7302	NA	NA	23.8846	23.5643	NA	23.8261	23.6559	23.2951	23.2561	NA	24.2585	24.8889	25.458	25.1888	24.3766	25.074	24.6259
OG0001588	0	23.1278	23.638	23.7292	24.088	24.207	24.8698	24.7458	24.4595	24.4608	24.6018	23.9728	24.2046	24.7954	24.4175	24.8043	24.6076	24.4142	24.5825	25.168	23.1423	23.9162	24.2525	25.3525	25.1353	24.7184	25.1055	25.2439	23.9001	23.7845	24.0912	24.1603	24.8082	24.4096	24.5852	24.0779	24.7932
OG0001607	0	23.8665	23.6808	23.4763	24.7561	25.7527	25.5566	25.7461	25.7225	25.9011	24.3918	24.126	24.4757	25.5958	24.4856	24.0659	24.5353	25.7685	24.7687	24.9072	24.2701	22.9013	23.9579	26.0584	25.6141	25.6769	25.8767	25.4602	23.7474	24.5257	24.2793	25.7382	25.1824	25.0743	24.6252	25.2873	25.2967
OG0001608	0	29.8716	29.7493	29.346	30.2402	30.5615	30.7812	30.4184	30.3839	30.6537	29.1581	29.4326	29.3586	30.1692	29.7775	29.7283	29.9533	30.0608	30.1354	29.795	29.6865	29.2062	30.1735	30.5476	30.5162	30.3485	30.4789	30.3218	29.2079	29.5308	29.4726	30.2432	29.8836	29.8955	29.7747	29.9446	29.8686
OG0001617	0	24.1429	22.9531	25.2721	25.2689	24.5084	26.3365	25.1903	25.4493	26.7104	24.8675	24.6549	24.8632	24.3761	23.6737	24.3881	24.1447	24.6848	23.8752	24.8697	24.602	24.3059	24.6406	24.8286	25.1582	25.0223	24.9038	25.1553	23.7413	26.0912	24.1658	26.3139	26.9222	26.4393	26.3728	26.3231	25.4452
OG0001620	0	25.7538	24.8922	24.3397	26.8913	26.6235	26.6455	26.6753	25.8935	26.0634	25.2971	NA	26.1627	24.3897	23.4692	NA	NA	NA	NA	26.1833	25.7191	26.2668	26.8903	27.1815	26.9571	26.9457	25.6438	26.6459	NA	NA	NA	NA	NA	NA	NA	NA	NA
OG0001621	0	25.2765	24.4152	NA	25.7088	25.724	NA	25.0843	25.0049	25.1536	24.4555	24.6699	24.4272	NA	24.723	24.2849	24.616	24.6123	25.1814	24.6467	25.5004	25.2978	24.536	26.3907	25.7844	25.9513	26.1808	25.0294	24.5856	24.2941	25.4435	24.9727	NA	25.608	25.5127	26.0936	25.6508
OG0001624	0	28.106	28.1789	NA	NA	NA	NA	NA	NA	NA	26.7354	27.9324	27.0034	NA	NA	NA	NA	NA	23.2916	27.2622	26.3	NA	NA	NA	NA	NA	NA	NA	27.3996	26.547	26.7514	NA	NA	NA	NA	NA	NA
OG0001632	0	27.4204	27.1473	26.7973	27.5804	27.6162	27.9359	27.6824	27.4088	27.5457	26.6133	27.0233	27.1664	27.0649	27.1855	27.1915	27.2311	27.2261	27.0986	27.7137	27.7043	27.4473	27.9951	27.9557	27.9481	27.754	27.8862	27.784	27.745	27.4081	27.8597	27.4107	27.2821	27.3167	27.3854	27.3602	27.4776
OG0001633	0	25.7807	25.8608	26.1898	26.6866	25.9226	26.8532	26.6649	NA	26.0845	26.8213	26.0773	26.8814	27.1997	25.9161	26.8377	26.1292	26.6102	25.9197	25.238	25.6873	NA	26.8233	25.7696	26.1111	26.2996	25.5686	26.6033	26.0731	26.4578	25.6559	26.8389	26.1813	26.8371	26.8906	26.8094	27.0776
OG0001639	0	24.4177	24.376	NA	NA	NA	25.1749	NA	NA	24.8865	24.267	24.5597	24.762	NA	NA	NA	24.3853	NA	NA	26.9561	NA	25.2855	25.9331	26.2352	26.4417	26.2151	27.0128	27.1203	25.8232	NA	24.5749	25.1402	25.1517	24.9313	24.813	25.012	24.7139
OG0001640	0	NA	NA	NA	NA	NA	NA	23.6763	26.4117	NA	24.5775	24.2907	24.343	NA	NA	NA	NA	26.531	26.1424	24.3847	25.4687	24.2847	NA	NA	NA	23.5103	NA	NA	NA	24.1453	NA	NA	23.8683	NA	NA	NA	23.1936
OG0001648	0	22.9986	NA	23.9234	24.3536	25.0104	22.9735	NA	22.879	24.6693	24.4808	24.0328	24.1359	25.9344	23.981	24.2007	23.9851	23.9135	23.629	NA	NA	NA	NA	23.5537	NA	NA	NA	23.2116	NA	NA	23.9761	24.577	NA	NA	23.8026	24.3539	24.2564
OG0001652	0	24.4766	NA	NA	25.4163	24.4034	25.4441	24.3544	25.6455	25.5575	NA	24.3769	NA	24.2622	24.6894	24.2977	24.5396	24.9863	24.1666	24.8827	25.0255	25.1929	NA	26.0173	25.4626	25.0003	24.939	24.1667	25.2882	NA	24.4212	25.0734	25.4315	25.7396	NA	25.6933	24.5679
OG0001658	0	23.7255	23.7251	23.532	24.6769	24.4767	24.4498	24.674	23.9862	24.2985	23.4158	23.7111	23.5927	24.3498	23.9922	24.0423	23.665	24.5251	23.7956	23.859	22.3885	23.4832	23.8267	24.0983	24.0664	23.7364	23.0666	24.463	24.0831	24.4856	24.7158	25.0283	25.4235	25.1499	25.1952	24.9006	24.968
OG0001662	0	NA	24.1742	25.4014	24.147	NA	NA	NA	NA	NA	24.7953	NA	NA	NA	NA	NA	NA	NA	NA	NA	25.0811	25.7429	NA	NA	NA	NA	NA	NA	24.41	25.7352	25.717	23.6399	24.8307	23.5559	NA	NA	NA
OG0001664	0	24.8105	23.3678	18.3729	NA	24.8832	23.4222	22.5146	25.8754	21.9706	18.1878	20.1186	20.3769	22.6137	17.7202	21.7619	18.6702	25.6304	23.7805	23.5139	26.0536	20.7506	16.9902	22.9893	21.4299	18.8929	19.2261	22.5191	18.4451	20.262	17.9309	23.5787	22.4208	21.9958	24.4208	21.526	21.4241
OG0001674	0	24.4728	24.3761	23.885	25.159	24.6736	25.0858	24.5689	25.2014	25.1803	24.8943	24.8994	24.95	25.4131	25.4191	25.2907	25.5031	25.1095	25.2613	24.751	24.8725	25.0433	25.7692	25.6409	25.6966	25.9676	25.4809	25.8187	25.6666	24.8065	25.3085	25.4071	25.6543	25.8694	25.5066	25.607	25.7971
OG0001675	0	26.1577	25.427	25.5458	26.7302	26.8013	26.7372	26.4294	26.2689	25.7543	24.1656	25.5528	25.5276	25.86	25.5369	25.2281	25.5295	25.1791	25.6883	26.7487	25.6027	26.4974	26.5285	26.2422	26.4323	26.269	26.0202	26.3035	25.7574	25.6298	26.7911	26.5939	26.6296	26.8765	26.3817	26.7733	26.9079
OG0001680	0	NA	25.4752	NA	24.8469	24.5036	24.5833	NA	NA	24.8144	25.1202	NA	25.4592	25.1656	25.3507	25.2865	25.4215	NA	24.5899	NA	NA	24.8672	24.9133	25.045	24.5739	25.1539	24.953	25.0474	25.114	NA	25.0857	24.727	25.1711	NA	24.667	24.9706	NA
OG0001682	0	25.8885	26.1077	26.2231	26.2094	27.2244	26.9056	26.3764	27.1658	26.9181	26.6205	26.5764	26.6299	26.5972	26.3112	26.2022	26.1648	27.4224	26.9482	26.8406	26.4245	26.0989	25.5802	26.7722	27.2062	27.2827	27.1343	26.9843	25.6771	27.2685	26.3351	27.4965	27.1645	27.4099	27.0302	27.6113	26.872
OG0001684	0	25.8096	25.5733	25.0331	26.2005	26.097	26.5971	26.2105	25.6661	26.3287	25.345	25.0934	25.0699	25.9148	25.4482	25.5333	24.9735	24.7904	25.7957	25.6985	25.7905	25.7621	26.5894	26.8148	26.4863	26.6023	26.5116	26.479	26.0928	25.6198	26.1462	26.4041	26.3743	26.1346	26.0047	26.011	25.6662
OG0001688	0	NA	NA	NA	NA	26.4253	NA	26.1162	25.8954	NA	NA	NA	NA	25.986	NA	NA	NA	NA	NA	25.1148	25.1163	24.9127	25.1198	24.9094	NA	25.3757	NA	25.1356	NA	NA	NA	25.1126	NA	NA	NA	NA	NA
OG0001707	0	24.0434	23.8677	22.8662	23.9147	25.3055	24.6625	24.7224	25.5939	24.9692	23.5316	24.2288	24.1827	25.0433	23.9475	24.5094	24.2071	25.2682	25.3562	24.3129	25.0857	24.047	24.1275	25.4495	25.6109	25.1062	24.8995	25.0926	23.7476	24.6879	24.4284	25.348	25.2006	25.5737	25.2279	24.6725	24.7654
OG0001716	0	23.8124	23.0662	23.2182	25.2246	25.0746	25.2645	24.7335	25.4006	24.8168	23.725	25.3087	25.1379	24.8409	25.6403	25.1869	25.0667	25.2715	25.5199	24.4897	24.7612	23.0579	24.5328	23.9146	24.6666	23.9992	23.9643	24.0676	24.6928	24.842	23.8734	24.7653	24.6283	24.8112	24.7431	25.2585	25.4263
OG0001722	0	24.4625	24.753	23.3428	23.8196	25.3699	25.0375	24.581	25.2029	24.8417	24.0003	24.4704	24.0566	24.6535	23.9181	24.3667	24.2656	25.0387	25.0905	24.2812	24.4885	23.66	24.0127	25.2999	24.9094	24.5165	24.8939	24.8587	23.4768	24.4957	23.6478	25.1907	24.6634	24.4225	24.6509	24.877	24.4039
OG0001725	0	22.4435	NA	NA	NA	23.0381	24.7648	24.1456	22.9795	22.9225	NA	NA	22.6771	23.9573	22.9126	24.2087	26.0761	24.6265	NA	24.1173	NA	NA	22.7904	24.3165	24.9204	22.8122	22.9352	23.4542	NA	NA	NA	NA	22.8239	25.8617	NA	24.7762	26.2396
OG0001730	0	26.5629	27.443	23.6865	19.4961	21.2251	21.0163	20.5006	22.2245	21.3334	23.1408	25.1978	24.5134	20.4812	20.8669	21.9054	19.4507	22.5833	21.7957	22.8498	25.4027	23.4977	22.1148	22.6505	22.3497	22.5427	21.3709	22.1545	24.3034	25.1093	23.3029	22.9967	22.439	22.0711	23.2297	22.5789	21.6726
OG0001755	0	27.6134	26.4058	25.4937	23.7687	24.0548	24.1849	24.4403	24.6711	23.4067	25.8293	26.9921	26.5548	24.149	23.8598	23.786	23.9937	24.8912	24.5115	25.8094	24.3609	24.0735	23.4118	23.6246	22.7172	24.0111	23.2389	21.5767	25.3015	24.8445	26.0896	23.3476	23.5489	23.8159	23.7249	24.3499	24.101
OG0001759	0	NA	23.4407	24.7207	26.4331	26.2502	25.8797	26.029	25.6485	25.8152	23.6982	23.0616	24.2397	24.8603	23.4836	24.3867	24.8357	24.4952	24.797	NA	NA	NA	NA	NA	NA	NA	NA	NA	23.8098	24.0109	NA	24.7991	23.9902	23.1767	24.5264	24.6282	23.9583
OG0001760	0	27.3993	26.8916	26.3782	27.3096	27.7321	27.5684	27.6172	27.6725	27.5392	26.9465	26.4098	27.1058	27.2412	26.8907	26.9679	27.2135	27.289	27.4694	26.2317	26.8394	26.3294	26.5902	27.5329	27.3644	26.7607	26.8164	27.041	26.4376	26.5749	26.6178	27.2471	27.212	26.5876	27.3236	26.954	26.3658
OG0001764	0	NA	NA	NA	23.569	22.8723	23.6518	23.69	22.9308	23.7672	22.8145	23.933	23.6912	NA	22.996	24.4026	NA	22.8843	24.5313	23.7539	23.6278	24.3342	24.3246	23.8962	24.1952	23.9905	23.579	24.1144	23.0621	NA	23.4897	23.6822	22.9684	NA	23.2888	22.8135	NA
OG0001768	0	25.7571	25.2495	NA	24.8483	24.586	23.8028	24.0437	24.3017	24.0108	24.0059	25.5383	25.7635	25.4192	25.49	26.011	25.0272	25.5405	26.1357	24.3776	24.0782	23.1473	NA	24.0869	NA	23.4637	23.7314	23.0022	25.5829	25.5516	25.6744	24.6612	24.0285	24.0058	24.7283	24.0194	23.9972
OG0001769	0	27.8586	27.8908	27.8626	28.4117	28.4445	28.6856	28.5295	28.4007	28.4827	27.9084	27.7144	27.7628	28.1887	28.1026	27.8508	28.059	28.0384	27.847	28.773	28.4243	28.6123	28.9645	28.9368	29.0984	29.0436	29.0051	28.9316	28.4886	28.2389	28.6357	28.8056	28.758	28.7586	28.6109	28.7528	28.7023
OG0001774	0	26.0523	25.4014	25.2762	26.9438	26.6134	27.0313	26.6874	26.1036	26.579	26.4088	26.1323	25.7088	27.0799	26.9548	26.5432	27.1488	26.2716	26.5607	25.7636	25.2955	25.5429	26.5653	26.0869	26.1828	26.6288	26.2111	26.1607	25.9283	25.9406	26.2159	26.5442	26.6958	26.4266	26.3675	26.3248	26.674
OG0001776	0	NA	NA	NA	NA	NA	26.0353	NA	25.5289	NA	24.6053	NA	NA	NA	26.1565	NA	NA	26.5602	25.6571	NA	NA	NA	NA	NA	NA	NA	NA	NA	NA	25.1547	NA	NA	NA	25.3947	NA	NA	NA
OG0001781	0	23.5011	23.496	NA	23.558	22.1622	23.5117	23.8564	23.0488	22.3147	23.2471	23.9246	23.8457	23.7799	24.2287	24.2353	23.5957	23.7473	23.0653	23.4664	NA	23.2375	23.4809	23.3638	23.4458	23.9256	23.5048	23.6483	23.3733	23.4084	24.2157	22.52	23.7107	23.4218	NA	23.7314	24.0963
OG0001783	0	25.0067	24.6255	24.1815	25.0154	25.6516	25.339	24.9039	25.8342	25.8896	24.1833	25.2699	25.5652	25.8915	24.9227	25.63	24.9513	25.9325	26.3757	25.3929	24.0277	24.4419	24.7696	25.9606	25.5752	25.7838	25.8883	26.1597	24.7702	24.8013	25.3717	25.9089	25.547	25.6645	25.4054	25.9989	25.8613
OG0001788	0	24.5166	24.2106	23.467	23.7362	24.0974	23.579	24.2547	24.2116	23.8554	23.1738	24.2281	23.5425	NA	23.7767	NA	23.3411	23.7538	24.1919	24.7796	24.1137	24.492	23.5969	24.8404	24.7494	24.9594	24.7535	23.923	24.4506	24.4855	23.9986	23.5647	24.9335	NA	24.81	25.271	24.9352
OG0001789	0	26.9022	26.4911	25.763	26.8754	26.6748	26.1384	26.8808	26.1356	25.9944	26.9848	27.3057	27.3721	26.9976	26.1636	26.1757	26.6673	26.5625	26.0215	26.5762	25.4701	25.9285	24.6011	24.7085	23.8234	26.1585	25.6078	25.5475	26.6819	26.7869	25.7144	25.7041	27.5594	25.9357	26.4232	27.3682	26.8739
OG0001796	0	25.2613	25.1814	NA	25.5278	NA	NA	26.8775	NA	NA	NA	24.8834	25.8269	24.7561	25.5876	25.5883	NA	25.3228	25.0206	NA	24.5615	NA	NA	NA	NA	NA	NA	NA	NA	24.0698	NA	NA	NA	25.0748	NA	NA	NA
OG0001798	0	25.3913	25.4026	26.9072	26.6069	26.7156	26.8586	26.4759	26.2916	26.9922	26.4745	25.8988	26.065	26.8513	25.0285	25.422	26.2162	26.622	26.7171	26.8099	25.8236	26.9212	26.3639	26.3813	26.6501	26.8999	27.1063	27.1807	26.8047	26.2818	26.6522	26.5968	27.013	27.0791	26.9398	27.1055	26.8958
OG0001800	0	NA	NA	NA	23.122	21.1484	21.2586	21.421	23.5677	NA	24.1362	25.2705	22.8587	21.8504	23.7081	22.0463	23.5212	24.1008	24.6003	NA	23.2787	NA	NA	NA	NA	NA	NA	NA	NA	NA	20.7971	NA	NA	NA	NA	NA	NA
OG0001801	0	25.5429	25.1748	22.1124	23.6212	26.2976	25.4155	24.8715	26.2299	26.0252	24.2444	25.2116	23.5743	25.5577	24.0423	23.4824	23.2584	26.7363	26.133	25.0758	25.9989	22.6778	23.4178	26.7032	26.0319	25.5506	25.8863	25.7861	23.52	26.0004	24.0925	26.2202	25.9191	25.7014	25.2623	26.0259	25.786
OG0001802	0	25.4242	24.649	23.2746	25.436	26.0063	25.4857	25.4823	25.3174	25.2387	24.2533	24.77	24.8205	25.2859	24.3312	25.3974	25.2553	25.4575	25.2829	24.1089	24.9819	24.3796	25.0109	24.7207	25.0026	25.2333	25.1389	25.241	24.9011	24.9724	24.9179	25.1858	25.5973	24.9471	25.1406	25.4533	25.2151
OG0001806	0	NA	26.1962	25.6285	26.501	25.8692	26.1584	25.6707	25.8173	NA	26.3851	26.3803	26.8377	NA	NA	NA	NA	NA	NA	27.7869	26.7799	27.1567	26.7705	27.9658	27.2794	27.2813	27.2723	27.1203	NA	27.0194	27.0465	26.3063	25.9546	26.7272	NA	26.019	26.4229
OG0001808	0	24.7829	25.328	24.2391	NA	NA	23.7114	NA	21.9633	22.5623	23.5481	23.6244	23.7334	NA	NA	NA	20.9205	21.4628	NA	25.8494	25.6849	24.9307	NA	22.1896	21.9785	22.9748	21.8082	22.7861	25.8059	24.7532	26.0489	NA	22.666	23.2001	22.4998	22.6656	24.5594
OG0001815	0	25.4746	25.7503	24.7799	25.5044	26.1257	26.1153	25.9199	25.4612	25.9137	24.6993	25.5216	25.5883	25.5487	25.3227	25.4102	25.6236	25.652	25.6019	25.8342	25.6149	25.3757	26.4851	25.9593	26.0754	25.9619	25.7579	25.3639	25.9616	25.8256	26.0768	26.2376	26.4257	26.4176	25.6527	26.0114	26.5838
OG0001819	0	24.6485	24.2984	22.7938	24.9615	25.1597	25.088	25.3897	25.1756	25.1938	24.5764	24.8614	24.7872	25.2886	24.6878	24.9569	24.4847	25.5348	25.4574	24.6295	23.9753	23.7158	24.1049	25.2405	25.4246	24.808	24.7509	25.2185	24.0584	24.4648	24.4729	25.0716	25.2299	24.937	24.8782	25.1093	25.308
OG0001821	0	28.4611	26.786	27.1951	NA	NA	NA	NA	NA	NA	27.7116	26.8541	27.6402	NA	NA	NA	NA	NA	NA	27.8196	26.7561	27.1758	NA	NA	NA	24.5054	NA	24.0406	26.9085	26.6953	27.1362	NA	NA	NA	NA	NA	NA
OG0001824	0	22.2592	22.9003	22.278	23.967	25.5383	24.8733	25.2463	24.5525	25.5347	21.2916	21.154	22.7025	23.1602	22.6954	23.9739	23.2881	23.2662	22.4619	23.7252	24.1606	24.5084	24.7869	25.8978	26.3942	25.6435	25.3482	25.6156	23.5871	22.2528	23.7734	24.2767	24.5521	23.8033	23.6221	24.3482	24.2778
OG0001833	0	24.3798	24.0525	24.5711	24.7517	25.0978	25.1023	24.3517	24.4003	24.3094	24.462	24.0187	23.3957	24.2137	24.1264	24.4124	24.665	23.7374	24.4477	24.6078	24.8999	24.9854	25.4892	25.8372	25.4749	25.4841	25.4041	25.4064	24.6255	23.916	24.388	25.2106	24.8131	23.8678	24.4918	24.3134	24.306
OG0001836	0	22.5048	NA	22.6263	23.3931	24.1295	24.3747	NA	23.2657	NA	23.2475	NA	NA	26.072	25.9121	NA	23.2044	23.9837	24.8632	NA	NA	22.5775	24.1443	24.1049	23.3327	24.1721	23.303	23.6353	23.0067	22.9374	23.1854	23.8538	24.9416	24.1116	24.8331	23.3157	24.2786
OG0001841	0	23.472	23.5513	NA	24.8467	24.5657	24.4664	24.9331	24.2175	24.5372	24.0995	23.8761	23.393	24.9468	23.2009	23.0233	24.4218	24.1524	24.3854	NA	23.2544	23.9984	NA	NA	NA	23.277	23.7004	NA	25.1032	23.4469	24.1481	23.9616	24.5374	24.1484	24.4237	23.4238	24.7899
OG0001842	0	26.9428	27.0646	26.3556	27.2139	28.3152	27.4711	27.3437	27.7622	27.6255	25.3718	26.2688	25.3638	26.6707	26.1667	25.8363	26.8924	25.5478	26.3105	25.7901	25.1066	25.3702	25.7434	26.2619	25.4223	25.4494	26.476	26.6573	25.7508	26.8306	27.0301	26.9298	26.6156	27.0046	26.577	26.1358	26.8033
OG0001843	0	26.6694	25.9956	24.9416	25.6232	26.7077	26.8481	26.6329	26.8376	27.0288	25.2618	25.7103	25.382	26.0736	25.9104	24.7878	25.4675	26.0725	26.0498	26.8168	27.1984	26.0361	27.2477	27.5777	27.797	27.5144	27.8515	27.0856	26.517	26.4062	26.8061	27.805	26.32	26.2164	26.2226	27.4453	26.6908
OG0001845	0	24.4362	NA	NA	25.1395	NA	NA	NA	24.455	25.2467	25.2553	24.8957	24.8477	26.1272	25.2467	26.4685	25.5541	24.9687	26.2631	NA	NA	NA	NA	NA	NA	NA	NA	NA	NA	NA	NA	25.2772	24.9821	NA	NA	NA	NA
OG0001865	0	NA	23.5228	NA	24.3084	23.8354	24.9137	NA	24.1633	NA	NA	NA	NA	NA	NA	NA	NA	24.1572	24.2771	24.9554	24.1272	NA	27.5057	23.63	NA	NA	23.5641	25.9906	NA	NA	NA	24.1743	NA	NA	23.9522	NA	NA
OG0001867	0	25.2397	24.6	23.7182	25.7846	26.1683	26.144	26.0959	25.7972	25.8065	24.2674	24.5061	25.0146	25.348	24.8413	25.1804	24.8706	25.0874	25.4305	26.2951	25.6266	25.5709	26.6493	26.9428	26.3189	26.4817	26.5754	26.6706	25.9974	25.3929	26.0169	26.9845	26.8795	26.7342	26.6611	26.7291	26.4119
OG0001870	0	24.3863	22.2959	22.8843	24.7361	25.1496	24.6729	24.7456	24.4518	24.9777	23.9474	23.8846	24.1677	24.0114	24.3964	24.5867	23.9689	25.3142	25.1031	24.6432	24.0324	24.3985	23.9513	24.9104	25.2508	24.9224	24.5073	24.7302	23.6346	24.9189	24.0868	25.6454	25.2018	24.3802	25.7361	24.4089	24.6735
OG0001872	0	22.9581	22.8974	22.5986	23.1402	22.6642	23.054	23.2345	23.0858	25.2429	23.0521	22.8304	22.8018	22.8064	23.0911	23.083	22.6327	22.7594	22.8236	24.7063	23.5683	22.6437	22.8107	23.0755	24.1736	24.4829	23.3815	23.3047	23.2117	22.4152	23.0738	23.3315	24.8239	24.892	22.922	23.7551	24.9075
OG0001885	0	25.1866	24.7522	26.1026	25.2706	25.4601	25.6094	25.3893	25.315	24.9172	25.1458	24.7904	24.6389	24.8788	24.8635	25.0296	24.8665	24.8285	25.04	25.7461	26.3119	25.5068	25.5143	25.9557	25.904	25.639	26.029	25.5455	25.2304	26.1597	25.1002	25.5069	25.0093	25.2108	25.1327	25.0775	25.3199
OG0001890	0	22.7923	22.4662	20.0843	22.6863	25.3227	22.8687	22.6084	NA	23.0859	21.6321	21.3554	20.797	23.8825	23.6871	20.654	23.7505	23.4976	23.1437	22.869	21.6593	NA	22.5899	25.4107	25.1235	22.9726	25.1764	24.2003	19.4251	22.786	20.9125	21.9322	26.2391	24.4368	24.3315	24.3215	24.3425
OG0001897	0	NA	25.0545	24.4079	26.4426	25.6448	25.8087	26.5664	26.5229	26.3181	NA	NA	NA	NA	NA	NA	NA	NA	NA	26.6617	26.0195	26.5231	27.6272	27.2274	27.4324	27.5431	27.115	27.7096	26.2342	NA	25.7779	26.6605	26.2247	25.7127	25.6423	26.3565	26.5695
OG0001898	0	25.7255	NA	22.9265	NA	NA	23.4107	NA	NA	NA	NA	22.7846	22.8277	NA	NA	NA	21.2067	NA	NA	24.129	NA	NA	NA	NA	NA	NA	NA	NA	22.434	24.1577	22.7643	NA	NA	23.4356	NA	NA	NA
OG0001902	0	29.1042	28.9262	29.2399	30.196	30.2621	29.8614	29.8761	29.679	29.7361	30.0626	29.4841	29.7248	29.994	30.2898	30.18	29.8243	29.9614	29.7612	28.7942	29.1817	29.0577	29.6046	29.4218	29.4251	29.2635	28.9554	28.9712	29.3644	29.9188	30.0818	29.8787	29.7711	30.2251	29.6416	29.4806	29.9425
OG0001907	0	NA	NA	22.4983	23.6958	22.8658	NA	NA	NA	NA	NA	NA	23.8508	25.1579	25.5057	25.7251	25.729	22.8703	22.9878	NA	NA	NA	NA	NA	NA	NA	NA	NA	NA	NA	NA	NA	NA	NA	NA	NA	NA
OG0001908	0	25.4424	NA	NA	NA	NA	25.2609	NA	NA	NA	26.3273	NA	25.4847	NA	27.319	NA	NA	NA	NA	NA	NA	NA	24.4478	NA	25.5043	24.5342	NA	NA	24.6991	NA	NA	25.7426	26.4713	26.3366	26.0623	NA	25.7643
OG0001913	0	23.856	23.4275	24.1611	25.3928	24.8474	25.5918	25.9238	24.1312	24.4422	24.2732	24.2871	24.4886	24.9992	23.5897	24.7379	25.0289	23.9066	24.1864	24.8356	22.1893	24.2482	25.0189	25.4856	25.4761	24.7438	25.5175	25.4423	24.5514	24.6822	25.3254	24.3545	25.2262	24.6863	24.2391	24.764	25.1861
OG0001915	0	25.6357	26.3004	26.0266	27.2335	26.9935	27.8348	26.9395	27.0099	27.6246	27.5897	26.9892	26.9627	27.4918	26.8188	27.2576	27.4263	27.1298	27.5698	26.6675	25.636	26.4371	27.2265	27.2521	27.2059	26.7322	27.504	27.1751	26.5621	26.5022	26.8936	27.1392	27.0939	26.8689	27.0979	26.618	26.6126
OG0001917	0	24.145	22.8913	22.2093	24.7269	25.1004	25.5037	26.2134	25.2679	25.2608	23.4248	24.9606	24.9126	25.0089	25.0896	25.9544	24.0587	25.1224	25.839	24.2737	22.9964	23.626	23.3923	24.9417	24.8205	25.0907	25.6928	25.1258	23.8354	24.8347	24.6331	25.4221	25.8761	25.264	24.4882	25.0974	25.6574
OG0001918	0	NA	NA	NA	25.5959	NA	25.1605	25.6421	NA	25.4567	NA	25.1525	NA	NA	NA	NA	NA	NA	NA	25.8111	NA	25.5793	26.2069	NA	26.6598	26.1751	25.7683	26.5484	NA	NA	24.6835	NA	NA	25.3105	NA	24.9528	25.8733
OG0001921	0	25.1224	25.0265	23.4789	24.7951	25.2587	25.1398	24.5351	24.2192	24.7227	23.8666	25.5847	25.8866	26.3048	25.6654	26.5545	26.3332	25.1248	26.5287	23.2965	23.2773	NA	NA	NA	24.7307	NA	23.6795	24.1376	23.8451	24.131	23.6388	24.661	25.8567	25.2061	25.0518	24.6108	24.9177
OG0001923	0	NA	NA	NA	NA	NA	NA	NA	NA	NA	26.1242	NA	NA	26.1263	26.2775	NA	25.6462	NA	26.1208	25.7101	26.4045	NA	NA	25.1084	NA	NA	26.8474	26.7465	NA	26.0267	NA	25.2603	NA	NA	NA	NA	NA
OG0001926	0	NA	NA	26.7969	27.1615	26.032	28.2213	27.1257	26.5811	28.0149	27.1147	26.3464	26.2701	27.157	27.3533	26.864	27.0486	27.023	27.0932	NA	NA	NA	NA	NA	NA	NA	NA	NA	NA	NA	NA	NA	NA	NA	NA	NA	NA
OG0001945	0.002	NA	NA	NA	NA	24.0271	NA	NA	NA	NA	23.2143	NA	NA	22.561	NA	23.2452	NA	23.9423	23.048	NA	NA	NA	NA	23.2652	22.2899	NA	NA	NA	NA	NA	NA	NA	NA	22.2448	NA	NA	NA
OG0001946	0	25.6015	24.6237	24.2413	26.7592	26.3203	25.8865	26.6747	25.7626	25.4905	23.965	23.9101	24.7269	26.1472	25.4904	25.2725	25.5902	24.922	24.9292	24.9556	NA	24.0002	26.475	25.0666	25.848	25.6765	25.5205	26.325	24.2907	23.3871	23.6835	23.4503	24.9491	24.0463	NA	NA	24.8649
OG0001956	0	NA	NA	23.037	24.2856	24.3727	24.7456	24.7625	24.0441	24.2678	24.9627	24.7643	23.9796	25.1889	25.2993	25.2914	25.5682	24.2966	25.4688	25.041	24.0758	24.0515	23.292	25.1124	26.1013	25.0228	24.7975	25.5897	24.2102	NA	23.4682	25.3331	25.6158	26.1053	26.0757	26.3142	25.2757
OG0001957	0	25.2364	25.2072	24.9603	25.3888	25.6539	25.7302	24.8211	24.8721	25.6224	25.0693	24.1979	24.7138	25.2908	24.5663	24.7184	25.2231	24.6839	25.7963	24.8591	24.708	24.9747	25.4683	25.3785	25.48	25.3191	25.2326	25.3866	24.8211	25.0399	24.7109	25.0536	24.8777	25.2741	24.2417	24.7307	25.4524
OG0001969	0	NA	NA	NA	26.0235	NA	NA	24.6404	NA	NA	NA	NA	NA	NA	NA	25.6933	NA	NA	NA	NA	NA	NA	NA	NA	NA	NA	NA	NA	24.347	24.7543	24.5439	NA	25.5765	24.7941	24.331	24.1378	25.0026
OG0001974	0	22.0367	23.0777	22.1215	21.445	21.9989	NA	NA	20.8571	21.7671	24.1351	25.2611	25.3372	24.5072	24.6011	24.3337	24.0491	24.4781	23.9745	21.6494	24.3126	21.8638	NA	NA	NA	NA	21.7048	NA	24.4867	23.5646	23.2769	23.2559	22.13	NA	22.3808	21.5988	22.1838
OG0001976	0	NA	NA	NA	25.9193	NA	26.2843	NA	25.8762	NA	27.5308	27.322	27.0324	27.7448	27.8911	26.4322	NA	27.2321	27.4307	NA	NA	NA	NA	NA	NA	NA	NA	NA	27.3517	26.3882	25.6656	26.7569	28.0306	26.2646	26.8391	26.1615	NA
OG0001977	0	25.9079	25.9533	25.2046	25.8545	26.2157	26.1579	26.1468	26.3655	26.4952	25.2193	25.9088	26.0356	25.9897	25.3954	25.622	25.3035	25.9959	25.9632	26.3125	26.02	25.5594	25.3936	26.0216	26.261	25.9852	25.7865	26.1942	25.3699	26.4301	25.635	26.5252	26.527	26.2596	26.327	26.7732	26.1957
OG0001978	0	24.8665	25.0465	22.833	26.0024	26.6551	26.0434	25.7065	26.4672	26.2631	23.4557	23.9952	24.2412	25.9087	24.8944	25.1888	24.551	26.5154	26.1969	24.3437	24.9402	23.3352	24.4279	26.7329	26.2005	25.7836	26.1222	25.8204	23.9759	24.3959	23.5687	25.7599	25.7279	25.8011	25.3809	25.6408	25.1261
OG0001981	0	25.8105	25.4926	25.5044	25.7907	25.1839	23.2813	24.681	24.4907	24.3358	24.5122	24.41	25.6282	24.8188	24.1782	25.6319	24.412	23.8806	23.9353	26.809	25.4743	26.4857	23.4551	25.1405	24.8899	24.7782	24.7626	24.8738	NA	25.5186	25.1323	24.335	24.3921	24.3123	23.2246	24.5351	23.2862
OG0001984	0	25.1646	24.7555	23.9521	24.5057	25.2284	25.112	24.8791	24.8547	24.7389	24.7136	24.5574	25.1215	25.0045	24.6545	24.4588	24.5015	25.0254	24.6909	24.6776	24.1415	24.2081	24.7298	25.2959	25.7478	25.1216	25.4213	25.2191	24.2822	24.8032	24.298	24.9451	25.645	25.0584	25.3462	25.4624	25.1272
OG0001989	0	24.2821	NA	24.4099	NA	NA	25.567	NA	NA	25.2851	NA	23.4847	24.0448	NA	NA	NA	NA	23.8023	NA	24.3795	NA	25.1218	24.52	NA	24.2979	24.6386	NA	24.4038	27.054	27.8779	28.7018	26.1366	23.9123	27.8962	25.1936	24.078	27.0162
OG0001996	0	22.3906	23.1385	NA	23.819	24.6995	25.0197	24.098	23.4386	24.5659	23.3501	22.9025	22.958	23.4235	23.8279	NA	22.7941	23.1997	23.7069	26.5998	24.6234	25.4642	27.1185	26.128	27.032	26.8337	24.8074	25.876	23.7697	24.1266	24.7331	24.4809	24.8558	25.3437	25.253	24.711	24.5944
OG0001998	0	28.3101	27.2347	23.2768	23.6325	28.2735	26.9093	25.5154	25.9749	27.6585	24.7281	24.7476	22.9766	26.8677	24.0553	24.4972	24.2258	27.6099	28.5606	26.1464	27.7284	23.6196	25.2756	28.1537	27.8537	27.3982	26.9831	25.4578	24.0949	26.9124	24.647	28.3644	25.7479	27.6394	28.7016	28.4203	25.5525
OG0001999	0	23.8812	24.0258	NA	24.3258	24.7873	24.5255	23.9404	23.4392	NA	NA	23.8475	NA	23.893	23.4433	23.5689	23.5238	23.5974	23.4076	24.8191	24.7116	24.9847	26.5545	26.1949	26.2536	25.5497	24.9198	25.3256	23.5177	23.8689	23.9447	24.7044	23.6293	23.5394	24.0064	NA	24.0487
OG0002004	0	24.7698	26.0832	24.6694	26.5959	26.3163	27.0004	26.4067	26.7788	26.7579	25.9677	NA	24.9877	26.935	24.5772	25.1764	26.3312	26.4146	26.484	26.1564	25.332	24.7783	26.3157	26.668	26.2914	26.0788	26.6384	25.7818	25.9671	25.7457	25.9047	26.3807	25.267	25.8512	25.0272	25.1991	26.3783
OG0002011	0	23.8444	NA	22.7021	25.0401	23.5804	NA	24.793	23.5754	23.9074	25.7092	25.5629	24.6414	24.8984	24.3781	24.4687	24.937	24.4874	24.9609	25.2799	25.9326	25.5887	22.4386	NA	23.4482	23.6297	NA	NA	25.1892	25.7968	24.5772	23.1779	23.3821	23.529	22.9868	23.5965	22.2096
OG0002016	0	24.8996	24.6835	23.5854	25.3439	25.4355	25.1993	25.5823	24.8145	24.638	23.5749	24.651	24.6056	24.6013	24.6412	24.7498	24.3963	24.3015	24.8196	25.7739	24.1035	24.9673	25.9261	25.5771	26.3069	25.9453	25.6301	25.7285	25.0792	24.818	25.43	25.4417	24.7582	25.3395	25.1465	25.4212	25.2149
OG0002019	0	24.76	NA	23.3371	23.9713	23.5488	NA	23.7292	NA	23.8053	NA	NA	NA	NA	NA	NA	NA	NA	NA	24.7491	NA	23.7489	NA	NA	NA	NA	24.2657	24.4147	NA	NA	NA	NA	NA	NA	NA	NA	NA
OG0002026	0	28.415	28.2138	27.3164	29.1756	29.1003	29.0552	29.3841	29.1159	29.1325	29.7077	29.4783	29.2478	29.2597	28.9684	28.6819	29.0431	28.9969	28.5058	28.6421	26.6817	27.8274	27.7367	28.5584	28.8135	28.4791	28.7734	28.8946	28.5703	28.8982	28.3952	28.8237	29.4096	28.8167	28.5597	29.5179	29.2215
OG0002029	0	NA	23.6097	24.6001	23.0589	25.5149	26.2544	23.763	25.4548	25.0339	26.2262	24.3778	24.5861	25.5351	25.0733	23.9813	26.3003	26.9612	25.2127	NA	NA	NA	NA	NA	NA	NA	NA	NA	24.068	NA	23.2743	24.6397	25.8185	26.4579	26.1686	25.4335	23.4299
OG0002031	0	24.683	23.6284	22.5773	25.4103	24.7375	25.0327	25.0907	23.9731	25.8836	24.4223	23.1588	22.7373	24.9084	24.5122	25.2461	26.23	24.627	24.2855	23.4737	22.8198	24.3615	24.9003	25.3241	24.3061	22.772	24.2392	25.0274	25.2381	24.7202	25.2553	25.8495	24.935	26.1288	25.7963	25.0325	25.7123
OG0002038	0	23.7445	23.5422	21.3124	24.0853	25.1577	24.648	24.6895	24.4772	24.5809	23.3122	23.4793	23.9191	24.6611	24.5994	24.7596	24.3731	24.8454	24.8604	24.2204	23.9441	23.2429	24.3178	24.9616	24.8156	25.3318	24.8707	24.8852	22.8004	24.4198	23.1466	25.5287	25.7786	25.4836	25.504	25.6718	25.6509
OG0002045	0	23.6218	22.697	22.1581	24.2144	23.8444	24.1647	23.5732	23.7084	22.203	23.6844	24.4227	24.6306	24.6266	24.0762	24.4328	24.4021	24.655	25.6295	22.8711	23.0456	22.4296	23.5153	23.7619	22.6565	22.0483	23.4841	23.2056	23.7417	23.1746	23.5814	23.7357	22.6962	24.1968	23.7842	23.0919	23.997
OG0002072	0	NA	22.4595	NA	NA	22.8238	22.6597	19.9766	NA	22.8391	20.3022	NA	21.8323	NA	NA	NA	20.1147	22.6546	NA	NA	23.1979	20.031	NA	23.2966	22.0786	NA	24.5355	NA	NA	22.1023	NA	23.2129	25.4173	NA	23.0759	21.6382	NA
OG0002078	0	25.5743	NA	NA	24.9996	NA	25.476	NA	NA	NA	NA	NA	25.049	25.4855	NA	NA	NA	NA	NA	NA	NA	NA	NA	NA	NA	NA	NA	NA	NA	NA	NA	NA	NA	NA	NA	24.8383	NA
OG0002085	0	25.6154	26.9371	26.1677	27.2063	26.7569	26.9133	27.2528	25.3869	27.0696	26.3704	26.7555	26.7217	26.9695	27.3434	27.1567	27.1586	27.2162	26.4569	27.1271	26.5727	27.1152	27.2204	27.1446	27.3344	26.6197	27.1793	26.8087	NA	26.7561	25.781	27.1935	27.3809	27.2409	27.0483	27.4667	27.4156
OG0002113	0	29.0061	29.0294	28.9432	29.8399	29.8802	29.9112	29.7661	29.6659	29.8035	29.0786	29.0856	28.6227	29.0163	29.8416	28.9094	29.1035	29.3892	29.2227	29.8948	29.453	28.5421	29.979	30.1127	30.2141	30.3083	30.3148	29.4305	29.4271	29.5185	29.3805	30.2773	29.7221	30.0274	29.7141	30.234	29.7199
OG0002116	0	24.0824	24.6339	22.2549	24.2979	24.601	24.628	23.9338	24.2363	24.0342	24.342	24.6331	24.396	25.1345	24.2071	24.4775	24.961	24.9567	24.0568	23.0885	24.3913	22.465	23.9489	23.6572	24.6042	23.9259	23.9853	24.095	23.4479	23.3104	23.8322	24.13	24.0853	23.9679	23.7081	23.197	23.4417
OG0002124	0	25.7615	25.4888	25.819	26.8185	27.4502	27.2767	27.3806	26.7368	27.2502	27.3806	27.306	27.2119	28.1342	28.4129	28.0725	27.5842	27.5045	27.5539	26.4247	25.6764	26.6051	27.1922	27.18	27.1257	26.5297	26.7906	27.2869	25.9854	26.6597	26.6456	27.1762	27.1542	27.5688	26.5651	26.8684	26.9489
OG0002125	0	NA	NA	22.3313	NA	22.013	24.2726	22.6019	22.1446	21.9021	22.895	NA	21.2966	22.3446	23.8062	24.1973	23.2135	22.0748	23.5249	22.1993	NA	22.0098	22.9165	23.5064	21.7303	22.0732	22.2728	23.4526	NA	NA	NA	21.5551	21.8926	NA	NA	23.7718	NA
OG0002128	0	NA	NA	24.8878	24.9256	24.6513	25.553	NA	NA	24.6614	24.6946	24.5018	25.1747	24.7993	24.4845	NA	24.7683	24.5187	25.4224	24.9365	24.135	25.6552	24.749	25.4182	24.6112	25.529	24.3649	25.8687	25.883	24.68	25.1115	26.0655	25.9129	26.2346	26.6727	25.1685	25.3389
OG0002133	0	23.9027	24.6696	23.6314	26.5243	26.0207	25.756	26.2653	26.3917	26.2758	25.6622	25.5784	25.6414	26.6011	25.3726	26.1482	25.9113	24.5538	25.448	24.742	24.3131	23.7766	24.9739	24.9781	24.6622	24.9267	25.7664	25.2582	26.0221	24.4295	25.5423	25.2747	25.7912	25.4537	25.3298	26.2141	25.3742
OG0002153	0	25.0976	25.3287	NA	24.4832	24.8614	25.3775	25.4279	24.8774	25.4993	NA	24.996	25.3299	25.8607	24.7798	25.2917	26.0328	26.0179	NA	NA	NA	NA	NA	NA	NA	NA	NA	NA	25.9893	24.6662	24.7365	25.0594	26.5896	25.5865	25.6326	26.0541	25.7393
OG0002162	0	NA	21.9192	21.666	23.6756	21.7398	23.5921	21.8759	22.0316	NA	22.6408	23.0811	23.4239	23.4912	23.5063	23.9072	23.2312	23.0479	23.7477	23.1696	22.918	22.1821	22.8046	23.8695	23.5955	22.7838	22.0239	23.595	22.8711	23.1128	22.1642	23.2756	24.1384	23.5222	23.6625	23.2357	24.8412
OG0002177	0	22.6253	22.7105	21.9063	22.5187	24.8165	23.1066	22.947	24.3926	23.9079	NA	NA	NA	NA	NA	NA	NA	NA	NA	25.3644	26.753	25.1554	25.4409	27.0563	27.0952	26.6359	26.7463	26.1104	22.8038	23.0221	23.2468	24.465	23.6725	24.6868	24.622	23.6933	24.186
OG0002182	0	25.22	25.3676	24.521	25.8446	26.0232	26.1194	25.7933	26.0685	25.9201	24.2295	24.4925	24.786	25.464	24.8172	25.0563	24.6513	25.3686	25.0584	25.4783	26.1296	25.6483	26.5491	26.669	26.5622	26.7452	26.3731	26.5201	25.7689	25.7415	25.7838	26.7456	26.3674	26.3052	26.2987	26.387	26.4701
OG0002194	0	NA	NA	25.4378	24.3608	24.9348	24.6198	24.0688	23.4634	23.9329	24.0866	NA	23.773	NA	24.6767	23.5653	24.7216	23.7419	23.6311	23.831	24.4627	23.4528	24.351	23.7325	24.6274	23.6328	23.7182	23.5417	23.9548	24.9363	24.4608	24.9911	25.3797	25.2727	25.7998	25.7209	23.9074
OG0002198	0	25.4576	26.2454	26.0732	26.8579	27.1767	27.4351	27.0727	25.1368	27.5262	24.7511	26.187	26.6687	27.519	27.4534	26.2034	27.2655	24.8223	25.1917	25.4462	25.5032	25.3007	26.2079	25.7538	26.3514	27.1809	25.8675	27.2617	26.4356	25.9737	25.943	26.3615	26.9689	26.5002	26.8846	26.8231	26.4748
OG0002202	0	25.5977	24.8322	23.5364	25.8528	26.0094	26.3337	25.9208	26.3918	24.4679	24.1154	25.1719	24.9906	25.0418	25.4512	24.2344	24.9403	26.7177	26.2866	25.1928	24.6399	21.8034	24.4472	25.9119	26.1386	25.9047	25.3696	23.4985	24.9249	24.6704	24.1728	25.8325	23.7895	24.5034	23.6834	24.4545	25.6282
OG0002207	0	24.2433	23.9696	23.0171	24.9891	25.9307	25.3722	25.2417	25.5331	25.521	22.388	23.3982	23.3375	24.5396	24.0027	23.9548	23.564	24.8068	24.9217	24.1145	24.5485	24.0682	24.8677	25.476	25.053	25.513	25.6668	25.3922	22.6069	23.7926	22.4032	24.6258	25.0747	24.8597	24.2795	24.4531	24.6883
OG0002212	0	NA	NA	NA	NA	NA	24.7101	NA	NA	NA	NA	NA	NA	24.3239	24.0917	24.8097	24.4382	NA	NA	NA	NA	NA	NA	NA	NA	NA	NA	NA	NA	NA	NA	NA	NA	NA	NA	NA	NA
OG0002219	0	NA	NA	NA	25.5911	23.612	25.7621	24.1299	NA	25.2527	NA	NA	23.7196	24.3173	24.373	24.8163	NA	24.4273	25.2012	24.6788	NA	NA	24.9125	24.7865	25.4971	NA	24.6413	24.696	NA	NA	24.4896	NA	NA	26.4126	NA	23.8922	NA
OG0002220	0	23.1301	22.9435	22.8497	24.5108	24.8903	25.253	24.6719	23.3947	24.4935	23.4618	22.1715	24.4567	24.4825	21.9679	24.0223	23.8032	24.1969	24.873	25.9266	24.8873	24.112	24.2094	26.0777	25.7828	25.5332	24.9442	25.8277	23.7542	23.7128	24.1996	25.2778	24.5189	24.5301	25.6018	24.9311	25.2703
OG0002224	0	24.3561	NA	NA	25.252	24.645	26.0612	NA	NA	NA	25.0507	NA	NA	NA	24.5327	24.0796	NA	25.61	NA	NA	24.5868	24.8444	NA	25.5667	25.2602	25.2317	25.5936	NA	NA	NA	NA	NA	NA	25.0447	NA	NA	NA
OG0002226	0	24.3501	25.1098	24.3573	24.8336	25.4904	25.7657	25.5117	25.7275	24.8683	24.96	24.7525	25.1105	25.2627	23.8803	24.4189	24.4651	25.1114	24.8639	25.0627	24.5354	24.7446	25.0917	25.1806	25.2357	24.7967	25.2449	25.0726	24.498	25.2844	24.4851	25.0571	25.1498	25.2473	25.1165	25.2807	25.5031
OG0002228	0	26.0107	24.6107	24.0926	25.1216	25.0916	24.3866	24.9103	24.6363	25.2205	24.3415	25.0166	24.9061	24.9982	24.4681	25.3258	25.1384	24.5849	25.132	25.501	24.4585	24.957	25.0455	24.7889	25.5257	25.1574	25.119	25.2823	25.4347	25.0338	25.2337	24.8337	25.1083	24.9288	24.7731	24.6213	24.6766
OG0002229	0	25.2205	NA	NA	25.5463	23.9445	24.8107	24.363	25.0122	23.9053	NA	24.0761	24.6687	25.2449	NA	25.6498	25.3533	NA	NA	NA	NA	NA	25.6897	25.9031	26.8763	25.7002	25.6253	NA	25.5504	NA	25.6348	25.6884	25.5508	25.4337	25.516	25.6061	25.3973
OG0002235	0	24.4265	23.9412	22.6663	24.1373	25.2405	24.9809	24.4134	25.204	24.7694	24.5973	24.3473	24.7535	24.7554	24.5056	24.6022	24.4872	24.3581	24.7415	24.0613	23.9602	23.9737	23.9797	25.004	25.061	24.0836	24.4038	24.9949	24.2777	24.9198	24.9814	25.9886	25.0744	25.75	25.0707	25.0951	25.4037
OG0002239	0	26.3315	26.4331	25.8955	26.5071	NA	NA	NA	NA	NA	26.5334	NA	NA	NA	NA	NA	NA	NA	NA	26.9755	NA	NA	NA	NA	NA	NA	NA	NA	NA	NA	NA	NA	NA	NA	25.765	NA	NA
OG0002243	0	26.1517	26.0009	26.265	27.495	27.6565	27.801	27.3405	27.2705	27.1319	26.6975	26.608	26.7141	27.8708	27.82	28.0076	27.5783	27.596	28.1094	26.3161	26.2446	26.684	27.7822	27.6291	27.5785	27.6579	27.4282	27.2008	26.9203	26.8492	26.6133	28.1233	27.8635	27.5163	27.905	27.3134	27.4903
OG0002247	0	22.6621	21.9729	21.8976	24.6667	21.5569	24.7322	23.9122	23.2433	NA	21.9338	23.052	23.5674	22.0407	NA	24.0744	24.0445	23.3179	22.43	23.6408	21.6702	23.4132	22.4717	23.4708	NA	23.5918	21.7923	21.8594	24.4861	23.97	23.8134	24.9508	26.5053	24.9575	25.0627	25.1985	25.3161
OG0002248	0	22.8419	22.1346	NA	23.3132	23.5345	23.5298	21.9501	21.4839	23.7695	23.5283	24.5286	24.8568	24.1293	24.7256	24.2891	24.7682	24.007	24.904	22.3113	22.5651	21.5896	22.811	22.8825	22.9137	22.4402	21.5752	22.4348	22.2066	22.7348	23.8556	23.4169	23.7617	23.6216	23.0611	23.979	22.4446
OG0002252	0	27.6878	28.1847	26.9098	24.318	24.8313	24.0277	24.4515	24.165	22.5246	26.0289	27.8315	26.2279	NA	21.0209	NA	NA	21.2462	21.2766	21.9327	22.4239	20.759	19.6119	22.0404	21.5839	21.7439	21.7417	21.7141	23.9329	24.1407	23.2163	22.9982	20.7069	22.748	NA	22.7496	22.9056
OG0002260	0	NA	24.7282	NA	NA	NA	NA	24.7618	NA	NA	NA	NA	NA	NA	25.2367	NA	NA	NA	NA	NA	NA	NA	NA	NA	NA	NA	NA	24.7317	NA	25.4921	NA	NA	NA	NA	24.4717	NA	24.8828
OG0002264	0	25.5179	25.4081	24.4953	25.7528	26.4723	26.2076	26.0309	26.5145	26.1084	25.8669	25.8917	25.502	26.3689	26.2093	25.881	25.8648	26.2007	26.5117	26.5315	26.1953	25.3058	26.6936	26.9384	26.8012	27.0775	26.6466	26.5059	26.1138	25.9374	26.2089	27.1171	26.7546	26.5697	26.734	26.7038	26.642
OG0002268	0	NA	NA	NA	NA	24.2613	NA	NA	NA	NA	NA	NA	24.7842	25.4773	NA	NA	NA	NA	NA	24.6581	NA	24.5254	NA	24.3367	25.042	NA	25.2656	NA	24.5992	NA	24.7036	NA	25.4017	24.828	NA	NA	NA
OG0002269	0	22.9743	NA	NA	NA	NA	NA	24.2195	NA	22.9825	NA	23.8195	24.2904	NA	NA	23.1998	23.5839	24.6665	26.1457	23.2723	23.2862	NA	23.4952	23.2491	23.5225	23.4561	NA	NA	24.163	NA	23.9044	NA	NA	NA	23.3708	24.2179	24.415
OG0002271	0	25.4005	24.7271	23.5645	25.0905	25.7769	25.1125	25.0725	25.1638	25.7072	25.5025	25.4207	25.5231	25.8581	25.4928	25.5741	26.074	25.8971	25.5877	25.2047	25.2596	24.6129	24.9806	25.4281	25.4549	25.2286	25.3935	24.9183	24.4259	23.9666	24.8084	25.251	25.2718	24.9556	25.4442	25.5778	24.9901
OG0002277	0	24.0993	23.8915	NA	NA	25.8754	NA	23.0802	26.4734	24.2293	NA	NA	24.1234	NA	NA	25.1534	NA	NA	NA	23.0463	26.1317	NA	NA	23.997	23.1352	NA	NA	23.2162	24.515	NA	NA	NA	NA	NA	NA	24.4057	NA
OG0002279	0	24.5184	NA	24.9094	25.3616	24.792	25.6398	25.3717	24.7791	25.216	24.6253	25.4406	24.1687	26.2353	25.047	25.6926	25.4227	26.5173	24.894	25.4937	24.9743	24.9112	24.8205	24.4908	24.9187	25.4798	25.7057	24.3577	25.147	24.8271	24.901	25.7815	25.149	24.9424	24.6822	25.1881	25.3418
OG0002280	0	25.9048	25.8786	NA	NA	NA	24.5365	NA	NA	NA	25.8546	24.721	25.2096	NA	NA	24.6361	24.6687	24.1933	NA	NA	NA	NA	NA	NA	NA	NA	NA	NA	NA	NA	NA	NA	NA	NA	NA	NA	NA
OG0002281	0	24.7597	24.6477	23.4536	25.3555	25.5323	25.4032	25.2946	25.1797	25.0403	24.7211	25.406	24.7461	25.3405	25.1753	24.6543	25.0396	25.1873	24.7299	25.1226	24.9147	24.6564	25.5252	25.3491	25.4487	25.3425	25.4036	25.3569	25.1445	23.9702	24.6715	25.461	25.2226	24.7263	25.068	25.1106	24.9529
OG0002282	0	26.7352	26.3199	25.5906	24.3974	24.8701	24.0406	25.195	23.4736	24.3602	24.7255	24.7897	25.1411	24.2186	24.3098	24.6492	23.9106	23.6106	23.7835	25.9183	25.9968	25.7262	24.4887	23.8933	24.1643	24.1409	22.3975	24.1716	25.136	25.1119	25.4282	23.5745	24.0505	23.8982	23.9656	23.4081	23.8745
OG0002284	0	23.5267	NA	NA	23.2864	23.9966	23.4957	24.4338	24.1009	23.5551	NA	23.8617	24.6805	23.5912	NA	NA	23.4617	NA	23.0194	NA	NA	23.0838	23.0989	23.8129	NA	NA	23.8139	24.4888	NA	NA	24.4534	24.4405	24.7712	24.4174	23.1391	23.1447	24.5126
OG0002288	0	22.4609	23.0851	22.9346	24.3342	23.3983	24.9248	23.1083	25.0704	24.9061	23.0148	NA	22.4776	NA	23.4435	23.443	23.2827	23.2015	23.3358	24.1398	22.7675	24.2199	25.1097	24.989	25.9855	25.4705	25.954	NA	23.0415	23.0704	22.9367	24.4933	23.4398	23.4703	23.4461	24.1031	23.878
OG0002295	0	NA	NA	NA	26.4583	26.1849	25.7979	NA	26.0309	25.9359	25.5804	NA	NA	26.0408	26.2026	26.1213	25.6804	NA	26.1028	NA	NA	NA	NA	NA	NA	NA	NA	NA	NA	NA	NA	NA	NA	NA	NA	NA	NA
OG0002299	0	NA	NA	NA	25.3022	25.2653	NA	25.0133	26.0081	26.1789	NA	NA	NA	25.3387	NA	NA	25.6653	25.5148	25.2107	25.6258	NA	NA	NA	24.9947	NA	24.8899	24.5615	24.7636	NA	24.527	24.4875	NA	NA	25.3765	NA	25.4266	25.6823
OG0002303	0	26.4073	26.1213	25.4427	26.4354	26.4093	26.9039	26.3129	26.3839	26.3509	27.2522	27.3834	27.3926	27.5614	27.5171	27.3331	27.4384	27.1236	27.1704	NA	NA	NA	NA	NA	NA	NA	NA	NA	NA	NA	23.9527	NA	NA	NA	NA	NA	NA
OG0002315	0	23.9125	22.0819	23.0436	23.1042	23.4381	24.8119	23.8129	22.9982	23.8498	24.0598	23.3224	24.3033	23.0583	21.6182	23.4036	23.726	24.5215	24.1138	24.4616	22.0054	23.6258	23.226	23.5403	23.7476	24.2563	23.6067	24.7681	23.0233	23.3093	23.3267	23.5967	23.7342	22.2991	22.8762	24.5813	21.7849
OG0002316	0	NA	NA	NA	25.2972	NA	26.1533	NA	NA	NA	25.3154	NA	NA	25.0593	NA	26.3172	NA	NA	25.4082	NA	NA	NA	NA	25.3789	25.2801	25.6417	25.5524	25.1994	NA	NA	NA	NA	NA	NA	NA	NA	NA
OG0002317	0	25.6679	25.5791	24.9532	26.178	26.3998	26.6356	26.1164	26.4618	26.0661	25.3957	25.1223	25.6154	26.0278	25.9964	25.593	25.9678	26.5677	25.9749	25.8506	26.0422	25.9221	26.2229	26.5977	26.6271	26.3698	26.5694	26.5798	25.5809	25.6258	25.5274	26.5304	25.6736	26.0063	25.7531	25.8154	25.711
OG0002318	0	26.4755	26.3398	25.8196	26.2821	26.4195	26.4571	26.3915	25.3828	25.9723	26.9008	25.8428	26.26	27.1599	26.1366	26.5168	26.1555	26.5554	27.1051	26.7832	26.4114	26.446	25.5866	26.0527	26.0304	26.2202	26.4713	26.5528	25.4422	27.3388	26.2186	26.3862	26.8588	26.8072	26.4437	26.0401	26.5662
OG0002333	0	24.3842	24.3994	23.6835	24.6648	25.6182	25.0534	25.1699	25.1807	25.3194	24.0478	24.301	24.2555	25.1824	24.7458	24.8839	24.3933	25.0266	24.6331	24.3431	24.0273	24.1523	25.0568	25.1033	25.3176	25.1635	25.1129	24.8114	23.8091	23.5186	23.6995	24.0565	24.2646	23.7773	24.0221	24.0231	23.784
OG0002337	0	25.4763	NA	25.1815	25.6923	25.784	25.819	26.3254	25.6617	NA	NA	NA	NA	24.9299	24.9241	25.0904	NA	24.8656	25.0582	27.0381	27.3538	26.5702	27.1383	28.0786	28.4705	28.2525	27.2195	27.0365	25.554	26.7116	26.3111	27.1474	26.915	25.9172	25.9418	25.9858	25.8836
OG0002338	0	26.188	26.084	26.2608	25.7353	26.574	27.0928	26.2495	26.5838	27.0473	26.0494	26.3702	26.86	26.3317	26.2401	26.256	26.1811	26.3414	26.4089	27.1602	26.2054	26.3119	27.2566	27.0885	27.0057	26.8491	26.8037	27.2929	26.4654	27.1518	26.9959	26.7462	26.9559	27.1341	26.6413	26.5958	26.4101
OG0002339	0	23.9907	22.8255	23.2479	24.2798	22.4645	22.9429	22.794	23.6844	22.6909	NA	22.6923	24.4074	23.7608	NA	22.3762	22.7113	24.6192	22.3694	24.2572	23.8571	NA	NA	23.0026	NA	23.0582	NA	22.8776	24.0231	25.018	23.4901	24.7427	24.3202	NA	26.0034	NA	23.6354
OG0002359	0	25.5128	25.8494	28.1518	25.2114	24.4036	24.0286	24.2087	23.8556	24.0707	27.1608	25.3829	25.9997	24.8164	24.2133	25.1519	24.4901	24.5432	24.9456	25.216	27.4967	26.0129	22.8004	23.1517	24.6706	23.0782	24.7489	24.3959	25.858	27.3338	24.3331	24.3437	23.5074	25.192	24.7465	24.5506	24.7619
OG0002360	0	25.4465	24.8841	24.4475	25.2307	25.933	24.8968	25.7161	24.8214	24.752	25.6235	24.49	25.5332	25.8105	25.4457	24.5598	25.6011	25.6473	25.9127	24.6918	24.1714	23.8285	25.0101	25.717	25.4193	24.6534	26.0432	23.6012	24.657	24.0071	24.7632	25.1958	24.9106	26.0623	25.0236	25.7502	25.6843
OG0002361	0	NA	NA	NA	NA	24.1722	NA	23.8669	23.9	24.0649	23.5565	24.805	24.9759	25.1332	25.2003	24.8674	25.4718	23.8605	24.0137	23.8706	NA	23.8075	24.9552	25.1172	NA	24.9228	NA	NA	24.3793	NA	24.9386	24.0436	24.7449	25.086	24.9414	24.9019	23.8745
OG0002363	0	25.5896	25.2432	24.658	25.9154	24.316	25.6249	25.6788	24.2994	25.37	25.6077	24.8215	25.7478	26.2838	25.4201	26.0162	25.5872	24.5515	26.1687	23.8407	25.1843	24.7013	25.4153	23.9557	NA	NA	25.3864	24.1064	25.4412	24.196	25.5674	24.11	NA	24.113	NA	NA	NA
OG0002364	0	23.3115	23.1347	24.3692	24.8112	25.1083	25.622	24.4654	24.7624	24.7099	25.3275	23.8683	23.7409	24.9212	24.3707	24.3611	25.2337	25.29	24.9095	24.5533	23.794	24.5248	24.62	24.8237	25.7809	25.1794	25.1448	24.9398	23.9806	24.5754	24.1217	25.1855	24.5392	24.1964	24.6694	24.9313	24.4501
OG0002366	0	24.9483	25.5847	25.4221	25.755	26.8246	26.2533	25.9534	26.2405	26.3262	25.8515	24.8389	24.6752	25.7524	24.6993	24.8236	25.1423	25.6223	24.8703	25.6276	25.8585	25.3068	26.5149	26.1675	26.3409	26.0258	26.1058	26.3099	25.5747	25.2975	25.2977	25.8166	25.9345	25.5006	26.0531	25.4491	25.9866
OG0002377	0	NA	24.8152	25.337	25.7246	24.4144	25.5046	25.5657	NA	25.5324	25.102	25.087	25.1031	24.8541	NA	25.4395	25.1369	NA	24.6697	25.8393	24.443	25.5607	NA	25.2577	25.9743	25.7449	25.3457	25.9795	26.002	24.8299	25.7751	NA	25.8991	25.9201	25.7735	26.1096	25.9161
OG0002378	0	24.2655	24.2124	24.1466	25.8447	25.617	25.2076	24.7151	25.5287	25.5038	23.8876	25.3148	25.3384	25.1862	24.9879	24.6418	25.1707	25.9574	25.0369	23.608	24.1106	24.1166	24.2356	23.6715	24.2999	24.6302	24.3489	23.608	24.7805	24.6543	24.5379	24.8808	23.9173	24.6439	24.6295	24.1076	25.321
OG0002387	0	21.9764	22.2737	NA	NA	NA	NA	21.5099	21.6179	NA	21.6522	NA	21.8807	22.8048	NA	22.9001	22.6032	NA	NA	22.7393	22.2206	23.3078	21.6177	22.6292	21.3947	23.1885	21.3607	22.6025	21.481	22.6964	21.3866	NA	23.3035	22.2518	NA	22.6736	22.2678
OG0002395	0	23.8942	22.8025	22.8385	23.2935	23.7338	25.0425	23.9135	23.5589	23.941	23.4167	24.039	24.2383	24.1121	24.4034	23.1009	23.8239	24.442	24.4261	24.4234	22.1618	24.0588	24.4155	24.5675	24.4601	24.0733	24.0986	24.9607	24.2107	24.7084	24.6088	24.2136	24.7388	24.3315	23.7078	24.3422	24.2189
OG0002396	0	26.8412	NA	NA	NA	NA	26.4696	26.667	27.297	27.0277	NA	25.5288	26.5388	28.122	27.4097	27.1314	27.2189	27.2662	28.1752	NA	NA	23.9029	27.1094	27.0891	NA	26.729	25.1935	25.6226	26.1473	25.3985	26.0678	25.4971	26.2342	27.2164	26.2241	25.3908	27.1329
OG0002410	0	24.596	26.1459	NA	NA	NA	NA	24.7095	NA	NA	NA	NA	24.7905	24.5699	NA	24.8224	24.5095	NA	NA	NA	24.8902	NA	NA	NA	NA	NA	24.6541	NA	25.4185	24.9276	NA	24.9992	NA	25.0301	25.8715	NA	NA
OG0002424	0	26.4358	25.5802	NA	NA	NA	25.6009	24.7435	26.3521	25.1803	NA	25.676	NA	26.4512	26.5554	26.2889	25.4868	26.5647	26.3406	NA	NA	NA	25.619	NA	NA	26.3797	26.1597	26.0782	25.7188	25.4109	25.6113	NA	NA	26.0465	27.1239	NA	25.895
OG0002432	0	25.5174	25.4048	24.4446	26.2454	26.0154	26.1178	26.1413	25.4544	26.4912	24.7338	25.1519	25.9088	25.4261	25.9189	24.3448	25.0428	25.636	26.3132	26.4593	24.629	25.5497	26.1867	26.3126	26.9657	26.0332	26.8291	26.923	24.8446	25.5857	25.7858	26.1253	26.3206	26.4548	26.5356	26.489	26.211
OG0002444	0	24.9157	24.766	24.2059	25.1842	25.7311	25.82	25.4052	26.2595	24.1364	24.1085	24.5801	24.321	25	23.9981	24.5341	24.136	24.8795	23.8884	24.7538	25.5059	23.8268	24.3901	25.0552	25.4472	25.0154	25.1918	24.5558	24.8724	24.3627	24.2011	25.1848	24.9572	24.7711	23.7732	25.2164	24.9362
OG0002448	0	24.553	24.5433	23.5554	24.7059	24.2367	24.384	25.2662	25.3273	24.5511	23.1696	24.8253	24.409	24.7309	24.145	25.1307	24.3037	25.4741	24.8136	24.9689	23.4958	23.8624	24.4102	24.626	24.5996	25.835	24.6902	24.6741	24.8544	24.0546	24.6876	25.022	25.2302	24.5072	24.2822	25.6716	24.8754
OG0002453	0	NA	NA	NA	23.5175	23.8772	23.8894	22.8585	NA	23.4502	NA	22.4045	23.8196	22.076	23.5989	24.7418	23.4312	24.9691	25.6794	22.69	NA	NA	22.7527	24.2967	23.342	23.8095	23.2054	23.8184	NA	21.9868	NA	24.0105	23.9847	22.5313	23.4092	23.592	NA
OG0002462	0	25.2159	24.8034	24.3504	24.6103	24.9119	25.3894	24.6668	24.6939	25.3801	25.0306	25.2095	24.9988	25.2837	24.5267	24.8112	24.8354	25.1558	24.6347	25.1049	25.0767	24.8877	24.4263	25.0262	25.2963	24.9586	25.2437	25.41	24.7574	25.0111	25.1134	24.7297	25.6431	25.0718	24.9831	25.4442	25.1768
OG0002480	0	21.8455	21.8314	24.8521	25.2016	25.8734	26.235	23.752	NA	26.4937	23.5145	22.3371	23.8626	25.7807	24.8057	25.8152	25.4511	22.3653	24.0322	NA	NA	NA	NA	NA	NA	NA	NA	NA	22.7138	22.838	22.7578	22.6253	23.1941	NA	22.8619	NA	22.9277
OG0002492	0	NA	23.4196	NA	25.1187	23.8136	24.3013	23.715	23.7882	24.6951	NA	NA	NA	NA	NA	NA	NA	NA	NA	24.9596	NA	23.9585	25.1429	25.8933	24.9669	24.9478	26.034	25.1232	NA	NA	NA	23.3461	23.5127	NA	23.8859	23.621	NA
OG0002499	0	23.4006	23.773	NA	NA	23.4935	NA	24.0764	NA	NA	NA	23.8466	24.4836	NA	23.4112	24.3164	23.7328	NA	23.2695	24.6864	NA	NA	NA	23.6167	NA	23.8166	NA	23.8012	24.9666	23.8033	25.2566	NA	23.3096	24.68	24.7025	23.8211	24.5583
OG0002523	0	24.2191	23.2757	22.5835	24.8614	24.7322	24.9166	24.4657	24.1098	24.5126	23.6949	23.9876	24.1837	24.1216	24.7413	24.9018	24.1317	24.2691	24.3419	23.2907	22.1111	22.8978	23.8766	23.8115	23.8094	24.5132	22.7849	24.2264	24.1736	23.3082	23.384	24.1857	24.4473	24.5539	24.5158	25.046	25.2078
OG0002530	0	22.9844	22.4025	21.9803	23.1117	24.8781	23.9803	23.2846	23.3222	23.4207	23.7364	23.1817	23.2371	24.8813	22.3795	22.2871	22.8205	24.0224	24.438	23.9827	23.4521	22.1219	22.9228	25.745	24.969	24.065	24.8642	24.99	22.3585	23.5017	22.2374	24.9136	24.4499	24.1455	24.2859	24.6484	24.4228
OG0002534	0	NA	NA	NA	25.4232	25.4016	26.6705	25.4119	25.4753	26.3012	25.6183	25.1199	25.0018	25.4814	25.6051	25.5581	25.5162	25.3323	24.9502	24.4492	NA	24.8624	25.339	26.3917	27.17	25.3241	26.9114	25.8149	25.7398	24.9777	25.1671	24.889	25.6179	24.8692	25.665	25.281	25.4981
OG0002549	0	28.2351	27.7953	27.7507	28.8231	28.898	28.8184	29.0278	28.3711	28.7602	28.2453	28.5192	28.2166	29.0753	29.0042	28.9126	28.9775	28.4905	28.9291	28.3827	27.8134	27.8634	28.6583	28.9462	28.8874	28.4953	28.607	28.8352	28.2972	28.3752	28.0072	28.5799	28.8416	28.5769	28.686	28.732	28.4158
OG0002563	0	NA	NA	24.1545	NA	NA	25.2336	NA	NA	NA	NA	24.9153	24.6821	24.5945	25.9783	NA	24.9535	24.5033	24.6909	NA	25.2012	24.8406	24.3845	25.506	24.3936	25.7185	NA	NA	25.101	NA	NA	26.1403	24.9882	NA	NA	NA	NA
OG0002581	0	22.9046	NA	NA	24.9386	24.4267	24.1348	NA	24.038	22.7333	22.5871	NA	22.8625	NA	23.0196	22.9851	23.4388	22.8712	23.0193	24.3472	24.2608	24.5796	22.5336	23.9075	23.0961	24.3245	24.8292	22.9664	22.8085	23.6988	23.7116	23.5507	24.4371	23.627	23.1806	24.8084	NA
OG0002593	0	21.2876	21.3867	21.1582	23.0104	22.2766	22.3576	22.8769	22.4658	21.5405	23.2898	23.6169	23.4419	24.9457	24.6172	23.7239	23.4856	23.4492	23.5829	23.615	23.0931	22.6188	23.7084	24.4576	24.4462	23.63	23.8278	23.969	NA	NA	22.9876	22.7713	23.8127	22.2598	22.9555	23.4665	22.5292
OG0002598	0	25.0728	24.6531	23.9802	25.1049	24.9169	25.4955	24.4074	24.9363	24.1984	24.7743	25.4499	24.4605	24.7773	25.2433	25.5919	25.3296	25.1517	25.2815	24.1485	24.7802	24.9097	24.721	24.355	25.0428	24.0981	24.153	25.5102	25.656	24.9113	24.7389	24.3639	25.1123	24.6563	24.12	24.591	24.0917
OG0002614	0	23.5701	23.5629	22.833	24.5656	24.753	24.1632	23.6015	24.2374	24.0126	NA	NA	22.1515	23.6607	23.9522	24.1457	23.2364	23.4528	24.04	25.2366	24.2537	24.94	25.6615	26.308	26.1107	26.0119	25.4819	26.0031	22.518	23.5718	22.5941	24.6377	25.3547	24.7293	25.1608	25.2225	24.4354
OG0002619	0	23.5221	20.2446	21.1886	20.5015	22.4445	24.3713	23.797	23.7709	21.9477	23.954	22.0572	22.5675	22.2049	22.3448	22.0631	21.3983	23.9055	23.9505	22.1859	23.6951	21.2305	21.8756	22.9222	22.6589	22.0562	22.5179	23.0929	20.4889	22.4299	21.831	23.0331	21.5773	22.5578	23.3554	20.6169	22.7899
OG0002621	0	24.0577	24.1503	23.2862	24.6943	24.45	24.2954	24.6841	24.4065	24.3978	24.5473	25.1309	24.9898	25.1928	24.0927	24.324	24.2032	24.7609	24.3999	23.8449	24.1532	23.6116	24.6811	24.3831	24.7217	23.5271	24.9199	24.1944	24.491	24.8921	24.6845	24.6576	24.9283	24.5947	24.7032	24.66	24.3766
OG0002625	0	23.3027	22.8932	22.6987	24.4838	24.4957	25.0896	24.6562	24.7492	24.5223	24.1648	23.551	24.1249	24.6531	24.0159	24.2802	24.0629	24.323	25.1763	23.6023	23.4984	24.2218	23.6814	25.0987	25.3753	24.6611	23.7271	24.5098	23.9962	23.4453	23.4757	24.5616	25.2625	24.2274	24.4243	24.928	24.2949
OG0002648	0	NA	NA	NA	NA	23.739	22.4666	NA	23.3378	21.9726	NA	NA	NA	NA	NA	NA	NA	22.5821	22.0415	NA	NA	NA	NA	23.7772	22.6479	NA	22.0013	22.9859	NA	NA	NA	NA	22.7805	NA	21.8969	22.087	22.0317
OG0002649	0	24.6946	24.4342	24.0284	27.0595	26.7572	27.3203	26.7199	26.729	27.0518	24.7398	NA	24.8247	26.5531	27.0184	27.7371	26.4883	25.4857	26.6409	NA	NA	24.7264	27.3227	27.4597	27.335	27.3816	27.1053	27.8708	24.4777	24.3862	24.3913	27.0304	27.0628	26.5363	26.8957	26.8603	24.9761
OG0002688	0	NA	NA	NA	24.5709	25.3177	25.9275	NA	25.7776	NA	NA	24.7229	25.1699	NA	24.5184	24.8057	NA	26.0928	25.1618	NA	25.3341	NA	NA	NA	24.9746	NA	NA	24.1766	NA	NA	NA	26.1112	NA	25.2588	25.5349	NA	25.5645
OG0002694	0	20.7448	19.847	NA	21.3518	23.0833	23.5808	22.4789	22.7506	22.8312	19.9673	20.5013	20.2757	22.2162	21.3448	21.2498	21.4449	21.6148	21.5523	21.0679	21.3461	20.1674	21.5031	23.1659	23.1977	23.0084	22.5171	22.9472	19.4936	18.8623	18.6055	21.8419	22.381	22.2873	21.7095	21.6167	22.0032
OG0002748	0	23.7438	23.6987	23.0125	25.2788	23.6038	25.3355	23.7288	25.0623	23.4836	23.3101	23.6349	23.6593	24.8936	24.8657	24.7634	24.5933	23.4591	24.7557	23.7098	24.7828	24.3119	25.2644	26.5053	25.2239	25.6227	23.7145	25.3399	25.3799	23.6263	24.9038	23.6743	25.1398	23.6773	24.4029	23.8523	26.0438
OG0002753	0	NA	NA	25.3059	NA	24.2561	24.3235	NA	NA	NA	NA	NA	NA	NA	NA	NA	NA	NA	NA	24.9392	NA	23.9459	NA	24.6634	26.2334	23.883	24.3477	24.2582	23.4732	24.7277	NA	24.2921	24.5944	25.6701	24.5429	NA	NA
OG0002755	0	27.058	NA	26.4134	32.1252	29.6575	29.3232	26.9941	29.3437	29.3508	NA	30.1854	NA	25.5098	26.5015	29.601	25.8447	25.1777	26.7595	NA	NA	NA	26.0494	NA	NA	26.275	NA	NA	NA	26.9581	NA	26.4344	27.0143	27.1341	26.4617	32.0697	NA
OG0002762	0	26.6387	25.6055	26.1768	26.8919	27.0782	26.3637	27.0699	26.7088	26.1677	25.9076	25.7813	26.6331	27.1192	26.8486	26.6841	26.999	26.7407	27.2331	26.44	26.2103	25.8576	26.0709	26.1031	26.3017	26.4657	26.0299	25.7571	26.456	26.9255	27.1085	27.0171	27.1949	26.4945	26.8883	26.5584	27.0741
OG0002764	0	24.7775	24.7524	26.0758	24.4788	24.2179	24.8764	24.2821	24.6733	24.1926	27.3056	26.033	26.1283	25.7355	25.7225	25.4453	25.7208	26.5262	25.5438	NA	NA	NA	NA	NA	NA	NA	NA	NA	24.2853	26.2444	24.1474	25.2901	24.2885	24.5391	24.7213	24.7897	24.4616
OG0002769	0	27.1418	27.8687	NA	27.5793	28.3159	26.6253	28.0985	27.9645	26.2299	26.2669	27.641	27.9334	26.6892	27.7293	27.4537	26.8491	27.3587	27.0677	NA	NA	NA	NA	NA	NA	NA	NA	NA	NA	NA	NA	NA	NA	NA	NA	NA	NA
OG0002775	0	23.8949	24.3177	NA	NA	NA	25.0248	24.1105	24.7195	24.4128	NA	24.2075	24.4454	NA	24.5997	NA	NA	NA	24.2294	25.2013	25.3617	25.5	24.8277	26.1226	26.5629	26.1359	25.3799	25.9718	25.1298	24.5223	25.3572	24.7171	24.3327	24.3054	24.2113	25.0708	24.3602
OG0002778	0	22.6758	22.607	19.3533	21.0834	24.1091	23.3086	22.6531	24.6823	22.8229	21.646	20.3709	22.145	22.3715	20.6161	18.8942	21.1433	23.2637	24.3694	23.8885	23.2453	22.4146	21.7211	24.7172	23.4571	23.7323	24.5541	24.4034	21.5934	22.0682	20.4766	24.8244	23.4209	21.7992	22.8104	23.6722	23.4739
OG0002784	0	24.3497	24.5356	24.8053	25.0689	24.9397	25.1713	24.5745	25.6116	25.3745	24.9628	25.9122	25.5055	26.3758	26.6035	26.1939	26.2984	26.4117	25.7438	25.8089	25.8125	25.9274	25.7894	26.6195	26.2036	26.5485	26.4651	26.6194	25.4199	24.7226	25.5268	25.5313	24.7223	25.1609	25.9051	25.0571	25.3153
OG0002790	0	NA	NA	NA	23.1139	23.2918	22.957	23.357	NA	24.3878	23.0574	23.5355	23.1604	NA	NA	NA	NA	NA	NA	23.2546	24.1441	24.6929	25.4984	23.0048	23.3887	24.8452	22.6716	25.8183	NA	NA	NA	24.4415	22.8817	23.2876	22.9278	NA	NA
OG0002792	0	26.8107	25.2743	25.5712	NA	25.3791	25.6713	26.3985	26.3645	26.4695	25.2869	25.7131	25.8981	26.7924	26.3171	27.0185	26.7447	26.8105	27.2809	NA	NA	NA	NA	NA	NA	NA	NA	NA	NA	25.7746	25.8131	26.2746	26.8748	NA	25.5067	26.1536	NA
OG0002820	0	NA	NA	NA	NA	NA	NA	NA	NA	NA	NA	NA	NA	23.5239	NA	NA	NA	NA	NA	NA	24.3405	NA	NA	NA	25.9228	NA	NA	24.2059	NA	NA	NA	NA	NA	NA	25.2044	NA	NA
OG0002828	0	24.1084	23.1399	23.1271	24.5855	25.0738	24.5889	23.9724	24.162	23.4475	24.8177	24.8932	25.7541	25.3367	25.0633	25.0443	25.4891	25.1262	24.9987	24.3306	24.469	23.7444	24.7179	24.4946	24.9503	24.5089	24.0137	24.6155	24.4031	23.8124	23.7448	24.4823	23.2273	23.2351	23.9345	23.1672	NA
OG0002831	0	27.7936	26.7728	26.632	NA	NA	NA	24.4908	NA	NA	27.4589	28.3917	29.0322	NA	NA	NA	NA	NA	NA	27.614	27.2614	26.5796	NA	NA	NA	24.8644	NA	NA	26.5403	27.382	25.9162	NA	NA	NA	NA	NA	NA
OG0002840	0	22.691	NA	23.514	23.9236	24.4348	24.9031	24.0903	23.7948	24.3613	NA	NA	NA	NA	NA	NA	NA	NA	NA	25.4292	24.921	25.292	26.0355	26.3085	26.0599	25.8893	25.9222	25.8866	22.7269	21.8834	23.0626	24.2796	24.192	23.9278	23.7514	24.8115	24.1844
OG0002841	0	24.2341	25.102	24.348	25.695	25.5996	25.6634	25.5044	25.6183	25.8346	24.6407	24.1566	24.9907	24.8736	24.9192	25.5607	25.4581	25.9764	26.1526	23.9199	24.2204	24.1737	24.0572	26.0083	25.7215	25.2202	26.0174	25.4294	25.76	25.5166	25.7953	25.5401	25.31	24.9094	25.3679	25.6233	25.5646
OG0002857	0	23.8223	24.3255	25.9976	24.1598	24.2181	24.2012	23.836	24.0961	24.9394	NA	24.2597	24.3694	24.0976	23.7866	23.893	23.7597	23.5418	23.8318	25.6551	24.7392	26.8414	25.303	25.3139	24.2697	25.3191	26.6369	25.8581	25.4852	25.3003	25.2229	24.4103	25.4665	25.189	25.1908	24.0757	25.0978
OG0002858	0	27.1749	26.4685	26.1238	26.728	26.9675	26.8317	26.7803	27.1348	27.1917	25.849	26.9619	26.4184	26.2743	24.7396	25.2389	24.8004	27.3752	26.9216	26.969	26.7908	25.8953	25.233	25.7831	25.5199	25.906	26.2298	26.9737	26.7187	26.3497	27.1156	26.8742	26.6688	26.4265	26.6542	26.8665	26.9516
OG0002859	0	28.0078	27.8692	28.7458	28.2725	28.3056	28.2785	28.4113	28.0589	28.0867	27.7676	27.4503	27.5391	27.6062	27.6342	26.8471	27.2931	27.4912	27.4405	28.5027	28.4623	27.9766	28.2674	28.4427	28.6719	28.4225	28.5289	28.5804	27.5196	28.391	28.1023	27.4562	28.697	27.9718	28.239	28.5247	28.1725
OG0002860	0	27.345	27.0971	27.1763	26.6372	27.3643	26.1973	27.1032	26.8186	25.9339	25.7221	26.4829	26.6237	25.5487	25.7038	24.6155	25.6273	25.1733	26.7637	27.0438	27.9565	26.4324	26.3927	27.3424	27.0111	27.3111	26.9029	27.3751	26.3414	27.2437	26.6514	27.1598	26.6943	25.9303	27.3893	26.9996	26.6928
OG0002861	0	27.0618	26.5094	26.3786	27.4904	27.8414	28.2628	28.0561	27.4763	28.3605	27.3723	27.1279	27.2393	28.2396	27.6273	28.0699	28.1702	27.8416	26.6334	26.7438	26.5055	27.3897	27.4717	28.0043	28.2853	27.7699	27.7349	27.9169	26.8534	26.615	26.0164	27.9428	28.3393	27.7791	27.8316	28.0221	27.8679
OG0002871	0	24.9241	NA	24.2445	25.4412	24.9259	NA	NA	NA	NA	25.4629	24.4787	NA	NA	24.4205	NA	NA	NA	24.2156	24.7988	25.6034	26.0396	NA	24.6576	NA	NA	24.3047	NA	25.2738	NA	25.0721	NA	NA	NA	NA	NA	NA
OG0002891	0	23.3607	22.8539	20.9362	21.9122	23.975	23.6363	23.3878	23.2522	22.6459	21.0468	21.7374	20.8096	22.4806	21.7838	21.2713	22.4678	24.044	23.5749	23.4154	24.0489	21.5708	21.8284	24.9419	22.9594	23.3863	23.2846	23.8262	20.9249	22.8615	21.6786	23.8761	23.6856	23.1984	22.732	22.9569	23.6288
OG0002896	0	25.051	24.2004	25.4321	24.258	24.2248	24.5301	25.7304	NA	25.0413	NA	NA	NA	NA	NA	NA	NA	NA	NA	26.9942	25.7974	26.9445	27.5132	27.1525	26.4646	27.6522	27.0864	27.1143	25.2613	25.7964	25.7854	NA	25.3025	24.5412	24.9963	25.315	25.4093
OG0002897	0	24.8666	NA	24.4116	25.6181	24.7864	24.597	NA	NA	NA	NA	24.7575	24.8278	25.719	25.6045	26.0675	24.7892	25.804	25.8137	24.5387	25.2386	24.3547	24.7136	24.8622	25.1727	24.8182	24.8353	25.3649	24.7516	24.6614	24.7806	24.8195	27.4086	25.0879	NA	24.9951	NA
OG0002898	0	26.3309	25.3479	NA	25.6775	26.8003	25.722	27.3278	NA	25.7094	25.2172	24.6745	26.0591	25.0183	NA	24.9894	24.9174	26.0163	24.8601	NA	NA	NA	NA	NA	NA	NA	NA	NA	26.1675	25.6785	26.4154	NA	24.7505	27.1673	26.2657	NA	24.9318
OG0002900	0	NA	NA	NA	23.8267	23.428	NA	NA	23.2343	23.7587	23.4963	22.742	24.1578	25.4893	25.3651	24.403	24.9025	24.9652	25.0037	22.5783	NA	NA	23.6592	23.7603	24.1118	23.4782	22.886	23.3843	23.1241	23.9071	24.6688	24.3533	24.2686	24.2448	23.4631	24.033	24.2073
OG0002919	0	NA	NA	NA	NA	27.0484	NA	NA	26.6739	NA	NA	NA	NA	NA	NA	NA	NA	NA	NA	27.2624	NA	26.588	NA	27.4041	26.565	26.3896	26.8002	26.8405	26.394	26.4278	NA	NA	NA	26.8046	26.9141	NA	NA
OG0002926	0	23.6104	24.5279	20.4701	24.5309	24.0315	24.3529	23.7771	NA	22.9783	21.128	21.0016	23.9437	24.3525	22.8159	24.7633	22.3037	24.2063	22.8568	23.5639	21.2248	NA	NA	22.9149	NA	23.1318	23.4457	NA	20.9218	23.352	23.6728	21.3675	23.8105	21.5136	24.6174	23.7962	23.9397
OG0002948	0	23.5577	23.6412	24.0741	23.6946	NA	23.6679	NA	23.0148	23.2186	24.2509	23.3799	23.6789	24.7717	24.7556	24.2851	23.1551	NA	24.2426	22.9713	NA	23.8823	24.2795	23.8166	23.9368	23.1326	23.832	23.2069	24.8197	23.6425	23.0689	NA	23.9435	22.7159	22.8517	24.587	23.9355
OG0002950	0	25.8529	24.821	23.1833	25.4746	26.1605	26.1736	25.3752	26.1614	25.5431	24.3893	25.5002	24.6489	25.6169	24.5208	25.679	25.2822	25.9359	25.8892	25.4792	22.94	23.5032	25.1951	24.851	25.3432	25.9353	25.7569	26.2692	25.1399	25.5832	25.394	26.0947	26.7018	26.2164	26.2375	25.9847	26.2689
OG0002954	0	22.2787	22.9695	NA	NA	22.0802	25.4419	24.4363	25.0764	24.5362	NA	23.0987	22.8481	25.4595	23.8913	24.3146	23.6531	25.6636	23.4047	24.9271	NA	NA	23.6705	25.2682	25.0467	24.4224	24.4205	24.9202	22.8819	23.2689	22.7411	22.9487	24.883	24.0282	22.9539	24.9481	24.4647
OG0002957	0	28.4239	28.4838	29.2402	24.255	23.9931	24.6176	24.8674	24.5927	24.9766	27.0038	27.0337	26.7476	21.4873	22.4232	22.1606	22.7458	23.3129	23.2138	26.3065	26.2385	26.6236	23.1752	21.387	23.1607	24.2859	21.9807	23.8881	24.7001	25.8925	24.8665	21.835	22.9549	21.877	21.3992	22.8839	21.729
OG0002987	0	22.8789	23.8915	NA	23.927	23.506	24.417	22.8491	NA	NA	22.8619	24.3487	22.9135	26.7625	25.2296	25.1906	NA	24.4351	24.1251	NA	22.0026	NA	22.5823	22.6573	23.9187	NA	22.3741	22.5316	22.8082	22.8121	22.672	22.4623	NA	22.748	22.6965	22.4856	22.7763
OG0003001	0	26.0313	NA	NA	25.7315	26.0776	25.6779	26.3193	NA	25.8129	25.4558	25.687	25.6434	NA	25.3979	25.3212	25.944	25.9247	25.0398	25.9782	24.7492	NA	25.5096	26.193	NA	26.0228	25.8338	NA	25.8737	NA	26.7164	27.1766	NA	26.1419	NA	25.5926	24.638
OG0003003	0	NA	NA	NA	NA	NA	27.1442	NA	NA	27.3569	26.2209	NA	27.0886	26.874	NA	27.4193	26.5538	NA	28.1057	NA	NA	NA	NA	NA	NA	NA	NA	NA	26.226	26.7329	26.3137	NA	27.9742	26.8186	25.5797	27.2148	26.8723
OG0003008	0	NA	25.7851	NA	NA	NA	NA	NA	NA	24.9851	25.9149	25.1836	26.0874	24.6768	24.9794	NA	26.3432	25.5766	25.9794	NA	NA	NA	NA	NA	24.6148	NA	NA	NA	26.2028	27.5516	26.7604	25.9488	27.0678	27.3521	26.796	26.1029	26.9118
OG0003009	0	23.734	23.8355	24.5673	24.2267	24.5458	24.1828	24.7001	25.456	24.5408	22.4964	24.7243	24.4241	23.9611	24.0277	24.8932	23.7595	24.1149	24.3907	23.3894	24.0624	23.6936	24.3638	23.9105	24.3635	23.9407	23.7699	24.1878	23.7605	22.945	23.8375	24.2424	23.5491	23.5101	23.4545	23.2788	23.3434
OG0003013	0	25.2422	24.1309	25.3978	25.0258	26.1471	25.0707	25.8418	25.0886	25.3263	24.0474	23.9202	25.1833	24.4661	22.9557	24.3869	23.8406	23.8834	23.6124	28.2298	26.7562	27.4319	25.6873	27.403	26.8919	26.8106	26.2484	26.7613	24.7317	24.6367	25.1283	23.7001	23.4588	23.9276	22.0485	23.773	23.9183
OG0003052	0	NA	NA	NA	NA	NA	NA	NA	NA	NA	NA	NA	NA	NA	NA	NA	NA	NA	NA	26.2693	26.4183	26.1439	25.6687	25.8846	26.6388	25.2417	25.9413	26.411	NA	NA	NA	NA	NA	NA	NA	NA	NA
OG0003056	0	25.0301	NA	27.5011	27.9672	27.4777	27.6173	26.3818	NA	27.5854	27.2794	NA	25.9701	27.714	27.5227	27.4679	27.4607	27.1705	27.5667	26.5494	28.017	28.1518	27.3594	28.6163	28.3467	28.2373	28.7289	28.4405	26.7931	27.7743	NA	26.3221	27.8231	26.1651	27.7585	27.6377	27.2439
OG0003069	0	21.0848	NA	NA	NA	23.5939	NA	NA	23.2926	21.4616	NA	21.4739	21.0917	23.7411	NA	NA	NA	23.728	24.726	NA	21.2736	NA	NA	20.6517	NA	NA	NA	22.4115	NA	21.2689	NA	23.2347	21.6546	21.3974	21.4327	NA	NA
OG0003078	0	28.1345	27.8993	27.6271	27.5048	NA	NA	27.5922	27.4152	28.4042	28.283	28.1291	27.7874	27.8704	28.1381	28.2834	28.2174	27.2133	27.2525	NA	28.1563	NA	NA	26.683	NA	NA	NA	NA	28.4125	28.4175	27.5777	27.8493	NA	27.0419	NA	27.3049	27.5949
OG0003093	0	26.6439	25.7913	NA	NA	25.9113	26.181	25.6547	NA	25.454	NA	26.8378	26.226	NA	NA	25.834	26.3088	NA	25.6865	NA	25.7201	25.6782	NA	25.597	NA	NA	NA	NA	26.5731	NA	26.039	NA	NA	NA	26.1897	NA	26.2737
OG0003107	0	24.892	24.8297	24.2602	26.4233	25.9177	26.7785	25.6512	25.843	26.828	24.7876	NA	NA	25.2321	23.73	24.4875	24.7422	24.979	25.7048	25.0803	24.1775	24.5785	26.2781	26.7116	26.4582	26.5433	25.5283	24.0664	NA	NA	23.8111	25.6665	25.4365	24.209	24.6497	25.0074	24.1275
OG0003117	0	26.3124	26.2983	25.946	NA	27.3371	26.327	NA	28.0761	27.272	NA	27.0463	26.5034	27.4481	27.4839	27.3344	26.3988	27.2349	27.1439	NA	NA	NA	NA	NA	NA	NA	NA	NA	NA	NA	NA	NA	NA	NA	NA	NA	NA
OG0003140	0	25.5697	25.1851	24.0235	26.8957	27.4967	27.0294	26.7635	26.836	26.8081	22.1599	22.9305	22.0091	23.8072	23.7258	23.5991	23.459	23.669	24.8838	24.3185	24.3069	24.3436	25.6055	25.9854	25.728	25.764	26.0186	25.4657	22.7104	23.103	23.4558	24.4145	23.7926	23.9436	24.3978	24.2499	24.2987
OG0003144	0	26.5444	24.9616	25.396	25.5202	27.0236	25.8405	25.7112	26.7764	25.3867	26.4013	26.9574	25.9084	26.2716	26.6225	26.471	26.9551	25.9305	26.5432	NA	24.5751	NA	24.5696	24.1446	NA	24.4255	24.4577	24.701	25.8447	24.6693	25.7597	25.2922	25.7224	24.7158	25.4937	25.6822	26.3903
OG0003156	0	25.3785	25.2349	25.3628	25.1826	25.8798	26.5639	25.6431	25.7924	26.4649	24.7102	25.2506	25.0121	25.4458	24.9863	24.9942	25.0165	25.1412	25.1079	26.6719	25.0104	25.0651	26.1257	26.0103	26.3446	26.5707	25.7124	25.9811	26.5552	26.5305	26.4762	26.9186	26.5786	26.7543	26.2301	26.8852	26.7415
OG0003161	0	20.7329	21.8561	NA	20.6625	22.4122	22.2531	23.0617	23.7322	21.3834	20.9014	22.0309	22.2137	22.5007	22.5758	22.1885	22.5035	22.5017	24.2001	21.3301	21.4299	21.4137	NA	22.2956	20.724	19.3041	21.0281	21.2186	21.5082	20.5501	21.3086	20.6839	20.6683	20.7145	20.6909	20.5696	19.7538
OG0003180	0	25.3665	24.9741	23.9005	25.3622	26.0053	25.8248	25.8003	26.061	26.136	23.6012	24.6143	24.6272	25.793	25.6346	24.8305	25.2019	26.3797	25.7454	24.5075	24.2613	23.2564	24.8073	26.0141	25.56	25.5202	24.9651	25.5924	24.3326	23.8143	24.69	25.6273	24.5893	25.2629	25.7419	24.771	25.0536
OG0003195	0	26.9275	26.7751	26.6117	27.2398	27.7153	27.7734	27.5548	27.6512	27.7793	26.8272	26.6675	26.6807	27.202	26.8449	26.908	27.1458	27.173	27.1549	27.5796	27.0158	26.7494	27.6547	28.2157	27.8513	27.9636	27.8473	27.8401	26.5743	26.6615	26.4315	26.9623	27.2362	27.1305	27.0663	27.1537	26.8362
OG0003204	0	NA	22.9542	23.3033	24.551	24.2529	NA	23.4597	NA	NA	NA	NA	NA	NA	NA	NA	NA	NA	22.6364	23.421	23.8374	23.668	NA	24.0794	NA	24.4402	NA	23.2707	22.0717	23.1763	NA	NA	NA	NA	NA	NA	NA
OG0003218	0	22.2252	22.3838	20.4928	23.0272	23.8609	23.0458	22.425	22.174	22.8716	21.8751	21.866	22.2023	NA	21.2308	22.5917	22.0456	21.2114	24.2617	21.1084	22.723	20.8769	21.0861	23.7168	23.068	22.6089	23.7542	22.5817	23.3142	22.0268	21.7042	23.9555	NA	21.2449	22.4325	22.827	NA
OG0003245	0	27.7725	27.3307	26.8235	28.0677	28.1112	28.1726	27.9335	28.3003	28.4865	27.0043	27.3073	26.896	27.7376	27.4047	27.5962	27.6722	27.5915	27.7217	27.7456	27.2523	27.3783	27.7714	27.9799	28.3701	27.902	27.6222	28.2102	27.5874	27.2429	27.2807	28.0251	27.9113	28.0912	27.9498	27.7274	27.7366
OG0003262	0	NA	NA	NA	NA	NA	NA	NA	NA	NA	NA	NA	NA	NA	NA	NA	NA	NA	26.3871	NA	NA	NA	NA	NA	27.864	NA	25.4751	NA	NA	NA	NA	27.8292	27.2925	26.6567	NA	NA	NA
OG0003264	0	23.6999	23.7447	24.1143	NA	NA	NA	NA	NA	NA	24.1502	23.8636	25.4557	NA	23.0537	23.0557	22.5717	22.4105	22.0328	24.2668	24.1888	23.8896	NA	NA	22.3011	22.311	22.215	22.903	24.6203	24.2559	23.6837	22.7635	NA	NA	NA	22.1625	NA
OG0003271	0	24.9601	24.67	23.548	24.3222	25.2642	24.4233	24.683	25.4039	24.9364	23.2069	24.2667	23.8282	24.5664	23.7329	23.3507	23.452	24.9692	24.7391	24.4718	24.6058	23.6753	24.1814	25.2055	25.2805	24.777	25.1282	24.3839	23.8674	24.7132	23.9935	25.2169	24.7847	24.5838	24.4102	24.5837	24.165
OG0003304	0	26.9598	26.54	26.0542	26.3254	27.2597	27.4219	27.0002	27.1386	27.2859	26.6879	26.3075	26.5705	26.9633	26.6519	26.6156	26.7148	26.4814	27.4952	26.0337	26.3347	25.7708	26.9613	27.3876	27.3537	27.2879	27.729	27.276	26.0901	25.5579	26.6111	27.3212	26.9988	26.922	27.3537	26.6017	26.8413
OG0003317	0	NA	NA	NA	NA	NA	NA	NA	NA	NA	NA	NA	NA	NA	NA	NA	NA	NA	NA	NA	26.6655	NA	NA	27.3821	NA	27.0842	27.0174	NA	NA	NA	NA	NA	27.2361	26.6804	26.6172	NA	NA
OG0003324	0	NA	NA	NA	NA	NA	NA	NA	NA	NA	NA	NA	NA	NA	NA	NA	NA	NA	NA	25.4782	NA	NA	NA	NA	25.2565	NA	NA	25.0917	25.0274	25.1113	NA	NA	25.4075	NA	NA	25.1052	NA
OG0003339	0	NA	NA	NA	NA	NA	NA	NA	NA	NA	NA	NA	NA	NA	NA	NA	NA	NA	NA	24.7758	23.986	24.4721	24.9142	26.1068	25.0543	25.3533	24.5294	25.4153	NA	NA	NA	NA	NA	NA	NA	NA	NA
OG0003348	0	NA	NA	24.0835	NA	NA	NA	NA	NA	NA	NA	25.5196	24.967	NA	NA	25.6393	24.408	24.28	NA	NA	NA	24.6928	23.2935	24.9888	25.5524	NA	NA	25.5787	24.8864	NA	25.3009	25.9749	27.0248	NA	NA	NA	26.0499
OG0003379	0	26.3611	25.3418	25.311	25.0524	24.8156	24.4035	25.1812	24.4167	25.4358	25.2182	26.1568	26.1895	25.1415	23.8182	24.495	25.0769	25.1925	24.8055	25.2148	25.0559	25.1357	NA	24.497	24.809	24.2628	24.3629	23.6896	25.6678	24.3864	26.0783	24.4345	24.9996	24.3523	23.9803	24.9664	25.3555
OG0003380	0	27.9886	27.9583	29.7613	25.7657	26.7168	25.3834	26.3162	27.3012	25.7602	27.7909	26.6191	26.8135	25.0666	25.316	25.0779	25.0853	26.8091	26.7812	26.6063	30.4791	27.9475	25.1461	25.2715	25.942	26.3152	26.6151	26.5595	26.3139	28.2097	25.9624	26.8686	26.0437	26.1873	25.6118	26.0348	26.074
OG0003392	0	25.6815	25.2393	25.0093	26.2491	25.2777	25.7323	26.061	25.5318	26.1222	24.7108	25.4511	25.342	25.6232	25.5292	25.5399	25.2632	25.0217	25.404	24.9441	24.4741	25.0129	25.4189	25.7331	25.8853	25.2764	25.6319	25.6483	25.3548	25.2283	25.6674	25.2013	25.8203	25.8521	25.334	25.6647	25.8179
OG0003395	0	NA	NA	24.7683	26.587	25.351	25.9695	26.3746	25.6038	25.4399	25.8939	NA	NA	NA	25.1643	25.189	26.0102	24.452	NA	24.9459	NA	NA	NA	NA	NA	NA	NA	NA	NA	NA	NA	24.7463	NA	NA	25.1832	NA	NA
OG0003407	0	23.699	23.2321	21.957	21.865	22.7136	23.7168	23.4615	NA	23.1083	22.1463	22.6265	23.2811	23.5514	22.7356	22.1385	24.0426	21.9422	22.9568	22.722	22.0419	22.2462	22.8083	22.1541	23.2281	23.5095	23.442	22.735	21.8397	21.8404	23.0663	21.8017	23.581	22.987	22.8873	23.5557	23.8981
OG0003458	0	23.4392	22.7731	NA	23.9691	26.0755	23.5658	22.9961	22.5668	23.8162	22.8329	23.618	22.8154	23.7425	23.139	23.647	24.0194	25.149	25.0035	24.9174	24.5125	22.0109	24.2969	25.6397	25.3326	24.9716	25.0882	24.6655	25.3044	24.3866	25.6425	25.2399	25.0106	25.1976	24.2426	25.4988	24.6417
OG0003474	0	23.9279	23.9079	24.2441	24.5927	24.9589	23.4764	23.442	24.3246	24.4761	22.4553	NA	NA	24.2516	24.5968	24.4366	NA	24.2348	23.1413	23.1876	23.8324	23.1453	23.9847	24.0899	24.7228	23.3034	24.7111	24.0955	24.9616	23.8393	23.7043	24.2855	23.5262	23.6562	24.3061	23.6952	24.3873
OG0003481	0	26.7143	25.0634	NA	NA	NA	25.4202	25.5008	NA	NA	24.8295	25.9151	26.3643	NA	NA	NA	NA	25.0999	NA	26.3013	NA	NA	NA	NA	NA	NA	NA	NA	NA	NA	NA	24.4749	NA	24.4825	NA	25.8426	NA
OG0003486	0	27.9097	27.9972	27.8812	29.042	28.6225	29.218	28.9675	28.6542	29.1832	27.3625	28.2238	28.2371	28.7024	28.7512	28.5537	28.6587	28.6244	28.5879	28.4508	27.4186	28.0922	28.6312	28.7894	28.6289	28.8552	28.7771	28.804	28.4624	28.2274	28.5293	28.8719	28.9522	28.6767	28.7348	28.7695	28.6337
OG0003536	0	24.0671	24.8892	22.48	24.3655	25.1722	24.7849	24.78	25.3343	25.284	22.4084	23.2211	23.2682	23.788	23.1004	22.3269	22.5698	24.363	24.4534	25.2551	23.8974	22.397	24.4182	26.0825	25.0681	24.8084	25.0812	24.8911	21.9787	23.7293	24.2982	24.8309	23.4782	25.029	24.7285	25.0964	22.7918
OG0003538	0	26.4014	25.9751	NA	NA	26.3628	26.1124	NA	26.0189	NA	24.601	25.928	26.3217	26.1821	25.9753	26.3099	26.2017	26.2181	25.975	NA	26.7977	26.3426	NA	26.566	26.5202	26.4429	26.3969	26.5825	26.1198	26.3383	26.0328	NA	26.4661	26.3231	NA	26.1214	26.269
OG0003591	0	24.9668	24.6834	24.3089	24.7163	25.8655	26.0183	25.4193	25.7623	25.7257	25.2046	24.5681	24.6125	24.8064	24.2167	24.1494	24.3012	25.3502	24.3109	25.4933	25.9217	25.72	25.4344	26.6919	26.1738	25.9614	25.8886	25.7626	24.543	24.0619	25.5356	25.7721	25.6577	25.5241	25.5536	25.2623	25.5424
OG0003603	0	NA	18.7711	NA	18.27	21.0274	18.7045	NA	NA	18.8367	NA	18.6222	20.5733	18.7935	19.733	20.4375	19.9473	18.5456	18.5997	24.1278	23.8872	22.8908	23.275	26.8603	26.9584	25.3442	25.8847	26.6646	21.3007	23.3542	21.1	23.1006	24.4086	22.1225	23.6168	24.6308	22.9366
OG0003604	0	21.9443	21.8847	21.7635	24.5038	25.1858	25.5338	24.5966	24.8962	25.4976	23.2751	23.0752	23.6267	24.8638	24.61	24.3643	24.5096	24.4807	24.8367	23.0256	23.123	22.1508	23.2436	24.151	23.4275	23.5238	23.4859	24.4075	22.6827	22.9542	22.5755	25.1574	24.8051	24.5646	24.8805	24.4072	24.6806
OG0003616	0	25.8792	26.7314	25.7739	25.9273	25.8522	27.1597	25.8776	25.8808	27.3792	27.8809	27.6286	26.7923	27.9938	27.6771	26.8324	26.5153	28.0768	27.6274	26.7053	24.8779	24.7999	25.1091	24.8645	26.5412	26.6424	24.9048	24.7309	26.2585	26.3663	26.4329	25.3823	27.238	27.0346	26.2857	25.819	25.7782
OG0003628	0	23.7223	23.7552	24.3787	26.4018	24.0987	23.9471	24.1412	24.6858	23.7218	23.7767	25.2806	25.1969	25.2913	25.4936	26.1017	25.7596	25.3042	25.6266	23.6724	NA	23.2303	23.9459	24.6332	23.9369	23.8434	24.3565	23.9353	23.8001	23.6198	24.564	24.847	25.3925	24.6793	24.7235	25.1586	23.783
OG0003629	0	NA	NA	NA	NA	NA	NA	NA	NA	NA	NA	19.6696	21.8807	NA	NA	NA	NA	22.0817	NA	NA	NA	NA	NA	NA	NA	NA	NA	NA	19.8583	20.4065	23.1897	21.7075	21.0309	21.1874	NA	22.754	20.7012
OG0003639	0	27.94	27.6463	26.0287	28.6328	28.3524	28.5725	28.9244	28.0004	27.393	26.8628	27.0127	25.9829	27.6081	26.6305	25.4839	27.6335	25.6635	26.5748	27.0641	27.1778	27.4483	27.0703	28.168	28.3264	27.4083	27.5478	28.2515	27.2161	27.6213	28.0374	27.818	28.2921	28.2299	28.203	28.0882	28.2061
OG0003642	0	21.6943	21.3279	19.6995	20.3744	21.3682	20.1006	21.1578	20.2102	21.9253	22.1322	NA	NA	21.6513	19.9311	21.0053	19.8275	21.4266	NA	19.6395	20.5344	NA	NA	22.3995	21.1341	20.3513	21.3936	21.7733	19.9877	20.0166	20.2441	21.109	20.9622	21.2372	21.0217	20.1059	21.1136
OG0003650	0	NA	NA	NA	NA	NA	24.4559	NA	NA	24.0782	24.2679	NA	NA	24.5978	24.6371	NA	24.5934	NA	24.2359	24.7193	NA	24.463	24.4025	NA	NA	24.6032	24.6631	NA	24.4843	24.5842	25.1531	NA	25.9398	25.8861	25.6006	25.297	25.327
OG0003652	0	NA	24.4022	24.4602	25.0146	NA	23.3871	NA	NA	NA	NA	25.6525	25.5483	25.6547	NA	26.1697	26.0011	NA	NA	25.3555	NA	NA	25.171	NA	NA	NA	25.1015	NA	NA	NA	24.1225	NA	23.6507	NA	NA	NA	24.779
OG0003661	0	24.0032	24.3416	NA	24.486	24.8072	25.7077	25.3822	24.8024	25.2621	22.9879	NA	NA	24.1388	23.2298	23.6313	23.9164	24.09	NA	25.6244	23.7372	25.263	26.2567	26.4007	26.583	25.9668	25.5407	25.0512	NA	NA	22.9511	23.2064	24.215	23.711	24.0308	24.6203	24.2099
OG0003662	0	25.0499	24.7203	23.5765	25.0348	25.8233	25.4783	24.8516	25.5889	25.7844	24.2448	24.6517	25.0188	25.4058	24.4983	24.3957	23.8932	24.3994	25.7308	24.843	23.1403	23.5257	23.2382	25.3376	25.0347	25.3008	25.4158	25.6597	23.38	24.9021	24.2206	25.8013	25.5886	25.7771	26.1838	25.4893	25.0983
OG0003669	0	25.6607	25.1984	26.3649	24.8718	25.4856	25.0336	26.004	24.8496	24.6613	26.4009	26.2077	25.5282	25.9334	25.4935	25.6296	25.8555	25.9225	25.5654	25.4821	25.4745	25.4952	25.3598	24.8644	24.6057	25.1911	25.3455	25.6565	25.2052	25.733	24.5791	25.4226	25.1665	25.465	25.3904	25.7215	25.0671
OG0003671	0	27.0928	27.0509	NA	27.1228	27.3856	28.0123	27.184	27.2371	27.6979	27.5314	27.7169	27.3606	28.5345	27.6709	27.9905	28.375	27.9319	27.7026	26.7903	26.5961	26.9492	27.4638	27.8789	28.2285	27.6689	27.6111	27.6657	27.8053	28.2362	NA	27.6875	28.8014	26.7799	27.6808	27.9226	NA
OG0003691	0	24.3561	23.7649	NA	26.2067	25.2156	25.7941	25.9102	NA	25.6667	26.7214	26.4779	25.8929	27.1388	26.0967	NA	26.6868	26.3585	26.1303	24.6567	NA	NA	NA	NA	25.0514	24.2935	24.9158	NA	NA	NA	24.812	25.6866	25.7263	25.4838	26.1111	NA	26.0387
OG0003694	0	NA	26.9818	NA	NA	NA	NA	NA	NA	NA	NA	NA	NA	NA	NA	NA	NA	NA	NA	25.4818	NA	25.3907	NA	24.526	23.6151	NA	24.9753	NA	23.5392	27.3951	24.9652	24.7425	NA	NA	NA	25.5759	25.7377
OG0003700	0	NA	NA	24.5802	NA	23.898	24.1297	NA	NA	23.9352	24.2735	24.3361	NA	24.1306	24.33	24.3789	23.9613	23.9808	NA	24.095	NA	NA	NA	24.1189	25.665	NA	24.6871	24.2607	24.0486	NA	24.2343	24.2457	NA	NA	NA	NA	NA
OG0003721	0	24.8571	24.2808	NA	NA	25.2144	24.4509	24.2926	24.9892	25.163	NA	24.0872	NA	NA	24.6643	NA	24.4066	24.7134	24.59	24.7497	23.7535	24.7217	26	26.0018	26.0697	26.4734	25.6923	25.6844	24.5062	24.5345	25.8976	26.0843	26.5252	26.0694	25.5597	25.8989	26.254
OG0003725	0	30.423	29.4582	28.598	27.1759	27.9016	27.7709	27.9285	27.7545	27.6686	28.7263	29.4628	30.0575	28.0599	26.971	27.5593	27.7625	28.0536	28.1615	29.3861	28.0155	28.1403	25.8262	27.8294	27.2892	27.0692	27.6921	27.5296	28.6979	28.8326	29.7045	28.3957	28.2855	27.9253	28.3243	28.4842	27.4722
OG0003733	0	NA	NA	NA	NA	24.88	NA	NA	NA	NA	NA	NA	NA	24.9029	NA	NA	25.1096	NA	NA	25.7792	24.7986	25.6243	26.3514	24.8478	25.05	26.2466	NA	NA	NA	25.0193	NA	NA	NA	NA	NA	NA	NA
OG0003746	0	23.0208	23.6793	23.3124	25.0255	NA	23.5645	NA	24.646	23.6845	23.6703	NA	NA	23.593	23.5737	25.212	23.7881	22.8605	23.8706	NA	NA	NA	NA	23.1831	NA	NA	NA	23.5881	NA	23.2446	23.3131	23.4719	23.2237	NA	NA	24.5186	NA
OG0003773	0	23.5949	24.1203	23.7381	26.4168	26.2966	26.0863	25.5411	25.4152	25.7992	24.7197	24.5844	24.5819	25.6934	25.0308	25.0234	25.8541	24.9856	23.9569	23.8461	23.5622	23.7475	26.8603	27.1173	27.0454	25.7103	25.6596	25.3274	23.7788	24.9698	25.3631	25.4775	27.2919	26.6278	26.8537	26.6209	25.8647
OG0003795	0	23.2746	25.4143	22.4301	23.2843	23.3498	25.4671	23.398	23.4425	24.0833	23.8107	NA	22.8462	25.2996	23.1853	23.6734	24.2721	22.7149	23.6118	24.9808	25.6061	22.7117	23.7889	23.6716	22.8239	24.108	23.6636	25.3928	22.8768	24.9024	NA	25.2958	23.8477	24.2457	22.8471	24.5077	23.5912
OG0003810	0	25.3933	25.1999	23.4597	24.8492	NA	24.6874	24.7464	NA	23.631	22.3021	23.5128	23.6067	23.6235	23.4757	23.8533	23.4766	22.369	24.1919	25.7019	23.0485	25.4464	24.424	22.923	23.2144	25.127	23.4581	25.3149	22.9805	NA	24.4377	NA	23.0913	NA	NA	NA	NA
OG0003817	0	23.7122	24.8684	NA	NA	25.4994	NA	23.2954	23.7628	25.3379	NA	20.625	NA	21.9981	NA	NA	NA	24.2673	25.8909	NA	NA	NA	NA	NA	NA	NA	NA	NA	NA	NA	NA	NA	NA	24.3916	NA	23.1151	NA
OG0003818	0	24.7899	24.6202	23.5232	25.4098	25.4371	26.2528	25.8758	25.7841	25.6186	24.5033	25.1815	25.6232	26.6436	26.6682	26.0999	26.5277	25.9227	26.7363	24.9925	24.3613	24.3152	25.4173	25.7178	25.69	25.5344	25.5778	25.8342	23.4758	23.0985	22.797	24.8586	24.8619	24.3339	23.9369	24.3736	24.271
OG0003821	0	23.1195	NA	NA	22.7822	22.2971	22.8974	23.0814	NA	22.4965	24.5621	24.7451	24.6891	23.7041	25.8816	25.7065	25.2057	24.9076	24.3593	24.1716	NA	NA	NA	NA	23.8665	22.8749	24.0579	23.3621	NA	23.1633	NA	NA	23.2497	NA	NA	23.3695	23.4757
OG0003829	0	NA	NA	21.1607	22.9744	23.155	23.6651	24.1745	23.2228	22.7002	22.4655	NA	21.6766	24.9968	24.295	23.0358	24.8585	24.0202	22.7983	23.2095	NA	22.7445	21.9874	24.1855	23.7246	23.055	23.6612	23.6398	21.6903	22.022	NA	23.2087	22.7496	NA	22.7448	23.4616	22.9916
OG0003873	0	25.6001	25.9302	25.2377	25.2958	25.5691	25.2272	26.25	25.6769	25.2725	24.1278	NA	25.737	25.8041	25.7548	25.1829	24.2508	25.6872	26.1335	25.2589	NA	25.1789	24.5344	24.9948	25.35	25.492	24.4888	24.5894	25.1521	24.8746	25.1418	25.5707	25.8496	25.7584	24.9785	25.696	25.0772
OG0003877	0	24.9202	25.0208	24.157	24.1654	25.4978	24.7905	25.6539	24.1263	24.1323	26.5921	26.1286	25.8857	24.5728	25.0782	24.2288	25.6716	25.0566	25.1406	23.9747	NA	24.8192	24.0742	24.0117	NA	NA	NA	NA	24.8605	25.282	25.2296	24.0167	24.3016	24.4914	24.3828	24.7766	NA
OG0003906	0	23.4773	22.537	21.9128	23.9858	25.4481	25.5358	25.5571	25.5538	25.0655	22.675	22.9027	22.4494	23.9265	23.389	22.2339	24.221	25.606	24.1141	NA	NA	NA	NA	NA	NA	NA	NA	NA	NA	19.8186	NA	22.6298	21.4496	20.6156	22.7345	21.7382	22.5371
OG0003936	0	25.0355	24.8558	NA	NA	NA	NA	NA	NA	NA	NA	25.42	25.3945	24.5582	NA	24.5679	25.6617	24.9878	25.4716	NA	NA	NA	NA	NA	NA	NA	NA	NA	NA	NA	24.9333	26.5222	NA	NA	26.3264	26.1249	NA
OG0003946	0	27.2934	27.4045	28.0844	22.468	22.9993	23.5331	24.2277	23.7333	24.5122	NA	NA	NA	NA	NA	NA	NA	NA	NA	28.0036	28.849	28.0285	24.9527	23.3105	25.0044	25.7358	24.4065	25.8391	24.2834	25.5837	23.6306	22.0112	23.8759	22.95	22.6741	23.8511	23.6006
OG0003947	0	25.7529	23.8465	24.2728	25.154	25.6031	25.4677	25.0963	24.3445	25.8358	25.0262	24.9796	25.1272	26.1446	24.8405	25.3129	25.905	25.2731	24.7325	NA	NA	NA	NA	NA	NA	NA	NA	NA	25.6099	25.7457	24.7026	25.242	25.8419	25.6734	25.4371	25.6124	24.6811
OG0003956	0	24.9847	24.6731	25.1797	26.0898	26.0255	25.9626	25.7769	25.8579	25.9691	24.0027	23.8558	24.103	25.3997	24.5772	24.4009	24.4345	24.314	24.3896	25.8124	25.2201	25.5928	26.2595	26.4794	26.5012	26.2522	26.0221	26.188	25.1293	24.7207	25.1886	25.5978	25.623	25.8655	25.8769	25.4035	25.7692
OG0003959	0	23.591	23.6385	22.9626	24.0741	24.8248	24.501	24.5247	24.1385	24.7544	23.1345	22.5558	22.6287	24.001	23.3849	23.0728	23.8365	23.5287	23.5567	25.0159	25.0866	25.4176	25.23	26.2135	25.8596	26.395	26.1964	25.9796	24.2094	23.6071	24.4897	24.3832	24.0045	24.3805	24.4504	24.175	23.8734
OG0003973	0	26.0968	28.9103	24.5847	25.904	26.2985	24.9141	25.4956	25.9103	25.4349	26.1439	27.4117	27.1878	27.041	26.8765	26.9995	26.7811	26.0156	26.5711	NA	NA	NA	NA	NA	NA	NA	NA	NA	26.1711	26.1608	26.0338	26.5347	NA	NA	NA	26.501	26.6795
OG0004002	0	24.4098	24.7666	NA	23.5739	24.4793	NA	24.0559	24.0381	24.1034	NA	NA	NA	NA	NA	23.8507	23.7239	24.7156	24.5518	23.7953	NA	NA	23.8044	25.0036	24.8214	23.9837	24.3725	NA	NA	24.2731	NA	23.9897	NA	23.9375	25.202	24.7402	23.8098
OG0004006	0	25.4752	25.5877	NA	26.0275	26.2471	25.2067	25.9882	26.1673	25.5394	26.1197	26.4521	26.0146	27.0259	27.4839	26.7533	26.6535	26.4339	26.7871	NA	NA	NA	NA	NA	NA	NA	24.3155	NA	NA	NA	24.4625	24.4573	24.4261	NA	24.5822	24.4916	25.1149
OG0004012	0	25.8843	25.4888	25.1882	26.4016	26.5105	26.3579	26.639	26.4034	25.6465	24.8235	24.094	24.4798	25.0176	24.6973	25.2096	24.3876	24.7422	25.1868	24.6788	23.5794	24.1447	25.2976	26.0002	25.6997	25.7959	25.4374	25.4354	24.8416	25.2021	24.6307	26.0214	26.2706	25.5257	25.1695	25.4688	25.5618
OG0004017	0	25.9024	25.9791	25.1929	25.956	26.9261	27.1519	27.2966	27.7617	28.4297	26.6583	26.8476	26.5051	27.9341	27.3371	27.0692	28.0257	27.9909	27.4633	24.5856	23.6037	23.499	24.3176	26.0323	26.5525	26.4462	26.4939	25.863	24.4363	26.2469	25.1697	27.2114	26.6894	26.022	28.1404	28.0236	27.2933
OG0004018	0	NA	NA	NA	NA	NA	NA	NA	NA	NA	NA	NA	NA	NA	NA	26.9279	26.5268	26.6554	25.8061	NA	NA	NA	NA	NA	NA	26.6595	26.321	NA	NA	NA	NA	26.1394	NA	NA	NA	NA	NA
OG0004021	0	NA	NA	NA	NA	22.2223	22.6625	22.6107	NA	23.3145	23.8837	NA	23.2369	23.1066	23.7435	NA	NA	24.9055	NA	NA	24.5444	NA	NA	22.3662	22.774	NA	NA	23.1574	NA	NA	NA	NA	NA	NA	22.316	NA	23.0474
OG0004068	0	22.1145	22.7308	21.4821	21.7031	25.2393	24.6051	23.8372	25.2587	24.483	20.1926	20.7724	20.6493	23.2156	21.5896	21.4535	21.4714	24.2646	23.3423	22.3342	21.9477	21.6146	21.8782	24.3525	23.9621	23.7021	23.7401	23.9749	18.7006	20.5458	19.2271	21.8868	21.3822	22.1093	21.6504	21.0707	21.4359
OG0004076	0	21.354	20.2853	20.4002	21.833	22.8482	22.4489	20.4774	20.5745	20.6232	21.7318	21.6469	20.8409	22.1662	20.9666	22.3979	22.2313	23.872	20.7814	20.8946	23.0681	21.5834	22.0898	21.746	22.6462	21.2062	21.6947	21.3737	20.64	20.4059	20.4262	21.7779	23.2322	21.4905	22.6163	22.2187	21.8429
OG0004080	0	NA	23.4544	NA	23.3599	25.795	25.1814	23.7938	24.8649	22.5458	NA	22.8793	NA	NA	NA	NA	21.9539	NA	NA	27.1852	22.5672	27.1008	27.9436	26.4091	28.8047	27.5714	28.7843	27.8274	22.442	NA	23.8047	26.4886	24.4048	24.9429	22.6865	22.8805	NA
OG0004081	0	23.9092	23.6058	23.3557	25.2331	24.7757	25.2582	24.9288	25.103	25.2093	24.0921	24.1645	24.9058	25.4853	25.3092	25.6113	25.5082	25.0045	24.8542	23.2842	23.4205	23.0923	23.7761	23.9367	23.1105	24.3023	23.3275	24.0432	23.3479	24.2381	23.667	23.5192	24.4521	23.9521	22.9271	23.8951	23.4291
OG0004116	0	NA	NA	NA	23.9534	23.6014	22.7785	25.3374	22.7208	23.0912	NA	23.6142	22.7847	25.9595	24.3596	24.5997	24.5314	22.4651	23.203	22.8479	22.2883	23.4269	25.4765	23.8654	22.8033	24.4798	24.0595	24.2829	24.354	23.7007	23.6565	23.621	24.6661	24.3105	22.9763	23.8499	23.9789
OG0004127	0	25.0091	24.6707	24.6091	26.5482	26.1688	25.9483	26.0001	25.3025	26.2363	26.1413	25.7023	25.5287	27.2075	26.839	26.9111	26.8618	26.2021	27.0818	24.7153	24.98	23.9892	26.0437	26.192	26.1927	25.1179	26.1277	26.0726	25.1049	25.3789	25.2432	26.1884	25.9785	26.1052	26.3268	26.2476	25.4856
OG0004154	0	24.5805	24.1335	20.7097	22.8911	25.7423	24.5264	24.3158	23.3317	25.955	21.842	23.3564	23.4604	24.1404	23.2871	23.7982	23.5053	26.4599	27.4803	22.238	24.3941	19.1437	22.4947	26.3571	25.7062	23.8389	25.4444	25.5415	21.8332	24.4257	21.7727	26.6154	24.7876	23.8849	25.034	26.0425	24.06
OG0004171	0	24.0434	23.3975	22.7351	24.9897	24.6915	23.8543	23.9345	23.3235	23.9442	NA	NA	NA	NA	NA	23.2265	22.7502	NA	NA	24.5077	NA	23.7076	23.3585	23.9219	24.6014	23.9728	24.0386	NA	NA	NA	22.4538	23.6896	23.473	NA	NA	23.7408	NA
OG0004178	0	21.5587	20.5254	19.0754	19.716	21.9788	21.7097	20.6635	23.2032	21.5886	19.7295	20.9991	20.4613	22.9544	19.9592	20.1451	20.1584	23.6537	23.6498	21.0081	21.0571	18.6507	18.6732	22.3521	22.3464	20.5247	20.3597	20.9674	18.8783	20.7016	19.3863	22.6064	22.4914	22.5818	23.4777	22.0104	22.5176
OG0004185	0	24.2862	24.7578	24.386	24.7346	24.4351	24.9982	25.0597	24.2858	25.0994	25.4238	24.8306	25.0082	25.0992	25.3746	24.8678	25.3231	24.9956	25.1274	25.2738	23.9346	24.5894	25.072	24.5894	25.0876	24.9523	24.4126	24.3736	24.2136	24.0639	24.3362	24.1695	24.7996	23.9156	24.3613	24.6684	24.6915
OG0004191	0	NA	NA	NA	26.7232	25.9017	27.1266	25.5894	24.7164	NA	24.2444	NA	NA	27.537	26.0366	26.2287	25.7846	25.5789	26.3887	NA	NA	24.744	NA	26.7262	25.8451	24.9418	NA	26.5906	NA	24.8672	NA	NA	26.7444	NA	25.3659	26.0021	NA
OG0004194	0	25.1269	NA	NA	25.5309	25.2745	26.3238	25.2652	25.2071	25.8881	26.0143	25.2651	25.2857	27.4765	26.3309	27.1275	26.3682	27.0982	26.8297	NA	NA	NA	25.0939	25.4608	25.0185	25.635	24.539	25.758	25.8236	NA	24.8806	25.3397	25.1884	25.2355	24.9855	25.339	25.1833
OG0004234	0	NA	NA	NA	25.4494	NA	NA	25.4681	NA	26.0274	NA	NA	NA	26.0725	26.0935	26.1375	25.6663	23.9509	25.5721	NA	NA	NA	25.2584	25.2002	24.9398	25.0659	24.8108	25.1277	NA	NA	NA	NA	NA	NA	NA	NA	NA
OG0004247	0	25.1252	24.2484	25.1144	23.4802	24.9902	23.9069	23.5852	26.4648	25.3483	24.3754	24.0571	23.5037	23.4088	23.5192	24.3331	23.5821	23.9371	24.9833	25.8157	25.9523	26.0536	25.0616	26.5695	26.6997	25.2016	25.6693	26.9683	25.672	24.9792	23.7901	26.5962	24.9579	26.2368	27.1598	26.8461	24.8034
OG0004248	0	23.5804	23.8271	22.8984	23.6669	24.6367	24.4427	23.9354	24.0595	24.633	21.6245	22.1251	22.4036	22.8026	21.8284	23.1523	22.3858	22.6778	23.2421	26.3483	25.0804	25.3068	26.1546	26.0838	25.9748	26.4151	25.3252	25.8942	23.5758	23.8892	24.4315	23.9296	24.3459	24.5469	24.2287	24.8707	24.3129
OG0004252	0	22.5596	22.5311	NA	22.5618	NA	23.4919	23.0004	23.2312	24.5493	NA	NA	NA	NA	NA	NA	NA	NA	NA	23.7795	NA	23.2939	23.576	23.9003	23.6685	NA	23.0622	24.1345	22.4583	22.6678	NA	24.4526	24.1534	23.009	NA	22.0348	22.5496
OG0004274	0	26.2176	26.0444	24.8649	25.6183	27.5291	27.1895	26.551	27.275	27.2284	24.2206	24.7863	25.4496	25.2449	24.8907	25.5085	24.7844	26.2964	26.4945	24.3845	24.4833	23.1788	24.1657	26.2104	25.6202	24.7742	24.9778	25.3718	23.4833	24.8795	23.8146	25.6936	24.8924	25.4103	26.229	24.6573	24.5785
OG0004286	0	20.8364	NA	NA	21.6265	21.5665	20.9267	21.3145	21.4578	22.285	NA	NA	NA	23.3054	22.7158	24.0634	22.0185	22.2075	21.8598	NA	20.74	NA	NA	23.1105	22.6678	23.5499	22.5147	23.9718	22.183	NA	22.1305	21.947	22.6794	24.0696	20.7479	23.1256	NA
OG0004305	0	NA	NA	NA	NA	NA	NA	NA	NA	NA	NA	NA	NA	NA	NA	NA	NA	NA	NA	25.9062	NA	25.6806	NA	25.7003	25.3949	25.6196	25.9844	25.5266	NA	NA	NA	NA	NA	NA	NA	NA	NA
OG0004367	0	23.8849	23.991	22.8868	24.0619	24.8433	24.8992	24.5633	24.3803	24.8337	23.4276	24.1053	24.6437	24.8408	24.2342	23.6775	23.7665	24.4383	25.0469	23.2726	24.3492	23.4302	22.8748	24.3351	24.8629	23.3083	24.5902	23.7018	23.6669	24.2885	24.2727	24.6793	25.5406	23.6937	24.6632	24.3032	24.9618
OG0004404	0	30.5375	30.2823	30.028	30.3732	29.9647	30.2276	30.2286	29.7422	29.8656	29.986	30.676	30.3485	29.5943	30.0278	29.8603	29.6019	29.6967	29.153	30.1695	29.1098	30.3724	29.66	29.619	29.1099	29.4813	29.5108	29.593	30.8394	29.6366	30.273	29.8347	29.6352	29.5253	29.3835	29.6689	30.1909
OG0004405	0	28.1503	25.0024	23.972	25.1406	27.5382	26.4711	27.2497	27.057	26.0817	26.139	26.0569	26.9027	26.1381	25.2538	25.7725	25.8369	27.233	24.7972	26.6217	23.1718	24.8438	23.8991	27.1231	27.3422	26.7727	26.8016	25.2953	23.362	26.8088	24.7524	24.4666	28.4626	26.8608	26.0568	26.9236	24.4467
OG0004406	0	23.8327	27.2481	25.8781	21.601	26.2735	21.7577	23.5868	25.0509	23.3237	25.7486	24.0336	22.6201	22.2526	21.1172	21.5689	21.9945	24.723	24.0386	25.4806	27.546	24.7588	21.7879	24.732	24.4301	24.6074	24.5019	23.5449	22.4108	25.6807	22.8173	25.7915	23.8813	23.3897	24.6753	24.5545	22.3402
OG0004407	0	30.0768	30.5461	32.0911	28.791	28.8918	28.1361	28.9032	29.0177	28.5053	31.1793	30.2753	29.9214	27.5947	28.6369	28.0554	28.4121	28.6037	28.5074	30.2384	31.9573	30.8879	29.4619	29.1079	29.0974	29.5183	29.1495	28.7485	30.4516	31.0122	29.8572	29.0312	28.47	28.5898	28.712	29.0334	28.6182
OG0004408	0	30.2534	30.5852	32.0172	29.0624	29.454	28.2561	29.2898	29.3335	29.0143	30.616	29.905	30.3885	27.6148	28.4214	28.3345	28.0168	28.6691	28.348	29.8432	31.4247	31.0215	28.7477	29.3175	29.5625	29.4454	29.2952	29.5688	30.6845	30.9213	29.739	27.8427	28.4827	29.208	28.6043	28.8103	28.738
OG0004416	0	24.0418	23.8047	23.1526	NA	24.6923	25.8906	23.7386	25.644	23.8952	NA	NA	NA	NA	NA	NA	NA	NA	NA	26.1143	26.2692	25.8465	26.2654	27.6943	26.7165	26.6458	27.7483	26.5031	25.6346	24.9708	25.4516	25.765	25.2359	24.5783	25.1264	24.2916	24.4656
OG0004425	0	24.9081	24.6741	NA	25.1973	25.5027	25.4005	25.6629	24.7538	25.3155	NA	24.1969	24.3968	25.1858	24.844	25.0471	25.1646	24.7601	25.2704	25.1507	24.3535	24.6087	25.4958	25.0239	25.602	26.1708	26.1908	24.4204	NA	24.6722	25.0672	25.2501	25.486	25.689	25.5824	25.0318	25.5691
OG0004439	0	25.0786	24.816	25.6078	24.7318	NA	NA	NA	NA	NA	NA	NA	NA	NA	NA	NA	NA	NA	NA	NA	25.1172	NA	NA	NA	NA	NA	NA	NA	24.8855	NA	25.1454	NA	NA	NA	NA	NA	NA
OG0004440	0	25.9517	24.3585	25.65	26.435	25.6898	26.084	25.7223	26.0676	26.2025	26.1546	26.63	25.5427	26.7958	25.6102	26.5153	26.2368	25.9413	25.6887	26.9176	25.1389	25.5143	25.939	26.9722	27.4281	26.6188	25.9544	26.3234	25.8639	25.0591	26.4763	25.6812	27.1975	25.8515	25.8801	25.7105	26.4118
OG0004442	0	NA	NA	NA	23.9772	24.5651	23.781	24.9474	24.9213	24.3904	21.0863	NA	21.6131	23.3803	23.4624	23.2245	23.5495	22.3422	23.128	24.5976	24.335	21.8717	25.2052	23.9705	25.4582	25.8567	25.8777	25.0882	21.1126	21.0833	21.4184	NA	23.426	23.1325	24.4949	NA	23.2022
OG0004444	0	23.1151	24.2586	NA	23.0784	23.2456	NA	NA	NA	22.783	NA	25.198	24.3082	23.2309	NA	22.7003	NA	23.7499	23.0843	NA	24.9471	23.0047	23.5847	23.8463	25.2258	NA	22.2428	24.0559	24.4897	24.7121	25.5328	NA	22.2641	22.8902	NA	23.3123	23.8031
OG0004460	0	NA	NA	NA	NA	NA	NA	NA	NA	NA	NA	22.8559	NA	NA	NA	NA	NA	NA	NA	22.9448	NA	NA	23.1898	24.0248	24.2416	23.0593	NA	25.3749	NA	NA	NA	NA	22.8856	22.7655	25.5255	22.7887	22.878
OG0004474	0	23.4166	22.2179	21.8443	23.6198	24.2359	24.8332	24.2099	25.2616	24.4874	20.9383	22.1577	21.889	23.9658	21.492	21.8406	21.0108	25.2452	23.1174	26.9146	26.6964	25.3969	27.0637	27.7019	28.0719	27.2209	27.6607	27.6567	24.4941	25.0603	24.4255	25.8045	26.3675	26.0077	25.5643	25.7286	25.9337
OG0004478	0	25.3226	NA	24.5165	NA	25.589	24.7107	24.666	25.2578	NA	NA	NA	NA	NA	NA	NA	NA	NA	NA	28.5413	27.1459	27.5783	28.7301	28.4903	28.9094	28.839	28.4656	28.4208	27.2034	26.277	26.8033	27.1538	26.8176	27.6439	27.4236	26.4225	27.273
OG0004497	0	26.0651	25.1128	26.1657	27.0337	27.103	27.5435	27.2331	26.9782	27.1424	26.1527	26.3322	26.3838	27.4155	27.3935	27.432	27.1953	26.7186	26.6487	25.5078	25.4057	25.4123	26.525	27.4805	26.998	26.8361	27.3713	27.3867	26.9699	26.0283	26.2441	27.0139	27.2372	26.7937	26.9039	27.2781	27.1718
OG0004502	0	23.6645	23.5011	21.554	23.8995	24.1111	22.9293	23.4737	23.6782	23.2015	23.9123	23.6703	23.6789	24.1868	24.2654	24.044	24.0854	24.212	24.0292	22.9266	24.3026	24.4871	24.0686	23.6895	24.48	23.5314	24.5484	25.0376	23.3358	23.5058	23.374	24.0034	23.8542	24.3958	23.9193	24.1489	23.7676
OG0004512	0	26.6215	26.782	25.8022	26.7449	26.1452	26.7111	25.8643	25.8476	26.944	26.6616	27.0889	27.187	27.0462	27.081	27.5483	27.0202	27.3043	25.9388	27.4896	27.0053	26.6615	27.0743	26.0683	26.1783	26.4047	25.7668	27.413	27.1324	25.768	27.2114	26.6299	27.1097	26.8432	26.2353	27.4624	26.1277
OG0004513	0	25.8637	NA	NA	26.2832	26.5829	25.9959	26.7006	26.0614	25.093	25.1749	26.5979	26.6089	26.1248	24.9338	25.2688	24.8789	NA	26.6576	26.2936	26.9299	25.5075	26.4358	24.9808	27.2673	NA	24.7728	25.346	27.4103	26.3269	27.3465	26.593	25.9408	27.3478	26.2223	26.6948	26.9969
OG0004517	0	26.7384	27.5306	25.49	26.7313	26.877	26.7259	27.3234	26.4462	26.2657	25.4382	25.8715	27.5708	27.1747	26.7425	26.4077	25.3555	26.9972	26.6646	25.3724	25.7609	NA	NA	24.7415	25.8047	25.2884	NA	25.8048	25.677	25.8761	25.6392	26.5572	27.1935	26.337	24.9285	25.298	25.412
OG0004521	0	NA	23.2747	NA	NA	24.1026	NA	23.7718	NA	NA	NA	NA	NA	25.0847	23.8131	NA	NA	NA	NA	NA	NA	NA	NA	NA	23.8375	NA	23.4058	NA	23.4181	NA	NA	NA	NA	NA	23.4203	NA	23.4044
OG0004559	0	24.1312	NA	NA	NA	NA	NA	NA	24.6182	25.4274	NA	NA	NA	NA	NA	NA	NA	24.0828	NA	NA	24.528	NA	24.4003	NA	NA	NA	NA	25.0909	NA	NA	NA	NA	NA	NA	NA	NA	NA
OG0004568	0	25.0205	24.5881	22.5187	24.9306	24.6349	25.7255	24.1964	24.0564	25.417	22.0879	24.4865	24.0023	24.9445	24.9444	25.1189	24.4812	24.9529	25.089	24.3694	NA	24.3183	24.2213	26.0903	25.6075	25.1465	25.6848	25.0814	23.4884	23.9808	24.0532	24.2106	23.502	23.9982	23.6248	23.8323	24.6274
OG0004590	0	22.6362	22.0543	NA	19.4476	23.0448	21.5735	21.5427	24.277	22.8139	21.6298	22.452	21.5189	20.8107	21.5727	20.7692	21.2179	21.4358	21.6254	22.4472	20.8289	19.2634	19.3898	21.5867	21.7609	21.6359	NA	21.6568	20.9563	20.6852	23.0619	22.7759	23.0663	20.8463	23.9424	22.3639	23.3636
OG0004596	0	23.0693	22.621	23.6832	24.1926	23.4564	22.9426	22.8622	23.7074	22.2719	22.0104	22.6573	23.0458	23.3381	23.7803	24.0634	23.5248	22.7785	22.8672	23.5802	23.7381	24.4913	24.762	24.7757	24.7442	23.8136	25.9809	24.1599	22.0144	22.7521	21.9661	23.5392	23.9976	23.7214	23.4552	23.9284	23.4895
OG0004601	0	NA	23.2791	NA	NA	23.6494	23.6842	NA	24.4613	NA	23.2531	25.2027	26.1199	26.428	25.3627	24.6049	24.6608	27.0677	28.6574	23.6121	NA	NA	24.5397	24.7047	23.2216	24.8437	NA	23.2358	23.3534	NA	NA	25.354	24.3326	NA	NA	NA	NA
OG0004610	0	25.883	25.4431	24.9629	25.8142	26.0632	26.2424	26.2511	26.2427	26.1462	25.8697	26.5866	26.6423	26.548	26.1199	26.1279	26.2766	26.7723	26.5774	25.858	25.527	25.4837	25.4718	26.0939	26.051	25.8608	25.9651	25.7596	25.6978	25.4097	25.3036	25.9003	25.8844	26.1092	25.9293	25.8066	26.0261
OG0004615	0	21.1314	21.107	NA	18.4562	20.9813	21.4462	19.7722	20.9477	19.9173	21.5594	21.4493	19.3039	19.783	19.9465	22.1245	19.8322	19.7593	NA	20.031	23.6206	18.7414	20.5878	23.0109	22.4686	21.7581	22.7215	21.8879	NA	21.8434	21.6312	24.2833	23.5011	23.9503	23.1815	23.6918	22.2708
OG0004625	0	23.4116	NA	NA	24.3018	24.7683	23.7069	23.7748	23.7177	24.1192	24.6105	NA	24.6936	25.7695	25.2472	25.5663	25.0503	25.1205	25.3089	NA	NA	24.0389	23.8472	25.4844	25.5828	24.2979	25.4383	24.9255	24.3669	25.803	23.8134	26.4825	26.3793	25.705	25.835	26.0939	25.1833
OG0004631	0	NA	NA	24.3593	NA	26.4341	NA	NA	26.5043	NA	NA	NA	NA	24.9348	NA	NA	NA	NA	NA	NA	26.1699	NA	NA	NA	NA	NA	NA	NA	NA	22.4256	NA	25.6824	22.7392	NA	25.5997	NA	21.7087
OG0004636	0	26.8794	26.8268	24.7342	27.7703	27.1221	27.2008	27.3759	27.1465	27.1854	24.2868	23.7532	23.7348	25.2451	24.4064	25.4178	25.1253	23.7315	25.3558	25.8632	24.532	25.2751	26.185	26.661	26.2024	27.0973	26.8778	26.3431	26.8586	26.3304	26.943	26.7915	27.0605	27.0343	27.1663	27.2513	27.5
OG0004637	0	25.5802	NA	24.2607	24.7271	25.127	24.7981	24.8339	25.6808	25.8149	25.0326	NA	26.5559	26.9553	25.4283	25.4906	25.562	24.926	24.9992	25.4257	24.8721	24.6817	25.2708	25.4419	24.6988	24.7621	25.2893	24.6263	24.2361	24.768	25.4654	26.0483	26.2492	25.6786	25.7728	25.0895	25.7968
OG0004638	0	24.7454	24.4438	24.302	NA	NA	24.4132	24.7958	25.8155	NA	26.1929	24.799	NA	25.6489	24.6877	25.5293	25.5281	25.6284	24.4755	24.5346	NA	24.5719	NA	NA	NA	NA	24.5615	NA	25.3068	25.9309	25.5547	24.6169	24.7613	NA	24.4158	NA	NA
OG0004643	0	23.0947	24.3706	22.863	23.0876	24.4449	23.5558	22.9431	24.354	24.2624	23.6676	24.4249	25.0911	24.1528	NA	24.5602	22.7755	24.3112	24.6754	23.0763	23.9799	23.266	24.3996	25.2418	23.7059	23.0928	NA	23.3077	23.7983	NA	22.7482	23.9639	22.9281	22.8824	24.3712	25.4462	23.7182
OG0004651	0	25.2383	24.7635	24.7673	24.7996	25.1756	25.1548	24.2992	25.0473	25.441	25.2512	25.9206	25.2839	25.3637	25.2985	25.9756	25.5362	25.7358	25.6692	26.0651	25.3173	25.2753	25.1814	25.6731	25.602	25.8791	25.3522	25.0824	25.674	24.6023	25.3163	25.1607	24.8635	24.6238	24.6036	24.7997	24.3776
OG0004657	0	NA	NA	NA	NA	NA	NA	NA	NA	NA	25.8341	25.634	NA	25.9069	26.3496	25.2292	NA	25.4638	25.3251	NA	NA	NA	25.507	NA	25.099	25.6099	25.5382	NA	25.84	NA	NA	NA	NA	NA	NA	NA	NA
OG0004658	0	26.7679	26.3716	25.7392	26.6431	27.0528	26.388	25.8863	26.6626	26.4373	26.2992	25.9223	26.5305	26.6677	26.9291	26.4827	26.7691	27.0134	26.2675	26.9595	26.0037	25.1754	26.537	25.9292	26.3342	26.6307	26.8411	25.5925	27.0219	26.4783	25.3572	26.4336	26.3248	26.4057	26.6619	25.8932	26.5498
OG0004665	0	NA	23.8986	NA	26.9148	24.1806	26.1647	25.4735	26.1842	26.2419	NA	26.5851	25.3853	24.1858	26.2831	26.1075	26.1719	26.0541	24.1594	25.7364	25.0843	24.7864	26.0098	23.95	NA	25.6485	23.9006	25.2881	26.5979	24.0085	25.3022	24.1083	25.5035	26.3937	26.0472	26.5096	26.9396
OG0004690	0	24.4481	23.7278	NA	25.5457	25.4295	25.8806	NA	24.836	25.807	25.4076	24.73	25.9513	26.4204	26.4096	26.8871	26.5557	24.4392	26.4528	24.8256	NA	NA	24.7194	24.2307	24.7956	NA	NA	24.5702	NA	23.8925	NA	NA	26.472	24.1919	NA	24.7041	24.7982
OG0004695	0	NA	NA	NA	NA	26.0869	25.6665	NA	NA	NA	NA	25.4	NA	25.4354	NA	NA	NA	NA	25.4608	25.5215	25.357	NA	25.7325	27.0486	26.9055	26.7997	27.0114	NA	NA	25.7648	25.2636	26.8099	25.6613	25.4586	NA	25.0972	NA
OG0004703	0	NA	NA	NA	NA	NA	NA	NA	NA	NA	NA	NA	NA	NA	NA	NA	NA	NA	NA	NA	NA	NA	NA	24.5687	24.2326	NA	24.5671	23.9758	NA	22.7726	NA	NA	NA	23.7133	NA	24.0467	22.5951
OG0004708	0	24.5042	22.3688	22.7083	25.586	25.3487	25.2605	25.9813	25.9234	26.2472	24.6973	25.119	NA	25.3488	25.8708	25.453	24.8224	25.4921	25.6441	23.8303	25.0507	23.6865	26.5853	25.749	25.487	25.8733	26.0559	25.858	24.9208	23.9852	24.5505	26.669	24.1319	25.6524	25.4358	25.9905	25.6454
OG0004710	0	NA	NA	NA	23.5886	NA	24.1246	NA	NA	23.7823	NA	NA	23.8016	23.6181	23.9396	23.9196	24.4727	NA	24.0415	NA	NA	23.7235	23.5168	NA	NA	NA	NA	NA	NA	NA	23.5738	NA	25.1219	23.8195	NA	NA	24.158
OG0004713	0	NA	NA	NA	NA	NA	25.2331	25.4589	NA	25.7003	NA	NA	NA	NA	24.1815	25.1931	25.2179	NA	24.8624	NA	NA	NA	NA	NA	NA	25.3312	25.2299	25.2024	26.3638	NA	26.2641	24.726	25.1611	25.8331	NA	NA	NA
OG0004716	0	23.9916	23.4708	20.4675	21.5967	23.9232	22.9606	23.6521	24.7098	22.1656	22.112	22.4295	22.8517	23.4785	22.804	22.7967	20.8951	24.2947	25.4991	23.2123	24.7223	20.7222	18.9458	25.2662	24.0785	23.8143	23.9023	24.0663	22.4024	23.1742	22.1157	24.4498	23.2508	24.6819	24.8555	23.3549	23.3569
OG0004724	0	25.3955	25.4243	25.4763	26.2207	27.2162	27.0789	26.5491	26.9044	27.1452	25.5896	25.598	25.6795	26.9812	26.1695	26.5025	26.4532	26.6234	26.6509	26.6872	27.0583	26.5972	26.9448	27.6929	27.6448	27.6362	27.671	27.2771	26.0077	25.9415	26.0225	27.452	26.8214	27.0301	26.9425	26.6262	26.7309
OG0004725	0	23.1278	23.5126	NA	23.7661	23.4746	24.5621	24.0738	24.97	24.5324	NA	24.0443	NA	24.6034	24.1605	23.8347	23.9659	24.5347	24.4952	23.481	23.9581	23.7523	NA	24.3593	23.6485	23.4709	24.0821	24.2885	NA	NA	23.6418	NA	24.569	23.7652	23.7126	23.9019	23.5372
OG0004733	0	NA	25.8532	NA	NA	NA	24.979	NA	NA	25.2111	NA	NA	NA	NA	NA	NA	NA	NA	NA	26.2709	NA	26.0157	26.0013	26.3064	25.1839	25.632	26.5638	NA	26.2229	25.6465	25.6306	NA	NA	NA	NA	NA	NA
OG0004740	0	26.1379	26.0983	NA	24.1355	23.9644	25.558	25.603	23.893	24.0631	NA	NA	NA	26.2849	24.0578	23.8827	25.3737	25.5772	NA	NA	NA	NA	25.0438	24.4746	24.7194	23.7662	25.2364	25.1193	25.9103	24.0593	25.5158	25.7921	26.0603	25.7216	24.091	26.2472	26.4764
OG0004750	0	27.2783	27.1959	28.8554	27.4277	27.253	27.3685	27.7362	27.0661	27.4308	28.6057	27.2928	27.1625	27.3	27.4637	27.4912	27.1296	26.9841	26.9421	27.8103	28.1708	28.0363	27.6034	27.0868	27.5263	27.113	26.8842	27.5713	27.279	27.7925	26.6919	26.8084	27.2593	27.3061	27.1298	26.9481	27.0467
OG0004756	0	27.225	26.7262	26.453	25.4825	27.794	27.3479	27.815	27.8792	27.9599	25.6308	25.4748	26.9238	27.8539	25.601	25.8417	27.5915	27.5778	27.4791	28.3209	26.842	26.6224	25.279	27.8637	27.2994	27.3368	28.3246	28.4023	26.2026	27.6121	26.341	28.1446	27.373	27.776	28.2789	27.2527	26.7931
OG0004783	0	23.6284	23.9159	23.6049	24.5448	24.6763	24.2683	24.7641	23.9403	25.0776	23.8451	25.1417	24.4945	25.0882	24.749	24.2992	24.4887	24.9433	24.3596	23.9701	22.6534	23.5628	23.8876	23.9682	24.7595	24.2705	23.887	24.6371	24.1749	24.046	24.4024	24.2316	25.1833	25.0261	24.9604	24.6575	24.8759
OG0004786	0	22.9918	22.8912	22.2425	22.501	24.5269	23.9675	23.1549	23.5381	23.135	22.5822	23.3852	23.5837	22.7546	23.5541	23.4391	23.5874	23.3884	24.1161	23.3113	24.8899	22.6429	23.6812	24.8156	24.6596	24.3425	24.396	24.3642	23.603	23.308	23.2698	24.4655	24.5813	23.6022	23.2687	23.119	23.6222
OG0004795	0	23.4557	24.0373	23.8953	24.5437	23.7563	23.7753	24.2617	23.7268	25.2446	NA	24.0675	24.2243	24.5353	24.6055	24.4133	24.5403	23.7946	23.5003	26.0969	24.5081	25.4922	23.7178	24.9161	25.1078	23.7151	24.5878	26.5275	24.2752	24.3138	NA	24.6629	23.9122	24.7487	24.7215	25.8685	25.4744
OG0004829	0	23.8023	24.04	24.8028	24.8014	23.5252	23.6668	NA	24.6098	NA	NA	24.0388	NA	24.0827	24.0168	NA	24.1551	NA	25.2857	24.1096	23.4821	23.6626	23.9956	23.8311	NA	23.9898	NA	NA	NA	23.76	23.8415	25.364	23.9655	NA	NA	NA	NA
OG0004845	0	25.4432	25.2408	25.9348	27.5171	27.7749	28.2977	27.8055	27.6756	27.872	26.1932	25.7964	25.7755	27.4587	26.529	26.953	26.9128	26.589	27.1406	26.2063	25.0362	25.3965	26.6366	27.4772	27.1939	27.2895	27.0901	27.4534	25.02	25.4551	25.0041	27.0311	27.5359	27.2212	26.8055	27.2865	27.614
OG0004847	0	NA	NA	NA	NA	NA	NA	NA	NA	NA	NA	NA	NA	NA	NA	NA	NA	NA	24.6	NA	NA	NA	NA	23.7524	NA	NA	24.2552	NA	NA	NA	NA	NA	NA	NA	23.6566	22.7492	NA
OG0004851	0	NA	NA	24.8295	24.7642	25.2403	25.2552	24.8363	24.7016	25.3788	24.7869	24.8543	24.6248	25.8692	25.1958	NA	25.8194	24.7018	25.6091	24.5018	24.7219	24.1252	25.7169	25.2513	25.4163	25.468	24.6602	24.7549	25.3003	24.4952	24.5664	25.2606	25.9	26.0041	25.1005	25.5486	NA
OG0004853	0	25.319	25.0704	NA	25.7469	26.844	NA	26.1792	25.6133	26.2576	26.3967	26.4919	26.8305	26.7598	26.65	25.7678	25.8169	25.5218	26.8324	26.025	NA	25.4651	26.0681	NA	NA	25.7988	25.8959	25.8637	25.0829	NA	25.0878	26.5369	25.963	25.215	25.8632	25.1822	25.9268
OG0004857	0	27.3037	26.8726	27.2338	27.4529	26.675	26.7773	26.8635	26.7023	27.3352	26.8723	26.0846	27.7351	26.5534	25.6869	26.7274	27.5099	25.7369	25.5446	27.8332	26.632	27.1676	28.0278	26.7086	26.9125	27.164	27.4503	27.4815	27.1046	26.418	27.0137	25.7626	26.3853	26.5094	27.3539	26.3194	26.6302
OG0004873	0	25.726	25.798	22.4714	NA	26.14	23.4344	24.0122	26.3504	22.519	21.3216	23.8072	22.6191	23.6956	22.3692	21.5962	22.3784	26.138	25.0069	25.0825	25.6681	23.212	22.5835	25.9251	24.8734	24.1412	23.9619	24.5015	23.4237	23.2583	NA	25.9042	22.3887	22.6495	25.903	23.6809	23.324
OG0004877	0	25.15	25.2441	23.7782	24.2515	25.7749	25.632	26.5827	24.1343	25.6139	25.7173	24.8924	24.2964	26.7416	25.5471	26.6904	25.3911	23.9611	25.8998	24.9653	NA	24.8035	23.9908	24.4848	25.4407	24.1603	NA	NA	24.9325	24.8526	24.0083	24.1675	24.4377	24.4497	25.2186	24.3439	24.2432
OG0004891	0	23.7408	23.4058	23.8374	24.5633	25.1103	25.3508	24.4993	25.0069	25.9931	23.9548	24.6369	24.268	25.0412	24.7813	25.536	24.7506	24.871	24.8925	24.476	24.1451	25.0504	25.5843	25.2103	24.5223	24.5703	24.9098	24.855	22.7241	NA	23.977	24.6305	23.8434	24.2864	25.0722	24.8433	23.1237
OG0004906	0	25.4987	25.6612	24.6428	26.1691	25.5846	25.7679	25.7755	25.804	25.9378	25.6476	25.7253	25.5701	25.5414	25.4089	26.123	26.0816	26.1897	25.0372	25.609	25.1175	25.2852	25.8232	26.0505	25.4785	26.0667	26.28	25.864	25.6684	24.9345	25.5531	25.854	25.3302	25.5203	25.2763	25.2642	25.5355
OG0004908	0	NA	25.1772	NA	NA	NA	NA	NA	NA	NA	23.673	24.57	24.2877	NA	NA	NA	NA	NA	NA	23.4917	25.7605	NA	NA	25.1376	NA	NA	NA	NA	24.0447	NA	26.2375	24.8018	24.1928	NA	NA	NA	NA
OG0004910	0	NA	NA	NA	NA	NA	NA	NA	NA	NA	22.9838	24.5915	25.01	23.5308	21.664	23.1014	22.4807	NA	NA	NA	NA	NA	NA	NA	NA	NA	NA	NA	NA	NA	NA	NA	NA	NA	NA	NA	NA
OG0004926	0	25.2171	25.4101	24.3233	25.9873	26.5389	26.5041	26.4144	26.281	26.4433	25.6565	26.5392	25.9367	27.5072	27.0513	26.3628	26.7217	26.3636	26.3384	25.6529	24.2313	23.8855	25.7825	26.2223	25.6515	25.7672	25.3645	25.769	24.868	25.1847	24.8452	25.5354	26.0077	25.7023	25.6736	25.1756	25.5003
OG0004935	0	23.205	22.7722	20.4591	23.8859	24.1193	23.1679	24.567	22.7048	23.2621	22.3343	21.7751	23.2154	24.0664	22.9484	23.7616	23.7964	22.6442	22.8249	22.3755	20.5523	20.77	20.7918	22.4391	22.955	22.2883	22.7076	22.8336	21.8632	22.0905	22.8735	23.2846	23.0571	23.6219	23.5295	24.2139	23.8382
OG0004940	0	NA	NA	NA	26.8398	25.5288	26.7365	26.9104	26.2301	26.5677	NA	24.9398	NA	NA	NA	NA	NA	25.5914	NA	26.5333	25.0075	NA	26.6557	26.0862	28.0126	27.0606	25.8934	27.6459	26.6604	25.3716	26.6831	25.6931	NA	NA	NA	25.6772	26.2556
OG0004960	0	NA	27.6828	NA	NA	NA	NA	NA	NA	NA	NA	NA	NA	NA	NA	NA	NA	NA	NA	25.1753	NA	NA	NA	25.5377	24.0031	NA	26.2606	NA	25.2163	NA	25.3443	25.1961	24.3296	NA	NA	24.5209	NA
OG0004968	0	28.6782	29.2137	30.9112	27.2667	27.7722	26.5817	27.7601	27.7817	27.6758	29.1794	28.3263	27.8361	26.4702	26.9685	26.5284	26.6279	27.2211	27.0098	28.3813	30.2529	28.8073	27.6043	27.7244	27.8457	28.1615	27.8314	27.4309	29.6044	30.094	28.5912	27.6655	27.2512	28.0238	27.653	27.5437	27.4949
OG0004972	0	22.5176	22.4689	27.0932	25.1752	25.1478	24.4965	24.6605	24.1408	25.2212	23.9211	23.7494	23.1013	23.1488	23.3897	23.687	23.2434	24.1562	21.8725	25.0391	24.8117	24.8172	25.2724	25.1676	24.7786	25.3559	25.6342	25.0983	23.7967	22.0253	23.2655	24.3766	23.8716	22.6969	22.9953	23.2351	23.6543
OG0004977	0	24.4857	24.5044	23.965	24.9293	26.132	25.3696	25.8213	26.1505	25.673	23.6945	23.5796	23.8557	25.1026	23.9309	24.3104	24.7747	24.8089	25.2624	26.1662	25.6903	24.6353	26.1481	26.8532	26.3885	26.2572	26.4062	26.4245	23.6592	24.1424	23.9541	25.5289	24.8826	25.2087	24.7822	24.8707	24.6156
OG0004981	0	NA	NA	22.2505	NA	24.9268	24.5116	24.0056	23.8086	NA	NA	23.1191	23.7368	24.8482	24.1136	24.8084	24.2841	23.9749	23.8823	23.2088	NA	22.7016	23.5472	24.7099	23.4436	24.8792	NA	25.0432	22.7471	23.4641	23.0323	25.8571	25.1176	25.0439	25.1817	25.0136	24.8648
OG0004994	0	NA	24.429	23.6539	NA	24.1202	24.0351	23.9527	24.0158	24.2161	23.6033	23.255	23.5002	24.9606	NA	23.7285	24.8053	24.7926	23.4445	25.487	24.1973	NA	24.4452	NA	25.9625	25.0053	25.5325	24.0757	25.4541	24.5314	25.9487	24.4601	25.4886	25.9567	25.9596	26.5853	24.1479
OG0005006	0	23.5778	22.0132	22.2432	24.1379	23.7691	24.531	23.6104	23.9312	24.273	24.1841	23.4086	23.1438	23.99	23.8323	24.2071	24.4548	24.7801	23.7153	23.6338	23.9125	23.5548	23.7991	23.5694	23.4628	23.0902	23.6599	24.0365	24.2409	23.7102	24.414	24.5238	24.0419	23.4157	23.0285	23.3122	23.4331
OG0005011	0	23.341	23.444	23.2379	24.6659	23.4865	23.8459	NA	23.232	23.7457	NA	23.5397	25.022	25.7437	25.3389	25.2985	25.3296	26.2314	25.8751	NA	NA	NA	NA	23.1903	24.5513	23.3412	NA	24.3732	NA	NA	NA	23.6775	NA	NA	24.1074	23.5852	NA
OG0005018	0	25.6339	25.4872	24.9608	26.1379	27.0279	26.9726	26.8711	26.4955	26.9337	25.2616	25.4915	24.8299	26.7732	25.5972	25.7961	26.1092	26.2649	25.5867	27.3402	26.5352	26.1813	27.074	27.8078	27.6247	27.3817	27.3384	27.2902	25.6044	25.9798	25.5953	26.782	26.8971	27.0035	26.6521	26.64	26.8178
OG0005026	0	23.6602	23.5742	23.7405	25.3106	25.2801	25.2648	25.0011	25.5988	24.5163	23.171	24.0212	23.7166	24.8487	24.0838	24.8822	24.7763	24.5941	24.7925	23.7908	24.3922	23.9823	24.5435	24.5927	25.0988	24.9807	23.6223	25.9227	24.0063	23.8126	23.9996	24.5711	24.2022	24.0953	23.717	23.5889	24.7857
OG0005038	0	22.8823	22.3322	21.8055	22.2746	23.7511	22.98	22.969	23.4667	23.4359	22.8448	23.1895	22.4947	23.9297	22.5208	21.913	23.0845	23.0907	23.2201	22.6396	22.7661	21.8752	22.402	23.5514	23.7857	22.9357	23.0281	23.7994	22.0314	22.1965	20.5678	21.77	22.289	21.9473	21.805	22.1662	22.5875
OG0005065	0	24.1903	21.7892	21.5037	NA	22.3371	22.3456	23.8261	23.3453	22.1604	21.762	23.3174	22.083	23.9453	23.739	24.059	NA	22.1661	23.1817	25.4173	22.2891	24.653	25.6536	25.4912	25.7365	24.3436	24.7931	25.6531	24.2403	24.817	24.393	24.4643	25.0753	25.3352	24.5444	24.289	24.7914
OG0005081	0	24.0991	NA	NA	24.3728	23.9539	24.9149	24.0118	24.1793	24.2514	24.3194	24.3143	25.1195	NA	NA	NA	NA	24.277	25.0573	24.9945	24.3141	25.2953	25.088	25.3419	25.9736	24.6899	25.3236	25.1709	24.2602	NA	24.2608	NA	NA	24.3988	NA	NA	NA
OG0005083	0	24.6451	24.5373	22.9023	26.0826	25.1102	25.2831	25.5025	25.3299	25.0742	25.3563	25.9832	24.8297	26.4416	25.7076	26.1902	26.2962	26.0244	25.329	25.5072	24.5575	25.2141	25.7542	26.3218	27.0796	25.7797	26.972	26.0489	25.2639	25.0647	25.3335	26.1918	25.9254	25.0954	26.0473	26.5845	25.9565
OG0005089	0	NA	NA	NA	24.2839	NA	24.215	23.5559	NA	NA	24.6415	23.2883	23.3664	23.4229	23.8362	23.0853	23.054	NA	NA	22.5596	NA	22.3561	NA	NA	23.2908	26.1573	23.1107	NA	22.049	NA	NA	NA	23.1082	NA	NA	NA	22.9089
OG0005090	0	22.6765	23.3701	NA	22.344	24.6345	22.942	NA	22.501	21.9481	21.9369	22.0538	21.8075	23.5524	23.3323	NA	22.8117	22.6686	NA	22.7748	NA	23.4445	22.5115	23.2765	24.4645	23.5861	24.2583	24.5429	NA	NA	22.4715	NA	21.9523	22.4133	22.329	22.7853	22.94
OG0005095	0	24.6121	23.8001	NA	24.1018	25.7479	24.1875	24.1441	23.8257	25.2498	NA	23.2924	NA	23.5951	24.3734	24.9334	NA	24.3422	23.9447	24.4007	NA	NA	25.5252	24.6624	25.9912	25.1089	25.0024	NA	24.5472	NA	NA	23.6287	NA	24.1954	NA	24.3639	23.7841
OG0005098	0	NA	NA	NA	NA	NA	NA	22.7094	26.524	NA	22.9385	NA	NA	NA	NA	NA	NA	NA	24.7882	23.0694	NA	NA	NA	NA	22.6351	23.104	22.8201	NA	NA	NA	23.0353	NA	NA	NA	NA	NA	NA
OG0005124	0	NA	24.6125	NA	NA	NA	23.9702	25.6487	25.0437	NA	NA	24.3566	NA	NA	NA	NA	NA	NA	25.0813	NA	NA	NA	24.1443	NA	24.1258	NA	NA	26.0514	NA	NA	NA	25.4352	NA	NA	NA	NA	25.1152
OG0005132	0	NA	25.1611	25.8226	25.1856	25.5184	26.2829	25.8904	25.8597	25.1713	26.1983	25.2421	NA	24.9467	25.4171	NA	25.684	NA	25.552	26.663	25.8025	24.8265	25.4269	25.1142	26.1975	25.5498	25.2946	26.303	25.5548	24.874	25.5502	25.2543	NA	NA	25.0473	NA	25.4465
OG0005155	0	NA	NA	NA	24.8519	NA	NA	25.5569	NA	25.7057	25.7966	25.6851	26.3128	25.8156	25.5878	NA	25.8772	25.8764	25.3361	NA	NA	NA	NA	NA	26.0631	NA	NA	NA	NA	NA	NA	25.7024	26.4313	25.8931	26.6815	26.4216	NA
OG0005156	0	NA	NA	NA	NA	NA	NA	NA	NA	NA	NA	25.9927	26.4885	NA	26.5491	NA	NA	26.3512	NA	NA	NA	NA	NA	NA	26.3294	NA	26.5229	NA	NA	NA	NA	NA	NA	NA	26.4025	NA	NA
OG0005182	0	26.2886	26.2894	26.3007	27.2397	26.683	27.833	27.6613	27.0475	27.4042	27.3945	27.1455	27.5976	27.8718	27.1785	28.1087	27.3967	27.4109	27.6221	NA	NA	NA	25.6033	NA	25.3183	NA	NA	25.3966	25.0561	NA	NA	24.8686	25.5002	25.9105	NA	NA	25.4293
OG0005205	0	NA	24.7813	NA	24.876	25.6076	24.6265	24.9789	24.8404	25.1539	NA	NA	NA	25.8394	25.8861	NA	NA	NA	26.0874	26.2048	NA	24.7704	25.4454	25.6987	25.9731	25.8711	NA	25.295	NA	NA	NA	24.4776	25.5899	26.0327	NA	25.5299	25.1326
OG0005208	0	24.0541	23.5905	23.6021	24.2447	24.8352	24.7806	25.401	24.0959	25.106	23.7913	23.5295	24.0796	24.5086	24.4268	23.1395	22.7874	24.7758	24.4307	22.7893	23.9043	22.4993	23.6513	24.438	24.4906	24.5338	24.9379	24.78	23.4511	23.905	24.1999	24.4043	23.4908	24.1743	23.5011	23.5183	24.5799
OG0005215	0	24.9016	25.1562	23.2812	24.4298	25.9408	26.0292	26.0163	25.611	26.1937	23.6075	24.1353	24.2678	25.4162	24.0156	24.1007	24.3364	25.6719	25.7356	25.8153	26.0704	24.2939	24.6632	26.7852	26.4723	26.4076	26.665	26.299	24.2826	25.097	24.6053	25.7344	25.9268	26.0252	25.7546	25.3355	25.2845
OG0005220	0	NA	NA	NA	NA	25.078	25.6123	24.8512	24.6137	NA	24.4125	NA	NA	25.4727	24.5137	NA	NA	NA	NA	NA	24.2441	NA	25.424	25.5599	25.7369	24.394	25.4445	25.9261	24.7769	24.2954	25.2209	25.7508	24.9255	NA	24.7371	25.7895	24.8498
OG0005226	0	NA	NA	NA	NA	NA	22.9837	NA	NA	NA	NA	NA	NA	NA	NA	NA	NA	NA	NA	NA	NA	NA	24.0894	24.3709	NA	24.7025	23.9229	24.7029	NA	NA	NA	22.8861	NA	NA	NA	NA	NA
OG0005231	0	28.0367	28.7953	28.5956	29.7455	29.6708	30.036	29.7897	29.8585	29.7482	27.751	27.76	28.2089	28.1369	27.9719	27.9767	27.8737	28.2131	27.9337	29.8803	28.1394	28.1564	31.0427	30.7972	31.6346	31.476	30.5556	29.1623	29.1813	28.7095	29.3405	30.6116	29.2502	29.0261	29.0649	30.0781	29.6909
OG0005234	0	22.6181	21.8929	22.7282	25.2492	25.1973	26.0982	25.2255	25.2906	24.9366	23.6609	24.3444	24.2831	26.5845	25.8228	26.3968	25.7531	24.8899	25.8077	NA	NA	18.7944	20.4636	19.1295	20.4799	20.776	20.6057	20.5751	18.1483	NA	18.255	NA	19.0156	NA	NA	18.9196	NA
OG0005235	0	22.073	22.3413	21.8517	24.4791	24.4792	24.7465	24.6231	23.8105	24.3443	22.8029	22.6729	23.1651	24.2467	24.1573	25.3048	24.2657	23.0466	24.0157	22.7946	23.1687	21.8256	23.2326	23.9579	24.0278	23.4519	23.4824	23.6878	19.4429	19.3364	20.147	21.2883	22.1777	22.3104	22.2921	20.7331	22.3853
OG0005247	0	NA	23.2452	21.5385	23.6012	24.1802	24.7622	24.3679	23.8736	24.0606	22.7972	23.3641	23.3364	24.2344	24.9284	25.2332	24.2242	24.3299	24.6258	22.8468	21.7477	22.8639	24.0091	24.4754	24.4855	23.3145	23.5397	23.858	23.5351	23.9986	23.9782	24.0813	24.2711	23.8262	24.5465	24.2616	24.4341
OG0005251	0	NA	NA	NA	24.8936	24.4108	NA	NA	NA	NA	NA	24.4078	NA	24.2638	25.7255	25.2495	24.7192	25.0695	25.0255	NA	NA	NA	23.4274	23.9292	NA	NA	NA	NA	NA	NA	NA	NA	NA	NA	NA	NA	NA
OG0005286	0	NA	NA	22.2423	22.5057	22.5569	NA	23.0071	22.786	NA	NA	NA	21.6249	22.5936	23.3802	NA	22.2923	23.3268	23.6353	NA	NA	NA	NA	22.3317	22.5363	22.6639	23.408	22.2071	23.0203	NA	22.2688	24.556	22.3712	23.5311	22.3035	24.6914	22.6012
OG0005291	0	NA	NA	24.2425	24.9593	24.7042	25.0083	24.7714	24.3326	24.4138	NA	NA	NA	NA	NA	NA	24.4726	NA	NA	25.9369	25.1025	25.0005	25.9533	26.0135	25.9129	25.5581	25.4507	25.8838	24.6838	NA	NA	NA	NA	24.4251	NA	NA	NA
OG0005300	0	NA	NA	NA	NA	NA	NA	NA	NA	NA	NA	NA	NA	24.3977	25.084	24.8342	22.0714	24.3481	23.1644	NA	NA	NA	NA	NA	NA	NA	NA	NA	NA	NA	NA	NA	NA	NA	NA	NA	NA
OG0005333	0	NA	NA	NA	NA	25.9504	23.5437	26.1057	25.7068	25.3822	NA	NA	NA	NA	NA	NA	NA	NA	NA	26.4164	NA	26.2646	26.0336	NA	26.716	26.5789	NA	25.3803	26.3917	26.0888	26.0112	NA	25.9881	26.5701	26.756	25.7868	25.7549
OG0005336	0	23.1782	24.284	22.4474	25.1097	24.0069	25.147	24.5525	23.9174	24.5688	23.4133	23.8295	24.3043	24.7719	23.4714	24.2477	24.0077	24.0453	23.8449	23.6913	23.3439	23.2667	24.0825	22.8751	24.1692	23.767	23.7277	24.1944	24.5655	24.3065	24.3618	25.1762	24.9657	25.1016	24.6149	25.0691	24.4427
OG0005342	0	NA	NA	22.1992	25.1799	24.4665	24.0469	23.9206	24.1344	22.6676	23.4297	23.4247	22.5088	22.185	24.9252	24.9868	22.9167	23.6098	24.3414	22.4805	23.0335	23.8562	25.1954	23.974	22.2809	23.4033	23.8277	23.2263	23.2453	NA	23.4931	23.5381	24.3333	22.1963	24.1024	22.8422	23.4937
OG0005385	0	NA	24.5693	NA	NA	24.6756	NA	NA	NA	NA	NA	NA	NA	NA	NA	NA	NA	NA	NA	NA	NA	NA	NA	24.6019	22.3127	NA	NA	NA	22.6084	24.4488	24.9762	NA	NA	NA	24.4802	25.2309	NA
OG0005405	0	24.6753	23.9917	24.0662	25.2214	25.3607	25.3996	25.6504	24.9917	24.9039	25.551	26.332	25.9949	26.952	26.7188	26.512	26.4842	26.8115	26.4543	25.5583	25.2541	25.2443	25.9321	26.0471	26.198	26.2846	26.2547	25.9231	25.7766	25.2227	25.2931	26.0067	26.1018	26.3295	25.7281	26.268	25.8793
OG0005422	0	NA	NA	24.7352	25.0768	25.2701	25.7863	25.3066	24.8391	24.5248	24.5905	23.8883	24.2428	24.9378	23.5605	23.4599	24.0107	23.5267	23.7581	25.5819	25.2975	25.2441	24.953	25.4538	25.9989	26.0317	25.7297	26.2148	26.0941	24.775	26.4411	26.1121	26.4046	25.9202	26.7252	26.2965	26.5745
OG0005437	0	NA	NA	NA	NA	NA	NA	NA	NA	NA	26.8098	27.1313	26.6528	26.2171	26.8118	27.3393	27.2268	26.5039	26.7199	NA	NA	NA	NA	NA	NA	NA	NA	NA	NA	NA	NA	26.6322	NA	NA	NA	26.8232	NA
OG0005439	0	23.2689	21.8932	21.8197	22.3389	21.7098	22.5092	23.0824	24.5817	22.0794	22.6271	22.5348	22.7968	23.3091	22.92	23.8292	23.8283	24.3665	23.865	23.7831	23.8058	22.4765	21.7024	22.9496	23.063	22.5207	23.0046	22.9213	21.4959	23.2781	21.3778	20.8166	22.4176	21.7576	21.9571	22.4376	21.5794
OG0005480	0	NA	NA	NA	25.2994	NA	NA	NA	NA	NA	NA	NA	NA	NA	NA	25.4002	26.0836	NA	25.969	25.0909	NA	NA	NA	25.4646	24.9182	25.1908	25.3142	NA	NA	NA	NA	NA	25.5066	25.2374	NA	NA	NA
OG0005496	0	27.093	26.077	25.9397	26.3865	27.5015	26.1516	26.5184	26.0462	26.0743	26.6911	25.9763	26.4111	25.9918	26.0317	25.7038	26.9691	26.0334	25.8457	27.7115	25.1092	26.2077	25.7112	26.6505	26.9145	26.0123	26.6033	26.0945	27.6282	27.3477	27.1797	25.2955	27.323	25.7655	25.6973	27.3831	26.8265
OG0005529	0	NA	NA	NA	NA	NA	NA	23.3903	25.1001	NA	NA	NA	NA	NA	NA	NA	NA	25.2586	25.3136	24.4536	23.8087	NA	NA	24.7891	24.7066	NA	NA	NA	NA	NA	NA	24.7033	NA	NA	24.8245	NA	NA
OG0005541	0	24.8673	24.7639	NA	24.1926	24.8918	22.8536	23.5378	24.5381	24.1638	24.5857	23.621	24.068	24.0444	24.4651	23.8844	23.4687	22.435	23.7126	24.1319	24.3266	22.4096	22.9923	23.9928	24.9017	24.1871	23.6093	22.3692	23.2508	24.663	22.3928	24.3877	23.9125	24.6957	24.0245	24.9329	23.4047
OG0005552	0	NA	NA	NA	NA	NA	NA	NA	NA	NA	21.9118	23.6929	NA	NA	NA	NA	22.5766	27.4677	NA	22.8541	NA	NA	NA	NA	24.0091	24.0496	24.1587	NA	NA	NA	NA	NA	NA	NA	NA	24.5926	NA
OG0005559	0	24.2633	NA	24.8336	25.0367	24.3561	24.8762	25.8343	24.3423	24.9632	26.4985	25.052	24.9964	24.7979	25.9283	25.074	25.4268	NA	25.969	NA	NA	NA	NA	NA	NA	NA	NA	NA	24.3118	23.6377	24.3569	24.2327	24.6739	24.5642	24.1279	24.7941	23.9066
OG0005588	0	28.2092	28.6428	25.5432	25.5552	29.9355	27.0698	28.0286	28.8338	28.1691	27.4816	26.0616	26.7161	27.2873	27.5553	28.2243	28.0568	29.2324	29.7241	26.4309	26.8111	24.3412	25.592	27.4007	27.7919	25.7451	28.0872	27.4342	24.8271	27.7804	25.588	29.3274	27.5118	28.3562	28.3417	28.1853	27.6951
OG0005589	0	25.5908	25.148	24.8721	26.4688	26.9957	26.251	25.8099	26.0173	26.2805	NA	NA	24.4457	26.5655	24.6344	26.5437	26.5801	25.8117	26.5767	25.5894	23.7551	24.3897	26.1161	26.0577	25.8984	26.3566	25.7616	26.3196	26.6636	26.6007	26.6773	26.9229	27.0707	26.5485	26.0106	26.0648	26.9001
OG0005598	0	23.5885	23.5037	NA	NA	24.1587	23.9472	NA	NA	24.0884	NA	NA	23.4587	NA	NA	NA	NA	NA	NA	26.1535	24.4825	24.4	24.981	25.5182	24.6184	24.5919	25.5133	25.7218	NA	23.459	25.1514	24.2108	24.4348	NA	24.5294	NA	NA
OG0005603	0	24.5971	24.7008	20.8613	22.0301	25.6292	25.0031	24.2422	22.8001	23.9847	23.7687	22.7072	22.7778	25.2865	24.5734	24.7312	24.4064	25.9989	26.9174	22.4348	NA	20.1246	20.0923	24.6113	23.4906	22.9688	NA	23.1557	20.8736	23.8927	22.0607	25.2699	NA	25.5642	26.1853	25.6087	24.0624
OG0005610	0	26.6981	25.7387	25.4874	25.6121	24.9074	23.8587	25.0025	24.6971	24.8968	25.0943	26.0673	26.0993	24.1879	24.3091	24.9713	25.0527	24.0534	24.5935	24.8534	NA	25.1993	24.8022	25.834	24.748	23.5126	23.8824	NA	24.0992	24.5208	24.9379	23.8398	23.9041	23.6861	23.6308	23.8054	24.3774
OG0005670	0	NA	NA	NA	24.2852	NA	26.5394	NA	NA	27.3757	NA	NA	NA	NA	NA	NA	NA	NA	NA	NA	NA	NA	NA	NA	25.0677	NA	24.8152	NA	NA	NA	NA	NA	NA	NA	NA	NA	NA
OG0005673	0	24.543	24.4084	22.9184	25.2295	25.6277	26.2343	24.4876	24.4613	25.6299	24.8003	23.8147	23.6816	25.0116	23.5504	24.5757	25.4491	24.7298	24.6697	NA	NA	NA	NA	NA	NA	NA	NA	NA	24.3405	24.8614	25.0761	24.6132	25.1172	24.7886	24.8136	24.7688	24.9379
OG0005674	0	25.3115	24.9647	23.8137	25.6866	25.9396	26.1044	25.6521	25.6902	25.6908	23.1604	23.2317	23.3856	24.3594	23.3989	22.7896	24.0337	24.0435	23.514	24.8349	24.4584	24.3623	25.4557	25.3971	25.5639	25.3554	25.2345	25.1318	26.1552	25.7507	26.3974	26.4351	26.3695	26.7878	26.4275	26.0354	26.6896
OG0005677	0	24.6876	25.2906	25.4574	25.8257	26.0198	26.3416	26.1472	25.8707	25.0079	24.3101	24.8076	24.2893	25.1662	24.1602	NA	24.0427	24.1183	NA	24.7341	NA	24.6189	24.5714	24.6925	24.6652	24.8155	23.9844	24.9149	25.2531	24.8171	24.8252	24.5729	24.8547	23.6475	23.9274	24.4467	24.8979
OG0005687	0	25.4182	24.567	NA	25.0642	25.841	25.5439	25.9013	24.7332	24.8239	NA	24.5488	24.5745	25.9477	25.0039	24.6539	24.65	24.5904	NA	NA	NA	24.3488	24.9472	25.3514	25.7266	NA	24.9828	NA	24.7607	24.797	24.5519	25.1542	NA	25.0365	24.9157	25.6247	24.9727
OG0005689	0	24.8048	24.975	24.6747	25.3084	25.5152	25.2034	25.6967	25.542	25.3501	25.1124	25.0552	25.4177	25.4786	24.9358	25.2511	25.1208	25.35	25.2971	24.9941	24.3739	24.6673	24.6223	24.7108	24.8638	24.5101	24.5201	24.8971	24.9895	24.7665	25.0864	25.0844	25.2585	25.4938	25.1793	25.4348	24.8039
OG0005692	0	NA	NA	NA	23.5962	25.3132	25.3869	25.0862	23.4118	25.0428	23.2519	23.1411	24.531	25.4651	25.0353	24.345	24.6139	26.3163	25.8099	23.3097	NA	22.8473	NA	25.8911	25.0473	24.1729	25.6326	24.7002	23.8833	22.2386	24.0538	25.4997	25.4962	24.6627	25.8654	23.5962	23.3086
OG0005717	0	23.92	24.7213	22.2532	22.873	23.801	23.9115	21.3188	21.8673	23.6612	22.0586	23.3006	23.0817	23.0588	20.9326	20.8308	NA	23.5356	23.4238	22.6407	26.1325	22.9337	22.717	23.4749	23.5143	23.268	23.6211	22.0303	22.5814	22.2611	23.0903	NA	23.0551	22.0255	21.8237	22.0564	NA
OG0005719	0	25.2471	27.1606	21.8338	23.5854	28.9456	26.0716	25.9945	25.3189	26.4522	23.9417	25.5987	23.95	25.8538	23.9158	22.3068	NA	24.936	25.1618	24.312	28.6823	21.6917	24.3326	28.4082	27.3941	28.2316	25.4642	23.8944	24.792	26.4257	23.3402	28.5842	26.4138	26.8621	27.1602	26.1093	26.4237
OG0005723	0	21.9907	NA	22.034	23.658	23.1022	23.0567	22.1038	NA	22.5572	22.8086	22.7492	22.3125	23.4619	23.2952	23.4824	22.9076	22.7233	NA	22.0685	NA	22.1688	23.5478	22.1973	22.7101	22.824	21.9958	22.711	NA	NA	21.7634	NA	NA	NA	NA	NA	NA
OG0005733	0	25.4534	25.7112	24.8177	26.2395	26.4388	25.9516	26.2431	26.1249	26.9315	25.7626	25.6707	25.5787	26.1281	25.7084	25.3448	25.5862	25.6373	25.7452	25.3096	25.0707	25.3744	26.2555	26.1349	26.7511	26.2807	26.4416	26.2144	25.3804	25.9	26.0501	26.7571	26.626	26.0018	26.652	26.9727	26.307
OG0005741	0	23.9705	24.614	23.8529	25.1099	26.4516	25.2029	25.1653	25.9437	25.1592	23.5134	23.2579	23.7723	24.7702	24.6867	24.5154	24.9981	25.5398	25.3044	24.066	23.0048	23.5823	24.8623	24.3035	24.5902	24.8757	25.0187	24.6995	25.053	25.0047	24.9854	25.5522	25.9692	26.1087	25.7211	24.5189	25.645
OG0005767	0	23.5563	23.9552	24.077	24.6412	23.6537	24.2708	25.345	24.0189	25.543	23.4169	24.7232	24.5911	25.7168	24.5699	25.0505	24.9162	25.8664	25.0704	25.828	23.6171	25.0986	25.9473	25.7161	26.4628	26.6581	26.9752	26.5182	23.4194	24.2392	24.2359	24.5694	25.2426	24.8373	24.1927	23.6726	25.1688
OG0005768	0	23.7792	22.9714	22.2807	23.873	22.3191	23.8878	23.371	22.8536	23.9581	23.2321	23.2052	23.293	23.2283	23.0424	23.6828	23.234	22.3954	23.5097	NA	NA	22.8579	22.8549	23.0815	23.4069	23.02	23.2242	23.2584	23.5819	22.9551	22.9961	23.8592	24.3989	23.5003	24.2351	24.291	22.3383
OG0005774	0	27.8529	28.1154	27.7774	28.2236	28.4078	28.0196	28.3191	28.1783	27.9958	26.9021	27.3585	27.6199	27.3798	27.373	27.4127	26.7863	27.6904	27.8712	28.0853	27.5404	27.4029	27.5576	28.1058	27.6862	28.0415	27.1469	27.5798	28.0432	27.9328	28.1156	27.9286	27.7467	27.7842	27.7128	27.8338	27.9138
OG0005798	0	23.9674	23.1695	22.4556	25.184	25.3441	25.752	25.2077	25.4774	25.2577	24.595	24.2123	24.2916	26.4285	26.8601	25.753	25.9765	25.4136	25.4005	22.9212	23.5059	22.7529	24.433	24.4174	24.8283	24.6657	24.3593	24.4963	22.9045	23.4161	23.5876	25.6799	25.1825	25.1613	24.9251	25.1505	24.1688
OG0005800	0	24.5258	24.7123	24.8629	NA	25.714	24.8217	24.6359	NA	24.8763	NA	NA	NA	24.7421	NA	NA	25.0108	24.749	25.0086	NA	NA	NA	NA	NA	24.6715	NA	NA	25.4425	NA	NA	NA	26.1337	24.9053	NA	25.2051	NA	NA
OG0005806	0	28.2139	27.8434	27.348	27.9489	28.4344	28.4634	28.0299	28.4474	28.2702	26.8701	27.4173	27.1667	27.6004	26.9806	27.0226	26.7983	27.7752	27.579	28.0847	28.4007	27.5248	28.1079	28.5047	28.4224	28.4258	28.3046	28.154	27.9587	27.9221	28.0264	28.4887	28.1279	28.1159	27.8963	28.1763	28.062
OG0005808	0	NA	NA	NA	24.1788	NA	NA	NA	NA	24.2476	NA	NA	NA	25.0346	25.6981	24.7043	NA	NA	24.0587	25.7425	23.5013	25.5881	26.8569	26.0221	26.0336	26.2237	28.3309	26.8503	NA	24.5639	NA	26.8314	25.6835	24.555	25.0573	26.4643	25.634
OG0005811	0	25.0109	24.0932	23.1509	25.2786	25.2266	24.6117	24.919	24.3043	24.5339	23.0636	24.2996	23.0204	23.2816	24.3122	23.1955	23.9999	23.3872	23.1224	24.3791	24.4504	23.0469	24.5845	24.4612	23.2185	24.6718	24.3157	23.9819	24.6118	23.3677	24.0767	24.6617	23.4052	23.4988	26.1761	23.4844	23.5807
OG0005815	0	24.2859	24.2541	23.5988	25.184	25.2558	25.2542	25.7582	25.1487	25.3804	24.4609	24.5061	23.6633	25.7755	25.393	24.9331	25.9728	25.2674	24.9808	24.8467	23.5835	23.4166	25.2621	25.1064	25.7915	25.4037	24.9196	25.3233	23.651	23.5221	24.0303	24.5857	25.1258	24.8457	24.0776	24.0731	24.799
OG0005816	0	23.8361	25.4597	24.6767	25.6952	27.1688	25.3827	25.0262	26.7987	25.5471	24.961	25.3667	26.0632	25.8154	26.2346	25.357	26.1542	26.3913	27.4988	25.5943	25.2737	24.1538	25.4583	26.3443	26.316	26.2307	26.0097	26.1415	25.6605	25.6198	25.8703	24.0774	25.9679	26.4226	25.2849	26.2817	24.7077
OG0005832	0	23.7334	23.3209	20.3134	22.8102	25.5617	22.8998	23.8557	23.5569	22.1166	22.3812	22.2734	20.8616	22.8318	21.8498	21.9985	20.9451	24.9734	22.9416	23.2013	23.0997	20.8258	22.2082	24.1971	22.4696	22.2435	22.5024	22.2577	22.2844	22.2588	22.4348	24.2992	22.5593	23.6619	25.2591	22.6194	23.7094
OG0005856	0	25.6677	25.1496	25.4947	23.8295	23.5494	23.9886	NA	24.0471	23.7392	25.2601	24.4215	24.049	22.9013	23.4758	22.9426	22.812	23.4719	23.0142	26.0456	25.1294	25.0223	23.1209	23.3251	NA	24.0605	NA	23.8376	25.8685	24.1257	23.7433	22.934	22.8806	23.3538	22.8484	22.7562	NA
OG0005858	0	24.6711	23.7027	23.0686	24.5754	24.7752	25.2016	24.5468	24.0374	24.2196	24.4304	26.118	26.2109	26.7747	26.1978	25.4116	25.9701	26.3451	26.2775	23.3408	23.8197	23.7298	23.6123	23.9832	23.6441	23.0427	23.1574	24.3974	23.5255	23.3354	24.2555	24.5916	24.586	24.4014	24.1202	24.096	24.4561
OG0005862	0	NA	NA	NA	NA	NA	25.2919	NA	NA	NA	NA	23.9144	24.9906	NA	24.4448	25.2719	24.0242	NA	23.9207	NA	NA	NA	NA	24.2755	23.9397	24.1414	24.0101	NA	23.745	23.8974	24.8679	23.3782	25.5869	24.0362	23.8439	24.893	24.2242
OG0005886	0	22.9369	22.8345	24.5027	25.1873	24.7862	25.4772	24.9292	23.5538	24.3456	24.9214	25.0386	24.997	25.9523	25.8932	26.2579	25.9962	24.9123	24.8813	24.8128	24.0862	24.6567	25.4786	25.42	25.3621	25.118	24.7404	24.864	23.8561	23.4044	24.7165	24.1523	25.0853	24.8327	24.7653	25.4451	24.8456
OG0005896	0	24.377	24.8027	23.6326	25.3457	25.405	25.5079	25.5503	25.0866	25.6536	23.0525	23.4357	24.2552	24.2872	24.1369	24.6352	24.4579	24.9778	24.4208	25.9712	23.8397	24.472	25.1573	25.8276	26.2831	25.825	25.4636	25.6782	24.0667	23.7797	24.6029	24.9991	25.8201	25.264	24.6375	24.7511	24.4201
OG0005909	0	NA	NA	NA	NA	25.2213	NA	22.7721	25.7657	22.7758	NA	NA	NA	NA	NA	NA	NA	25.8409	26.0948	NA	24.3394	NA	NA	23.6351	NA	NA	NA	NA	NA	NA	NA	25.9635	NA	NA	25.3526	NA	NA
OG0005921	0	23.4324	22.07	21.0417	22.1365	22.6401	23.4623	23.2917	23.7063	23.8249	20.7944	21.6818	21.0847	23.274	20.3176	21.4401	21.7089	21.8581	22.5615	21.8874	22.6395	22.3134	22.7455	23.9842	22.8133	23.6803	22.1942	22.419	NA	19.7536	NA	21.0474	21.6818	21.5901	21.017	21.186	22.1765
OG0005935	0	25.1377	24.5513	NA	23.6988	23.7814	NA	NA	24.181	26.0323	NA	24.7072	24.7106	24.889	24.579	24.7165	23.5906	24.1481	25.3516	24.1725	23.2052	24.4026	NA	24.8337	23.8216	NA	24.856	23.9706	23.6369	24.3524	23.9806	24.042	NA	25.6175	25.2252	25.1683	24.0076
OG0005944	0	26.221	25.9167	26.3084	27.353	27.3639	27.4463	27.5821	27.0711	27.3803	27.0018	27.6877	27.5202	26.8823	26.7831	26.6743	27.1779	27.1532	26.7375	27.4575	27.0742	26.9351	26.8541	27.7092	27.0176	27.5272	27.5466	27.555	27.4907	26.9231	27.5404	27.0883	27.1184	26.8524	27.2059	27.0522	27.0945
OG0005951	0	NA	NA	NA	25.9609	NA	24.4088	NA	NA	24.6425	NA	NA	NA	24.7119	24.3817	24.9283	24.703	23.7194	23.6529	23.3	NA	NA	24.1808	24.3945	24.5803	24.6829	24.3579	24.3153	NA	NA	NA	24.7076	24.5407	24.3641	24.3281	26.5941	NA
OG0005954	0	NA	NA	NA	23.9238	23.6997	24.0816	23.8588	24.2409	23.7305	25.0633	24.473	24.0089	24.949	23.8563	24.7409	25.6423	24.5681	24.7796	26.9376	23.841	24.9406	25.6999	25.0101	25.0805	25.1755	25.2105	24.2292	25.2261	NA	24.8448	25.0836	25.3028	24.2245	26.1961	25.2824	26.5292
OG0005955	0	25.8945	NA	27.0774	26.4049	26.9671	26.5883	26.6426	NA	26.5501	NA	NA	26.2958	27.5493	26.934	NA	27.6393	27.3608	NA	26.127	25.7899	26.0442	NA	NA	26.2752	NA	NA	NA	NA	NA	NA	26.7462	27.166	NA	NA	26.7519	NA
OG0005959	0	25.4449	24.3817	21.7522	23.5855	25.7196	24.8058	23.0187	25.3615	24.8406	23.0541	23.3529	23.3464	23.6351	24.4098	22.9304	22.7798	24.9112	25.5594	23.5063	25.8254	22.0727	24.3199	24.647	24.3323	24.4159	23.4879	25.3784	23.2208	23.2164	23.3621	24.4267	23.4469	22.8961	23.8689	24.0365	22.2561
OG0005962	0	25.0907	24.1797	NA	24.8774	25.8274	NA	24.7385	26.0764	24.7371	24.6988	24.7001	24.5386	24.839	24.9414	25.1463	24.9426	25.438	26.0586	24.5182	NA	24.1516	NA	24.976	24.5978	NA	24.322	NA	24.3507	NA	24.755	25.3071	24.5332	24.8486	26.0972	24.5794	24.9558
OG0005964	0	22.027	23.7674	23.6119	23.8101	24.1207	23.2803	23.3724	24.1472	23.4426	22.4057	22.9992	22.3255	23.3213	22.9751	23.3343	23.838	23.6614	24.9083	23.354	22.456	22.9327	24.5209	23.659	23.6646	23.244	23.331	23.2406	22.9316	22.2581	22.5666	24.6918	23.3826	22.445	23.9423	22.7763	NA
OG0005965	0	28.046	28.0976	27.6967	29.1043	28.6813	29.307	29.1088	28.2621	29.1592	28.6273	28.6219	28.8943	29.6742	29.1551	29.0857	29.1196	28.8432	28.5024	28.2487	27.4078	27.5659	28.0915	28.54	28.6539	28.1795	28.5465	28.825	28.237	27.7655	28.1318	28.7553	28.8572	28.6595	28.9173	29.0973	28.7698
OG0005966	0	27.6195	27.4397	27.2626	28.0645	27.9812	28.2152	27.8235	27.8008	28.1786	27.3599	27.664	27.8485	28.0277	27.5896	27.1904	27.8613	27.9199	27.6633	28.5448	28.1341	27.8042	28.2992	28.386	28.6092	28.6664	28.4267	28.5985	27.9973	27.8727	27.8968	28.4059	28.2851	28.1317	28.2757	28.1738	28.0876
OG0005975	0	25.6579	25.6963	25.4928	26.1267	26.1392	26.7247	26.2356	26.6564	26.7888	26.1683	26.788	26.5971	27.2708	26.7013	26.6212	27.0089	27.0489	26.7371	26.8451	26.8109	26.4965	27.0091	27.2206	27.4274	26.9163	27.4164	27.4206	26.3096	25.7842	26.3491	26.3499	26.3213	27.0135	26.0887	26.139	26.5545
OG0005976	0	NA	NA	NA	25.7191	25.5908	NA	25.62	25.2805	NA	25.702	25.5389	26.1946	27.4169	26.7377	25.4363	26.5884	26.0586	25.7719	NA	NA	NA	25.5735	25.6349	26.0514	25.2951	25.1264	25.4267	NA	NA	24.8043	25.9882	NA	25.6599	25.2784	26.4383	26.6226
OG0005997	0	29.4744	29.452	28.5177	29.4564	29.3888	29.6042	29.295	29.1842	29.626	29.1716	29.4996	29.5008	29.3941	29.0679	29.2856	29.3661	29.4862	29.3225	29.3406	29.0009	28.7188	29.1233	29.486	29.3357	29.3093	29.5423	29.2818	29.3504	29.1565	29.2005	29.3617	29.2595	29.3916	29.1249	29.0794	29.4506
OG0006005	0	NA	20.4865	NA	NA	NA	NA	20.337	NA	NA	20.3055	NA	20.3896	NA	NA	20.442	NA	NA	NA	20.3475	NA	NA	NA	NA	21.1134	NA	20.689	NA	NA	NA	NA	NA	NA	NA	NA	20.355	20.4486
OG0006008	0	NA	NA	NA	22.9177	NA	NA	22.8086	NA	NA	22.0618	NA	22.6663	21.7507	22.3142	22.015	22.585	NA	NA	23.0753	NA	23.5696	NA	NA	24.0188	NA	23.0822	NA	22.0338	NA	21.9898	NA	23.2912	NA	NA	NA	NA
OG0006015	0	NA	NA	NA	NA	NA	22.5544	NA	NA	NA	NA	NA	NA	NA	NA	NA	NA	NA	24.083	23.4881	23.9046	22.9733	24.7545	24.6244	25.2936	23.056	24.8701	24.5911	24.0188	NA	23.7196	24.907	24.2492	23.7638	24.49	24.9978	24.5034
OG0006020	0	23.0923	24.3031	23.586	25.0771	24.306	23.7231	25.0219	24.7354	23.6676	NA	NA	NA	22.1562	NA	NA	23.0652	22.7773	NA	27.0062	25.9217	26.5375	26.7396	26.4501	26.8524	27.1073	26.5799	26.7554	25.1892	25.491	25.7988	25.4686	25.5094	25.1841	25.9053	25.6112	25.2566
OG0006026	0	26.4151	NA	NA	25.5868	25.3032	NA	25.6286	NA	NA	NA	27.0329	NA	NA	NA	27.2667	NA	NA	26.8854	NA	NA	NA	NA	NA	NA	27.4446	NA	NA	NA	25.8715	NA	NA	26.8936	26.7498	NA	26.8768	26.237
OG0006035	0	25.8306	26.0679	25.9424	26.8072	27.4455	27.3941	26.838	27.3958	27.1941	26.3288	26.0749	26.1178	27.124	26.6391	26.8177	26.5728	27.5959	27.4681	26.7415	26.6573	25.9572	26.1379	27.2801	26.8	26.7872	27.0717	26.8456	26.1938	26.1322	26.3601	27.238	26.3816	26.8702	27.3928	26.425	27.6227
OG0006036	0	NA	NA	NA	NA	26.5109	NA	NA	26.2712	NA	NA	NA	NA	NA	NA	NA	NA	NA	NA	23.637	NA	NA	26.1226	26.2819	26.1934	NA	26.5491	NA	NA	NA	24.1456	26.0693	23.7883	23.775	26.2336	25.5177	NA
OG0006048	0	NA	24.464	24.029	24.7457	25.3016	26.2106	23.5059	23.3901	24.3524	23.8092	23.2693	23.3085	24.1847	24.5727	23.9942	25.0766	23.717	24.6348	24.6428	23.5107	24.8775	25.0528	26.5595	25.3612	25.4144	25.0987	25.4523	23.3422	24.0766	23.3873	24.3017	24.9447	24.6789	25.3548	25.456	23.7767
OG0006073	0	NA	NA	NA	NA	NA	NA	NA	NA	NA	NA	20.7986	NA	NA	21.3346	21.1929	NA	NA	NA	NA	NA	21.3095	21.5134	NA	NA	NA	NA	22.3305	19.7378	NA	20.4472	NA	21.604	NA	NA	NA	NA
OG0006086	0	22.5979	22.2521	21.7119	22.9691	24.2591	24.9418	23.6812	24.246	23.4982	22.813	23.4039	23.7058	23.979	23.2445	23.3788	23.2952	24.3278	24.1259	23.6156	22.8544	21.8257	23.1144	23.9936	24.0956	23.3411	23.8325	24.9013	22.7478	23.3458	22.7682	24.4939	23.4555	23.3	23.525	23.5834	23.9719
OG0006088	0	26.1563	26.0092	NA	25.7533	25.6204	25.5292	26.4337	NA	26.4483	25.2979	NA	25.4677	25.7492	NA	25.0587	25.8483	25.9512	NA	NA	NA	NA	NA	25.1333	24.6105	NA	NA	NA	25.3521	NA	NA	24.687	NA	24.3177	25.7032	NA	NA
OG0006089	0	24.8363	24.871	NA	25.8956	26.3795	26.4074	26.0353	25.5276	25.8138	NA	24.4323	24.7802	24.799	25.2296	NA	25.7214	25.1479	24.7744	25.5903	24.5044	24.4067	26.454	26.7316	25.6344	26.5324	26.7279	26.4468	25.3499	24.8169	25.8408	25.7142	24.636	26.0205	25.4222	24.6632	25.9904
OG0006092	0	23.0124	23.522	23.3139	22.2494	22.5649	NA	22.7992	23.1734	23.2326	22.8445	22.501	22.6247	22.2574	22.3961	22.5219	NA	NA	22.4119	24.9818	26.338	23.9619	23.8103	21.9615	23.949	22.3889	22.6458	23.5126	22.7187	25.05	23.3245	NA	NA	NA	NA	NA	NA
OG0006098	0	NA	NA	NA	NA	NA	24.8583	NA	24.9557	NA	25.8683	24.9575	NA	25.7036	25.9184	25.7466	26.7422	24.9483	NA	NA	NA	NA	NA	NA	NA	NA	NA	NA	NA	NA	NA	NA	NA	NA	NA	NA	25.2757
OG0006100	0	24.9022	24.5251	23.5423	20.193	18.4075	20.3384	22.2792	18.5274	21.2368	22.174	23.3147	25.2868	18.8497	18.6039	18.5804	18.7009	NA	18.7149	25.5707	22.1756	22.4171	18.3816	18.7425	20.6122	20.055	20.858	20.174	22.0892	22.6684	22.553	NA	19.3271	NA	18.5754	19.8875	20.3107
OG0006101	0	25.8546	26.4482	25.0673	21.1127	22.0256	20.7804	21.6292	NA	21.9204	24.6106	26.1034	26.4642	21.2124	21.4422	21.2392	22.7809	NA	NA	24.6398	24.5333	24.566	21.8448	21.0868	NA	23.3416	21.1627	22.2424	23.3627	24.9586	24.1194	NA	21.8023	NA	21.3244	22.3772	NA
OG0006107	0	26.232	25.8399	22.7853	25.0847	25.2633	25.4438	25.523	24.6447	25.0226	24.8436	25.9808	26.5327	25.7824	25.2945	25.1381	25.3228	25.3185	25.873	24.7328	24.0472	24.409	24.9203	24.1601	24.7113	24.7175	25.18	23.2405	25.1685	24.5277	24.9501	24.61	25.0754	24.8516	24.2787	24.2276	24.5115
OG0006111	0	23.2728	24.027	23.362	23.3405	25.0872	23.536	24.1571	24.1111	23.8176	24.8137	24.8298	24.8974	23.954	22.1369	22.558	22.6359	24.8178	24.468	24.8446	25.2861	24.2864	22.3968	23.0059	23.2082	23.0328	22.7574	22.9908	24.2375	26.4299	23.7523	23.0663	23.5275	22.829	23.7887	23.3099	23.2223
OG0006146	0	23.4511	NA	NA	25.5321	23.685	24.2055	NA	23.9173	24.5354	23.4093	24.9344	NA	23.7191	NA	NA	23.335	23.5207	23.6461	23.7594	24.7224	23.8262	25.628	25.5089	24.3957	23.9948	25.4503	25.9071	25.22	NA	NA	23.6955	23.6201	23.6901	24.8405	24.7604	23.2131
OG0006154	0	27.3034	26.6717	NA	NA	NA	NA	NA	NA	NA	NA	NA	NA	NA	NA	NA	NA	NA	22.7715	27.8663	26.1174	27.4148	NA	24.6847	24.0625	24.552	24.3892	23.3808	26.9827	27.3394	27.2517	NA	NA	23.3248	25.0077	23.494	NA
OG0006155	0	26.4002	26.2255	24.9415	26.7564	26.6801	26.7612	26.578	26.719	27.0411	26.613	26.7396	27.0967	27.1786	26.6816	26.4653	26.9484	27.1484	27.1539	26.7064	27.0614	26.1003	26.7038	27.3762	26.9923	26.4191	27.1972	26.5995	25.9987	26.4728	26.5925	26.9891	27.106	26.233	27.4355	27.3018	26.4377
OG0006166	0	23.8952	23.3992	22.3365	23.7931	24.0315	24.5838	23.9148	24.6313	24.6219	22.9034	23.2084	22.032	23.65	21.8779	22.8288	21.1383	24.4759	22.91	23.6357	24.0852	21.8516	21.2105	24.3146	23.6016	23.92	23.5065	22.8953	22.5384	22.6035	22.4068	22.4503	23.3629	22.2649	23.6412	23.2905	23.1908
OG0006167	0	21.865	21.7549	NA	21.6579	22.4422	23.6555	23.8773	23.2563	22.6938	NA	21.8719	NA	NA	NA	21.5228	21.882	21.897	22.8371	NA	21.7795	NA	21.6706	NA	NA	21.7327	23.0453	22.0917	NA	21.6598	NA	23.1083	21.6934	23.676	22.5579	23.1131	22.058
OG0006174	0	NA	NA	26.424	26.311	25.8793	25.0892	25.8882	24.6807	25.1463	NA	NA	NA	NA	25.4601	25.3716	25.5736	NA	NA	NA	26.7308	26.2966	27.0769	26.5223	25.5842	26.1609	26.3176	26.8498	26.3248	26.6831	26.3026	25.8259	25.9691	27.0157	26.5671	NA	26.7169
OG0006177	0	23.0319	22.8296	22.4433	23.3196	24.3185	23.8211	23.852	23.9633	24.356	23.2951	23.6527	23.831	24.44	23.6669	24.4957	23.9742	24.163	24.4935	24.5018	23.5709	23.7922	23.8347	24.613	24.5174	23.6015	24.3389	24.653	22.3055	22.1688	22.0859	23.1747	24.4349	22.6896	23.9917	23.3127	23.5719
OG0006189	0	NA	NA	NA	26.1895	25.7333	26.2305	25.9038	25.2661	24.257	25.3901	NA	NA	25.6469	NA	NA	25.1122	NA	NA	26.7178	25.7371	26.3211	26.6349	25.3931	25.6855	24.9958	26.0546	27.2024	25.0425	25.08	25.3172	24.6875	25.8092	25.2893	25.6934	25.0003	25.0911
OG0006191	0	24.9591	25.1488	24.6324	25.7932	26.1131	25.9578	25.7123	25.4011	26.0893	25.0515	25.2968	25.3388	25.6215	25.7166	25.5483	25.0988	25.2695	25.4625	24.9824	25.586	25.6254	25.8387	26.306	25.9119	25.7177	25.2257	25.231	25.1697	24.9735	24.9521	25.369	25.2072	24.7135	25.1788	24.9549	25.2067
OG0006215	0	23.2662	21.6422	NA	NA	23.3569	23.104	21.7336	23.4124	22.3823	NA	23.2381	21.958	25.0768	21.9891	22.0372	22.2195	21.9367	23.1856	24.1218	22.4158	22.4937	23.2193	NA	23.8119	22.0038	22.9811	24.9685	21.8919	22.921	NA	22.1702	24.1088	22.9318	24.376	21.8995	24.6177
OG0006216	0	23.7379	25.6575	25.3399	25.9013	25.8278	26.6376	26.5096	26.3394	27.3197	25.4894	24.8252	26.1643	24.9813	24.6493	25.7655	26.055	26.4187	26.304	25.0294	25.5285	24.4718	23.9524	24.8867	26.4342	25.8337	26.3671	26.4146	25.1788	26.6725	26.2928	26.1318	24.972	26.9634	24.5743	27.0267	26.9199
OG0006230	0	27.9959	28.6145	30.5708	27.1847	26.8594	26.4379	27.8173	27.784	27.1498	28.9266	28.0245	28.1018	26.1791	26.8547	27.0154	26.678	26.739	26.6828	NA	NA	NA	NA	NA	NA	NA	NA	NA	27.6036	29.0517	27.2634	26.4562	26.2619	27.2957	26.2217	27.3637	27.3647
OG0006236	0	NA	NA	25.2418	26.1541	25.8344	NA	25.4112	NA	NA	NA	25.3927	25.4641	25.2451	NA	25.2132	25.2107	25.0329	25.5001	25.5581	25.2825	25.4898	NA	NA	25.6856	NA	NA	NA	NA	26.1486	NA	25.1125	25.3002	25.1784	NA	25.1912	25.2194
OG0006245	0.002	NA	NA	27.4909	NA	NA	29.0291	NA	NA	NA	29.0695	NA	28.2842	NA	NA	29.0204	29.6044	NA	NA	NA	NA	NA	NA	NA	NA	NA	NA	NA	28.2338	28.4163	28.4048	NA	NA	NA	NA	NA	NA
OG0006261	0	25.2026	NA	26.1312	23.5428	NA	NA	NA	NA	NA	26.0376	26.2436	26.1698	NA	NA	NA	23.3668	23.3841	NA	NA	NA	NA	NA	NA	NA	NA	NA	NA	NA	NA	22.8967	NA	NA	NA	NA	NA	NA
OG0006262	0	27.2095	27.434	27.2467	NA	NA	NA	NA	NA	25.779	28.0647	28.1173	26.8826	NA	NA	NA	NA	24.9563	NA	NA	NA	NA	NA	NA	NA	NA	NA	NA	NA	NA	NA	NA	NA	NA	NA	NA	NA
OG0006272	0.001	NA	26.5828	26.6012	27.0537	26.3961	27.7386	26.8397	26.6753	21.8725	NA	26.4639	NA	NA	26.7397	NA	NA	NA	NA	NA	NA	26.8012	26.9271	27.481	27.8123	25.8952	27.3518	27.1208	NA	NA	26.4401	24.9291	26.755	26.7655	NA	26.2816	NA
OG0006281	0	NA	NA	22.5651	22.7836	23.9386	24.4482	22.8497	23.7165	23.6294	22.7276	23.7904	23.6184	25.3583	23.9209	24.0225	24.8332	NA	24.4963	23.1921	22.7611	23.7079	22.7545	23.2469	23.1398	23.8593	NA	23.4609	NA	NA	22.2649	24.3949	22.7379	23.8046	23.9069	NA	24.0031
OG0006282	0	23.2757	22.0165	22.9399	23.0186	24.1127	24.4852	23.2726	23.7257	25.0074	20.0087	20.8206	19.8538	21.6221	21.0663	21.1935	21.1546	20.342	22.2188	22.7675	NA	21.4355	22.2369	19.5125	21.4651	22.647	20.1207	21.219	20.1184	20.0601	19.0052	20.0761	19.864	19.8642	20.3512	19.6512	18.3375
OG0006287	0	24.5219	24.962	24.649	25.8287	25.5882	25.9935	25.6855	26.0225	26.3976	26.2579	25.5195	25.3121	26.2189	26.1126	25.2837	25.3291	25.8856	26.2676	26.1813	25.3404	25.1665	26.3712	27.1347	26.8034	26.0466	25.9627	25.7111	25.893	23.0483	25.5676	26.2019	25.6995	25.3534	25.8414	25.9096	25.664
OG0006298	0	24.2817	24.7093	24.3126	25.1881	25.2109	25.6175	24.3893	25.0994	24.9671	24.678	24.1779	NA	24.0289	24.4265	24.3873	NA	24.7832	24.1912	25.8404	25.1124	25.2165	24.4409	25.8663	25.8859	26.2547	26.4173	25.4311	24.7573	24.1699	25.166	25.5708	25.9263	24.9341	25.3762	24.7531	24.2362
OG0006302	0	NA	NA	NA	NA	NA	NA	NA	NA	NA	23.0344	NA	NA	23.6216	23.892	23.4817	NA	NA	23.176	22.96	NA	NA	NA	23.796	23.4342	23.0365	22.8388	NA	NA	23.5322	NA	NA	NA	NA	NA	NA	NA
OG0006332	0	24.6802	NA	NA	NA	25.1196	25.9577	25.3397	24.3654	25.0293	25.2162	NA	NA	25.0304	25.8335	24.8926	25.4391	24.4229	NA	24.9314	26.8271	25.0991	26.5903	26.3819	26.5239	25.4865	26.2574	25.8226	25.7977	NA	24.6189	25.009	26.0331	24.9957	NA	25.5914	24.7199
OG0006346	0	NA	NA	NA	22.3064	22.5211	22.7503	22.9437	24.0117	23.613	22.6279	22.8015	NA	22.3031	22.2835	23.3788	23.8055	24.1652	25.5439	NA	NA	NA	22.5436	24.7028	NA	22.2371	23.3236	22.5908	NA	NA	NA	22.2343	NA	NA	NA	23.5874	22.4628
OG0006351	0	23.786	NA	NA	27.1508	25.234	25.6637	23.0783	24.242	25.8407	25.71	25.8082	NA	26.476	27.2873	26.5862	26.5118	26.8641	26.5371	23.8881	24.8071	24.9295	25.608	25.5499	24.2247	26.001	25.9879	26.0428	23.8017	27.0932	24.2123	25.793	24.5266	25.7793	25.732	25.7101	24.3586
OG0006357	0	25.3204	25.2036	24.5226	25.3204	25.5158	25.0646	25.1007	25.0457	24.724	25.1716	25.3655	25.504	25.1839	25.2015	25.3588	25.9487	25.208	25.6728	24.7013	25.0158	24.7441	23.6353	25.8502	25.8939	25.4559	25.4509	25.862	25.4856	25.203	25.1981	25.3322	25.555	24.8977	25.3021	24.9122	25.4232
OG0006358	0	NA	21.8331	NA	NA	NA	NA	NA	NA	22.5555	NA	NA	NA	NA	NA	NA	NA	NA	NA	NA	NA	NA	NA	23.3485	23.0825	NA	22.4482	NA	NA	NA	NA	21.6928	NA	21.406	22.1491	NA	NA
OG0006367	0	26.1047	26.1999	28.3603	NA	NA	NA	NA	NA	NA	23.0413	NA	23.9023	NA	NA	NA	NA	NA	NA	NA	NA	NA	NA	NA	NA	NA	NA	NA	26.3214	27.039	26.117	NA	NA	NA	NA	NA	23.529
OG0006368	0	27.3905	28.0116	27.5096	NA	NA	NA	NA	NA	NA	24.5187	24.6132	NA	NA	NA	NA	NA	NA	NA	27.7795	28.7748	28.969	NA	NA	NA	24.3514	NA	24.4661	26.7084	26.627	26.9622	NA	23.8142	NA	24.306	25.047	24.7587
OG0006390	0	27.1199	26.4512	NA	25.3306	27.5214	25.9607	26.1612	27.0525	24.4436	NA	NA	23.4207	NA	23.4428	NA	23.3244	23.4339	24.2936	NA	25.0434	23.9876	24.2671	26.4392	NA	24.368	24.1675	NA	NA	NA	23.288	24.5565	23.9459	NA	26.0238	23.6638	NA
OG0006398	0	27.0351	26.8004	24.7615	27.6824	27.4623	27.7427	27.9742	27.2447	27.6675	26.3876	27.0859	27.5114	28.514	28.1022	28.0841	28.1811	27.8681	28.4015	26.1418	26.2471	24.8904	26.8477	26.0431	27.1179	26.8224	26.1655	26.5692	26.9057	27.2866	26.0353	28.1339	28.0597	28.0075	27.7761	28.5022	27.8217
OG0006407	0	23.6307	23.9231	23.8105	NA	24.2463	25.0303	24.1306	23.9027	24.2029	25.6689	25.7028	26.1863	26.1539	25.3324	24.9083	24.6693	26.3612	26.1845	26.0593	24.9752	25.1577	25.3115	25.5291	26.236	24.7341	25.4348	25.429	24.5716	24.3551	25.7957	25.3274	26.034	25.4401	25.4462	25.6629	25.4797
OG0006409	0	24.2648	23.9785	23.8525	25.4262	25.7575	25.6314	25.4817	25.0956	25.7861	24.2648	24.3679	23.8291	25.0651	24.909	25.1023	25.1054	25.2759	24.7879	25.5536	24.2562	24.0523	25.1754	26.4628	26.2035	26.2388	25.8524	25.8104	24.4901	24.8604	25.0186	25.6992	26.0606	25.9058	25.6391	25.9452	25.8859
OG0006422	0	25.5465	25.2293	24.1555	24.5155	28.0867	26.6352	26.3306	28.0473	26.5043	23.9483	24.3501	24.2649	25.7151	24.3054	25.1714	24.3624	26.7763	26.96	25.7147	26.3453	23.2193	24.7016	27.39	26.6571	26.5589	26.5262	26.3611	23.6061	25.6411	24.5986	26.8627	26.9324	27.0888	26.9271	26.2394	26.4932
OG0006443	0	25.6064	NA	NA	NA	NA	NA	NA	26.852	NA	NA	NA	NA	NA	26.5302	NA	26.4114	26.0152	NA	NA	NA	NA	NA	NA	NA	NA	NA	NA	25.602	25.9495	NA	NA	NA	26.7094	NA	NA	NA
OG0006451	0.003	NA	NA	NA	NA	25.8915	NA	25.6104	NA	NA	NA	NA	NA	NA	NA	NA	NA	NA	NA	NA	25.2764	NA	NA	NA	NA	NA	NA	NA	NA	NA	NA	NA	NA	25.662	26.2446	NA	25.4477
OG0006467	0	21.6469	NA	NA	NA	NA	21.1455	NA	20.6538	NA	NA	21.9073	20.6056	22.8722	22.3983	NA	22.8315	20.7441	21.482	20.4606	20.2848	NA	NA	20.6407	22.5079	23.1631	21.9364	21.1349	21.8301	22.4774	22.1796	23.1801	20.8453	NA	21.5948	NA	21.355
OG0006468	0	23.7052	23.5112	22.9822	25.268	24.8223	24.9578	24.4878	24.5014	25.1649	24.5863	24.487	23.8303	23.6503	25.3893	24.271	24.5009	24.4629	24.6458	24.2971	23.0358	23.2022	24.6293	24.5599	24.0704	24.4568	25.2643	24.0822	24.5332	23.3014	24.6301	24.7676	24.6871	24.2269	24.1362	23.8955	23.7486
OG0006469	0	22.4723	22.4118	NA	NA	23.5718	21.4135	NA	23.0197	21.78	21.7221	24.6494	23.4626	23.4469	23.6772	23.6708	21.9796	21.7309	23.2546	NA	22.0048	21.8812	NA	NA	NA	NA	NA	NA	21.2933	NA	NA	21.163	NA	NA	22.356	NA	NA
OG0006478	0	NA	NA	23.7592	NA	NA	NA	NA	NA	NA	24.1041	24.3628	23.7574	NA	NA	23.0348	23.2764	NA	NA	23.2278	24.2111	25.9368	NA	NA	NA	23.143	NA	NA	23.4324	23.5968	23.2143	NA	NA	NA	NA	NA	NA
OG0006480	0	NA	NA	23.3241	NA	NA	NA	NA	NA	NA	NA	NA	NA	NA	NA	NA	NA	NA	NA	NA	NA	23.8119	23.3608	NA	NA	NA	NA	NA	NA	NA	NA	NA	NA	NA	NA	NA	NA
OG0006493	0	NA	NA	NA	25.3755	24.8651	24.8092	23.4664	23.9512	23.5565	26.1048	NA	NA	NA	22.867	NA	NA	NA	NA	NA	27.0221	26.2904	NA	26.3032	27.3337	23.1883	24.29	26.5498	25.2263	24.4589	25.0931	24.5788	24.231	NA	24.302	NA	24.4146
OG0006500	0	21.0683	20.9272	20.6653	21.4422	24.2213	25.3956	22.5552	23.6332	23.1903	22.1307	22.1744	22.2902	24.103	22.6631	22.4776	23.4704	24.9723	24.0405	23.8909	24.0026	22.4159	22.568	24.2985	24.1097	24.5676	24.0692	24.4517	20.331	20.3613	20.5368	22.3029	23.0986	24.6584	23.6301	22.7105	23.4542
OG0006503	0	26.4403	26.167	25.3956	26.6203	26.8577	26.593	26.5322	26.7064	26.5813	26.1885	26.7629	26.279	26.8359	26.9906	26.792	26.6625	26.3578	26.5778	26.2356	26.3747	26.6098	26.8883	27.0474	26.9374	26.9192	27.0186	26.7041	26.1785	26.0593	26.68	26.1307	26.6212	26.5063	25.9704	26.726	26.479
OG0006513	0	23.0048	23.2885	23.3659	25.0818	24.3611	25.2477	25.0273	24.5282	24.7981	24.7479	24.8308	24.1432	25.6809	25.3609	25.0099	25.2564	24.9051	24.9894	25.0752	24.2501	24.9465	25.5533	25.9064	25.8936	25.6735	24.9566	25.7314	24.4822	24.5297	24.7597	25.4931	25.4747	25.0749	25.248	25.197	25.2654
OG0006518	0	25.2204	NA	24.9516	24.9392	NA	24.3851	NA	NA	NA	25.3593	26.3362	25.62	24.2894	25.7139	25.6363	25.6399	24.4573	NA	NA	NA	24.6256	24.3272	NA	24.4365	NA	23.9316	24.3165	24.9888	NA	25.1254	NA	NA	NA	NA	24.4435	25.0206
OG0006520	0	25.5471	24.983	NA	26.3599	NA	26.2504	25.6387	25.6528	26.0298	NA	26.7072	26.6837	27.1439	26.5376	26.9647	27.2209	26.7253	26.2516	24.8457	NA	NA	26.227	NA	26.0679	25.8126	NA	25.8013	25.9577	26.1588	25.9107	26.0452	26.399	26.6482	26.1016	26.07	26.0538
OG0006522	0	NA	24.2906	NA	24.5748	24.1971	23.9944	25.7497	25.0342	25.3129	NA	NA	24.5013	26.0449	NA	24.4569	24.66	25.1776	24.7567	25.2281	NA	24.6916	NA	24.2882	25.9762	25.5961	24.6374	25.7809	25.4775	24.1081	25.3554	25.3288	26.5057	25.4975	26.8619	26.4414	26.534
OG0006527	0	NA	NA	NA	NA	NA	NA	NA	NA	NA	NA	NA	NA	24.1001	24.0928	NA	NA	NA	NA	NA	NA	NA	NA	NA	NA	NA	NA	NA	NA	24.547	NA	NA	25.1607	24.7126	24.6792	25.3213	25.5417
OG0006547	0	25.0552	24.4452	24.207	26.3775	24.5307	24.4936	25.1699	25.0625	25.1951	23.7975	25.0131	25.7554	25.6206	25.4055	24.872	25.6393	25.636	25.6599	23.3522	24.1077	24.7952	25.9974	25.5103	25.2802	NA	24.3029	23.7713	26.2645	24.2065	25.6727	25.8351	24.4591	24.5799	25.3948	24.6535	25.7304
OG0006561	0	24.9009	24.13	23.5443	24.7059	25.9808	25.6099	25.4258	25.9708	25.4885	24.3881	25.5807	25.3428	26.0741	25.8647	25.727	26.1661	26.4634	26.3711	25.1276	23.925	23.8369	25.8097	26.1796	25.4846	25.7754	25.4812	25.4787	24.7491	24.8196	25.1935	26.7622	25.5178	25.7292	26.405	25.9146	25.8758
OG0006563	0	25.5547	25.3361	24.6706	26.0079	26.2496	25.7859	26.1541	26.1211	26.2992	25.3055	25.7072	25.4931	26.0429	25.8849	25.7107	25.7546	26.0446	25.8585	25.5301	25.2072	24.9865	25.3022	25.8475	25.9593	25.8974	25.7564	25.7275	25.5953	25.5284	25.5385	26.2281	25.9936	25.9981	25.8714	25.7813	26.0724
OG0006568	0	24.6104	25.0914	NA	NA	24.909	26.3169	25.0997	24.5812	24.7658	24.7699	NA	NA	25.0266	NA	25.1353	NA	NA	NA	NA	NA	NA	26.1609	25.0062	25.9504	25.989	25.5567	25.9472	24.8093	25.0272	24.8461	25.0996	26.7235	25.7707	26.2239	24.8956	26.297
OG0006576	0	23.4167	23.0729	22.1716	21.9023	24.5305	22.9282	22.0701	24.2308	22.8579	22.466	23.2067	23.6377	23.3843	23.7074	NA	21.8477	24.0137	24.3496	23.12	23.4759	23.0764	23.0818	24.084	23.6038	23.2517	23.8757	23.8915	23.7534	22.8295	22.0752	23.6724	23.956	23.7911	23.5082	23.4379	21.9552
OG0006600	0	25.8854	24.8211	25.5908	24.775	NA	25.4694	24.6747	24.6872	24.7743	24.7891	25.4337	24.7801	24.5605	NA	24.5789	NA	24.4098	24.6842	25.4945	24.9372	25.7157	24.9159	24.6055	25.4571	NA	25.8661	25.8541	24.9929	25.0282	25.151	24.9847	NA	25.6532	24.6505	25.4652	25.661
OG0006604	0	24.5783	21.2835	22.6742	NA	21.4627	22.1115	NA	21.3508	21.3607	22.853	22.0317	21.9782	21.4568	NA	NA	NA	21.6341	21.2065	23.5929	23.9696	23.534	21.0629	NA	21.4281	22.2612	22.177	21.4425	23.41	25.0888	21.7442	NA	NA	21.9271	21.139	NA	21.2775
OG0006617	0	30.7902	30.471	30.7787	31.5117	31.3455	31.3485	31.2831	31.1098	31.1701	30.0537	30.5372	30.6124	30.4572	30.3144	30.7471	30.5626	30.6772	30.6851	31.0151	30.3359	30.5654	31.078	30.9902	30.841	30.9956	30.6894	30.6583	30.3825	30.7113	30.9713	30.755	30.9298	31.0827	31.1066	30.7109	31.1412
OG0006645	0	NA	NA	NA	NA	NA	29.0002	NA	26.8195	26.7315	NA	NA	NA	NA	NA	NA	NA	NA	NA	NA	24.6212	NA	28.9424	NA	29.0185	NA	NA	27.7164	26.3096	NA	NA	NA	NA	NA	NA	NA	NA
OG0006655	0	24.8471	24.7455	24.7842	NA	25.0001	25.0939	NA	NA	24.9195	24.9381	25.676	26.0513	24.3192	24.8019	24.7231	23.9364	23.9833	NA	NA	NA	NA	NA	NA	NA	NA	NA	NA	25.7257	25.0163	25.2674	NA	24.6285	NA	24.6911	24.5271	NA
OG0006658	0	NA	24.6186	NA	25.1921	NA	25.0472	25.3274	25.0564	25.4716	NA	NA	NA	NA	NA	NA	NA	NA	NA	26.1907	25.9587	25.8856	26.0719	NA	25.776	26.0563	25.376	26.3071	NA	NA	NA	NA	NA	NA	NA	NA	NA
OG0006666	0	24.112	24.1474	NA	24.3908	23.5123	NA	NA	23.8847	NA	NA	NA	NA	NA	NA	NA	NA	23.9791	24.1291	NA	NA	NA	NA	NA	NA	NA	NA	NA	23.149	24.0334	NA	25.8143	24.6037	24.0318	NA	24.1033	24.2638
OG0006671	0	24.7081	24.6516	NA	25.7729	24.1356	25.4384	24.9989	23.8901	24.8758	26.2065	25.6935	25.3049	26.1381	26.3607	25.7349	26.4551	25.7402	25.1081	NA	NA	NA	23.9645	24.2717	NA	23.9923	NA	NA	NA	24.0631	24.1096	24.0475	24.6594	NA	24.4716	24.0133	NA
OG0006678	0	NA	NA	NA	22.2567	NA	NA	NA	NA	NA	NA	23.0098	23.6015	23.7902	22.7957	22.7366	23.1983	NA	22.4751	NA	NA	NA	NA	NA	NA	NA	NA	NA	21.3372	NA	NA	NA	NA	NA	NA	NA	NA
OG0006683	0	24.8522	24.9005	NA	NA	NA	NA	NA	NA	24.6701	24.5398	NA	NA	NA	24.9353	NA	NA	NA	NA	25.2049	NA	24.71	25.0388	NA	24.7825	24.9083	NA	24.5785	NA	NA	NA	NA	NA	24.5421	NA	24.6911	25.3265
OG0006718	0	NA	NA	NA	24.008	NA	NA	24.7241	NA	24.1345	NA	NA	NA	NA	24.2259	NA	24.384	NA	NA	NA	NA	NA	NA	NA	NA	NA	NA	NA	25.3452	NA	NA	NA	25.4159	24.4568	NA	24.5319	24.2498
OG0006720	0	NA	NA	NA	NA	NA	NA	NA	NA	NA	28.8717	29.3715	29.0392	25.7787	NA	26.0483	26.7672	26.3117	25.9515	NA	NA	NA	NA	NA	NA	NA	NA	NA	NA	NA	NA	NA	NA	NA	NA	NA	NA
OG0006753	0	24.0137	23.6134	22.0209	23.875	24.6322	25.2041	24.6377	23.7417	24.347	24.0918	24.2738	23.6353	24.9289	24.5037	24.3487	24.7659	24.8795	24.5534	23.5486	22.5651	23.2419	24.4096	23.8395	24.1575	24.4581	24.6074	23.8872	23.4912	23.3332	24.0808	23.8116	23.9641	24.3788	23.9002	23.9327	24.429
OG0006773	0	NA	NA	22.2713	23.0982	NA	NA	NA	NA	22.5123	22.2955	24.2422	24.4918	24.9073	23.8903	22.5367	24.2664	22.4171	22.5603	NA	NA	NA	22.2487	NA	22.4691	21.92	22.272	22.341	23.5405	23.1413	24.0563	24.3839	22.6478	23.1469	22.6647	24.7159	25.412
OG0006789	0	26.5627	27.2987	28.9355	25.4997	25.4989	25.0104	25.9222	25.765	25.4171	27.4695	26.4881	26.6724	25.0656	25.4873	25.3471	25.1998	25.2433	25.0897	26.2454	28.2569	27.3541	25.5805	25.3842	25.579	25.9721	25.425	25.7257	26.7553	27.5907	26.1639	24.9207	25.073	25.4006	25.1099	25.5549	25.5358
OG0006800	0	25.5289	25.9441	26.2736	25.6887	25.9808	26.1831	25.6247	25.9222	25.8208	26.0588	26.2693	25.246	26.2086	26.1165	24.4643	26.8479	25.8332	26.3338	25.9466	25.2018	26.0288	25.7374	25.6744	26.5154	25.9885	25.7953	25.8277	25.5764	NA	26.7228	24.8775	25.2677	25.6159	25.4878	25.3919	24.7035
OG0006803	0	26.099	25.7045	26.1454	26.7112	25.971	26.9983	26.5434	26.5143	26.8351	26.5458	26.3253	26.5818	26.1815	26.7516	27.0479	26.6854	25.9903	26.7124	26.8217	25.4904	26.9884	26.8186	27.4229	27.5577	26.8934	27.3147	26.846	25.6482	25.9908	25.8038	26.6101	26.2993	25.8969	26.2438	26.0154	25.9741
OG0006812	0	23.4935	24.264	22.1465	24.0981	23.1928	24.0951	23.6487	23.1755	23.3175	22.1014	23.401	22.2102	24.0133	22.8638	22.6273	22.0973	21.1392	22.3297	21.8475	23.0767	22.0534	22.0377	23.6662	23.6222	23.1402	23.3863	21.9499	24.0407	22.3705	23.3193	21.9331	21.7661	21.6241	NA	21.9402	22.0426
OG0006814	0	NA	NA	NA	NA	NA	NA	NA	NA	NA	NA	NA	NA	NA	NA	NA	NA	NA	24.0083	NA	NA	NA	23.043	23.3156	NA	23.4311	NA	24.1635	NA	NA	23.9851	23.4858	23.6719	NA	22.4653	NA	23.0818
OG0006823	0	NA	NA	NA	NA	NA	25.6834	NA	25.6177	NA	NA	NA	NA	NA	NA	NA	NA	NA	NA	NA	NA	NA	NA	NA	25.5918	NA	26.1698	NA	NA	NA	NA	26.0403	26.4081	NA	NA	NA	NA
OG0006824	0	NA	NA	NA	NA	NA	24.9877	NA	NA	NA	24.3246	NA	25.0112	25.954	25.9615	25.7254	25.6068	24.8912	25.0267	NA	NA	24.7441	25.7431	24.8702	25.4133	25.276	25.0063	24.7756	NA	25.1765	24.6694	NA	25.4549	25.2808	25.0137	25.0956	25.1107
OG0006832	0	NA	22.2171	NA	22.3128	22.013	NA	22.8673	22.0258	NA	24.231	22.5031	22.9901	22.7723	22.8279	22.8731	23.7073	23.3163	NA	25.4717	23.1022	24.1887	24.7581	25.7843	25.6096	23.239	24.3261	26.2851	23.4459	NA	NA	NA	22.3461	NA	23.0463	NA	NA
OG0006888	0	NA	NA	27.0068	NA	25.5856	NA	NA	24.7754	NA	25.7895	25.873	26.5817	25.1954	24.8962	NA	25.9331	25.0387	24.5737	26.6907	25.9712	24.8113	NA	NA	NA	NA	NA	NA	26.5004	NA	25.3617	NA	24.6766	NA	NA	24.9991	NA
OG0006893	0	25.2158	25.6861	25.3905	27.3302	26.738	26.1899	27.8503	26.6789	26.0951	23.9052	26.9234	25.6323	25.7658	25.8313	26.7072	26.3949	26.2025	25.702	25.5747	24.8071	25.5177	25.1596	24.3998	26.0588	25.8924	NA	26.061	26.5236	26.3275	27.3891	26.4468	27.1426	27.0583	26.3056	26.1779	26.5342
OG0006901	0	20.0122	22.1032	19.4218	20.8484	23.6448	22.9209	20.9271	22.8524	19.9308	19.0775	19.0407	20.9323	21.9701	20.7006	20.6969	18.8162	25.5194	22.7583	22.4578	22.6988	20.4096	NA	24.5735	22.2972	21.1506	21.9353	21.1116	19.5653	21.2885	19.6594	22.8864	23.4689	22.3332	23.8294	22.7176	19.9355
OG0006931	0	24.2336	25.0116	22.7234	22.5307	NA	22.6007	23.7083	NA	22.6958	22.7239	22.7837	22.889	23.4447	22.3065	NA	23.2761	NA	22.5643	23.9104	23.1301	22.8612	NA	22.8219	NA	NA	23.5024	24.6072	22.5967	22.2695	22.477	NA	NA	NA	NA	NA	22.2955
OG0006933	0	25.6729	25.7387	24.7562	26.2445	26.3094	26.637	26.118	25.6256	26.2575	26.0253	26.3486	26.2757	26.205	27.0313	26.9636	26.2523	26.6607	26.7635	26.0098	26.0339	25.2731	26.5462	27.1825	26.66	26.5999	26.4288	26.6075	26.0787	26.0097	26.0597	26.6822	26.3434	26.2649	26.2822	25.705	26.1684
OG0006941	0	24.2322	24.4305	NA	NA	NA	NA	NA	NA	NA	NA	24.3575	NA	23.8563	24.5675	23.8387	NA	24.4654	23.8727	26.3395	23.5137	25.2772	25.2546	26.6892	25.7531	24.9654	26.2356	24.1472	NA	23.9908	NA	24.3365	NA	24.5096	NA	25.6668	24.3364
OG0006963	0.001	23.1724	23.2161	NA	23.7691	24.024	23.3786	NA	NA	NA	NA	NA	NA	NA	NA	NA	NA	NA	NA	NA	NA	NA	NA	23.8592	NA	NA	NA	NA	NA	NA	NA	NA	NA	NA	NA	NA	23.6881
OG0006965	0	25.4087	24.5131	24.214	24.6382	26.1479	26.3263	25.472	26.3388	26.0639	22.1232	22.6262	22.7443	23.5186	22.3301	22.9865	23.8615	23.5708	23.9563	24.3148	24.5383	23.9496	25.4484	25.9709	25.0751	25.7754	25.6971	26.3217	23.9329	23.9088	23.7412	24.6576	24.9122	24.7219	24.6085	24.753	25.1824
OG0006968	0	24.4872	24.5762	24.0948	NA	NA	NA	NA	NA	NA	25.2905	27.1952	27.0438	25.2718	27.0654	25.9191	25.2056	26.6178	25.0305	NA	24.8038	NA	NA	25.081	25.1132	NA	NA	25.3941	24.8817	NA	NA	NA	NA	NA	NA	NA	NA
OG0006984	0	NA	NA	NA	NA	NA	NA	NA	NA	NA	NA	25.028	24.3581	NA	25.412	NA	NA	24.87	25.1039	25.005	NA	NA	24.7971	NA	NA	NA	NA	NA	24.6499	24.661	NA	NA	NA	NA	NA	NA	NA
OG0006991	0	NA	NA	20.1936	20.9044	NA	NA	NA	NA	NA	NA	NA	NA	NA	NA	NA	NA	NA	NA	NA	NA	22.0717	22.2979	NA	22.024	22.4895	NA	NA	20.529	NA	NA	NA	NA	NA	NA	NA	NA
OG0007000	0	26.5459	26.0772	26.1959	26.644	27.4068	27.4492	27.0195	27.1578	27.197	25.6483	26.224	26.0022	26.6584	26.005	26.0319	26.1534	26.7921	26.5146	26.8649	26.645	26.4693	26.6896	27.1803	27.031	27.4351	27.243	27.1714	26.0395	26.0673	26.5707	26.9116	26.4254	26.8924	26.7837	26.6458	26.8289
OG0007042	0	NA	NA	NA	NA	NA	NA	24.8796	NA	25.7349	NA	NA	NA	NA	NA	NA	NA	NA	NA	27.7808	27.3876	25.6619	NA	27.8882	28.5366	28.0004	27.841	27.331	NA	NA	NA	24.3966	25.3613	25.278	NA	25.3274	NA
OG0007055	0	23.4174	23.4457	24.1123	23.3992	24.3762	24.6374	24.4988	23.9327	24.2865	23.4716	23.4774	23.3437	23.8503	23.6275	NA	24.9285	24.5711	23.6409	24.5682	23.4407	24.1461	24.9362	24.3873	23.9578	23.9763	23.772	24.3396	22.9552	NA	23.6541	23.8124	23.9992	24.2334	24.5414	24.2253	23.2738
OG0007078	0	23.986	23.9489	25.0665	23.7962	23.4504	24.9269	24.0569	24.4072	24.5998	24.0112	26.286	26.1786	24.1655	23.4143	25.0267	24.6514	23.2553	24.1703	23.1703	NA	23.9114	23.098	23.6176	23.6081	NA	23.4796	23.1837	24.7205	24.5956	25.2801	NA	24.7249	24.0574	23.1543	NA	24.2778
OG0007081	0	NA	NA	NA	NA	21.0649	NA	19.7585	NA	20.8225	NA	NA	NA	NA	NA	NA	NA	NA	NA	20.3899	22.3491	NA	NA	22.5276	22.0332	21.7516	21.8097	22.1147	NA	NA	NA	NA	20.8048	21.2296	20.4236	20.6228	20.8023
OG0007086	0	NA	NA	NA	NA	22.4044	NA	NA	NA	NA	NA	NA	NA	NA	NA	NA	NA	23.2239	23.4606	22.3887	NA	NA	NA	24.442	21.7037	22.9292	23.1871	23.4712	NA	NA	NA	23.2836	NA	NA	NA	NA	NA
OG0007091	0	NA	23.1929	NA	NA	24.6334	25.1766	NA	NA	24.4571	NA	NA	NA	NA	NA	NA	NA	NA	NA	NA	NA	NA	25.1617	25.2939	25.0386	23.6759	25.3058	24.885	NA	NA	NA	24.1914	22.8688	23.8691	24.9222	24.7886	24.5152
OG0007114	0	25.4375	24.9962	23.9988	25.0177	25.8206	25.6251	25.3295	26.1557	25.5985	25.0411	25.3351	25.4649	25.7465	25.2824	25.2183	25.0336	26.4353	26.2823	25.142	24.6314	24.2313	24.827	25.4412	25.6155	25.6337	25.1255	24.8551	25.0015	24.7729	25.3224	25.2824	25.5198	25.1771	25.6202	25.5292	25.7571
OG0007119	0	24.9959	24.9245	NA	24.4764	23.7422	NA	NA	NA	NA	NA	24.2789	NA	24.6279	24.5029	24.5897	23.6872	24.7082	26.0927	24.573	24.0826	25.5336	NA	24.3399	24.1747	24.7186	24.436	NA	24.127	NA	25.0675	NA	NA	NA	NA	NA	25.1289
OG0007122	0	24.0873	23.1286	24.0687	24.9749	24.5832	25.0431	25.0549	25.0773	24.7873	21.8322	22.5751	21.8821	23.8086	22.2034	21.1227	23.0607	23.0393	23.2872	25.0139	23.5838	22.923	24.8508	25.0656	25.1218	24.6993	24.4304	24.917	24.2274	23.8967	22.9696	25.0143	25.1279	24.2682	24.4214	24.3478	24.1361
OG0007138	0	NA	NA	NA	NA	NA	25.6292	NA	NA	NA	NA	NA	NA	25.3711	26.0261	25.6089	NA	25.6505	25.9207	NA	NA	NA	25.4596	NA	NA	NA	25.8187	25.5154	NA	NA	NA	NA	25.7553	25.5756	NA	NA	25.7408
OG0007182	0	24.5107	24.3963	23.7023	25.3497	24.4608	25.2867	24.8056	25.3722	24.6702	24.8547	24.7459	24.8274	25.8743	24.9669	24.7248	24.9322	24.8746	25.0892	24.0738	25.0523	24.5535	25.2139	24.9587	25.4508	24.7264	25.1957	25.0546	25.2235	24.7131	24.7396	24.5303	25.2203	24.7517	24.7509	25.2501	25.0276
OG0007186	0	23.5898	24.1606	23.0717	NA	25.4533	25.219	25.1402	25.0595	25.101	NA	24.3433	23.4892	24.7877	24.2145	24.2456	24.103	NA	23.4755	24.7445	24.5727	24.6742	24.9524	24.1098	24.2633	24.8589	24.3547	23.8932	24.2889	NA	24.3411	24.5737	24.1997	24.4781	NA	24.6375	23.5956
OG0007190	0	23.9833	24.0774	24.9443	25.0952	NA	24.5966	24.0082	NA	NA	24.4262	24.1589	24.2076	23.5135	23.828	23.9494	23.755	NA	NA	24.6015	NA	25.3501	24.5985	24.2385	24.5173	NA	24.5882	23.3543	25.3336	23.6841	23.9965	23.9628	24.1845	NA	NA	NA	23.8486
OG0007214	0	22.8322	23.5141	NA	22.5499	23.5042	NA	NA	23.9404	23.2315	23.7811	24.1602	23.8395	23.5659	23.487	22.9081	23.8792	23.2398	23.1555	22.5461	23.3652	22.6024	23.2659	23.1778	NA	22.4704	23.7888	22.7032	23.4867	22.4794	23.7917	24.1895	24.8743	23.9139	22.8949	24.218	23.7786
OG0007228	0	25.8369	25.9036	25.2531	25.7853	25.7736	25.5137	26.1822	26.2715	26.1881	24.9709	25.5254	24.9259	25.1695	24.4842	24.2765	25.5001	25.0779	25.2656	25.7544	26.212	25.9022	26.4616	26.4198	26.5312	26.5273	26.0147	26.1756	25.8	26.0785	26.4185	25.2879	25.0294	25.2408	25.2782	24.5509	25.822
OG0007234	0	27.7635	28.5155	26.8444	22.5035	23.1053	22.7296	24.2607	23.9542	NA	24.5714	26.6074	25.5457	NA	22.8379	23.3983	NA	23.195	22.6089	25.6332	25.8553	25.5852	22.5489	22.3203	23.3091	NA	23.1179	22.9912	25.952	25.9144	24.739	23.1158	NA	23.7784	23.0198	23.5992	22.9067
OG0007248	0	NA	NA	NA	25.0934	24.4746	24.8004	23.9847	NA	NA	23.8868	24.0348	24.037	24.782	24.6621	23.4459	23.4875	24.892	23.6216	24.9072	NA	NA	25.1044	23.6971	25.5167	23.8952	25.5066	24.8228	23.2595	NA	NA	24.2887	24.8069	NA	23.7816	NA	NA
OG0007255	0	23.1846	NA	24.469	23.9244	24.1054	23.9934	25.5174	23.7166	24.5399	23.7355	23.5442	NA	24.4622	23.3112	24.8704	23.7425	NA	NA	24.5672	NA	NA	25.3496	24.8982	25.3113	24.8062	25.6254	25.281	23.7205	25.2027	NA	24.9294	26.0599	23.483	24.5406	24.4449	26.309
OG0007270	0	24.9812	24.7883	22.6835	25.4394	25.1793	25.0372	24.813	25.0998	26.3344	25.1111	24.9837	25.3787	25.9609	25.2745	26.0553	25.8641	25.607	25.5457	NA	NA	NA	NA	22.4211	NA	NA	NA	NA	21.8667	NA	21.9491	22.5015	23.1599	23.1525	NA	23.0035	22.2457
OG0007271	0	24.0621	22.9787	21.8838	22.3205	24.9354	23.3028	23.1464	25.2843	24.0622	NA	NA	NA	17.9701	17.7799	19.3699	17.9423	19.2861	18.1727	23.4247	24.1389	23.2534	23.2926	26.7046	24.6245	25.2477	24.8998	24.2745	18.8845	19.9386	18.9536	22.1573	21.4423	22.1311	21.6823	22.0691	21.2105
OG0007293	0	24.4762	23.6187	NA	24.3769	NA	24.0321	23.6923	23.4256	25.248	25.6451	25.6549	24.8446	24.1541	25.205	25.4981	25.1581	25.9018	24.9607	NA	NA	NA	24.1945	24.2772	24.0958	NA	NA	NA	23.8907	23.4741	23.6352	24.5495	24.3734	23.7114	24.7062	24.8197	23.6442
OG0007296	0	31.5187	31.415	31.6018	29.3082	28.9535	29.9301	29.9076	29.4946	30.1806	31.1977	31.4966	31.3261	29.7816	29.8645	30.4755	29.817	28.6861	29.7896	31.2978	29.488	30.2648	29.527	29.1148	29.7735	29.9316	29.5783	30.0999	30.3847	29.4844	30.3592	29.7658	29.8704	29.5785	29.8171	29.6327	29.5496
OG0007297	0	25.2085	24.8393	24.331	26.1598	26.1863	NA	26.4597	25.0839	24.5131	NA	24.8315	NA	25.1404	26.4691	NA	26.1293	25.8408	26.2946	26.1167	25.3569	26.1286	25.9479	26.6642	26.1985	25.5778	26.249	26.2744	26.193	NA	NA	NA	NA	24.8121	25.6825	NA	24.876
OG0007313	0	NA	NA	NA	NA	NA	NA	NA	NA	NA	24.8464	26.6101	26.8355	24.4746	NA	NA	24.5603	24.8221	NA	NA	NA	NA	NA	NA	NA	NA	NA	NA	24.1912	NA	NA	NA	NA	NA	NA	NA	NA
OG0007321	0	NA	NA	NA	NA	NA	NA	NA	NA	NA	NA	NA	NA	NA	NA	NA	NA	NA	NA	26.6286	NA	NA	26.7309	26.3705	26.2243	25.861	26.7407	NA	25.9704	NA	NA	NA	NA	NA	NA	NA	NA
OG0007325	0	26.1355	23.7807	22.2725	25.1192	25.253	24.3049	25.724	25.9575	26.0315	23.2484	26.3811	24.361	25.1773	27.3015	24.6521	25.9641	26.5218	26.2797	24.049	24.8448	23.6536	23.5436	NA	24.267	NA	22.5423	22.6111	24.9417	23.0139	26.484	24.7293	24.8033	24.0426	24.711	25.1289	23.7407
OG0007333	0	NA	NA	NA	23.9768	NA	NA	23.7246	NA	NA	NA	24.2078	24.5521	25.0817	NA	25.9706	NA	NA	NA	NA	24.3668	NA	NA	23.7732	24.0998	NA	23.6224	NA	NA	NA	24.5321	24.4349	NA	24.3499	24.5943	NA	NA
OG0007337	0	24.69	24.7056	NA	25.366	24.9348	25.4447	24.9466	24.7616	24.8192	25.9399	26.2555	25.0963	25.2343	26.6554	24.6861	25.6662	25.0507	24.7502	26.9441	24.8517	24.6186	26.7086	26.8055	26.533	26.5987	27.3706	25.6762	26.7391	25.3181	26.5287	26.9177	25.8985	24.9807	26.3986	27.4492	24.7959
OG0007353	0	NA	NA	NA	NA	NA	NA	NA	NA	NA	NA	26.2572	NA	NA	24.6904	25.0877	25.5112	NA	25.4541	NA	24.4521	NA	25.3858	25.0284	NA	25.8809	24.9334	25.9799	NA	NA	24.7677	NA	26.0292	24.7694	25.0771	25.1742	24.7934
OG0007382	0	NA	NA	NA	NA	NA	NA	NA	NA	NA	NA	27.5873	NA	NA	27.6759	NA	NA	NA	NA	27.6133	NA	NA	NA	27.2538	27.7463	NA	NA	NA	27.014	NA	NA	27.3466	NA	NA	NA	27.3014	NA
OG0007391	0	NA	NA	NA	21.4046	NA	21.1165	NA	21.3473	22.2958	21.8432	20.9841	20.8745	NA	21.1986	21.238	22.0164	22.0037	22.0961	23.2015	21.9899	21.7586	22.682	20.9169	21.3934	21.6592	21.2238	21.4777	NA	NA	20.8218	21.2407	NA	22.1808	21.4781	21.4619	20.7489
OG0007392	0	25.7509	26.704	NA	26.3112	25.6694	25.9507	25.8511	25.7138	26.3538	NA	25.935	25.7381	26.8025	26.7081	26.7103	25.5154	25.4946	26.6417	26.3137	25.392	NA	NA	26.1431	25.917	NA	25.6182	NA	25.9743	NA	NA	NA	25.3377	25.3546	25.521	26.211	26.2158
OG0007394	0	22.9406	23.6902	22.3215	NA	24.7831	23.6048	24.1765	24.9174	23.0068	NA	21.4762	NA	21.3313	21.4134	23.7711	NA	23.1932	24.4425	22.1589	22.3263	21.0586	21.6362	23.1104	23.9793	23.2561	23.2481	22.6029	NA	23.8495	NA	24.8981	22.825	24.2451	24.2846	21.579	24.6205
OG0007403	0	25.3353	24.5161	NA	24.7053	25.4723	24.0069	24.8432	NA	25.0745	23.8995	23.6736	23.4048	23.184	NA	23.597	23.3782	23.9209	NA	24.1846	24.4718	24.2173	NA	26.1572	23.9516	24.953	24.8316	24.1336	24.8672	25.4369	24.4684	NA	24.704	24.8208	25.2883	24.5071	24.8822
OG0007406	0	23.9276	23.0514	23.062	23.9583	24.6571	24.7497	24.1701	23.7603	24.3311	22.716	22.6048	23.4325	23.5098	23.8255	22.7014	23.9935	24.0262	24.548	23.7598	23.5132	23.6725	23.1525	25.0378	24.7594	24.1674	24.7458	24.3278	22.627	22.7223	23.4605	23.3484	23.214	23.5614	22.7953	23.0187	23.6888
OG0007420	0	25.5099	25.3002	24.5109	25.9193	26.7305	26.1681	25.7797	26.6003	26.5969	25.6632	25.7479	25.5179	26.2719	25.8811	25.7091	25.7862	26.6713	26.2369	25.8322	25.217	25.1393	25.5245	26.3417	26.3495	25.7696	25.9239	25.8407	25.3581	24.9363	25.7093	26.6558	26.2837	26.2915	25.9824	26.0058	25.5708
OG0007437	0	25.1715	25.317	23.8352	25.3276	25.5083	25.4318	24.6574	25.6469	25.1306	24.3335	25.5953	24.2052	25.6532	25.4411	25.1885	25.027	24.1641	24.9761	25.7437	25.2086	24.4037	25.7427	25.898	25.7633	25.7483	26.1783	25.7473	25.2672	23.7161	24.8655	25.7249	24.6656	25.2788	24.9018	24.2437	24.7642
OG0007445	0	NA	NA	NA	25.3726	26.7343	26.7673	25.4394	26.2079	25.4811	25.5525	25.2043	NA	25.0246	25.0286	26.3828	26.0448	24.8937	24.8925	NA	NA	NA	26.2963	26.411	25.2461	24.9383	24.8873	25.9193	NA	24.9735	25.362	25.4067	NA	26.0347	25.3702	25.7996	25.838
OG0007447	0	25.1109	24.8057	25.9613	26.9845	26.2763	24.939	26.7118	25.4449	26.7153	26.3209	26.5895	26.5186	26.9102	26.0266	26.2529	26.5151	26.8614	26.6873	26.8558	26.0948	26.1836	26.5866	26.0266	26.2214	26.0182	26.64	26.6923	25.8567	25.7074	27.215	25.5933	26.7627	27.0324	27.2357	26.3751	27.1705
OG0007450	0	26.6818	24.2341	22.6362	23.95	26.1927	25.1822	24.7031	24.8834	25.2159	24.0145	24.5893	24.3221	25.3557	23.7321	23.583	23.5657	24.816	23.9867	23.8103	24.2177	23.0071	23.3875	24.1627	23.7971	24.7433	25.6201	25.1508	24.0439	23.4885	24.0268	25.6707	25.0709	24.9624	24.4462	24.8075	25.1071
OG0007473	0	25.7972	25.6978	25.1284	25.8239	26.0411	26.5084	25.6651	26.2758	26.0059	25.8776	26.5931	26.4479	26.5293	26.4384	26.1895	26.3019	26.7364	26.6162	25.8206	25.5498	25.4676	24.9964	26.0547	26.0782	25.9693	25.9454	25.9716	25.292	25.984	25.4411	26.322	26.1899	25.9417	26.0378	26.0968	26.0174
OG0007496	0	21.0962	21.0361	17.1774	NA	16.5812	NA	NA	NA	NA	NA	16.6586	16.706	NA	NA	NA	NA	18.2489	17.4753	18.1719	21.6778	NA	NA	18.4908	19.3722	18.0683	NA	18.4006	NA	19.2179	17.6897	18.4456	18.2436	NA	18.0156	19.409	17.8461
OG0007507	0	25.4523	26.3395	24.4755	25.8243	25.9159	25.6441	26.0756	25.8367	25.8683	NA	26.1061	24.5591	26.1651	25.9756	26.8454	25.7564	26.4146	25.8885	24.8646	25.089	NA	NA	NA	25.5721	26.5763	24.731	26.3877	25.087	26.194	26.079	26.3347	25.7802	25.7024	25.9016	26.8047	26.4021
OG0007514	0	24.3412	24.8734	23.8128	26.2414	26.2768	25.9476	25.8969	26.3284	26.1713	25.5167	25.563	25.5336	25.7851	26.6012	25.9195	26.3063	26.121	26.228	24.7924	24.0039	24.2739	24.8161	25.4882	25.7093	25.7013	25.3803	25.4928	24.4179	24.7331	24.829	25.2397	25.5363	25.6882	25.4867	25.594	25.3263
OG0007515	0	27.66	27.1025	26.8195	28.4983	29.5097	29.3029	28.6176	29.1602	29.405	27.6927	27.0853	26.8542	27.2203	28.4358	28.4155	29.0069	27.5796	27.7447	26.2153	25.6357	26.2991	28.0865	28.4204	28.0277	28.7351	27.6049	28.1802	28.3908	28.4892	27.4127	29.1506	28.6751	29.1529	28.1871	28.7992	28.7912
OG0007556	0	24.441	24.6478	NA	NA	NA	24.7081	NA	24.568	NA	24.6953	NA	NA	NA	NA	24.9513	NA	NA	NA	25.4199	NA	25.6625	25.6058	24.8436	24.8499	25.2647	24.894	25.0094	NA	24.4531	NA	NA	24.9293	NA	NA	25.2096	24.9214
OG0007571	0	26.5044	25.6547	25.4628	27.473	27.2545	27.2009	27.0269	26.8917	27.2172	25.926	26.4776	26.2719	26.9369	26.4818	26.9034	26.6293	26.8531	26.7299	27.6913	26.4913	26.5888	28.3541	28.1152	27.7678	28.1831	27.5274	27.7808	25.1192	25.7059	26.0611	26.8358	26.3308	26.6624	26.3575	26.7669	26.6197
OG0007579	0	21.4537	23.8762	NA	21.3894	23.9692	21.1461	21.5029	23.9428	21.0693	24.4429	24.1908	24.2196	23.7643	24.1038	21.1599	23.4128	24.4208	24.4445	23.6709	23.9398	21.2061	20.7125	22.9397	20.6292	20.8183	NA	20.8919	21.2096	23.6842	NA	23.5833	21.0848	21.0555	23.8096	21.2051	21.26
OG0007598	0	25.8159	25.8602	27.0062	26.8034	26.4388	26.7712	26.5691	26.3647	26.7585	25.7465	25.2287	25.0597	25.5735	25.4822	25.0471	25.364	25.7005	24.4818	26.0123	25.8216	25.8643	26.7892	26.5202	26.5582	26.8666	26.5454	26.4959	25.4963	25.1907	25.0138	25.5741	25.5394	25.3145	25.0941	26.1672	25.4286
OG0007603	0	26.8956	NA	27.6038	NA	26.0424	25.3939	26.8287	27.7369	25.0384	26.2529	24.5887	NA	24.5758	NA	NA	25.0766	NA	24.7418	24.9841	25.9683	24.9656	25.2789	28.0269	27.4756	29.6226	28.4786	28.842	27.4672	25.2402	24.7041	25.2579	27.5682	27.2173	27.2266	25.5891	27.06
OG0007607	0	NA	NA	NA	24.94	NA	NA	NA	NA	NA	NA	NA	NA	24.9083	24.8428	NA	NA	24.6009	25.0948	NA	NA	NA	NA	NA	NA	NA	NA	NA	24.6044	NA	24.9182	25.0405	25.2951	NA	NA	23.9363	NA
OG0007629	0	23.8988	23.1533	22.6931	24.123	24.5359	23.9667	23.0128	24.3309	22.4642	24.8045	23.9089	24.1581	24.6352	24.3964	24.3791	25.2338	24.4247	24.4927	22.8364	NA	NA	22.2548	NA	NA	22.5681	NA	NA	22.1169	NA	NA	23.4599	22.0905	22.3918	21.8536	23.5839	23.2217
OG0007638	0	NA	23.154	23.0814	24.0398	24.1213	25.4636	24.3067	23.8793	23.9741	23.6941	24.3573	23.3331	25.4548	25.2605	25.5716	25.0408	25.0165	25.0002	23.2532	NA	23.1497	23.7804	23.5301	24.2128	24.2605	23.584	23.6186	23.6385	23.5117	23.8648	23.8358	25.2615	25.2751	24.4615	24.2	24.0492
OG0007652	0	22.3219	22.2976	NA	22.5628	23.3845	23.2233	NA	23.6954	23.1674	25.1721	24.7248	24.6474	25.0286	25.2967	25.2493	24.7353	26.0163	25.5985	NA	NA	NA	NA	NA	NA	NA	NA	NA	26.4166	25.0388	26.0632	28.3419	26.2345	25.8128	27.271	25.9313	26.2906
OG0007680	0	25.3924	25.3746	25.2151	26.0551	26.1268	26.1102	26.1954	25.9204	26.0819	25.8596	25.7036	26.0177	26.4525	26.1695	26.619	26.5004	26.1992	26.0596	25.755	26.0963	25.9438	26.6479	26.3489	26.3944	26.3394	26.5172	26.3854	26.414	26.199	26.1437	26.3757	26.6895	26.3699	26.3402	26.3348	26.5031
OG0007682	0	24.1889	24.1532	25.6579	26.0601	24.7496	26.2197	25.9919	24.7455	25.2426	NA	26.4363	26.4127	27.1033	26.9898	26.8997	26.8447	25.3794	25.7453	25.0966	NA	NA	NA	25.4106	24.9387	25.0546	24.867	25.0451	24.1874	24.1564	25.6213	25.2497	25.045	25.7229	24.8875	25.9373	NA
OG0007688	0	28.5282	28.8837	30.1973	29.3382	29.2889	29.1472	29.5884	28.9869	28.9677	29.0063	28.5705	28.919	28.955	29.0255	28.8331	28.8766	28.6786	28.1033	29.4912	28.4606	28.858	29.0944	29.2182	29.3417	29.3066	29.2772	28.8894	28.1749	29.2211	28.9046	29.0155	29.1412	29.1352	29.3913	29.4544	29.3342
OG0007702	0	22.6162	21.5993	21.2979	23.8856	24.8018	25.0245	24.9282	24.5969	26.2653	24.1087	23.6409	23.4669	25.1964	24.0884	23.3295	24.2553	25.5722	25.5075	24.629	24.3735	24.0378	24.6937	25.8074	25.5138	24.8671	24.7231	24.6489	23.9702	24.7157	23.5186	24.4396	24.7347	24.4614	25.6009	24.7211	24.8998
OG0007706	0	24.083	23.4685	23.5668	22.2619	22.4972	22.338	22.2416	22.1585	NA	23.0064	24.5227	23.8728	22.829	22.5649	NA	NA	NA	NA	24.5337	24.3335	24.2463	22.0791	22.2289	NA	NA	22.7529	NA	24.4755	22.8579	23.7822	NA	NA	22.5172	22.4159	NA	NA
OG0007710	0	23.3167	23.1831	23.6796	24.8437	23.7833	25.0286	24.8133	23.4939	24.7246	24.7793	24.7873	23.6869	25.3575	25.0414	25.4686	25.5465	24.073	24.8033	23.5947	22.9677	23.0323	23.9968	24.4698	24.7046	24.6199	24.1762	23.9589	23.6572	23.0013	23.4678	22.7092	25.1361	23.9411	23.6274	24.777	24.7589
OG0007727	0	24.6671	23.5604	23.3202	24.6784	24.9027	24.3763	24.9657	24.5768	24.2832	22.837	23.6268	23.7672	23.6715	22.8847	24.595	24.1358	22.5392	22.8498	24.5614	21.8649	24.9143	23.5077	24.2871	24.4343	26.4751	25.0148	25.8212	24.1507	23.8984	24.8955	25.4772	25.4579	24.4061	25.1117	24.0816	25.4147
OG0007735	0	24.2248	NA	NA	NA	NA	NA	NA	NA	NA	NA	25.0296	NA	NA	24.9054	24.3577	24.5807	24.4642	24.3011	24.4367	NA	NA	NA	NA	NA	NA	NA	NA	NA	24.9967	NA	NA	24.0873	NA	NA	NA	NA
OG0007736	0	23.4304	23.4499	NA	23.5295	NA	23.873	24.4965	NA	NA	NA	23.1801	23.3297	23.6881	23.5352	NA	23.7061	23.4676	23.5967	NA	NA	NA	23.4242	NA	NA	NA	NA	NA	23.9198	NA	NA	24.9701	NA	24.3111	NA	NA	23.7178
OG0007755	0	24.2908	24.5995	24.4763	25.7215	25.3457	25.4806	25.5358	24.7866	25.6942	25.4772	25.854	25.4041	25.7178	25.8866	25.5678	25.3574	25.5879	25.5125	25.8437	25.2497	25.616	26.1465	26.4936	26.2099	26.2692	26.383	26.0003	25.8671	25.3492	25.7294	25.8225	26.0458	25.8119	25.3099	25.9012	25.8548
OG0007760	0	23.523	22.5649	21.6671	23.0368	23.7733	23.8635	23.8102	23.8812	24.7943	22.6101	23.0046	22.6907	24.3038	23.1438	23.093	23.0596	24.1327	24.0948	24.436	22.6695	22.9145	23.177	24.3921	24.7853	24.6371	25.0458	24.5	21.9023	23.5321	22.5119	24.3962	24.5414	24.5693	24.3774	25.0367	23.3174
OG0007767	0	NA	NA	NA	NA	NA	NA	NA	NA	NA	24.452	24.1546	24.2468	NA	23.371	23.7775	NA	23.1733	23.7854	24.7407	27.0173	25.8207	NA	23.6381	23.8151	23.4715	23.8727	23.451	26.0999	27.6554	25.4164	23.5634	24.9094	23.6259	25.2572	24.2973	24.6462
OG0007768	0	27.3144	27.5248	29.1199	26.6702	26.2918	26.7097	27.1067	26.5472	26.8665	27.6127	27.1824	27.154	26.7259	25.9004	25.9345	26.4298	26.6262	26.1858	26.8582	29.3081	28.1508	26.6179	27.1807	27.3574	27.379	26.9539	27.3627	27.4003	28.7289	25.8547	25.1426	26.6159	26.2458	25.5713	26.4587	26.2318
OG0007775	0	25.82	25.8146	NA	NA	26.1432	NA	NA	NA	NA	NA	26.1501	25.4282	25.8867	NA	25.1168	27.0522	26.3269	26.2598	NA	NA	NA	NA	NA	NA	NA	NA	NA	NA	NA	NA	NA	NA	NA	NA	NA	NA
OG0007785	0	NA	NA	NA	24.2053	24.4562	24.1202	NA	25.4022	25.6001	24.5872	NA	24.8023	NA	NA	NA	23.6172	NA	25.8063	23.5451	NA	NA	NA	NA	NA	NA	NA	24.0648	NA	24.3283	23.841	NA	23.3249	24.8373	NA	NA	NA
OG0007789	0	27.2212	25.6012	25.6995	24.9884	24.9285	26.1576	NA	25.4309	26.4876	26.3631	26.3109	26.771	NA	NA	25.6385	25.2218	NA	25.1493	26.504	25.0477	24.6443	NA	24.5494	24.1125	NA	NA	24.6416	25.099	25.1985	26.0977	24.4866	24.748	NA	24.8946	25.3767	24.8397
OG0007804	0	23.5772	24.7246	23.4562	24.1106	25.3369	24.8841	25.1977	24.7919	24.7473	23.8284	23.9321	24.4418	25.5717	24.7401	24.4753	25.0145	24.8745	25.491	24.7747	24.4598	23.9207	24.7076	25.039	24.9149	24.5584	25.2037	25.0597	25.4212	25.4628	24.7122	25.8336	25.4335	26.1711	25.6907	25.321	25.7241
OG0007813	0	25.1906	25.0692	24.9642	26.6712	25.2994	NA	27.0428	26.4698	25.4648	25.8523	25.3051	25.3478	25.9711	26.0122	NA	25.6311	25.7373	25.9183	26.3047	25.2599	24.8768	26.588	27.4867	26.9429	26.2932	25.7525	26.6283	25.7785	NA	25.1712	25.2779	26.5733	25.5528	26.7462	26.7316	26.7794
OG0007820	0	26.2693	25.8039	24.6074	25.9775	25.0013	27.1654	25.0966	24.9726	26.1066	25.3632	25.8138	25.3059	27.613	26.3764	27.3639	26.2486	26.1559	26.8523	24.9585	23.777	24.8993	23.7069	23.876	NA	25.416	NA	25.11	26.1583	NA	25.0418	24.1065	26.5855	25.9299	25.4906	24.2045	26.4456
OG0007828	0	25.7708	25.5292	24.5306	26.6803	26.485	26.7424	26.1843	26.1753	26.6984	24.5445	24.4705	24.4838	25.2524	25.1166	25.0809	24.8818	24.9702	25.4656	25.5234	25.9118	25.1901	25.8769	26.2694	27.45	27.218	26.819	26.541	24.9837	25.4559	24.8513	26.0568	26.2489	26.1571	26.323	25.9395	25.784
OG0007831	0	23.5583	23.1737	23.5064	24.1015	23.7783	25.2654	24.243	24.2545	25.3316	23.1747	25.4252	23.4251	26.0818	25.3972	25.2613	24.8121	25.3045	26.1621	22.9858	23.0462	23.6899	24.0334	24.1455	25.0342	24.3645	24.4685	24.7365	NA	NA	23.4592	24.4456	25.1527	24.4463	23.2748	23.6284	25.1803
OG0007840	0	23.9691	23.8751	23.2379	24.787	25.6238	24.5285	24.5919	24.3706	23.9034	24.5509	23.6127	24.6141	24.3588	24.9456	23.5726	24.7493	24.2318	24.4108	23.7033	22.8545	23.5898	24.5538	24.3036	23.7496	25.0926	24.9255	24.2856	23.8601	23.2794	23.4217	24.1894	23.5239	23.5829	23.0872	23.5265	23.8175
OG0007842	0	22.2898	24.0124	23.2279	23.532	21.7786	22.9024	23.3484	22.6271	22.1203	24.1273	24.3266	24.4716	21.234	24.3895	23.3453	22.8096	22.2789	20.905	22.2981	22.3427	22.7342	22.2376	22.2401	22.0902	22.9279	20.8047	22.4446	23.3237	22.6586	23.6243	20.7132	21.9086	22.1358	22.031	22.9416	22.7657
OG0007853	0	NA	NA	NA	22.476	22.442	23.913	23.1426	23.5751	24.1847	21.208	20.9845	NA	22.2593	21.2527	NA	21.3172	NA	21.1109	23.1291	20.7791	NA	22.446	23.2751	20.9455	20.7723	NA	21.258	NA	NA	21.7643	24.0466	21.0848	20.9984	22.3158	NA	22.1802
OG0007856	0	NA	NA	NA	24.8779	26.7704	26.8375	25.6789	26.1292	26.3957	NA	24.4704	NA	26.5745	NA	24.2836	NA	26.9207	27.3994	NA	NA	NA	NA	NA	NA	NA	NA	NA	NA	NA	NA	NA	NA	NA	NA	NA	NA
OG0007890	0	NA	NA	NA	NA	NA	NA	NA	NA	NA	27.0108	27.2477	26.9722	NA	NA	NA	NA	NA	NA	NA	NA	NA	NA	NA	NA	NA	NA	NA	NA	NA	NA	NA	NA	NA	NA	NA	NA
OG0007895	0	24.5921	22.7249	22.9906	25.0613	25.0525	24.9976	25.1213	25.3953	23.7804	23.1461	24.3865	24.3376	24.3858	23.5333	24.1816	24.3864	24.9374	25.8206	22.1476	24.0744	23.3844	24.3481	24.7677	24.1855	23.5155	23.926	21.9853	23.6041	23.3758	24.3568	25.3158	23.3231	24.1571	24.6368	23.2968	24.23
OG0007906	0	25.1162	NA	NA	23.9316	NA	25.4852	25.751	23.3267	23.418	23.7574	23.9538	24.0364	25.2738	24.1416	26.2047	24.8388	26.2308	25.8501	NA	NA	NA	NA	NA	NA	23.4677	NA	23.4862	NA	NA	24.2293	NA	NA	NA	NA	24.1267	25.1314
OG0007907	0	27.6615	27.0423	NA	NA	NA	NA	NA	NA	NA	NA	NA	NA	NA	NA	NA	NA	NA	NA	NA	27.448	27.4469	NA	NA	NA	NA	NA	NA	27.1446	NA	NA	NA	NA	NA	NA	NA	NA
OG0007912	0	21.5958	22.379	20.7301	21.8222	22.3842	23.413	23.2339	24.5341	23.3311	23.3881	25.5207	23.7328	25.8789	24.3797	24.5365	23.8449	25.6646	25.9592	21.2099	21.1041	NA	NA	21.1151	21.2705	NA	21.158	NA	20.5256	22.8475	NA	21.9293	23.8691	23.2547	NA	24.0531	22.1223
OG0007923	0	25.3703	23.7894	24.0239	22.6938	23.5428	22.876	23.3721	23.2173	24.0639	24.5057	24.5774	23.3881	23.1694	24.0142	23.9606	23.8062	24.0823	24.1697	24.0043	NA	23.5631	22.8498	23.1033	24.0597	23.4862	23.3406	23.6551	23.1964	23.9216	24.2705	24.2125	24.7817	23.8467	24.202	22.7349	23.5304
OG0007925	0	28.0921	24.5984	25.6312	24.4534	23.6772	25.695	23.8797	24.1952	24.4376	27.1303	27.8731	28.1816	26.0681	24.4454	24.7213	25.7298	24.3071	24.7832	NA	23.9065	24.7764	NA	NA	23.0494	23.556	23.0432	23.8544	27.5319	26.8673	25.6546	26.4462	NA	24.5655	NA	25.0388	24.2031
OG0007941	0	25.0327	24.8504	24.4002	25.3832	25.6353	25.0745	25.6496	25.3144	24.9022	24.997	26.134	25.3465	26.3796	26.0406	25.7979	26.1598	25.794	25.6861	24.6328	24.3509	24.0983	25.7785	25.7212	25.6857	25.0694	25.7937	24.961	24.5396	24.8166	24.832	24.8997	25.2997	25.3109	25.2278	25.2997	24.9144
OG0007949	0	25.5432	NA	NA	25.3442	25.5021	25.2635	25.8909	NA	25.4296	NA	25.6743	NA	NA	NA	NA	25.1123	NA	NA	NA	25.3797	25.5188	25.2365	25.5183	25.6458	24.2704	24.1994	26.0146	25.5506	25.658	25.3991	25.9866	24.7922	25.1384	25.1107	24.3707	25.0445
OG0007954	0	NA	NA	23.8618	24.5761	NA	24.0976	24.0474	NA	NA	22.3739	NA	25.9243	25.8665	24.3432	25.8518	25.8455	NA	NA	NA	NA	NA	23.5737	NA	NA	23.9617	NA	24.4107	23.9801	23.7659	23.5449	NA	24.7406	24.1997	NA	NA	NA
OG0007960	0	NA	NA	24.2203	25.8024	24.1067	24.8011	24.2198	24.3969	NA	24.3354	25.0286	23.3687	24.9497	26.1297	25.0212	26.2576	23.9976	24.0875	NA	NA	22.4103	23.8518	23.0163	24.0531	23.1919	22.9118	NA	23.9528	22.7448	23.0476	23.1113	24.9387	NA	23.3581	24.3025	25.1769
OG0007962	0	26.7226	26.6841	26.3087	27.5402	28.0226	28.3375	27.643	27.7159	27.7079	26.6752	26.6775	26.7945	27.7805	27.2339	27.0718	27.1743	27.6641	27.822	27.5298	27.1778	27.0513	27.5627	28.4113	28.2006	28.0285	27.9373	27.9779	27.1164	27.13	27.0015	28.0901	27.767	27.4771	27.6307	27.4838	27.5109
OG0007966	0	24.752	25.3194	24.657	26.3016	24.7255	24.1528	25.2972	24.0872	25.5872	24.689	25.2158	24.7104	25.0887	25.2895	24.9423	25.7055	25.1495	24.6827	24.6906	24.6216	24.7638	25.2956	25.2577	25.023	25.2485	25.2839	24.547	25.1975	NA	24.8827	26.1918	25.3887	25.1798	26.1295	25.7948	26.1242
OG0008010	0	24.3329	NA	NA	25.2725	24.9445	25.1235	25.6442	24.6877	24.5359	NA	23.7991	24.4997	25.4735	26.1634	NA	24.8329	NA	NA	23.1674	24.0746	23.8091	24.7718	23.6948	23.8832	24.4263	22.9481	NA	NA	NA	24.6256	NA	23.6696	24.5406	24.4481	23.9801	NA
OG0008024	0	21.9569	20.9046	21.6049	23.543	22.1302	24.153	23.2843	22.8043	22.9218	22.3064	22.2684	22.7465	23.1807	23.1978	23.3207	23.1499	21.8954	23.2045	21.8745	NA	21.0621	23.228	22.7359	22.679	23.4383	22.4679	22.1255	21.7817	20.2139	21.5512	21.664	22.7898	22.1062	21.9764	22.7554	22.7335
OG0008031	0	NA	NA	NA	NA	23.9737	24.3031	NA	NA	23.8595	NA	NA	NA	NA	NA	NA	NA	NA	24.4953	NA	NA	24.7769	24.1512	NA	24.9506	24.1469	24.1067	25.1469	23.9488	24.2753	24.4032	23.8556	24.3376	24.4968	24.6014	NA	25.5784
OG0008039	0	NA	25.0403	NA	26.1018	24.3402	24.0072	24.4547	25.5703	24.7807	26.0196	25.9187	26.2472	26.4662	26.5369	27.1888	25.4124	26.4849	26.6741	NA	NA	NA	NA	NA	NA	NA	NA	NA	NA	24.5886	NA	NA	25.3631	25.7194	NA	NA	NA
OG0008040	0	NA	NA	NA	24.3279	NA	25.459	25.3858	NA	NA	NA	NA	25.06	24.3577	NA	NA	NA	NA	NA	24.85	NA	23.6361	NA	NA	25.0778	24.9082	25.1844	25.6715	NA	NA	25.2136	NA	25.7324	NA	NA	25.5094	25.0271
OG0008041	0	25.8568	25.9436	26.0526	26.9428	26.6377	27.3647	26.8912	26.5243	26.7192	25.9152	26.0636	26.1681	26.4538	26.5565	26.6554	26.6016	26.4062	26.6743	26.7146	26.2778	26.0524	27.0681	27.3027	27.212	27.148	27.1701	27.3939	26.0891	25.7855	26.3008	26.6097	26.8386	26.8283	26.5893	26.6552	26.2636
OG0008061	0	25.4419	24.8963	24.2846	25.3594	24.9363	24.7634	25.1935	23.9963	24.917	23.5821	24.6579	23.3217	24.5861	24.3366	24.2492	23.4981	23.6106	23.9786	25.05	23.3693	24.3593	24.9807	23.357	25.3848	26.175	24.8325	24.3438	23.5702	24.554	24.2802	24.2238	25.1874	24.7749	24.3784	24.0263	23.8034
OG0008076	0	NA	23.6571	23.881	24.3372	23.7127	24.2659	24.1304	24.3717	23.8297	24.2925	24.3487	24.1079	24.3305	24.287	24.4988	24.3853	24.3657	23.8293	24.5686	24.3738	24.2297	24.7706	24.9788	25.2834	24.7321	24.6683	24.7553	23.0446	23.652	23.7709	23.5883	24.1131	23.8458	23.7437	23.3327	23.9119
OG0008079	0	NA	NA	22.6627	21.8682	NA	23.3274	23.0425	NA	23.3218	NA	NA	24.0026	24.2294	23.7654	24.5082	24.0357	NA	NA	NA	NA	NA	NA	23.4234	24.0246	23.8703	23.9109	24.0856	22.7223	NA	21.8979	NA	23.7164	NA	NA	24.2099	24.3657
OG0008082	0	NA	NA	NA	24.3012	24.125	25.7203	24.0871	24.1432	24.8401	NA	24.1511	NA	23.8348	23.822	25.6729	24.4314	23.8246	24.305	NA	NA	24.3524	26.4194	25.5728	24.8091	NA	25.351	26.1751	24.0875	NA	NA	25.3756	25.8663	NA	24.2642	24.0489	24.1778
OG0008085	0	21.9442	21.8807	22.6541	23.508	23.7668	23.5735	NA	21.5683	22.4007	23.5121	22.9127	24.0136	24.8006	24.0194	24.687	23.5567	23.0103	23.0181	NA	NA	21.7671	22.2304	22.9742	23.9415	22.8968	NA	NA	NA	22.0415	NA	22.8172	23.6046	23.3015	22.181	22.2967	22.2669
OG0008087	0	25.2698	26.0165	26.7699	25.5454	24.9837	NA	25.6659	24.6029	24.8214	26.0403	25.9277	26.0863	25.316	25.6406	24.6301	24.3846	25.8399	25.0228	NA	26.2451	25.6377	NA	NA	NA	NA	NA	NA	24.7147	25.9211	25.2445	24.3866	25.2733	25.0715	NA	NA	24.5307
OG0008093	0	26.9302	NA	26.1862	NA	NA	NA	NA	NA	25.9318	NA	26.3376	NA	26.8538	27.2478	26.7763	27.1315	27.1067	NA	26.5597	26.2185	NA	NA	26.6035	26.2471	26.9994	NA	NA	NA	NA	NA	NA	25.7678	26.0886	NA	NA	NA
OG0008094	0	26.2155	25.2708	NA	25.5164	25.3612	NA	24.5073	24.8908	25.0355	25.7341	26.7236	25.289	26.2933	25.8868	25.6019	26.1826	26.1621	25.9265	25.5623	24.9303	24.3316	NA	24.6427	NA	NA	24.1613	24.584	25.7539	26.3787	25.1127	25.2943	24.257	26.0282	24.8051	25.0273	24.5051
OG0008105	0	24.5086	NA	NA	25.2591	25.0011	24.859	24.7937	25.4	24.1999	24.0072	24.6839	23.7114	NA	NA	NA	23.6618	24.1378	NA	24.8897	23.8894	23.7421	24.4384	24.2977	23.3782	24.8476	NA	23.7557	NA	NA	23.8464	NA	23.7626	23.5042	NA	NA	NA
OG0008110	0	23.298	22.57	NA	NA	24.5535	NA	NA	24.3984	24.6248	NA	24.3013	NA	NA	NA	23.7822	NA	NA	NA	NA	NA	NA	NA	NA	NA	NA	24.2949	NA	NA	NA	NA	23.7897	24.3278	NA	NA	NA	NA
OG0008113	0	25.3495	23.5553	25.6855	23.2781	NA	NA	22.2898	NA	NA	25.2618	26.3834	23.7788	22.5892	23.6472	22.8969	24.334	NA	NA	23.4158	NA	24.2008	NA	NA	NA	NA	NA	NA	25.673	25.2923	24.8234	NA	22.1554	NA	NA	NA	NA
OG0008114	0	26.1432	24.9128	NA	NA	NA	NA	NA	NA	24.5484	NA	24.8436	25.4984	NA	NA	NA	NA	NA	NA	NA	NA	NA	NA	NA	NA	NA	NA	NA	25.1847	NA	NA	NA	NA	NA	NA	NA	NA
OG0008119	0	24.6564	22.9905	22.1106	23.7969	24.9957	24.0241	24.1952	24.3309	25.0831	23.5441	23.5237	23.2583	23.42	23.324	22.9377	22.3201	24.1067	24.6488	23.6463	23.4784	24.0429	22.4499	24.7417	24.9833	22.447	23.3856	24.1525	23.3491	22.7785	24.4237	24.678	23.8844	25.0083	23.6468	24.0936	24.1878
OG0008125	0	NA	NA	NA	NA	NA	NA	NA	NA	NA	NA	NA	NA	24.9118	24.4089	24.0671	24.3528	25.8487	25.048	24.5463	NA	24.1209	24.3283	NA	23.9467	25.1795	24.5193	NA	NA	NA	NA	NA	24.6873	NA	NA	NA	NA
OG0008129	0	25.4611	25.2063	NA	25.282	26.8844	27.169	27.2507	25.7015	27.2287	27.0185	27.1338	27.1313	28.0681	25.6922	26.963	27.0059	27.1213	28.0422	25.8948	NA	25.2758	26.7066	28.8171	26.528	25.808	25.6589	26.3158	NA	NA	NA	28.5798	26.647	27.4075	26.7169	26.4656	27.3849
OG0008135	0	26.1651	25.9953	25.0792	22.9242	23.1594	22.8231	22.8159	23.3144	22.9538	22.5807	25.2651	25.1444	NA	NA	22.495	22.7796	NA	23.6212	24.5146	22.7755	24.6485	22.3809	23.3574	NA	23.7985	23.1144	NA	23.2689	24.7094	25.4921	23.6816	23.2006	NA	23.6986	NA	23.1056
OG0008143	0	23.9965	22.5354	NA	24.8964	25.4268	24.9859	22.266	25.0287	22.1219	22.6285	23.0779	23.069	24.1195	23.3467	20.9278	24.0492	23.2121	22.0082	23.4596	NA	24.1826	23.7808	26.1645	23.571	22.157	24.2063	23.588	23.7573	NA	21.4683	24.2532	24.6905	23.1774	24.187	23.2833	22.1357
OG0008158	0	21.0962	22.1447	NA	21.0534	21.481	NA	23.2485	19.8292	21.6156	20.3301	20.9882	21.6309	24.7575	21.2433	20.6742	22.0247	22.6657	21.861	20.09	NA	19.9423	20.136	NA	NA	NA	20.4494	NA	NA	22.1264	19.7869	22.5145	22.9828	22.5696	22.2718	22.8869	21.9021
OG0008159	0	24.7471	NA	NA	24.6825	24.7804	24.1929	NA	24.6218	23.871	23.7951	24.7544	NA	24.2575	24.0388	23.8159	24.0495	23.8163	23.7925	NA	NA	NA	NA	24.0127	24.5191	NA	NA	NA	24.8798	23.8946	24.111	NA	24.2147	24.6807	23.9791	NA	24.2242
OG0008168	0	22.091	22.7105	21.7099	23.2102	23.3817	23.3255	23.0936	21.8146	24.0613	23.4575	23.2773	23.582	23.4189	23.5926	23.5515	22.0035	23.4659	23.837	23.3474	21.036	22.7014	22.6171	23.153	22.7695	22.2407	23.0838	23.7894	22.8171	22.0657	22.318	23.0789	24.1924	23.2438	23.3541	23.3818	23.2896
OG0008172	0	22.6823	22.3053	NA	NA	23.4035	23.2567	NA	NA	NA	23.0553	22.937	26.1552	23.3526	22.7144	NA	22.9308	NA	NA	25.6583	22.9682	23.5314	23.9917	23.7357	22.6821	26.6406	22.3468	23.0677	23.3287	23.2529	22.9624	23.4891	23.1121	NA	NA	27.2801	23.206
OG0008202	0	26.0111	25.1438	25.0239	26.5044	26.4387	26.4954	26.7914	26.6904	26.7784	26.068	25.971	24.9015	26.5051	26.4396	26.5151	26.0573	26.3341	26.1524	25.32	25.6013	25.2335	26.6913	26.0861	25.9451	25.5112	26.6656	25.9703	25.5126	26.0709	25.517	26.3031	26.2835	25.7826	26.1227	25.6151	25.9855
OG0008224	0	NA	NA	NA	24.247	23.527	24.8849	23.1033	24.7175	NA	22.6563	NA	22.6213	23.4534	23.9935	NA	23.086	23.1927	24.1538	NA	24.0115	NA	23.0915	24.8646	22.3311	23.402	25.5383	22.7217	22.8337	NA	23.7391	23.0131	NA	NA	23.1282	24.1295	NA
OG0008262	0	23.1907	22.8505	24.7458	24.5337	24.1081	24.58	23.773	23.0466	24.61	NA	23.8731	23.6448	24.914	24.9945	24.8857	24.9942	23.2211	NA	24.6404	NA	NA	25.1381	23.3266	23.7301	NA	NA	23.7444	24.6742	24.2088	24.4851	23.1749	23.7356	23.3408	NA	25.1137	NA
OG0008277	0	NA	NA	NA	NA	NA	NA	21.3262	NA	NA	20.1497	21.5977	22.6376	23.3556	20.8678	22.722	21.9284	NA	NA	NA	NA	NA	NA	NA	NA	NA	NA	NA	NA	NA	NA	NA	NA	NA	NA	NA	NA
OG0008287	0	NA	NA	NA	NA	NA	NA	NA	NA	NA	NA	23.9679	NA	NA	NA	NA	NA	NA	NA	25.1997	NA	NA	NA	24.7341	NA	24.5401	23.8919	NA	NA	NA	NA	NA	NA	NA	NA	NA	NA
OG0008298	0	NA	NA	25.039	24.4497	25.2252	24.9304	NA	NA	24.9442	24.6226	NA	NA	25.1091	NA	25.1326	24.9085	NA	NA	24.6396	NA	NA	NA	24.989	NA	24.7626	NA	25.3418	23.6022	24.2846	NA	NA	25.4318	25.1754	25.2722	25.9141	NA
OG0008301	0	25.2555	24.6113	24.5954	26.117	25.113	25.2873	26.1202	24.4941	24.8627	24.7732	27.1735	26.2111	25.9386	25.9228	24.911	26.9533	24.9728	23.7923	24.5192	24.002	24.0423	23.6305	25.7284	24.52	24.8673	24.9427	24.5292	25.0136	24.7016	24.9953	25.1385	26.3066	23.7905	25.3565	24.7755	24.7984
OG0008308	0	NA	NA	NA	NA	NA	NA	NA	NA	NA	NA	NA	NA	NA	NA	NA	NA	NA	NA	NA	NA	NA	25.8718	27.0521	25.6048	26.6053	24.9945	26.2412	NA	NA	24.9174	26.6874	25.9516	26.5984	26.2555	26.3834	25.9497
OG0008313	0	24.7788	23.8811	24.2561	23.1358	NA	25.0662	NA	NA	24.5649	24.3639	24.0204	24.9678	NA	23.5076	24.1856	NA	23.4254	NA	25.537	NA	25.669	23.6209	24.66	24.631	25.4451	25.1493	24.6082	24.7613	NA	24.3975	23.3743	24.9435	NA	NA	NA	NA
OG0008323	0	22.4246	23.8747	22.2015	24.8205	25.0052	24.7435	25.0333	24.3726	25.1766	23.7276	24.032	24.9695	25.3312	24.8928	25.4136	25.2307	26.4747	24.3512	24.8604	23.8923	24.4088	25.2431	25.402	24.8642	25.0107	24.2956	24.5544	24.7651	24.7814	24.2175	24.6786	24.8027	25.0623	25.2058	24.3736	25.4398
OG0008361	0	22.4773	23.3754	22.5718	24.5053	24.042	24.3282	24.1479	23.0682	24.3078	23.7324	23.8517	23.9163	24.7431	24.7519	24.5506	24.6488	23.7851	23.6896	23.7674	23.0486	23.2466	24.1661	24.0582	24.0239	24.1739	24.3865	24.4328	23.4554	21.949	23.3221	23.3717	24.125	24.0272	23.8544	24.2168	23.7112
OG0008366	0	NA	NA	NA	NA	NA	NA	NA	NA	NA	NA	NA	25.4228	25.7144	24.9236	25.9338	25.7981	NA	25.2695	NA	NA	NA	NA	NA	NA	NA	NA	NA	NA	NA	NA	NA	NA	NA	NA	NA	NA
OG0008371	0	23.888	NA	NA	24.4127	NA	NA	24.4173	NA	24.3035	NA	NA	NA	25.8697	NA	26.3695	23.6761	24.4857	25.0921	26.4107	NA	25.7295	25.3079	26.4486	26.5447	25.1471	26.7697	26.6884	23.9261	24.6221	NA	NA	25.9146	26.4191	26.1652	26.5643	24.3698
OG0008372	0	25.3716	24.8592	24.1211	25.1223	24.9431	24.9506	24.7768	24.4019	24.47	25.3848	25.0971	25.2644	24.9891	24.6401	25.0541	24.4103	24.501	24.9662	24.9102	24.0842	24.2738	24.8811	25.344	25.0146	24.363	24.6326	25.0272	25.1224	24.7147	25.0271	25.3466	24.3289	24.3459	25.3281	25.3108	24.5785
OG0008376	0	22.5462	22.6347	NA	23.813	23.7251	23.303	23.4247	23.6638	23.8389	22.2665	23.2953	22.9795	23.6491	22.9307	22.7271	23.6524	23.404	24.0222	24.7001	22.963	23.4728	23.4887	23.9869	24.4348	22.6326	23.9508	24.0863	NA	22.5715	22.1143	22.4612	NA	22.596	22.5672	22.728	22.1094
OG0008386	0	25.0271	25.5781	23.4342	25.0738	25.3594	26.3496	26.3746	25.3819	27.0087	NA	24.3105	23.758	24.8667	NA	NA	24.8148	24.6464	24.7291	23.8365	25.2605	25.3833	24.7473	24.9909	26.9068	NA	25.2679	26.088	24.3155	24.0558	23.7539	25.0985	NA	25.0409	25.7456	24.1324	24.1245
OG0008388	0	24.4497	NA	NA	25.6482	NA	24.6041	25.334	24.1706	25.8437	26.2521	26.4578	26.6157	25.8645	25.4502	26.6772	24.8236	24.5379	25.6182	NA	NA	25.0818	24.2497	24.3753	NA	NA	NA	24.3492	25.0883	24.2531	25.9345	25.8742	25.0774	25.2728	25.2479	NA	26.217
OG0008399	0	25.566	24.1827	23.6838	25.7228	25.6781	26.2585	26.0707	25.8229	25.1098	23.7239	24.9313	24.3053	25.428	25.5392	24.452	23.9285	23.9928	24.8421	26.4037	23.5631	25.1425	25.9928	26.2388	25.4425	25.6036	25.6911	26.3304	25.0764	23.698	25.0775	25.0596	26.5372	24.7902	25.3817	25.2926	24.4619
OG0008402	0	22.2889	22.6134	21.637	21.7533	23.3841	21.8669	22.6661	22.6738	23.526	23.711	22.7228	22.7813	23.0769	22.8344	22.5319	22.9654	23.1021	23.0491	22.0496	21.9404	22.5462	24.3107	23.239	24.2652	23.5872	23.583	23.6097	23.2259	23.4522	24.0931	24.636	24.1026	23.5002	23.3297	25.4721	23.8452
OG0008406	0	NA	NA	NA	NA	NA	24.0976	NA	NA	NA	NA	NA	NA	NA	NA	NA	NA	NA	NA	26.4467	24.7362	NA	26.1206	24.897	26.4446	25.8108	26.3896	26.0256	NA	NA	NA	23.9077	NA	NA	24.4357	NA	NA
OG0008424	0	NA	NA	NA	NA	NA	25.4474	NA	NA	22.9605	22.299	24.2954	24.1621	NA	24.0577	24.1316	24.1606	NA	NA	23.2373	NA	NA	NA	23.8964	23.5725	NA	23.4134	23.6379	20.9032	22.3215	22.0057	NA	23.5469	22.1924	NA	22.763	NA
OG0008436	0	26.1926	24.1019	25.1659	25.8715	23.4204	26.5578	26.4339	25.6949	25.9914	24.1964	23.5314	23.1649	23.6159	23.6234	NA	24.2161	NA	NA	26.2176	24.7416	26.4662	25.5772	26.0279	26.5687	26.8467	26.3736	26.888	25.0414	25.6326	26.1736	25.3248	25.7364	26.6664	25.8888	25.5052	26.3872
OG0008463	0	NA	NA	22.7985	22.6513	21.3544	23.3588	22.6185	NA	23.1417	22.4101	23.5844	22.9381	23.1927	22.9548	22.9107	22.7395	NA	NA	23.1368	22.9857	22.2766	21.2232	23.4548	21.9134	21.9815	22.2457	22.789	22.5403	22.6691	22.9454	22.9828	22.8401	22.6988	22.1215	21.7722	22.4195
OG0008472	0	21.2378	20.6393	21.3063	NA	22.4547	22.3877	NA	21.2934	21.7656	NA	20.9759	21.0676	22.2412	22.1076	22.8927	20.8049	22.9677	22.0687	20.8487	NA	NA	22.0291	22.7602	23.1013	21.5073	22.6524	22.4465	NA	NA	NA	NA	23.3923	21.8623	NA	NA	20.8524
OG0008481	0	24.4347	21.7895	24.638	25.5518	24.8149	25.8407	24.3459	24.3475	25.3689	25.2295	24.883	25.0185	26.0945	24.9018	25.0183	24.533	24.7635	24.1411	24.533	23.0848	24.0616	24.2819	23.5463	25.1199	24.0381	24.1375	25.2362	24.8136	24.5323	24.9876	23.2113	25.7104	25.3648	24.6767	25.3343	24.8596
OG0008488	0	24.2745	24.3458	22.9691	26.3281	25.9262	25.1282	25.3768	25.0435	25.6451	24.5924	24.1476	24.6154	25.3381	24.2905	25.6284	24.0002	25.2414	23.6145	23.7575	23.9202	23.4369	25.9223	25.787	26.0972	25.2205	25.0603	25.4611	23.7904	24.4689	24.4774	25.0334	25.967	24.7063	25.4227	24.0975	25.615
OG0008497	0	25.4199	NA	NA	NA	25.2736	25.3089	25.7814	24.6828	24.7242	26.0081	NA	25.9408	25.8551	NA	25.3219	26.2572	24.9251	25.1521	26.2119	27.0459	26.315	26.8016	26.1523	26.3166	26.9086	26.002	26.1587	25.5833	NA	25.8995	26.2213	NA	NA	NA	NA	NA
OG0008503	0	NA	NA	NA	NA	NA	NA	NA	NA	NA	NA	NA	25.4512	NA	NA	NA	NA	25.1649	NA	24.2926	25.4128	NA	NA	NA	24.127	NA	NA	NA	24.6568	26.0462	26.5316	25.2636	24.2977	24.7974	NA	NA	NA
OG0008509	0	23.3897	23.4864	23.1216	23.5382	23.3839	24.7487	24.1359	23.2284	24.172	23.5823	24.2833	24.3581	24.5176	23.1286	23.8373	23.7842	24.075	24.3146	23.9736	22.6899	22.3918	25.2065	23.5642	24.5038	24.9098	24.7958	24.2376	23.6432	22.8337	23.7998	23.1807	24.2631	23.844	23.5369	24.7778	23.9196
OG0008510	0	23.6246	23.6463	NA	NA	24.5904	NA	24.3596	24.0682	24.3622	NA	NA	24.6549	24.7105	23.5166	24.0222	23.8094	23.9807	24.6305	24.2626	25.4913	23.7274	24.162	25.1923	25.5183	25.4105	23.7944	24.9411	24.1383	24.5321	NA	24.4818	25.0486	24.3117	24.7435	25.7292	25.0076
OG0008522	0	23.3347	23.2337	22.9842	23.7752	25.2612	25.0002	25.0875	24.4719	23.9835	24.5369	24.5859	24.9531	25.5546	25.5708	24.7656	25.6257	25.4204	24.8291	23.8686	23.3553	24.2276	24.693	24.1701	24.431	24.0783	24.714	24.4903	24.3171	23.9304	24.5173	24.6036	24.1675	24.7155	24.1102	24.3914	24.2531
OG0008534	0	28.6114	28.6925	29.4171	24.5113	24.7504	24.6715	24.8169	24.9536	25.3603	30.3154	30.477	30.3177	27.2623	27.5619	27.5352	28.0362	27.7029	27.4873	NA	NA	NA	NA	NA	NA	NA	NA	NA	24.6382	23.2709	23.2913	24.3851	24.4317	24.4096	24.3114	24.2968	24.4221
OG0008535	0	25.8443	26.015	25.9016	NA	NA	NA	NA	22.181	21.8492	NA	22.8442	NA	NA	NA	NA	NA	NA	NA	27.336	28.3548	28.6649	NA	NA	22.2079	23.7058	22.217	22.9459	24.2072	23.6148	24.7614	25.0905	24.8614	24.4881	24.2617	24.5622	24.5919
OG0008538	0	NA	NA	NA	26.2421	24.8023	23.7134	NA	NA	NA	24.2059	24.3604	25.1336	25.3352	24.5049	24.4969	25.3754	25.264	25.928	NA	NA	NA	24.5381	NA	24.1964	NA	NA	NA	24.0122	24.6226	NA	24.295	24.5494	26.0791	25.1993	NA	NA
OG0008568	0	22.4747	24.0349	23.1057	24.7801	23.5343	24.6246	24.7775	23.3254	24.6329	NA	NA	NA	23.1305	23.3703	22.9	23.188	23.1807	NA	23.2419	22.689	25.1006	24.5049	23.4594	24.6085	24.8149	23.6678	24.6142	25.8678	24.4773	23.3433	25.7773	24.9156	24.4599	23.651	25.1971	23.7792
OG0008577	0	24.0191	23.8446	23.5633	24.4668	24.9487	23.935	24.7576	23.7418	23.3199	23.4782	23.8315	NA	23.7004	23.8828	23.8581	23.7514	23.8468	24.2631	24.6319	23.95	24.867	27.1884	26.8497	26.3689	26.1978	25.6517	25.5887	23.2317	22.6281	23.4406	23.8988	23.497	24.0424	23.7532	24.5873	24.5801
OG0008581	0	24.7862	24.6028	22.6746	24.262	24.1451	23.7028	24.3402	23.9856	23.9238	23.2209	22.7059	23.5073	21.7897	21.3387	NA	23.6832	24.2676	24.8195	25.1262	25.111	24.252	25.3482	27.397	24.8752	25.4432	23.428	25.4306	22.7834	24.1957	21.6309	24.9615	22.8795	23.0447	24.4164	23.9959	25.3805
OG0008588	0	NA	NA	NA	25.508	NA	NA	NA	NA	25.293	NA	NA	NA	NA	NA	NA	NA	NA	NA	NA	NA	NA	25.1357	25.2243	NA	NA	NA	NA	NA	NA	25.39	25.4736	NA	NA	NA	NA	NA
OG0008590	0	NA	NA	23.967	NA	24.6731	NA	NA	NA	NA	22.8077	NA	NA	NA	NA	NA	NA	NA	NA	21.4999	NA	NA	23.5852	25.3299	NA	NA	24.5683	NA	NA	NA	NA	24.2648	NA	NA	NA	NA	NA
OG0008597	0	27.3822	26.5359	25.7201	27.3184	27.6947	27.7526	27.8409	27.8324	28.0824	26.2064	27.5087	27.3367	27.1628	26.7974	26.8428	26.6299	27.6894	27.5687	26.9482	26.124	26.0222	26.5758	27.1926	27.9115	27.5328	27.7884	27.4517	26.2905	27.2444	26.8509	27.3577	28.1621	28.0154	27.7853	27.9344	28.0073
OG0008611	0	23.3978	23.1825	23.9189	25.651	25.8451	26.0324	26.2395	25.6538	26.241	23.6666	23.1853	23.8072	25.2062	25.1751	25.3602	25.1273	24.434	24.7335	25.1859	24.5543	24.5638	26.4006	26.2388	26.6778	26.1324	26.2579	26.4323	22.2561	23.944	23.06	25.5598	24.6389	25.5862	25.2513	24.9697	25.1929
OG0008620	0	22.5574	NA	NA	21.0179	21.8268	23.0974	NA	22.0185	NA	NA	22.6132	21.2383	NA	21.8186	NA	NA	NA	NA	23.1324	21.6406	21.7697	NA	24.4221	24.189	24.5848	24.2809	24.9664	NA	21.4319	21.0893	22.6796	23.1731	23.3912	NA	22.5349	22.6456
OG0008632	0	25.9174	26.3831	25.8108	25.7748	26.2701	26.3603	26.218	26.0696	26.9986	27.0698	25.8986	26.0797	24.606	25.9321	26.2996	26.7269	26.2062	25.6839	26.9807	25.6996	25.5138	27.3365	26.8374	27.0848	27.1733	27.4151	26.9474	27.1181	26.8056	26.597	26.9813	27.1689	27.2797	26.7122	27.6145	25.7888
OG0008633	0	23.3521	23.32	23.6987	24.0241	26.569	25.0543	25.0275	25.3533	24.9601	24.8243	24.5886	23.7513	25.7042	26.142	25.8167	24.9255	25.9581	24.8721	23.7695	24.0418	24.247	24.755	25.5761	23.8672	25.5105	24.9585	25.7289	24.3834	24.4562	23.5004	25.082	25.8712	26.2825	26.8078	25.0661	24.0101
OG0008635	0	25.9146	25.8801	NA	NA	26.167	NA	NA	25.8724	26.0476	NA	NA	NA	NA	NA	NA	29.5194	NA	NA	NA	26.6583	26.982	26.9264	26.7518	26.6109	26.8786	NA	27.1754	NA	26.8635	25.7953	25.6805	NA	26.1181	NA	25.741	26.0606
OG0008647	0	27.047	27.5821	28.4259	28.9323	28.0213	28.8617	29.3348	27.9867	28.2027	27.9342	27.9372	26.5759	28.2111	28.1434	28.453	28.5916	27.8933	28.6424	28.5266	28.1422	28.4112	29.1187	28.5711	28.5391	29.1222	28.7919	29.0953	28.1042	28.2439	28.1234	28.3839	29.06	28.4428	28.2333	28.6951	27.2728
OG0008655	0	NA	23.8356	24.9516	25.504	25.4676	23.1584	25.5599	24.2402	25.7108	23.4496	22.9508	22.1081	22.56	NA	22.7277	NA	NA	NA	NA	NA	NA	NA	NA	NA	NA	NA	NA	24.103	23.9492	26.1182	25.1905	25.3504	24.9307	24.8715	24.3989	25.1605
OG0008658	0	24.0582	23.8323	23.5035	25.1114	24.8215	25.6489	25.2242	24.7986	25.2702	24.0374	23.8204	23.558	24.8758	24.4785	24.3005	24.4435	24.3657	24.3862	25.3771	24.0817	24.5207	25.4746	25.6104	25.6132	25.4209	25.6838	25.5243	23.7277	24.4561	24.002	24.8861	25.1436	24.7802	24.6616	24.9885	24.7598
OG0008685	0	26.8677	23.8755	24.9878	22.4569	21.4886	23.6223	23.4423	23.2458	23.9138	24.9544	26.2057	26.4311	24.6185	23.3953	24.3176	24.5908	25.2665	25.878	26.3985	25.6163	23.7678	21.7835	22.4361	NA	21.3291	NA	NA	25.728	25.9029	24.183	24.6383	22.4706	24.9687	23.3677	22.6006	22.5634
OG0008686	0	26.3482	27.4202	27.0637	24.2604	23.1522	22.9055	24.1938	24.3295	23.8079	27.9717	28.0454	27.9435	22.8792	23.2634	24.025	23.2548	23.4452	24.5117	NA	NA	NA	NA	NA	NA	NA	NA	NA	23.4577	23.4709	24.4786	NA	23.0184	22.9829	NA	22.7652	22.9733
OG0008687	0	27.2812	27.7798	27.4112	22.8132	23.7395	22.773	23.6142	23.3398	23.759	24.373	24.4178	23.9394	NA	19.6552	20.5245	20.6792	20.2078	19.9236	25.0412	26.221	25.7156	22.9562	22.9219	22.573	23.2927	22.6215	22.6153	24.9845	24.7221	24.2405	22.2911	22.6482	22.6526	22.3521	22.6567	23.2666
OG0008696	0	23.9008	22.976	19.3806	22.4159	25.3814	24.5986	23.6751	24.7556	23.659	20.8472	22.9601	21.4055	24.0076	22.6113	22.5799	22.7333	24.3642	23.7178	22.8685	23.6019	21.289	21.6096	24.8621	23.9489	23.4635	22.5342	23.6103	20.8527	23.4189	21.4594	24.2586	23.7781	23.5353	24.2831	24.1252	23.6757
OG0008718	0	25.7982	25.4722	NA	25.818	25.6163	25.5678	25.0324	26.0044	25.9856	NA	NA	NA	NA	NA	NA	NA	NA	NA	NA	25.4744	26.4092	26.6223	27.5832	27.3859	27.954	27.4741	25.6872	26.4652	25.4584	25.605	25.4812	26.3414	25.7804	25.2956	26.1128	26.5678
OG0008720	0	NA	NA	NA	NA	NA	NA	NA	NA	NA	24.2033	25.0764	NA	24.8447	NA	24.7098	24.1592	NA	NA	NA	NA	NA	24.1929	NA	24.4647	NA	NA	24.4798	NA	NA	NA	NA	NA	NA	NA	NA	NA
OG0008728	0	NA	NA	23.1466	23.1553	24.4649	24.4092	22.6273	NA	23.2695	23.0664	24.0612	NA	23.0436	24.314	NA	NA	23.7238	23.4468	NA	NA	NA	NA	NA	NA	NA	NA	NA	NA	NA	NA	23.3932	23.2078	NA	NA	NA	NA
OG0008731	0	26.3575	NA	NA	26.5891	26.0382	26.4236	NA	26.0065	26.1601	NA	25.9984	26.4607	NA	26.1091	26.2017	26.4626	26.1006	26.3457	25.6098	NA	26.109	26.5828	26.3481	26.1595	26.3154	25.9866	NA	NA	NA	26.5317	26.1644	NA	25.7845	25.7118	NA	26.3008
OG0008766	0	22.6878	22.8029	NA	23.4928	24.2065	22.7581	25.4814	NA	25.5746	NA	22.6994	23.1329	NA	23.2746	22.0359	NA	22.2623	23.3484	NA	NA	NA	22.3979	NA	23.5161	22.627	24.5051	23.5963	24.6413	23.535	24.8736	24.689	25.0361	25.403	24.1359	25.9126	24.3285
OG0008777	0	NA	23.5421	NA	24.6358	25.2828	24.0779	24.753	23.872	22.9982	23.1103	23.8346	NA	23.5888	24.0275	24.6092	23.2647	23.4222	23.7107	23.3948	24.4933	23.4157	25.4322	25.4345	24.4231	25.6641	24.3464	24.2784	NA	NA	NA	23.2567	24.0196	23.1051	23.6785	23.6042	23.2142
OG0008782	0	25.9518	25.8785	24.2434	21.5812	NA	21.702	NA	NA	NA	23.0949	25.1493	25.8593	22.5284	21.9071	22.0659	NA	21.8861	21.7645	24.4482	24.421	23.3326	21.9758	22.3585	23.5723	24.004	24.0371	23.1741	NA	22.0744	22.138	NA	NA	NA	NA	NA	NA
OG0008788	0	24.7038	25.2013	NA	NA	NA	NA	24.694	NA	NA	24.8786	NA	NA	NA	NA	NA	NA	NA	NA	NA	25.0005	NA	NA	24.8354	NA	NA	25.0374	NA	NA	24.8448	NA	25.6386	NA	NA	25.8148	NA	24.4151
OG0008789	0	22.2061	22.0978	NA	24.1193	23.7658	23.5099	22.1696	22.076	22.0373	21.9515	22.7823	23.0783	23.8707	23.943	22.9359	23.9277	21.9925	24.3561	23.3046	22.0219	NA	22.0512	21.9283	22.2597	21.9364	21.7215	21.9152	22.1325	22.6758	NA	23.3064	22.7628	23.0658	21.602	21.7937	21.8901
OG0008805	0	24.478	23.4565	NA	23.6214	NA	23.7649	NA	23.4352	23.7886	23.4911	23.5997	23.5698	24.513	25.3882	24.9777	24.7075	25.437	23.631	23.7814	23.7078	NA	NA	23.3819	24.9548	NA	24.5893	24.6224	NA	NA	NA	NA	NA	NA	25.0164	NA	NA
OG0008810	0	25.7808	24.004	NA	NA	24.8257	NA	23.7645	NA	24.097	NA	23.7598	NA	23.9181	23.7658	23.6516	NA	NA	24.1975	24.1608	24.0842	23.9952	NA	23.7202	24.2757	23.4647	23.5976	24.6953	NA	23.7077	23.3618	24.125	23.5105	24.7434	23.3217	24.1194	24.3889
OG0008832	0	NA	NA	NA	22.7901	NA	23.7144	NA	23.7462	NA	24.0696	22.6983	NA	23.6883	24.1059	22.9898	NA	23.5733	NA	NA	NA	NA	NA	NA	23.284	NA	NA	23.9135	NA	22.4894	22.4832	NA	NA	23.0975	23.9822	NA	23.3521
OG0008839	0	23.485	23.2986	23.3099	24.2393	24.3494	24.8443	24.8241	24.4321	24.7096	23.2112	23.0976	23.2655	24.5199	23.605	24.0036	23.6133	24.1279	23.8157	25.1258	24.2039	23.7767	24.3467	25.5017	25.4039	25.2275	25.6549	25.198	23.4278	23.144	23.6916	24.3394	24.5228	24.7566	23.9493	24.8782	24.7839
OG0008846	0	NA	NA	22.6301	NA	NA	NA	NA	NA	NA	23.2829	23.8296	24.1137	NA	22.9158	NA	NA	NA	NA	NA	NA	22.7622	NA	NA	NA	NA	NA	NA	NA	NA	23.2965	NA	NA	NA	NA	NA	NA
OG0008854	0	NA	NA	25.902	NA	NA	NA	23.4679	24.1876	NA	24.5567	23.4597	24.3288	23.603	23.8786	25.8911	NA	NA	25.5772	24.524	23.1372	NA	23.3319	25.8462	24.686	25.5315	23.6738	25.9891	25.0207	NA	NA	NA	NA	NA	23.757	25.8014	NA
OG0008880	0	22.7758	23.1081	23.4891	25.6169	25.2337	23.1073	24.0084	24.1294	24.9648	24.1362	24.3249	23.9281	24.1376	24.1373	25.1677	24.6274	25.4002	25.3136	23.3169	24.3035	23.2139	23.3527	23.1871	24.215	23.2937	23.1822	23.9574	23.4339	23.4846	NA	22.597	22.4572	23.5576	22.9923	23.3231	22.422
OG0008882	0	23.3697	NA	23.2678	23.4423	23.493	23.4803	NA	NA	NA	24.4656	23.9547	24.811	23.7123	24.3779	23.4784	23.7338	NA	NA	NA	23.3314	24.4261	23.4116	23.5211	23.3178	NA	23.4216	NA	24.5912	NA	23.8129	NA	NA	NA	NA	NA	NA
OG0008899	0	22.8563	23.2595	NA	23.2909	23.0941	23.2905	NA	23.1576	23.65	23.5525	23.2496	23.1542	23.4351	23.2273	24.3933	23.2261	25.5374	24.797	24.1753	23.7641	24.3218	25.4884	26.4444	24.3702	24.7999	24.3657	25.6818	26.0347	25.9408	25.1552	26.4908	26.2672	25.527	26.2474	26.6395	25.5131
OG0008902	0	NA	NA	22.3443	22.0662	NA	NA	NA	NA	NA	21.622	NA	21.3836	21.9603	21.6565	21.6863	NA	NA	NA	22.3678	NA	23.4193	23.3859	NA	NA	NA	NA	NA	22.1882	NA	22.1155	NA	NA	NA	NA	NA	22.392
OG0008907	0	24.9844	25.2586	24.0426	24.5124	25.8048	24.6831	25.1347	25.7746	25.2992	23.6076	23.9641	24.1345	24.4205	24.0818	24.2717	24.9155	23.9789	23.8957	23.2621	22.2536	22.9372	24.0462	24.6304	24.3949	23.9513	25.2373	22.8703	24.2476	25.1056	24.8209	25.4709	26.254	26.3073	25.722	25.4884	25.5791
OG0008919	0	NA	NA	NA	NA	NA	NA	NA	NA	NA	29.4989	NA	29.2239	NA	28.9754	NA	28.2804	NA	NA	NA	NA	NA	NA	NA	NA	NA	NA	NA	27.9926	27.9543	NA	NA	28.8062	NA	NA	29.3551	NA
OG0008927	0	25.8066	24.8659	24.4984	26.023	25.6779	25.5915	26.4285	25.9773	25.6927	25.4027	25.955	25.0951	25.1767	25.4537	25.424	25.8209	25.8447	25.8179	25.0438	24.7128	24.9214	25.4663	24.8099	25.681	25.5098	25.6017	25.0376	26.3077	24.9357	25.9941	25.4236	25.6158	25.8794	26.1269	25.7264	26.4375
OG0008947	0	25.4251	24.8529	NA	24.9296	26.1444	25.2296	26.0452	24.8236	25.3179	NA	25.3947	24.8669	25.5008	25.5286	25.6459	25.25	25.3885	25.7201	24.7254	23.8891	NA	24.0836	25.2022	24.6762	NA	24.2334	25.0574	23.9008	23.981	23.8023	25.2145	NA	NA	23.9002	24.1869	23.9218
OG0008948	0	23.7376	23.4609	23.5146	25.9236	24.8785	25.1087	25.0839	24.3758	23.8801	23.0758	23.7223	23.8299	23.2926	25.08	23.0607	23.0341	23.0936	22.8755	23.9344	24.7847	25.8106	24.9489	24.2028	24.6092	25.5952	23.8718	24.2516	24.5131	24.011	24.6211	25.187	24.5618	23.9688	24.5202	23.61	23.7407
OG0008951	0	25.8615	25.4986	24.5928	26.115	26.7937	27.0297	26.5955	26.6209	26.9759	25.1584	25.0035	25.529	26.0843	26.3295	25.3261	25.6029	26.0445	25.8758	26.6726	25.7758	25.7372	27.1041	27.2073	27.429	27.4281	27.2679	27.2569	26.7221	26.3765	26.2496	27.4704	28.0637	27.4768	27.8396	27.7612	27.969
OG0008965	0	22.8438	NA	NA	19.7464	25.0955	22.4778	24.5374	25.9023	23.1301	23.0367	20.0349	20.9688	21.9152	19.3932	22.8858	NA	25.3448	25.7602	24.6373	24.9118	23.387	18.8465	24.9101	23.6688	23.0799	23.5892	23.3239	NA	23.0342	NA	25.3513	NA	NA	24.9731	NA	NA
OG0008968	0	NA	NA	NA	22.7424	22.8339	22.7119	22.5383	23.4199	23.4703	NA	NA	23.0117	24.8545	24.2842	24.0331	24.8898	24.6766	24.5522	NA	NA	NA	NA	NA	NA	NA	NA	NA	NA	NA	NA	23.2002	NA	23.4298	22.3844	22.8127	22.5473
OG0008982	0	28.1314	27.2847	26.8663	26.0158	26.1189	26.2761	26.3036	25.0696	25.308	26.3441	26.984	27.3667	26.1075	25.7156	26.1545	25.4825	25.458	26.1994	26.8622	26.1557	27.0241	24.3341	25.137	24.0547	25.4749	24.9704	24.874	27.8325	27.5677	27.5003	24.7638	25.403	24.9678	25.0502	24.8752	25.1599
OG0008984	0	26.312	26.6716	26.0657	24.2912	26.6068	24.2078	25.4741	26.1969	25.492	25.387	24.2383	24.3644	24.1154	23.5633	23.8304	23.6997	26.6646	26.3791	25.4327	29.0165	24.9866	23.7791	26.3219	25.5497	25.6142	25.49	26.0854	24.3536	26.8426	23.6273	25.5008	25.1268	26.1743	26.0527	25.4917	25.6239
OG0008990	0	23.5364	NA	23.1364	25.1931	24.52	24.4748	23.5688	NA	23.8781	NA	23.9069	23.0594	23.3018	23.3222	24.527	NA	23.3464	NA	23.4821	23.996	25.0968	24.9523	23.7852	23.5512	23.6136	23.8352	23.6835	24.7999	22.968	24.3291	NA	23.1332	24.8688	23.569	24.2716	25.1753
OG0008994	0	24.3418	22.7257	22.7225	25.2333	25.6065	24.326	24.5409	26.0455	26.6052	23.7926	24.7267	24.2426	26.1836	24.9873	23.7379	26.6724	25.4269	24.8923	25.4037	22.5179	24.1068	24.4607	23.8089	23.8251	24.4599	24.16	24.3513	24.891	24.0041	23.8465	24.6779	24.5351	24.3192	24.08	24.6414	24.1121
OG0009056	0	23.3579	23.6532	23.017	24.0499	23.6081	24.4268	24.6841	23.4751	23.7746	22.2902	23.3231	22.4756	22.6686	24.126	22.5654	24.0914	23.9704	22.7389	25.4608	26.2481	25.3084	25.0558	25.8252	25.1941	26.4384	25.1222	25.002	24.2477	22.5301	23.7803	24.3871	NA	NA	23.237	23.5733	22.7408
OG0009066	0	NA	NA	NA	21.3986	NA	NA	NA	22.6113	NA	NA	NA	NA	NA	NA	NA	NA	22.1854	21.5102	NA	NA	21.7133	21.4103	NA	NA	22.6258	NA	NA	NA	NA	NA	NA	NA	NA	NA	NA	NA
OG0009073	0	NA	NA	NA	NA	NA	25.8915	24.5276	NA	25.0622	NA	NA	NA	25.3715	26.2011	NA	25.3077	25.3251	NA	24.5447	NA	NA	NA	24.8208	25.1358	25.6564	24.549	25.4917	24.6381	24.6658	NA	24.8023	NA	NA	25.1158	25.1701	24.5497
OG0009076	0	25.0952	NA	24.2227	24.57	24.596	24.5965	24.0682	24.354	24.7448	24.7908	23.9961	24.1304	25.3702	24.3823	24.8389	24.7577	24.0198	23.853	NA	NA	NA	NA	NA	NA	NA	23.221	NA	23.4705	24.0778	24.4091	23.7584	25.4007	24.8628	24.0957	24.1607	23.8116
OG0009096	0	23.4427	23.0261	NA	24.7296	25.3092	23.6701	24.5186	24.8651	23.6496	23.3452	23.432	NA	NA	NA	24.5204	24.1229	25.4421	25.8796	22.4186	NA	22.476	NA	23.154	22.7671	22.5365	21.9581	NA	NA	23.3349	24.5344	23.6981	23.8395	23.23	24.3191	23.7925	23.5483
OG0009104	0	25.7288	25.7223	27.2015	27.4845	26.998	25.4131	27.2958	26.7223	25.3899	26.4509	26.4949	26.5969	27.5879	25.515	26.3433	28.0962	26.9157	26.9996	26.3213	25.3202	26.173	27.2874	25.6363	25.7646	26.0057	25.7011	27.1323	26.8642	25.9608	27.0913	26.7079	26.9497	27.4085	27.3406	27.4493	27.1171
OG0009110	0.001	NA	NA	NA	26.3167	25.9862	26.6341	26.2534	26.0086	26.423	26.6774	26.9827	NA	26.343	NA	26.4198	26.8078	NA	NA	26.38	NA	NA	NA	NA	26.0116	25.8359	NA	26.1122	26.7627	25.748	NA	26.0053	25.5109	25.5488	NA	26.22	26.0223
OG0009133	0	27.0879	26.8746	26.9082	27.7472	27.9848	27.8853	27.8819	27.634	27.6784	26.0851	26.4963	26.5957	26.6586	26.4156	25.7834	26.3836	26.8475	26.4726	28.4464	27.4241	28.1347	28.3442	28.9155	28.201	28.2864	27.928	27.8206	27.4014	27.1533	27.4737	26.9513	27.0356	27.3088	27.0372	27.3923	27.8187
OG0009137	0	23.5826	NA	NA	24.4033	23.6665	24.4756	23.9861	NA	24.3297	NA	NA	NA	NA	NA	NA	NA	NA	NA	25.0549	24.9785	26.02	26.8748	26.6517	26.9215	27.1322	26.7242	26.1251	23.7334	24.52	24.2068	24.4784	25.2996	25.2025	24.8551	24.5738	24.5704
OG0009146	0	23.1291	22.3152	22.9497	23.6413	23.0049	23.5374	23.8017	23.6311	24.6957	22.9731	22.4138	22.0635	23.5846	23.7944	24.2065	23.29	23.616	22.5335	24.3321	21.2865	23.0145	24.1259	24.9974	24.3703	24.9097	23.4499	24.5004	22.6681	22.7399	21.6118	24.7086	24.4704	24.2975	25.317	24.3724	24.4451
OG0009152	0	NA	25.9265	25.7509	24.9858	NA	25.641	NA	25.4789	25.6975	NA	NA	25.2072	25.9008	24.3506	24.3241	25.7838	24.8192	23.7846	25.9989	NA	26.1438	25.0309	24.9829	NA	25.613	24.6669	25.5918	NA	NA	25.8985	25.9289	25.9251	NA	26.0331	NA	26.1172
OG0009153	0	24.2544	24.1078	NA	NA	26.4658	NA	NA	NA	NA	NA	NA	NA	NA	NA	26.4923	26.6239	26.5248	26.5767	NA	NA	NA	NA	NA	NA	NA	NA	NA	NA	NA	NA	NA	NA	NA	NA	NA	NA
OG0009166	0	25.0607	24.5248	NA	24.4668	24.4681	23.7899	23.7095	24.3637	24.5919	22.5502	22.3746	23.7175	23.2901	23.9331	23.5349	23.8052	24.4025	23.6	24.3554	24.0481	23.3314	23.0073	24.1371	24.6346	24.2002	23.325	22.8899	NA	22.7067	25.0847	24.2112	22.816	23.7441	24.991	24.012	22.8548
OG0009177	0	24.9954	24.8714	22.5669	24.6338	24.826	24.561	23.9528	24.3062	24.3278	23.3542	23.6502	21.9692	23.3736	24.2503	23.1366	23.3007	24.8767	24.5458	24.7406	23.8342	24.3608	24.1891	25.1441	23.942	24.5695	24.8358	25.4104	23.1338	23.8474	24.0555	24.942	24.9066	24.6663	24.2931	24.0415	24.2218
OG0009179	0	NA	NA	NA	23.6376	23.8077	23.6883	NA	23.4897	NA	24.0317	25.3027	25.686	24.8932	24.5538	24.6326	NA	24.5936	24.157	NA	23.6357	23.5657	23.7611	23.6792	24.16	23.2729	NA	NA	23.9705	NA	24.0494	23.5455	24.4947	23.6861	23.6455	25.0691	24.6918
OG0009185	0	24.2075	23.0024	23.9253	24.6123	24.6614	24.8036	24.9352	23.9607	24.5172	24.3507	23.9913	23.3683	23.8284	24.3769	24.7773	25.3424	25.3596	25.9409	22.5144	22.5802	23.2368	24.2822	25.3826	25.122	24.9036	25.0413	25.2409	24.3455	23.7852	23.5994	25.0416	24.8636	24.6375	24.7442	23.8634	24.7866
OG0009191	0	22.8105	23.5346	23.0758	24.0922	23.8088	24.5076	24.1845	24.2577	24.5688	23.5305	22.6058	23.4469	23.9801	23.6891	24.2402	22.6443	23.7944	23.9755	24.7814	24.7438	24.4179	24.7013	24.6039	24.9673	24.4312	24.811	25.762	24.158	24.5763	24.2982	24.9046	25.0336	25.1281	24.4358	24.9143	24.2801
OG0009199	0	24.0969	22.5665	23.8515	25.0635	22.7349	25.0984	25.1798	23.3502	22.5316	23.5766	22.4739	23.8487	24.4052	23.8834	23.8464	23.7145	23.0082	23.7274	24.5067	23.2667	24.4686	25.7738	22.3479	25.4826	25.9064	25.3284	25.0991	NA	22.4915	22.7136	22.5937	22.7723	23.4799	23.1783	23.3569	NA
OG0009223	0	NA	NA	NA	NA	NA	NA	NA	NA	NA	NA	NA	NA	24.4448	25.2138	NA	25.1229	NA	NA	NA	24.5834	NA	NA	NA	NA	NA	NA	25.0228	25.0844	NA	26.0042	NA	NA	NA	NA	NA	NA
OG0009224	0	25.2948	25.1266	NA	NA	25.1605	NA	25.0501	24.5912	NA	NA	NA	25.4465	25.5768	NA	23.0755	25.7567	25.1023	26.0781	23.1025	NA	NA	NA	24.2534	24.4989	NA	24.6558	NA	24.9857	25.3274	25.362	24.892	NA	25.0029	24.2593	25.1077	25.0218
OG0009228	0	22.4768	21.8247	20.2093	22.3641	23.0832	23.2101	23.5401	23.1639	22.7999	20.6656	20.2721	21.7736	22.072	21.361	21.6286	21.7294	23.6662	22.9856	22.272	21.9245	19.8934	21.2341	23.3289	21.8331	21.8652	22.8512	22.7464	19.7612	19.2087	20.7205	23.1455	22.1061	22.7048	23.0751	22.659	21.485
OG0009237	0	NA	NA	NA	NA	25.1739	NA	NA	NA	24.3357	NA	NA	NA	NA	25.9872	NA	NA	25.2338	25.8834	NA	NA	NA	25.8639	25.2621	25.8266	24.7927	25.5378	25.7625	NA	NA	NA	NA	NA	NA	NA	NA	NA
OG0009239	0	25.8391	26.3961	25.442	26.4503	27.3965	27.4107	27.1011	26.8547	26.9787	26.4409	26.8337	26.1042	26.9322	26.5564	25.7542	26.504	26.9233	26.6038	26.9894	26.1052	26.0834	26.1581	26.9087	26.7451	27.0719	27.0266	26.7482	26.5321	25.5265	25.9466	26.0857	26.4303	27.008	25.8365	26.4212	26.7063
OG0009240	0	NA	NA	NA	NA	NA	23.1373	NA	23.8772	22.8732	NA	NA	NA	NA	NA	NA	NA	NA	NA	23.1114	22.4882	NA	NA	24.7275	24.6169	23.3473	23.9432	24.3909	NA	NA	NA	23.8447	NA	NA	23.2403	NA	NA
OG0009241	0	26.2956	25.3607	NA	NA	NA	NA	NA	NA	NA	NA	NA	NA	NA	NA	NA	NA	NA	NA	25.8731	NA	25.6283	NA	NA	NA	NA	NA	NA	NA	NA	NA	NA	NA	NA	NA	NA	NA
OG0009262	0	24.2395	24.3384	23.9209	25.8587	25.1321	25.7491	25.2391	25.1135	25.0798	24.3412	23.9967	24.6417	25.9511	24.8021	26.1188	25.8788	26.126	25.7698	23.3132	23.4174	23.4169	25.4946	25.1104	25.2511	25.4781	25.1977	25.7901	24.2016	24.8481	24.8701	26.1833	25.9374	25.6891	25.1659	25.5074	25.7928
OG0009264	0	26.3261	NA	26.5741	27.5948	27.7947	27.2878	27.4228	26.9082	25.7487	26.8744	27.501	25.7381	26.8143	27.3397	27.783	27.2567	27.024	26.9807	26.4702	24.9236	25.2028	NA	27.1029	26.2708	26.8339	26.8199	26.5965	27.1599	25.4903	25.598	27.8951	26.7036	27.8234	28.0602	26.7384	26.799
OG0009268	0	20.8174	NA	NA	20.9728	23.3202	23.3954	20.5786	23.451	NA	22.932	22.4292	22.2682	22.4715	21.2561	20.9008	22.2085	24.1292	23.3227	24.2729	23.1146	21.21	21.2695	23.9052	23.1437	22.324	21.2968	24.5419	NA	NA	22.2252	20.4619	NA	21.5528	NA	NA	22.8126
OG0009276	0	23.5914	23.8923	NA	NA	NA	NA	NA	NA	NA	22.1315	23.7814	24.1532	NA	NA	NA	NA	NA	NA	23.6745	NA	21.5582	NA	NA	NA	NA	NA	NA	NA	NA	NA	NA	NA	NA	NA	NA	NA
OG0009282	0	24.5102	NA	23.8187	27.3424	27.2269	26.4816	26.5354	26.6356	24.3243	24.1072	25.7092	26.4532	24.2267	NA	23.7195	26.1225	25.2547	26.3478	24.4564	24.3093	NA	24.4084	25.0649	24.7942	26.7607	26.6738	27.0239	25.3122	NA	24.1099	NA	NA	24.1833	24.2005	NA	24.099
OG0009283	0	23.0929	23.5528	22.7448	23.7363	24.3054	24.2777	23.5426	22.6081	23.8393	23.505	24.2979	24.1924	24.6937	24.6518	24.8662	24.5951	24.212	24.2168	23.2875	22.0809	23.6887	23.7484	23.582	23.9117	23.7391	23.841	23.7055	23.9643	22.5512	22.9258	23.6421	23.5236	24.0194	23.1517	23.5756	23.3839
OG0009288	0	26.2922	25.1349	24.8307	25.2474	25.4767	26.9245	25.8513	24.6391	25.3836	26.2187	26.4386	25.4347	26.2475	24.6593	26.9438	26.9651	24.4231	26.452	25.8206	24.6559	25.5072	25.8834	25.2878	24.8813	25.3388	NA	25.5596	25.9962	25.0126	25.1528	25.017	25.6717	25.1093	25.0373	NA	24.8232
OG0009290	0	26.5681	26.0151	25.7986	27.4525	26.4932	26.9904	26.8392	26.6852	27.2622	25.3808	25.1698	26.0907	26.496	25.3476	26.2904	25.94	25.601	26.298	25.5544	25.1061	25.3559	25.2858	26.0559	25.425	25.3977	26.1497	25.1787	25.8965	25.3639	26.61	26.5279	26.2387	26.561	25.9201	26.4185	26.5797
OG0009296	0	NA	23.7317	NA	23.7492	NA	23.8134	NA	NA	23.7967	NA	NA	NA	NA	NA	NA	NA	NA	NA	24.3447	23.9763	24.0779	26.6264	24.0953	24.3691	26.5022	24.0608	25.6215	24.5732	24.4554	24.6608	24.4037	24.2412	24.5116	23.8682	25.0815	24.9877
OG0009300	0	27.9121	26.3974	25.8564	26.3195	26.4137	25.7292	26.3108	26.1389	26.1649	26.1535	26.5842	26.4013	25.9537	25.8552	25.7417	25.1987	25.8889	25.7511	23.6487	23.8188	22.8469	22.5556	23.6575	23.1697	23.5981	22.6876	22.853	23.6967	23.803	24.6647	23.8605	22.1912	22.8765	23.4754	22.6615	23.9534
OG0009301	0	23.5783	NA	NA	NA	NA	NA	NA	25.2241	NA	NA	NA	NA	NA	NA	NA	NA	NA	NA	24.5808	25.1051	NA	NA	NA	NA	NA	NA	25.2556	NA	NA	NA	26.0878	25.1738	NA	25.771	NA	NA
OG0009302	0	NA	23.7202	NA	NA	NA	22.9678	23.7112	NA	25.3346	22.4731	22.4003	NA	23.0672	NA	NA	NA	NA	23.9415	NA	NA	NA	NA	NA	NA	NA	NA	NA	NA	NA	NA	NA	24.1371	NA	NA	NA	23.5956
OG0009303	0.025	NA	NA	NA	NA	NA	NA	NA	NA	NA	NA	NA	NA	NA	NA	NA	NA	NA	NA	NA	NA	NA	NA	NA	NA	NA	NA	NA	NA	NA	NA	NA	30.7273	28.1804	31.4026	31.5979	NA
OG0009305	0	NA	NA	NA	NA	NA	NA	NA	NA	NA	NA	NA	24.0809	NA	NA	NA	NA	NA	NA	23.6393	NA	24.1336	23.9736	NA	NA	NA	NA	23.1415	23.6363	NA	24.0788	23.0531	NA	NA	22.8872	NA	NA
OG0009308	0	25.635	25.7241	NA	NA	25.434	NA	NA	25.6082	NA	NA	NA	NA	NA	NA	NA	NA	25.4944	25.7023	NA	25.8299	26.5273	NA	26.6874	NA	NA	NA	NA	NA	NA	NA	NA	NA	25.4379	NA	NA	NA
OG0009323	0	28.0086	27.5565	26.5581	27.1182	28.1213	29.0625	27.3699	28.5656	28.153	26.7143	27.1981	27.2514	26.6372	27.0477	26.5537	26.9198	27.5194	27.8845	28.953	28.2791	27.5128	27.512	28.7587	28.1854	28.0628	28.5762	28.3155	27.3261	27.5539	28.2983	27.7835	27.444	28.2099	28.2495	27.9984	27.6675
OG0009326	0	NA	NA	21.5038	NA	NA	NA	NA	NA	NA	21.2635	NA	22.4339	20.8246	NA	NA	21.0074	21.9356	NA	NA	NA	NA	NA	23.6831	21.3039	21.0102	23.551	23.3949	NA	NA	NA	22.9573	21.4503	21.8015	21.5663	22.7354	NA
OG0009328	0	24.2533	22.9412	21.3459	23.425	23.6636	25.338	24.7555	23.6848	23.9166	20.6105	22.8405	22.0812	23.0973	20.8586	23.987	22.2158	20.6198	23.9033	22.0587	23.5301	22.4866	23.6148	24.0854	23.9083	24.2344	24.0508	24.134	22.6136	23.4092	23.0854	22.3926	24.1048	23.3066	23.8533	22.9585	23.9479
OG0009342	0	23.8588	23.497	NA	23.1737	24.2011	25.7129	24.9616	25.2396	25.1517	25.8136	25.5938	25.1431	26.5559	25.4325	26.1378	25.3785	25.2397	25.8944	22.9663	24.1062	NA	25.1435	25.8963	24.6555	23.9111	25.1101	25.3755	24.7941	23.6223	24.257	25.1613	25.4221	24.6124	24.8855	23.9373	24.63
OG0009359	0	21.9642	22.4528	NA	21.7522	23.4007	21.9623	23.3884	24.8814	22.0086	22.483	21.647	21.2726	22.2263	23.1987	21.6101	21.4245	NA	22.6305	23.1363	22.5516	NA	22.3317	24.8054	24.9896	23.7757	23.7284	25.0267	21.5805	20.827	21.5903	23.181	21.8531	22.4749	22.6588	23.6138	22.738
OG0009370	0	22.105	NA	19.2877	20.2888	NA	21.243	21.5749	NA	21.5424	19.4289	23.2101	23.295	21.2008	20.239	20.8136	20.3139	21.3678	23.1221	24.0074	NA	20.5362	NA	24.0787	24.2448	25.7852	24.9112	27.1554	20.9776	21.7335	23.8063	24.1368	25.6963	21.9621	23.968	21.9926	21.9471
OG0009379	0	24.0461	23.703	23.7327	25.0813	25.6319	25.2671	25.239	24.8891	25.3952	23.5288	24.1137	24.0651	24.2463	24.3031	24.4057	24.5828	24.4622	24.484	25.4302	24.8069	24.454	25.3397	25.8056	25.714	25.799	25.5165	25.6083	24.805	24.5209	24.9206	25.2398	25.0902	25.1955	24.8815	25.0512	25.1738
OG0009388	0	22.9346	24.5183	NA	22.6756	23.8971	NA	22.6201	23.111	22.718	NA	NA	NA	NA	NA	23.5548	NA	23.313	22.4881	NA	22.3209	NA	22.8261	22.4281	NA	NA	NA	22.6544	NA	23.1421	NA	24.7511	23.8673	25.5165	25.4429	24.2019	24.1192
OG0009420	0	21.281	NA	21.5203	22.3422	NA	22.4486	21.2284	NA	NA	21.2898	21.2284	21.196	23.973	23.6857	24.1916	23.8129	20.9848	21.2114	NA	NA	NA	20.9391	NA	21.1996	NA	NA	NA	NA	NA	NA	NA	21.1053	NA	NA	NA	NA
OG0009429	0	NA	NA	NA	21.3637	NA	22.3431	21.5232	NA	NA	NA	NA	21.442	23.1041	22.8871	23.127	22.784	NA	22.9114	22.7495	20.9253	21.6205	24.3767	24.1158	23.8753	23.6103	22.999	24.1483	NA	22.9364	NA	23.098	24.2578	21.9642	24.7833	23.1476	NA
OG0009436	0	25.6673	26.2699	24.4619	26.8412	NA	26.5913	26.1234	25.693	25.8584	NA	NA	NA	NA	NA	NA	NA	NA	NA	NA	25.8182	26.1336	26.2187	26.2131	26.182	NA	26.2254	25.7882	25.2043	25.1934	NA	25.1351	25.8395	NA	NA	NA	25.8647
OG0009443	0	21.7972	22.3882	20.718	24.1022	24.1472	24.3705	24.487	23.744	24.496	22.4755	23.7582	23.2401	23.9061	23.1088	23.8914	23.8023	24.2335	24.8295	22.5417	23.6354	22.298	23.9781	24.8259	25.264	24.4695	24.5262	25.1055	22.4334	22.5288	22.3201	23.6416	23.9464	23.6618	23.6814	24.1434	23.034
OG0009462	0	NA	NA	NA	NA	NA	NA	NA	NA	NA	NA	NA	NA	NA	25.9005	24.8821	25.2483	NA	NA	24.9342	NA	NA	25.3807	25.5723	24.9671	25.5635	24.8844	25.1177	NA	NA	NA	NA	25.2068	NA	25.1389	25.1284	NA
OG0009472	0	NA	23.3013	NA	23.6029	24.1317	23.4838	NA	23.6437	23.1221	NA	NA	24.1367	23.9036	NA	24.2339	23.9083	23.5859	23.6181	NA	NA	NA	23.077	23.9181	NA	22.4955	NA	NA	23.8661	23.671	24.7224	25.2782	24.913	25.2641	22.969	25.0152	23.2471
OG0009474	0	24.8553	NA	NA	NA	NA	NA	NA	NA	NA	NA	NA	NA	NA	NA	NA	NA	NA	NA	NA	25.6324	24.6924	25.1149	25.5967	26.9259	NA	25.9927	25.1315	NA	24.483	NA	NA	NA	NA	NA	NA	NA
OG0009483	0	24.9189	24.4678	22.4153	25.7059	26.4675	25.3555	25.9574	26.2164	25.4685	24.3423	25.3499	24.5836	27.1644	26.566	27.0882	26.8796	26.0955	26.5979	24.2895	24.3059	22.4067	25.0209	25.4209	25.6114	25.4619	25.0866	24.7519	24.9193	26.1924	24.3736	25.821	27.643	27.1826	26.5951	27.2087	26.6713
OG0009491	0	25.3732	25.7248	NA	NA	NA	NA	NA	25.9959	25.8921	NA	NA	26.2289	26.0791	NA	26.0435	NA	26.5145	25.6124	NA	26.0815	NA	26.2165	NA	NA	26.5128	NA	26.3723	NA	NA	NA	NA	NA	NA	NA	NA	25.6927
OG0009556	0	25.8202	25.6388	25.3435	25.9689	26.207	26.4592	26.2031	25.9919	26.0419	26.7367	26.3024	26.2034	26.8605	26.3853	26.8579	26.5575	26.8547	26.5981	26.0673	25.7254	25.4618	25.6781	25.9177	26.0456	25.5795	25.6331	25.6137	25.1223	26.2931	25.7719	26.4424	26.3982	26.3321	26.3257	25.8703	26.2617
OG0009558	0	22.0935	22.5414	22.9614	23.0695	22.5866	22.5488	22.8684	22.1503	22.4722	23.2521	23.1067	23.2072	23.1487	22.3704	22.9591	22.8913	23.0933	23.0511	22.691	21.0999	23.1441	22.3048	22.8081	22.3104	22.2025	21.3616	22.5034	22.325	NA	22.6323	22.1928	23.4097	23.2817	22.6423	22.6882	22.9808
OG0009574	0	24.527	24.5463	24.3749	25.0211	25.2616	25.2073	25.5631	25.3368	25.1768	24.0514	24.4283	24.4149	24.5904	24.9832	24.5163	24.9914	24.4011	24.9662	25.9918	25.3879	25.304	25.8885	25.797	24.6888	25.7952	25.8376	25.5152	25.307	24.2418	25.2847	24.9301	24.552	24.5317	24.8591	24.9494	25.5932
OG0009594	0	27.9623	27.4957	27.7229	28.1037	28.5021	28.1866	28.1301	28.6368	28.2323	24.639	25.5564	25.9288	25.7064	26.7585	27.151	25.8252	26.1983	27.086	27.5243	27.6478	27.1323	27.8509	28.1179	28.0952	28.862	28.0979	29.2542	26.2169	26.8623	26.4795	27.4164	27.0844	27.4794	27.6922	27.7619	27.3541
OG0009595	0	27.7118	27.4714	26.9727	28.5123	28.4054	28.3748	28.578	28.1913	29.0847	28.0822	27.9614	27.4472	29.1485	28.9524	28.9562	28.9621	28.8167	29.4041	27.715	27.191	27.535	28.6079	28.5126	28.8892	28.377	28.1654	28.6554	27.8579	27.9688	27.9603	28.4376	28.7806	28.7503	28.5679	28.6573	28.7479
OG0009596	0	23.1232	23.4056	NA	NA	23.1897	22.7484	24.5071	NA	24.8711	NA	23.6648	NA	25.0879	NA	NA	NA	24.6615	25.1378	22.6151	NA	NA	22.4888	24.8768	24.2971	24.8764	23.349	24.5156	NA	22.8715	21.8388	23.7922	25.3432	25.4291	24.9181	23.9345	23.1936
OG0009602	0	25.81	25.4518	24.2777	25.9289	25.3192	24.3967	25.0291	24.8343	25.0974	23.5254	24.8502	24.8644	23.6637	24.45	23.8229	24.4271	24.4997	23.6588	24.9971	24.3592	24.5415	24.4538	25.1118	25.2716	25.0791	24.8201	24.7445	25.3341	24.4467	25.3971	24.9225	24.7144	24.5359	24.31	24.7797	23.9762
OG0009609	0	25.8589	25.2418	24.751	26.2132	26.6669	26.7125	26.6464	26.9285	27.0475	24.823	25.1345	25.0378	25.6334	25.0523	24.8055	24.9334	26.1611	25.6232	26.0654	26.1632	25.3258	26.2448	26.904	27.2545	26.6855	26.4182	26.857	25.5212	25.9335	25.6531	26.5372	26.9092	26.2829	26.3541	26.4438	26.2231
OG0009614	0	27.0273	26.2437	23.998	NA	23.1854	18.8842	20.3862	21.3451	19.9011	23.0344	22.9876	23.7744	20.2067	21.2932	19.7457	21.7259	20.108	22.3951	22.3871	23.9818	24.3537	19.9346	20.2275	19.6	19.9035	19.3455	20.314	22.0863	22.9264	22.7059	20.2064	20.2277	NA	21.4403	NA	19.9922
OG0009633	0	21.6676	21.7539	22.1653	23.1004	20.1991	22.0912	21.2266	21.494	22.5948	22.468	20.6959	22.4832	22.3046	22.1578	22.3007	23.0048	21.8005	21.1583	22.3838	21.7905	21.8754	23.0365	22.4661	22.3224	21.9342	21.3201	21.59	21.8909	22.388	21.9679	21.6224	23.5539	22.3946	21.5844	22.4292	22.2848
OG0009645	0	26.2461	26.4543	26.1858	27.1292	26.9848	27.0633	27.0019	27.2271	26.5463	26.5112	26.4926	25.959	26.8311	27.1358	26.3384	26.8229	26.8516	26.9056	27.0372	27.1571	26.541	27.4018	28.115	27.9322	27.6431	27.5784	26.7974	26.6525	26.7348	26.8965	27.7034	26.9332	26.9412	27.1919	27.6498	26.843
OG0009655	0	NA	NA	NA	25.673	NA	25.2572	26.2215	NA	25.1359	NA	NA	NA	NA	NA	NA	NA	NA	NA	NA	NA	NA	26.2074	26.881	27.2217	26.2414	26.4873	27.0117	NA	NA	NA	NA	NA	NA	NA	NA	NA
OG0009663	0	26.1143	25.9258	25.9363	26.0869	26.5881	27.1365	26.5139	26.3651	25.4844	26.0687	26.2788	26.7764	26.9456	27.033	27.384	26.6035	26.8225	26.7476	26.6885	25.4959	26.1396	26.2656	26.5096	26.7341	25.7994	26.537	26.8855	25.9093	26.5675	26.3747	26.2866	27.9085	27.2077	26.8492	26.8262	26.6918
OG0009664	0	27.4287	26.5998	26.3076	27.847	28.3336	28.1317	27.7272	28.3264	28.1012	26.6498	27.0978	27.4981	28.2014	28.1147	27.44	27.66	28.2901	28.3938	27.0483	26.6949	26.0952	27.7344	28.3345	28.2681	27.9306	27.5986	27.5912	27.625	27.1029	27.4105	28.6156	27.5908	27.8005	27.7761	27.5783	27.9027
OG0009673	0	25.5194	25.4371	24.0364	26.2894	25.9825	26.7304	25.7695	25.3949	25.9321	25.9735	26.5138	26.18	26.7632	26.465	26.5168	26.1112	25.9689	26.6214	26.3684	25.5159	25.867	26.2372	25.959	25.2353	26.2553	NA	26.3166	26.2586	25.522	25.0555	26.0291	26.2875	25.4559	25.6669	25.401	26.1614
OG0009678	0	23.1079	NA	NA	NA	NA	NA	NA	23.4467	NA	23.749	24.1021	24.4663	NA	25.1516	23.7787	25.1091	25.1831	NA	NA	NA	NA	23.4487	NA	24.0783	NA	NA	NA	24.0586	NA	24.199	NA	NA	NA	NA	NA	NA
OG0009686	0	24.9512	25.2339	26.2403	25.5896	25.481	25.9241	25.4718	25.8973	25.992	25.0059	24.7764	24.9077	25.5592	24.2118	24.2184	24.7338	25.5696	25.3496	26.3935	25.4958	26.1389	26.6809	26.6449	27.0439	26.8107	26.8328	26.5287	25.3001	25.2383	25.0598	25.1767	25.5944	25.1589	25.3981	25.017	24.8421
OG0009691	0	22.55	23.2297	NA	23.1776	24.2384	NA	21.579	24.6404	22.8083	NA	22.9035	21.6851	24.0282	22.6474	22.9649	23.49	23.7129	25.0685	22.7744	23.5249	NA	23.7148	23.8322	23.5251	23.6868	23.4966	24.0163	NA	22.1741	21.1456	23.4267	21.8763	22.6892	22.9382	23.347	21.3125
OG0009694	0	27.1482	26.4408	26.358	27.7454	28.2266	28.0446	27.8979	28.0798	28.1593	NA	NA	NA	23.4235	NA	NA	NA	NA	NA	28.4871	27.4577	27.4552	28.894	28.9638	29.4303	29.3473	28.8607	28.755	25.455	27.2783	26.408	28.2227	27.8792	27.8712	28.2781	27.9901	27.9262
OG0009699	0	24.9371	24.547	24.4665	25.285	25.8704	26.4417	25.4992	25.5468	26.2416	25.0725	25.371	25.6617	26.1984	25.3859	25.8416	25.4894	26.0027	25.8144	25.5325	24.9138	24.8561	25.4933	26.1647	26.0731	25.7868	25.8908	25.926	24.9829	24.6644	25.1471	26.0457	26.3451	25.795	25.8849	26.118	25.6542
OG0009704	0	23.8103	24.5082	23.1394	23.8278	24.4084	23.79	25.8542	22.7191	NA	NA	22.5631	22.1092	22.5649	NA	22.5949	NA	26.9856	23.7798	25.1643	22.6887	24.449	22.9518	25.4614	25.4152	25.1496	23.0071	24.6333	NA	23.7924	22.8307	24.4851	25.3042	25.1769	24.3241	24.325	25.1113
OG0009716	0	NA	NA	NA	NA	NA	24.6483	24.0777	NA	NA	24.9327	26.2638	24.1478	25.5624	24.1853	NA	24.3109	NA	23.8597	NA	NA	24.0157	NA	NA	NA	NA	NA	NA	25.915	24.2773	25.3928	NA	NA	NA	NA	23.9051	NA
OG0009721	0	24.1563	23.5782	25.3676	26.2983	26.3915	26.1403	25.9514	26.1956	26.2476	22.5397	24.0552	24.1376	26.5292	24.0404	25.5988	26.3136	25.809	25.0313	25.5451	22.498	24.6731	25.1327	26.2673	25.8993	25.4759	25.0684	25.2021	23.9463	24.7955	23.3029	26.5798	26.2502	26.5618	25.5306	26.1977	26.0803
OG0009725	0	19.5875	19.9217	19.4364	19.4573	NA	NA	NA	NA	NA	NA	NA	NA	19.3472	NA	NA	NA	24.6687	22.5877	NA	NA	NA	NA	NA	NA	NA	NA	NA	NA	NA	NA	20.1347	20.5437	NA	24.5988	19.7241	NA
OG0009727	0	23.1732	23.5037	NA	25.2799	25.1781	24.8739	25.5751	23.9358	25.0062	NA	NA	24.6061	25.3563	24.5864	23.4634	24.7622	25.8082	24.634	NA	NA	NA	23.129	23.5777	23.0503	23.6375	NA	23.9383	24.3047	23.4571	NA	24.0887	24.0634	24.2714	23.5917	23.4661	25.0168
OG0009729	0	NA	NA	NA	NA	23.3549	NA	23.0449	NA	NA	NA	24.0197	22.9094	24.3875	23.0089	23.9914	NA	23.5332	24.4021	NA	23.9579	NA	NA	NA	24.1364	NA	24.1783	22.9961	23.5842	23.3627	NA	24.0799	25.5498	25.3867	23.1363	NA	23.2508
OG0009732	0	NA	NA	NA	NA	NA	NA	NA	NA	NA	NA	23.8583	24.0421	25.0969	23.2227	24.2782	25.1116	NA	NA	NA	NA	23.2488	23.7511	24.1914	24.8076	24.7584	24.7068	NA	NA	NA	NA	NA	NA	NA	NA	NA	NA
OG0009770	0	24.3633	24.249	24.3253	25.2905	25.7251	26.2026	25.7928	24.6573	25.5299	25.1561	25.4751	25.5008	25.9022	26.096	25.6553	25.8286	26.1206	25.8453	24.8039	23.9085	24.3771	25.3438	24.4503	24.7619	24.5206	25.3457	25.273	24.9072	24.4879	24.6728	25.1364	25.9789	24.7976	25.1983	26.0442	25.222
OG0009784	0	24.1582	22.935	23.1475	25.5756	24.9649	25.2119	25.0222	25.1813	25.2656	24.5529	24.1577	24.7515	25.615	25.6248	24.2917	25.465	25.4083	25.072	25.1472	24.0511	24.1732	25.1881	25.1529	25.6268	25.673	25.2439	25.7245	24.1883	23.4902	23.3949	25.2223	25.7109	24.6503	24.1264	24.9199	25.2036
OG0009794	0	NA	21.9926	23.7757	24.2913	23.9753	NA	24.4106	24.1403	24.391	24.2066	NA	NA	25.6391	24.3378	NA	25.3497	25.3954	22.7567	23.3038	NA	NA	23.1731	NA	NA	23.3178	NA	23.741	23.2156	NA	NA	24.0328	23.2379	25.5507	23.202	24.4409	24.4576
OG0009801	0	25.2164	25.2327	24.5207	25.616	26.2779	26.5448	25.8158	25.8782	26.7816	26.0978	26.0663	25.6644	27.2377	26.761	27.0127	26.8581	26.1877	26.6135	25.8388	24.8684	25.2729	26.5234	26.7892	27.1758	26.4318	26.3469	26.4852	25.5694	24.9703	25.3699	26.2776	26.7904	26.0827	26.0261	26.8108	26.6171
OG0009803	0	23.7611	NA	NA	24.0548	24.4725	23.8006	NA	23.4331	24.675	NA	NA	NA	23.5823	NA	NA	23.8455	24.2113	24.4135	25.2049	23.91	23.8348	25.1621	25.6403	24.1444	25.0644	24.2499	25.489	NA	23.4288	23.5043	23.955	23.5487	NA	NA	NA	23.1816
OG0009804	0	25.4074	25.2244	26.2275	26.2192	26.6003	26.7062	25.5713	26.3704	26.3919	26.1324	26.4723	24.6844	26.7418	26.4068	26.4542	25.7757	26.5678	25.777	26.5143	25.3193	25.6178	26.0627	26.339	26.4846	26.7238	26.8461	26.0615	25.5606	25.8032	25.8352	26.2922	26.0708	26.5092	26.1763	25.6349	26.0265
OG0009806	0	26.3554	26.2149	27.5437	29.643	29.6163	29.6837	29.5977	29.54	29.4058	28.84	28.9817	29.0185	29.2485	28.8097	28.1753	28.6567	28.8826	28.4105	29.1971	26.7788	28.0141	29.4513	29.6093	29.4973	28.8564	29.086	29.2878	28.5297	27.9788	28.5745	28.9131	29.6676	29.5658	29.6394	29.6573	29.6368
OG0009816	0	26.1762	25.9778	25.5123	26.6538	26.5655	26.2716	26.5572	26.2812	26.3605	25.1568	25.3129	25.4597	26.1635	26.0968	26.1622	25.8292	25.8599	25.6453	25.0761	25.3181	25.0096	25.5615	25.9046	25.2805	25.7713	25.0842	25.1955	25.4172	24.9597	25.3524	26.0227	25.5394	25.3494	24.7472	25.5241	25.409
OG0009825	0	22.2094	21.4474	22.0206	23.3677	23.8436	23.3694	22.9216	22.5193	23.3079	22.6908	22.12	22.3269	22.74	23.2367	23.4679	22.7947	23.2957	22.8513	22.7865	21.6525	22.7924	24.2563	24.0682	24.3892	23.7505	23.3165	23.6053	22.7626	22.2479	22.0462	23.0497	22.9239	23.416	22.588	22.8004	22.4158
OG0009836	0	24.7837	25.0312	24.7829	25.2928	24.9782	25.1875	NA	25.1607	25.8131	25.4367	25.2539	24.9816	25.9644	25.6749	NA	25.689	24.8466	26.2336	NA	NA	NA	NA	NA	NA	NA	NA	NA	NA	NA	NA	NA	NA	NA	NA	NA	NA
OG0009837	0	23.1724	23.8055	24.5851	24.7067	23.5854	23.6295	NA	23.9954	NA	26.468	25.4405	26.305	24.068	24.2198	23.7282	24.7319	23.6076	NA	24.2568	23.8441	24.6187	NA	NA	NA	NA	NA	23.1336	23.3446	25.614	23.5947	NA	NA	NA	NA	NA	NA
OG0009843	0	25.5914	25.7952	25.5095	25.9297	27.0692	25.7956	26.2697	26.288	26.7046	25.7622	26.1115	25.7451	26.4211	26.3992	26.1467	26.1618	26.8551	27.1595	25.0429	25.1852	24.9578	24.8758	24.8781	25.3511	25.2873	24.9392	25.1656	25.2547	25.0382	25.2663	25.3156	25.531	25.411	25.5364	24.7099	25.0033
OG0009851	0	25.9271	25.6194	24.3705	26.5365	26.3688	26.5064	25.9875	26.3432	25.6553	24.4357	23.0238	25.2851	26.3301	26.162	26.7468	25.7962	26.6617	25.842	24.8976	25.4425	24.3306	26.4479	27.1794	25.9778	26.3141	26.0821	26.4534	25.1274	25.0744	25.9405	25.8294	26.1342	26.0205	26.0379	26.012	26.0828
OG0009854	0	25.7955	26.1924	NA	NA	NA	NA	22.9299	24.4696	25.2829	NA	22.4618	NA	NA	24.8789	NA	NA	NA	NA	NA	24.9188	24.8885	NA	23.5627	NA	23.0068	25.1557	24.3046	25.0872	25.8846	22.9654	23.7843	NA	24.7912	NA	25.4695	23.379
OG0009887	0	22.9559	22.7142	NA	25.5471	25.4356	25.5815	24.7295	24.7255	25.2645	23.3693	23.4332	23.6119	24.23	23.6185	23.7954	23.754	23.646	24.1025	24.7459	23.3307	24.6131	26.6388	26.8625	26.3544	23.8565	24.9595	26.5693	24.7037	23.9844	23.9824	26.1235	25.3804	24.4301	24.7664	25.5187	25.5351
OG0009888	0	24.1196	25.3428	24.7777	25.9957	24.7428	26.5494	26.4859	25.1583	25.7899	25.8677	25.7917	25.7761	26.6341	26.1869	26.2075	26.0947	25.2002	25.5974	26.1948	25.6475	26.1471	25.1466	26.5486	26.3408	26.2224	26.3517	26.2853	25.2579	25.5061	25.7945	25.7967	27.1948	25.2874	25.9416	26.1958	25.945
OG0009890	0	23.7125	23.6818	NA	23.8986	24.7993	24.6085	NA	23.5462	23.7267	24.4468	24.3831	24.2966	25.4398	24.0025	24.263	24.3428	24.3915	24.1655	25.9204	24.9593	24.1248	24.3692	24.8626	NA	24.2421	23.6638	NA	23.5514	NA	23.4827	26.531	NA	NA	NA	23.494	24.0816
OG0009898	0	22.5687	23.2418	21.726	24.203	24.2778	23.1484	23.8799	24.157	23.9541	23.6772	23.2611	23.401	24.0501	24.2448	23.6956	24.403	24.7222	24.1324	22.8319	21.3055	21.5276	23.4049	23.1457	23.727	22.6034	23.9267	23.6417	21.8098	21.8411	22.6187	23.9068	23.5832	23.3981	23.7435	24.3166	22.8453
OG0009906	0	NA	NA	NA	24.1229	24.4346	NA	NA	NA	24.5391	24.3155	NA	NA	NA	NA	NA	NA	NA	NA	24.0468	24.3828	NA	NA	NA	NA	NA	NA	25.3681	24.5343	25.3253	NA	24.6798	NA	NA	NA	NA	NA
OG0009915	0	24.6709	23.9366	23.2718	24.651	25.3659	25.0369	25.0922	24.3594	24.9555	25.284	25.0858	25.8477	25.2526	25.8607	25.6418	26.1698	25.757	25.4124	23.8654	23.9066	24.0693	23.667	24.1992	24.7766	23.3009	24.1255	24.8556	24.7112	24.5751	25.2065	24.8931	25.022	24.7091	24.759	25.2928	25.2928
OG0009917	0	25.6815	25.3856	NA	NA	NA	NA	NA	25.1791	NA	NA	25.3522	NA	NA	NA	NA	NA	NA	25.5135	NA	NA	NA	NA	NA	NA	NA	NA	NA	25.3912	NA	NA	NA	NA	NA	NA	NA	NA
OG0009921	0	24.2335	22.425	23.335	24.6042	23.8608	25.0535	24.0671	23.4304	23.6961	23.7786	23.8511	21.983	24.9218	24.3624	23.6081	24.3272	23.5274	24.5179	23.22	22.2108	23.1551	23.0425	23.4308	23.2784	23.5513	23.3974	23.4097	22.4211	23.1858	21.76	23.2514	24.5329	22.7985	22.5788	22.8006	22.8001
OG0009934	0	23.2487	23.2497	NA	23.806	24.5649	24.4434	24.6993	23.8805	25.0831	NA	25.2916	24.4614	25.2398	25.2123	26.4863	23.8188	24.9751	26.0957	23.7467	23.476	23.5735	23.9396	24.2891	23.945	NA	23.5529	NA	25.1595	24.8378	24.8388	25.6502	25.1952	26.3033	25.2457	24.9508	25.5268
OG0009936	0	NA	NA	NA	25.793	NA	25.9793	NA	25.7619	NA	NA	NA	NA	26.0298	26.1681	25.8836	25.7427	25.8042	25.9587	26.0123	25.8705	25.7361	NA	26.8393	26.8131	26.2366	26.1898	NA	NA	NA	NA	26.115	NA	26.086	25.7821	25.7079	NA
OG0009941	0	NA	NA	NA	NA	NA	NA	NA	NA	NA	26.3263	NA	NA	27.1915	NA	27.0271	26.7291	26.4475	26.5299	26.3686	NA	NA	28.1421	NA	27.8666	27.3705	NA	NA	NA	NA	NA	NA	NA	NA	NA	NA	NA
OG0009960	0	21.0287	22.5528	21.4336	22.7656	21.8265	23.9046	23.6378	22.706	23.3036	23.1356	22.2614	21.9988	22.9434	23.9824	23.795	21.8009	23.1523	23.4313	23.0896	NA	22.6913	23.4976	23.2818	23.1295	22.6712	22.535	23.8013	22.6569	NA	22.2621	21.8197	23.1054	22.2197	22.0165	22.1604	22.3751
OG0009966	0	24.8981	24.7992	22.8344	25.3754	24.5485	24.7644	24.6908	25.6476	26.7641	NA	23.6717	23.8031	23.6182	24.497	25.2739	23.2593	24.7181	26.2619	22.3263	23.9135	22.5653	22.7747	NA	25.1056	23.6972	25.1794	22.7484	23.393	24.6066	24.309	23.5855	24.481	26.2753	24.9214	25.4488	24.7079
OG0009968	0	23.5547	22.8685	22.4459	25.549	24.38	24.0885	24.8581	23.9169	24.1932	23.9993	23.9258	23.0955	25.224	25.2313	25.4266	25.0983	25.1447	24.583	NA	NA	NA	21.9885	NA	NA	NA	NA	NA	22.0644	22.2456	22.1296	22.6919	23.6696	23.8782	23.7802	24.3156	23.2636
OG0009983	0	NA	NA	NA	21.2749	NA	NA	NA	NA	NA	21.4591	22.5629	23.2131	23.4002	22.2854	23.0224	23.0819	NA	NA	NA	NA	21.2481	NA	21.1732	NA	NA	NA	NA	22.6291	21.5867	22.7698	21.5644	21.8575	24.1188	23.2782	23.9059	23.9584
OG0010004	0	24.2225	23.4946	23.0311	23.3051	25.2761	24.9579	24.6604	24.5489	24.839	22.2217	22.3981	23.1514	23.7485	23.3228	23.3432	23.1988	23.5727	23.2261	23.5435	23.5615	22.8317	22.7045	25.0289	24.8874	23.7689	23.7946	24.5896	22.2158	24.0483	22.6335	24.9818	24.7355	23.8882	24.9264	23.7886	24.2162
OG0010021	0	28.1763	28.1433	28.0796	28.2162	28.6127	28.8304	28.4931	28.7098	28.7377	28.505	28.8335	28.7795	28.8342	28.2984	28.643	28.6544	28.7398	28.8893	28.6631	28.3725	28.1986	28.0866	28.6743	28.6437	28.6301	28.66	28.553	27.9955	28.4652	28.0486	28.4694	28.6597	28.5358	28.2577	28.4496	28.7169
OG0010033	0	27.0908	26.7181	26.9112	28.0815	27.7598	28.0109	27.8986	27.9723	27.809	28.3681	27.8073	28.2861	29.4525	28.6583	28.7261	28.951	29.1903	28.7974	26.9844	25.7359	26.4207	27.6611	27.6369	27.5863	27.8052	27.8552	27.7964	27.3182	27.6163	27.4192	28.0241	28.3974	28.176	28.1894	28.1513	27.9788
OG0010052	0	25.4487	26.7755	NA	27.315	26.9732	26.4732	26.827	26.9573	26.4058	NA	26.2649	26.8304	NA	NA	NA	25.8305	25.6403	25.863	26.0136	NA	NA	NA	25.1672	24.9055	NA	NA	25.358	NA	25.8942	26.6914	NA	26.005	NA	25.5518	25.5759	NA
OG0010061	0	NA	NA	NA	25.5727	26.3944	25.3815	NA	26.7549	25.6184	NA	NA	NA	26.1919	25.8818	25.216	26.0036	NA	NA	NA	NA	NA	25.2447	25.554	NA	NA	NA	NA	NA	NA	NA	26.2709	NA	NA	25.8649	25.2942	NA
OG0010069	0	27.0086	23.7727	26.1092	25.2566	23.5917	NA	NA	NA	NA	25.5939	26.3073	26.4979	23.704	25.6539	NA	25.1143	NA	25.375	25.0912	24.3406	24.5809	NA	NA	NA	NA	NA	NA	25.1594	24.3217	25.8243	NA	23.6859	NA	NA	NA	24.0384
OG0010070	0	22.3603	21.2375	21.2023	21.7371	24.0017	22.7791	23.1671	22.926	21.9339	21.1409	21.6221	22.8847	23.3613	22.23	22.1037	22.4204	23.2264	22.4205	22.4047	20.6211	20.7116	21.2284	21.7395	23.4995	23.1625	22.6402	22.1047	21.6991	21.9417	21.5975	23.8731	23.2826	22.9636	23.3472	23.0332	22.1311
OG0010076	0	24.2444	24.2367	24.9364	23.3884	25.4242	23.8243	24.3423	24.6972	25.7586	26.0581	24.3977	24.3738	24.9592	23.6281	23.6942	23.9089	24.5394	24.831	22.3371	25.2139	22.7082	22.1219	24.7028	23.3423	22.6959	22.9317	22.9656	23.6359	25.3056	22.077	25.1835	25.5854	23.4239	23.6181	24.8513	24.6762
OG0010088	0	NA	23.4359	23.4651	23.687	23.6241	NA	24.2619	24.2689	24.1569	NA	NA	NA	NA	NA	NA	NA	NA	NA	25.5052	24.9923	25.068	26.0854	24.7623	25.7269	25.3975	25.7057	25.5092	23.7898	23.5501	24.0491	23.2918	24.2125	24.8872	22.8051	NA	24.6658
OG0010091	0	23.1851	22.5824	22.7185	24.9891	23.0489	24.4931	24.2149	NA	23.9073	23.9772	23.9585	24.0591	25.1928	24.4172	24.419	24.4194	23.7962	24.1206	22.2426	NA	23.4146	23.8077	23.5394	23.8979	24.4204	23.8399	23.6221	23.7155	23.2989	23.2402	23.6093	24.6909	22.9378	NA	23.5724	24.0113
OG0010093	0	24.5131	NA	23.7879	25.4526	23.833	NA	25.2222	24.8867	25.4931	NA	23.4992	24.9	24.7504	24.2395	25.1674	25.9297	24.996	25.8485	25.4057	24.557	25.0979	23.8903	NA	25.131	NA	24.7271	24.6516	24.3038	NA	24.8933	25.7794	25.7649	24.939	24.8288	25.3578	NA
OG0010097	0	23.2179	23.7548	22.6597	23.5822	24.1729	24.6094	23.2709	24.6171	24.524	22.4261	22.4428	22.2059	23.231	23.4583	23.0584	23.4592	23.7554	23.6739	23.5621	22.5254	22.4678	23.7278	24.4062	24.0547	23.9201	23.73	24.3564	23.2289	23.4848	23.6227	24.7697	24.1263	24.8597	24.1957	24.2897	24.6041
OG0010114	0	25.2626	23.2465	23.6396	24.2962	23.0236	NA	24.6809	22.562	23.6512	23.6205	23.1718	23.2207	NA	NA	NA	24.3584	22.3621	NA	23.2432	24.1247	23.0316	23.8251	23.7317	24.3442	23.1925	24.3516	23.2415	23.4026	23.1174	25.9231	23.8397	24.0393	23.1469	NA	22.9016	23.7315
OG0010121	0	23.6085	24.9406	23.6993	24.4913	25.1428	24.9907	25.6914	23.9661	24.1853	24.5394	23.9491	23.1212	24.8335	23.8568	23.3573	24.6632	23.1814	23.1577	24.3199	24.0605	24.8104	23.7403	24.6058	25.3989	24.406	24.796	25.2903	24.0116	24.2713	23.0219	24.4715	24.5836	23.8977	24.2821	24.6903	23.8504
OG0010147	0	22.4528	22.6129	22.1407	24.568	25.8476	23.8837	22.974	24.567	24.1685	22.6985	22.5981	24.323	24.2968	23.8453	22.7842	25.4317	25.2335	25.2953	24.2903	22.4917	23.9156	25.5664	22.9036	24.979	22.8719	24.2172	24.973	23.5444	NA	22.5255	23.9057	24.6071	24.4924	NA	NA	23.8013
OG0010160	0	20.7978	20.9523	21.2314	22.2131	22.1769	22.9167	22.3912	21.6659	21.8822	23.2194	21.6639	23.0724	24.2606	23.2942	23.676	23.7345	23.1961	23.0789	22.8059	22.9346	21.9354	23.5717	23.8622	24.0642	23.4098	23.3799	24.243	22.6365	22.3126	22.9132	23.4709	23.8383	23.5758	23.5809	23.8794	23.2087
OG0010166	0	25.3501	25.7725	NA	26.1334	26.7847	26.5234	NA	26.312	23.8512	NA	NA	NA	NA	NA	NA	NA	26.0247	26.0696	25.9787	25.9332	NA	27.0461	26.5738	NA	NA	25.3368	NA	NA	NA	NA	26.1374	NA	NA	25.9152	NA	NA
OG0010174	0	NA	NA	NA	NA	NA	NA	25.6193	NA	NA	NA	25.6097	26.0258	25.818	24.3494	NA	25.8711	26.1418	NA	NA	NA	NA	NA	NA	NA	NA	NA	NA	NA	NA	23.723	23.6709	25.3981	NA	NA	25.0429	NA
OG0010180	0	26.5295	25.6533	NA	26.6569	27.0339	26.7426	26.2314	26.7902	26.5604	26.7485	26.8229	26.5686	27.0106	25.8666	26.47	27.2648	26.0189	27.2838	25.9527	25.2927	26.1686	26.5046	26.3009	26.6023	24.7773	25.0444	26.884	25.5966	25.3849	26.3622	26.5141	27.3263	26.1608	26.5664	26.5564	25.734
OG0010181	0	23.019	22.5051	NA	24.26	24.5833	24.063	24.2444	23.2692	23.9043	23.295	23.5788	24.1964	24.3018	24.2664	24.1629	24.2474	24.1392	24.3038	24.2282	23.9381	23.4099	23.6105	24.8215	24.6718	NA	23.6687	24.7546	23.9284	23.8623	23.9218	26.0557	24.4323	24.351	25.3931	23.1988	24.3534
OG0010184	0	NA	NA	21.6205	23.555	NA	NA	NA	NA	NA	NA	22.9146	24.087	26.5281	22.1279	23.7218	23.5229	NA	NA	NA	NA	NA	NA	NA	NA	NA	NA	NA	NA	NA	NA	NA	NA	NA	NA	NA	NA
OG0010186	0	22.7726	22.4	21.4055	23.8131	23.2717	23.0023	23.1836	23.5015	22.4488	22.8278	22.8539	23.6857	23.8298	24.4102	24.4196	23.8331	23.7513	23.9366	23.6808	22.945	23.4397	23.6431	23.0113	23.4688	23.3486	23.3887	22.5899	22.7996	23.093	21.35	22.2436	22.7713	22.6745	22.1613	22.7651	23.5817
OG0010227	0	24.0117	23.6901	21.9846	24.5491	23.9829	24.4578	24.5783	24.4092	24.9548	22.6882	24.4073	23.5519	24.0052	24.1189	24.5907	23.541	23.9766	24.3164	25.2683	24.0307	24.7496	25.1334	24.9273	25.4184	25.1849	25.1354	25.5012	24.7647	23.3676	24.6309	24.0727	25.0267	24.6541	24.0942	24.1522	24.7189
OG0010230	0	26.0965	25.5271	25.3993	27.8455	27.1553	27.0488	26.7812	26.7517	26.7527	25.7835	26.1881	26.4745	26.7022	26.9359	27.0244	26.9458	25.8761	26.3162	24.3983	24.624	23.6248	25.6704	26.099	25.3218	25.5771	25.9296	25.7468	24.6003	24.6045	25.1884	25.2308	26.2602	26.3505	25.4807	26.052	25.6783
OG0010235	0	27.549	27.4398	26.3371	27.653	27.6229	27.5278	27.6813	27.8799	27.7137	25.6677	26.5475	25.955	27.8986	26.9365	26.6774	26.938	27.3265	27.1743	25.8697	25.8198	27.0631	27.5179	27.4232	27.286	27.3778	26.0097	26.7377	26.7075	27.6821	28.0691	28.2938	28.266	28.7998	28.1796	27.6045	28.5264
OG0010236	0	24.5805	25.2169	24.3738	25.6044	26.2835	26.0002	25.5088	26.1618	25.5853	24.7574	24.3618	24.2857	25.4917	25.3762	25.0797	25.5911	25.8415	25.4889	25.1515	24.8967	25.2033	26.0327	26.6322	26.4665	26.3073	26.3473	26.3894	25.5874	25.5612	24.962	26.4215	26.4526	26.2623	26.0259	26.0655	26.3103
OG0010241	0	22.3956	23.4656	23.3183	24.3773	24.0984	24.6251	24.9815	24.5702	25.7633	22.4938	23.8268	23.4	23.0678	22.8375	22.1698	23.8892	24.3894	22.7556	23.578	22.4707	24.3441	26.5071	26.0668	26.1078	26.6834	25.3637	25.3117	22.6282	NA	22.598	23.9614	25.3629	25.0975	24.9869	25.1663	24.4527
OG0010244	0	24.0046	23.6641	22.0497	19.4625	20.4296	19.9272	20.6774	20.1009	19.0535	21.2936	22.3624	22.366	20.9908	20.0308	19.9781	19.0279	19.5707	19.0551	21.7958	20.851	19.7807	NA	21.1256	19.5092	20.4091	NA	21.1383	19.3771	22.0171	19.7031	NA	18.8815	19.0616	NA	NA	18.8811
OG0010255	0	NA	26.3479	NA	25.8283	26.11	NA	26.0591	25.0139	25.1697	25.027	25.7483	25.5683	25.7297	NA	25.9048	25.8104	25.5869	25.7066	23.8927	25.3057	25.5404	25.9766	NA	NA	NA	NA	25.3899	26.5948	NA	26.5245	NA	NA	NA	25.8717	NA	NA
OG0010262	0	NA	22.398	NA	22.8562	23.5163	22.6479	22.6294	22.751	NA	23.1133	23.5488	22.4552	23.4865	23.3638	22.3413	22.4371	22.5248	NA	23.9213	24.4919	22.2344	23.7183	23.1649	24.4635	NA	24.8218	NA	23.9808	22.4102	22.4788	23.1347	24.575	24.6144	24.0298	23.0112	22.6727
OG0010277	0	24.6567	24.498	22.6353	24.3031	25.0836	24.7586	24.7139	25.7006	25.7517	22.763	23.793	23.2286	23.8784	23.8916	24.1183	23.8094	24.5307	24.5115	23.8073	23.6916	22.6594	23.5834	25.1345	24.7606	25.5051	24.3656	24.7096	23.794	24.4173	24.5353	26.1541	25.8672	25.5825	25.7508	25.5529	25.868
OG0010278	0	NA	25.694	24.9919	26.5844	26.6638	25.6688	25.7301	25.3054	NA	24.802	26.0773	26.2686	NA	26.3694	26.3021	NA	25.918	26.363	26.3281	26.0704	25.2291	NA	25.4877	25.435	25.74	25.3729	25.4684	25.7378	25.6113	26.0612	25.4503	25.6969	25.6085	NA	25.291	25.3021
OG0010301	0	24.5826	23.0056	24.4525	24.5304	25.9101	25.7451	24.8696	25.8473	25.9596	23.8467	23.0482	23.8279	24.1358	23.0664	23.0375	24.1635	24.1427	24.0813	21.9739	21.6046	21.5555	21.1817	20.946	NA	21.2213	21.0233	20.968	20.384	NA	21.6728	22.4268	22.537	23.5602	21.6972	22.1803	23.2207
OG0010305	0	24.2675	25.5199	24.323	26.1658	25.5378	24.977	26.1346	NA	24.9709	NA	25.9709	25.7241	26.8442	25.2353	25.9169	26.2877	24.9543	25.8687	24.3393	24.3397	24.5957	24.6947	25.6392	26.4088	25.1357	25.8382	24.966	25.1258	25.8042	23.7152	26.2453	25.9061	25.7006	25.5211	25.9187	26.0324
OG0010306	0	NA	21.8489	NA	NA	NA	NA	NA	NA	23.1254	NA	NA	NA	NA	NA	NA	NA	NA	22.6482	22.6374	22.459	NA	NA	23.5051	23.6153	NA	22.213	23.0395	22.9334	NA	NA	22.6691	NA	NA	NA	NA	NA
OG0010307	0	24.6755	20.9732	20.1202	23.1212	25.3988	23.2512	23.7934	24.6415	23.1818	21.4135	23.0292	22.9526	24.373	22.1584	21.9458	22.5903	24.4147	24.3236	21.2744	21.257	21.212	20.5265	24.6916	23.6171	22.4937	24.8162	22.4135	21.8804	20.1118	20.754	25.3066	23.2022	22.5679	24.9927	23.4621	23.3401
OG0010309	0	NA	NA	NA	24.8575	NA	NA	NA	NA	NA	NA	NA	NA	25.3962	24.5525	24.9937	25.4095	24.9994	24.7372	NA	NA	NA	25.3799	25.83	25.1905	25.2006	24.6254	26.2399	NA	NA	NA	NA	24.5303	NA	NA	NA	NA
OG0010340	0	26.1591	25.0755	23.9026	24.7999	26.2385	25.8978	25.5253	26.444	25.8029	24.8759	25.3838	25.1741	26.0621	25.3864	25.2083	25.224	26.8012	26.4733	25.6839	25.594	24.2122	24.193	25.6134	25.9323	25.5718	25.3771	25.6523	24.2081	25.4096	24.4367	26.2895	25.8299	25.546	25.9004	25.8018	26.0377
OG0010343	0	21.4291	NA	NA	NA	25.2657	23.5275	24.9501	24.661	24.695	NA	NA	NA	NA	NA	NA	NA	NA	NA	25.0297	24.7628	22.4151	22.4067	25.6166	26.6248	25.7244	26.1769	26.4273	19.5952	23.7096	22.827	24.2216	24.5635	25.7064	24.4911	25.598	24.3537
OG0010346	0	20.6408	21.4282	NA	19.0942	23.6717	NA	21.4192	20.6223	22.5431	NA	NA	20.0472	20.6972	NA	18.463	18.6023	22.0019	23.0586	21.1611	18.7898	NA	NA	22.5655	21.6589	20.7844	21.5361	21.9822	NA	20.2588	18.0156	23.8415	18.9728	21.9892	22.3406	22.602	18.7192
OG0010374	0	23.4008	22.4878	21.7424	23.999	24.0793	25.0267	24.3756	23.8532	22.7463	24.4725	23.6839	23.3859	23.9077	23.3818	23.5993	23.3792	23.8593	23.7673	24.8232	23.2017	23.4313	23.4056	23.905	24.1961	24.4343	24.1714	24.1244	22.7185	24.0691	23.2832	23.6349	24.0425	24.453	24.5493	23.9772	24.9363
OG0010375	0	22.8473	23.695	22.0196	24.4642	23.5744	NA	23.7329	23.2296	NA	25.5034	25.5426	25.6292	25.0749	24.0885	26.0121	24.1254	24.0644	25.3731	23.6755	NA	24.2458	24.265	22.9761	24.4865	24.5682	24.6784	24.6519	23.896	26.2023	24.7578	23.8822	26.3175	24.762	25.2725	25.3566	25.4502
OG0010378	0	NA	NA	26.2874	NA	27.3028	26.9933	27.075	27.5674	28.2017	26.4299	NA	NA	27.7101	27.6302	27.7688	28.257	28.0501	27.6003	27.1364	NA	26.959	27.059	26.981	26.9829	27.014	26.699	27.1308	NA	25.3096	27.028	27.9524	NA	NA	28.0727	27.2895	NA
OG0010383	0	26.0422	24.8826	26.2618	26.2712	25.0715	25.6074	26.1277	NA	24.5926	26.1903	27.4745	26.9598	27.0765	27.0608	26.9105	26.9109	25.8886	26.4625	26.3357	NA	24.6026	24.5704	NA	25.95	24.8875	NA	25.5866	26.2299	26.0504	26.9209	25.8422	25.8603	26.4354	25.3902	25.5578	26.2728
OG0010392	0	24.5883	24.6461	24.211	26.1286	26.1813	26.0107	25.9491	26.0967	25.8396	24.6243	25.5797	24.7992	26.259	26.5867	25.9672	26.1328	25.9409	25.353	25.1552	23.518	NA	26.2254	26.4603	26.2782	26.2943	25.0665	25.7687	24.7915	23.5629	25.2107	26.4034	25.2206	25.3543	25.2927	24.8181	25.755
OG0010403	0	NA	24.336	NA	25.1787	25.6519	25.8302	24.4985	24.9806	24.8689	NA	24.4048	NA	25.0053	24.6217	NA	24.6637	NA	24.7064	24.3638	24.6917	24.1103	26.6506	25.7635	26.2163	25.6892	24.6849	25.2496	NA	24.3043	24.1251	24.984	25.8022	25.2772	25.3436	24.4657	24.4273
OG0010406	0	24.9159	24.64	23.8809	25.2849	25.826	24.657	25.1865	24.9566	25.0006	23.2736	24.7959	23.6875	24.8271	24.3195	23.7359	25.0149	25.5524	24.7253	23.4484	23.8863	22.8817	23.4652	24.2442	24.3546	23.8385	23.4816	22.9087	24.4505	23.8555	23.5626	24.3684	24.295	24.356	24.631	23.7368	24.0474
OG0010429	0	23.7524	24.0363	23.7535	24.4535	24.1281	25.3663	24.7229	22.9817	24.6757	23.4233	22.7987	23.3191	23.6514	23.6793	23.5133	24.3403	22.7932	22.8985	25.5425	24.6166	25.2948	24.4812	25.5891	26.161	25.9748	25.8273	25.36	24.5897	24.2643	24.2112	24.6249	24.8157	24.8757	24.7284	25.4289	25.4045
OG0010434	0	26.4073	25.4149	25.0772	26.1462	26.8712	26.7565	26.562	26.7305	26.7013	25.6909	24.772	25.2076	25.6259	26.6994	25.503	26.0818	26.4382	25.8725	26.109	26.5199	25.8789	26.0955	26.9515	26.488	26.5445	26.5518	26.492	25.9833	25.1531	26.1431	26.101	26.4442	26.3008	25.817	26.1123	25.8856
OG0010449	0	25.5196	25.6151	26.208	NA	NA	NA	NA	NA	NA	NA	25.7376	NA	NA	24.232	NA	NA	NA	NA	24.9707	NA	25.9991	NA	NA	NA	NA	25.3715	NA	25.495	26.1532	25.173	NA	NA	24.593	24.8122	NA	24.8225
OG0010456	0	NA	NA	NA	25.0999	NA	25.279	NA	NA	25.2023	NA	NA	NA	24.8171	23.8771	24.5129	24.7027	NA	NA	NA	NA	NA	NA	NA	NA	NA	NA	25.086	NA	NA	24.456	24.9065	NA	24.0013	NA	NA	NA
OG0010461	0	21.6162	21.4031	NA	NA	23.0839	22.1942	21.5736	23.291	22.3647	NA	18.7172	NA	20.3874	NA	18.4503	NA	22.0601	20.6361	19.8979	NA	NA	NA	20.7961	21.7905	21.4788	22.0131	20.1009	NA	19.3179	NA	23.0319	19.3817	22.1879	22.3713	22.3932	21.6203
OG0010476	0	25.1965	24.8713	20.0906	21.5691	25.1614	22.5528	NA	25.1265	23.9125	25.076	23.788	23.8358	22.2724	20.817	25.1312	19.6711	23.2194	25.7068	NA	19.7279	20.3091	20.1188	23.1079	22.6086	NA	22.9876	NA	21.6079	20.8478	21.6085	24.7513	21.8552	25.2993	24.3688	23.6433	21.9227
OG0010477	0	25.8491	NA	NA	NA	25.7051	26.6141	NA	NA	26.8443	NA	NA	25.9617	NA	NA	27.5389	26.2629	26.3771	26.4357	NA	NA	NA	NA	25.7392	NA	NA	NA	NA	NA	NA	NA	26.7074	26.251	NA	NA	25.9205	NA
OG0010512	0	NA	NA	25.9937	25.3214	25.2456	26.6281	25.2053	NA	26.5004	26.5538	NA	NA	25.4951	25.2055	27.0363	26.8486	25.1863	NA	24.2267	NA	NA	NA	NA	25.357	25.0642	NA	24.9605	NA	NA	NA	24.189	27.1498	25.3668	25.2377	26.899	NA
OG0010539	0	25.9032	25.8426	23.8446	24.755	26.3698	26.3771	25.4214	26.8822	25.9535	24.3231	24.3935	24.1121	24.3297	24.9124	22.9725	23.309	25.5522	24.7352	26.3725	26.341	24.3924	25.9541	27.6562	27.0813	26.9289	26.5103	26.0944	24.3319	24.9424	24.5485	27.0901	25.9853	25.3504	26.0441	26.5881	25.6901
OG0010541	0	NA	NA	NA	26.2403	25.4245	24.6299	25.9051	24.7678	24.5879	NA	NA	NA	NA	NA	NA	NA	NA	NA	NA	NA	NA	NA	NA	24.5397	NA	NA	NA	NA	NA	NA	NA	NA	NA	NA	NA	NA
OG0010554	0	NA	NA	NA	25.3243	25.5044	25.1665	25.9138	24.8279	26.2819	NA	NA	NA	26.0469	NA	NA	NA	NA	NA	NA	NA	25.6321	25.3642	NA	26.6831	25.8279	NA	26.3064	NA	NA	26.8451	25.1042	25.4475	NA	26.1032	25.7742	25.5089
OG0010565	0	26.2722	26.2873	25.4359	27.0333	27.199	27.4471	26.9414	27.2376	27.2614	26.1811	26.6475	26.2336	27.234	26.7536	26.4342	26.6255	27.3461	27.4053	26.3152	25.9892	26.0968	26.5942	26.6633	27.0179	26.9616	27.0008	27.1253	26.336	25.9972	26.0148	26.4829	26.5437	26.622	26.1292	26.3075	26.963
OG0010584	0	22.9425	22.8465	NA	21.8909	24.668	NA	22.1555	24.2716	21.7973	22.2616	22.3895	NA	23.6983	NA	22.6577	22.1964	25.1931	25.9959	22.1632	24.0853	22.1933	NA	26.0538	21.5339	24.2078	23.8299	22.9259	NA	22.2391	21.1445	24.5645	21.9291	22.2748	23.9158	21.5243	22.2072
OG0010591	0	24.4216	24.1431	24.4201	25.1854	25.2967	25.1696	25.3952	24.8802	25.0861	24.1269	24.4076	23.8843	24.2812	24.2808	24.0829	24.4774	24.4433	24.5798	24.8925	24.2977	24.6524	25.1078	25.102	25.1662	24.4694	25.3769	24.9424	24.1441	23.9673	24.2302	24.9258	24.7646	24.3124	24.4393	24.6019	24.3009
OG0010597	0	24.5087	25.8106	22.898	24.9767	25.6288	23.0809	25.3832	25.082	25.0541	24.4183	24.7801	25.1001	25.3792	24.4609	23.7358	25.0957	25.7201	23.6056	22.6821	23.4125	22.7677	23.3275	25.6213	24.4102	23.3751	22.0935	23.5971	24.1027	24.4327	23.6092	24.0694	25.7007	24.8636	24.4347	24.8061	25.3476
OG0010602	0	NA	21.7356	22.4857	22.909	22.5411	NA	22.9999	NA	NA	NA	23.3259	25.1751	25.7839	24.3424	26.19	23.0902	23.4159	NA	23.2461	NA	21.8921	NA	NA	23.3973	23.3034	NA	23.5603	22.4887	22.4609	24.0048	NA	NA	NA	NA	NA	24.8389
OG0010606	0	NA	NA	24.4439	25.7104	NA	24.7449	NA	NA	NA	25.5511	23.915	25.1789	NA	25.3234	25.6228	25.3235	NA	NA	NA	NA	NA	25.5034	NA	NA	26.3172	NA	26.018	NA	NA	NA	NA	26.0091	NA	NA	NA	25.2431
OG0010618	0	24.0001	23.2177	23.2575	23.8685	25.135	24.9884	24.3732	24.5713	25.4979	24.5625	23.5205	24.425	25.01	24.9957	24.6379	25.2024	24.6649	24.5033	24.5589	23.5332	23.8619	24.7052	25.3731	24.9532	24.6433	25.2214	24.8449	22.7622	23.8593	23.6324	24.7156	24.3392	24.8726	24.4972	24.5733	23.9568
OG0010623	0	25.6628	25.7525	NA	24.8742	NA	25.8852	NA	NA	NA	25.7897	25.9225	NA	26.7978	NA	26.3941	NA	NA	NA	NA	NA	24.2888	NA	NA	NA	NA	NA	NA	25.1307	26.0631	NA	NA	NA	25.1807	25.9898	NA	NA
OG0010631	0	28.262	27.9047	26.3236	26.4407	26.384	25.8394	26.6124	26.6966	26.8565	25.7374	26.3494	27.6256	24.678	26.0546	26.3904	25.5666	25.6771	26.3386	25.6096	27.0291	25.4821	24.7553	25.0454	24.8604	25.4519	25.2547	25.1737	27.7042	28.1416	28.0167	27.0089	26.5743	26.9409	26.5713	26.1249	27.16
OG0010645	0	27.2598	26.9896	25.7362	NA	24.3895	NA	NA	NA	NA	NA	NA	NA	NA	NA	NA	NA	NA	NA	25.3808	25.7071	24.5285	NA	NA	24.2736	25.9998	NA	NA	24.5407	NA	NA	NA	NA	NA	NA	NA	NA
OG0010648	0	23.8215	23.3539	21.8057	24.9555	24.7511	25.5028	24.9277	24.5066	24.1656	23.1007	22.8492	22.6503	22.1953	23.3133	24.0906	23.1581	23.7551	24.5026	21.0837	21.6481	NA	23.1084	23.4747	24.0366	23.7502	23.8824	23.4042	22.7316	21.7246	22.6053	23.2837	22.8411	23.7946	22.9213	23.5111	23.9675
OG0010681	0	26.8483	26.5464	26.7294	27.3209	28.0026	27.8327	27.5324	27.6996	27.8765	27.174	26.9925	27.138	27.7104	27.7023	27.4103	27.4945	27.4418	27.4702	27.4457	26.682	26.6336	27.6302	28.03	27.9453	27.9001	27.5486	27.2755	26.6601	27.1549	26.9753	27.7795	27.7187	27.5863	27.6647	28.0517	27.4532
OG0010690	0	25.7095	26.6947	NA	26.418	26.5185	26.2374	26.3869	26.2838	26.2189	NA	NA	NA	NA	NA	25.3055	NA	25.3152	24.8509	NA	25.1326	NA	NA	NA	NA	NA	NA	NA	NA	NA	NA	NA	NA	NA	NA	NA	NA
OG0010718	0	25.7153	24.2346	NA	25.2258	24.5492	25.7435	24.9062	25.5416	25.5574	25.6146	24.7667	24.9688	24.8565	24.8153	24.7805	25.7062	23.4024	24.1869	23.3317	24.0186	22.5235	23.3457	24.387	25.0112	24.921	24.4913	23.5092	24.3713	23.5748	23.4619	23.7897	22.5483	23.638	23.3557	23.3429	23.8911
OG0010732	0	25.0764	25.087	25.2485	25.8138	25.6386	25.5996	25.4979	25.4238	25.9002	25.2074	25.0745	24.6241	25.8727	25.3304	25.8752	25.951	25.6998	25.4588	26.0432	25.1339	25.6616	26.3515	25.9657	25.8432	25.7154	26.0582	25.9315	25.755	25.8898	25.5588	25.9871	25.713	25.632	25.8829	25.4672	25.748
OG0010733	0	NA	NA	NA	24.3086	24.35	NA	24.3827	24.4431	24.3955	NA	NA	24.7723	24.6359	25.0206	24.9865	25.5302	25.4854	25.1702	25.3637	24.7031	24.7066	25.5994	26.4697	24.813	26.8111	26.46	26.3062	24.2473	24.1915	25.6341	25.6383	26.9317	26.4634	26.2033	26.4566	25.3091
OG0010742	0	23.1699	23.5312	23.2347	24.4024	24.0579	24.0804	24.6624	24.5242	24.8031	23.8573	24.1993	23.7988	24.8528	24.0076	23.8529	23.8248	25.0879	24.913	24.1054	22.5248	23.6795	23.6781	23.9683	24.9405	24.9343	24.6582	25.0131	23.813	24.0085	23.904	24.3933	25.0629	24.9019	24.81	25.2973	24.9452
OG0010752	0	25.8672	25.6622	25.3001	23.8528	24.2644	24.1011	24.1241	23.2917	24.3266	24.5853	24.3068	23.4805	23.5017	23.0695	23.3319	23.7182	23.5785	23.0014	26.0491	25.6592	25.8527	24.775	25.3899	25.1619	25.4021	24.8456	24.6504	24.3236	24.0411	23.8336	23.9338	23.7026	23.9145	24.0134	23.8751	23.7269
OG0010783	0	NA	NA	NA	NA	25.499	24.7899	NA	NA	NA	NA	NA	26.3178	24.4005	24.3353	25.6971	25.0059	25.1291	26.5425	NA	NA	NA	NA	NA	NA	NA	NA	NA	NA	NA	NA	NA	NA	25.1629	25.1745	NA	NA
OG0010785	0	NA	25.1566	24.5077	25.1233	24.5397	25.2904	26.8037	26.1977	26.1363	26.6669	27.0174	27.135	26.9139	25.5757	27.9755	26.9963	25.3994	27.2817	27.0517	25.5152	NA	26.2444	25.4264	26.6654	24.9462	26.3092	25.4975	24.907	25.6974	NA	25.0098	26.242	24.4864	24.7499	25.7459	25.6857
OG0010792	0	25.0075	25.256	24.7749	24.9731	26.2795	25.4156	25.2174	25.2031	25.839	25.3433	25.3897	24.7448	25.7764	25.3287	25.3066	25.7275	24.7141	25.087	24.9134	24.6656	25.3563	25.7166	26.0653	24.9941	25.357	25.8319	25.3049	25.7514	24.5115	24.6015	25.0743	25.9575	25.0664	25.5954	24.7757	24.6019
OG0010797	0	23.7567	24.3631	23.5026	25.0275	24.8478	24.7239	24.6832	23.7967	25.3093	24.643	22.3374	24.5588	24.9203	24.4866	24.5742	23.9607	23.8546	24.2314	24.1925	23.0066	23.4688	23.4449	24.7616	25.5911	24.3342	24.2145	24.5718	23.1829	22.4673	24.3075	24.7905	23.8818	24.4558	23.6521	24.1651	24.4668
OG0010830	0	NA	23.6897	NA	24.6349	24.6313	23.859	24.0789	23.7464	25.5932	24.1064	NA	23.5547	23.4895	25.3379	24.4581	NA	NA	24.6561	25.7234	23.3464	24.4241	25.3525	24.6338	25.381	25.4773	25.3036	26.082	NA	23.747	25.0153	25.3919	24.7166	NA	24.597	24.5549	23.9772
OG0010836	0	26.7425	25.1395	24.9181	26.8457	26.7265	27.0546	26.5408	27.4291	26.5966	25.9402	25.806	25.1408	26.2121	26.6347	25.4275	25.6511	24.9826	26.5021	25.7567	24.3794	23.941	25.7222	26.3423	27.0344	25.5803	26.0933	26.1239	25.0776	26.3752	25.35	26.983	26.6178	26.6902	26.5692	26.5113	25.2549
OG0010860	0	24.5865	24.8141	24.405	25.1631	26.0498	25.9755	25.9606	25.994	25.3904	24.233	24.4749	24.6459	23.9823	24.7801	24.1847	24.6197	24.8206	23.7666	24.9893	23.9521	24.8577	25.5619	25.7296	25.4359	25.7973	25.2406	25.1657	25.5396	24.8225	25.8743	25.4701	26.0115	26.0946	26.1448	25.7912	25.424
OG0010878	0	24.7978	23.9388	23.8578	23.9928	24.8943	24.3896	23.7928	25.0862	23.9454	24.8368	24.4013	24.2565	25.234	25.465	24.1072	24.6315	24.8238	24.6311	24.2417	23.9967	24.0639	24.0017	NA	24.1885	23.9909	24.7419	24.2511	25.0267	24.1397	24.7922	NA	24.4602	24.8267	24.374	23.7652	24.3202
OG0010886	0	24.4633	24.4922	23.5072	23.6087	22.2351	25.7184	NA	NA	25.1323	23.7491	23.6809	25.1117	24.6501	25.406	26.2718	24.4916	23.2298	25.2192	23.3802	NA	23.5014	NA	23.4177	23.8392	NA	22.9212	23.2367	NA	NA	24.0768	NA	22.6019	NA	NA	NA	NA
OG0010895	0	24.3286	23.9334	22.8758	24.4473	24.9348	24.988	25.0731	24.8058	24.8515	23.6653	24.2059	23.3726	25.1904	24.7279	24.6769	24.0722	24.5398	24.8259	24.3331	23.4098	23.32	24.3335	25.8921	24.3509	24.6031	24.3155	25.1542	23.7234	24.2943	23.6293	25.2909	24.6575	25.1556	24.7285	24.9215	25.0104
OG0010900	0	NA	NA	NA	23.694	25.045	26.062	24.3188	24.1725	25.3546	23.0859	24.4239	23.2847	25.4626	24.6572	24.6515	25.284	24.4323	24.7879	23.8029	24.9219	24.4757	25.7682	24.5846	24.5266	25.6225	25.0708	24.38	24.2369	24.459	24.201	24.5268	25.8444	25.489	25.0536	25.3083	24.4652
OG0010901	0	24.3791	22.9917	NA	NA	NA	NA	NA	NA	NA	NA	NA	NA	NA	NA	NA	NA	NA	NA	23.3749	22.9778	NA	NA	NA	NA	NA	NA	NA	NA	NA	NA	NA	NA	NA	NA	NA	NA
OG0010902	0	NA	NA	NA	22.8711	22.9066	22.5282	22.8722	NA	22.3706	NA	22.0023	22.9476	22.6653	22.4797	23.482	22.5077	23.0367	NA	23.3144	NA	NA	22.767	23.2422	24.9788	23.5079	24.2139	25.4781	22.6659	22.5739	NA	22.4344	22.7762	22.7975	22.7373	22.5441	22.6071
OG0010927	0	25.4986	24.5671	24.0422	26.0815	27.1117	26.0892	24.535	26.065	26.0901	24.0789	24.3159	24.9791	25.987	25.4533	25.5826	25.3385	25.9278	25.8636	26.3222	25.3056	25.2474	25.6854	26.662	26.2618	25.7787	26.6943	26.2404	25.1381	25.3113	25.1741	25.8679	25.3391	26.8124	26.5319	25.4565	25.8386
OG0010929	0	24.916	NA	27.3948	25.8934	NA	NA	26.0641	25.115	NA	27.6004	26.7359	NA	26.644	27.3056	27.0694	NA	26.6306	27.108	26.8726	26.5171	NA	NA	NA	NA	NA	25.323	25.3031	26.4699	27.4366	NA	25.9984	26.3403	NA	26.5264	25.5073	26.131
OG0010934	0	24.1998	24.1644	NA	24.9775	24.7531	25.3947	24.4153	23.8794	25.3368	23.5044	24.8508	24.9965	25.6672	25.0497	24.8125	25.5254	24.936	26.0278	24.0656	23.0287	22.7327	23.4759	24.1628	24.2357	24.1317	23.7585	24.1316	24.2302	24.3256	24.8547	25.1901	24.5308	25.4494	25.0216	25.2811	24.8721
OG0010935	0	26.0205	26.0668	25.352	26.8145	26.9566	26.5445	26.5011	26.7529	26.7231	25.7996	26.0753	26.1836	26.3402	26.0363	26.1012	26.6468	26.1389	26.4309	26.2288	25.5657	25.9222	26.5455	26.0809	26.2498	26.6729	26.6204	26.3517	26.6138	26.4672	26.9458	26.789	26.9116	27.0409	26.6923	26.8838	27.2204
OG0010943	0	NA	NA	NA	26.4216	26.5285	26.3042	26.5795	26.3957	26.1731	NA	NA	NA	NA	NA	NA	NA	NA	NA	27.2518	27.5744	27.1977	27.6786	27.5639	26.7617	26.8444	27.1578	27.139	NA	NA	26.4323	NA	26.0808	25.8414	25.194	25.3069	25.6578
OG0010944	0	24.6703	24.6429	26.156	24.2544	23.6938	NA	25.2931	NA	24.7428	26.0479	23.8025	24.3869	23.8462	23.3773	24.0591	23.7725	24.1381	23.7723	24.3451	26.1726	25.2915	23.1388	24.1998	24.6798	23.9314	23.9709	24.167	25.4217	25.2253	24.511	23.7554	24.3189	23.7577	23.3495	23.9034	24.5269
OG0010946	0	NA	NA	22.7372	22.4374	NA	22.3777	NA	NA	22.2482	22.33	22.643	NA	NA	NA	NA	23.194	NA	NA	23.3637	NA	24.0956	24.1889	22.5382	23.5476	22.9591	NA	NA	22.3255	NA	23.529	NA	22.3992	NA	NA	23.0178	NA
OG0010953	0	23.3566	23.3029	22.518	25.3063	25.1984	25.3621	25.4869	25.7447	24.9848	24.1795	23.8655	23.8821	25.8554	24.3067	25.0208	24.9648	25.8661	26.2337	23.7412	22.638	23.2736	24.63	24.9351	25.3029	24.739	24.7786	24.8374	23.3666	22.9814	23.5889	25.5487	24.2185	24.8838	25.0339	24.5366	24.1809
OG0010986	0	26.6575	27.1524	27.743	26.0566	26.7873	25.2125	26.8728	26.3742	26.8783	27.7452	27.8389	27.7109	27.6452	25.8219	27.0692	26.785	26.6189	26.6161	26.912	27.0241	27.0697	26.0114	26.1638	26.4513	26.0705	26.5451	26.0354	26.1633	28.0579	26.3413	25.9237	25.8548	25.6556	24.8159	25.7178	24.9472
OG0011002	0	27.8139	27.4908	26.8835	27.7548	28.3891	27.9645	28.3138	28.5024	28.1076	28.0673	27.6489	27.731	28.8884	28.4044	27.7954	28.65	28.4341	28.45	26.9982	25.6027	25.437	27.8271	27.6818	27.754	27.8075	27.9154	27.3049	26.3131	26.2947	26.5788	26.9576	27.9166	28.0837	27.5473	27.6625	27.7192
OG0011012	0	NA	NA	NA	24.6882	NA	NA	NA	NA	NA	26.5898	26.4943	26.6287	26.6327	26.9591	26.534	25.944	26.7936	26.7602	NA	NA	NA	26.2501	NA	NA	26.0817	26.1675	NA	NA	NA	NA	NA	NA	25.3828	25.4544	23.9204	24.7794
OG0011015	0	23.4647	24.3768	22.8352	21.012	26.5349	24.7656	24.1695	24.6784	24.4908	24.5729	23.7497	24.1017	24.5911	20.8907	21.0444	22.798	27.5666	27.5338	23.9606	26.5832	22.9949	NA	26.2052	23.9394	23.8612	24.7587	24.4622	20.6789	24.2897	21.4067	26.5445	24.9491	23.1278	26.3026	25.2393	25.0355
OG0011018	0	24.942	22.9196	19.4666	17.0439	23.9337	19.8773	19.6816	25.7727	21.8072	17.3225	15.9054	16.6553	NA	NA	NA	NA	18.2534	20.1401	19.0096	20.3892	16.5273	NA	NA	18.3748	18.4184	NA	18.2661	NA	NA	16.5589	NA	NA	NA	NA	NA	NA
OG0011020	0	NA	NA	NA	NA	NA	NA	NA	NA	NA	NA	NA	24.3113	NA	24.2376	NA	24.2446	24.0769	NA	24.1974	NA	NA	NA	24.072	23.9378	24.2706	23.9458	24.3462	NA	NA	NA	NA	NA	NA	NA	NA	NA
OG0011047	0	NA	NA	25.0393	NA	NA	NA	24.4465	23.8922	23.844	24.2412	25.6149	25.5936	24.7455	23.5454	25.0379	26.6333	NA	23.7789	24.6265	24.819	25.7941	24.9959	NA	24.3359	NA	NA	24.0099	24.9726	25.1217	25.3069	NA	NA	NA	NA	23.4261	NA
OG0011057	0	22.9158	NA	NA	24.8311	26.4426	24.2009	24.7743	24.7378	24.6128	23.3055	NA	23.3269	23.729	NA	24.0754	22.8124	23.7109	23.1434	24.0208	23.0294	22.9003	22.6128	24.2308	22.2404	22.6209	24.2829	23.1506	23.5069	22.0314	23.4118	NA	23.0352	23.7245	NA	24.6206	NA
OG0011058	0	22.365	23.4162	22.0699	23.2743	25.0015	23.8262	23.3803	23.8817	22.6372	22.7098	23.0714	23.0332	24.3532	23.494	23.7046	24.0336	24.2034	24.3317	22.8775	22.9303	22.0375	22.6507	23.7118	22.9251	22.5033	23.4285	22.5321	21.7038	23.1555	22.0497	25.5839	23.7674	23.536	24.2326	23.5363	23.9118
OG0011059	0	23.4721	23.2589	24.6071	22.2965	23.3669	23.7667	23.071	24.0316	22.2483	22.1537	20.9745	22.4919	21.5856	21.7718	22.7363	21.5874	23.1806	22.2758	23.0416	24.3085	22.7586	23.2177	23.4553	23.7687	23.0055	24.0744	23.7405	21.0252	23.1077	21.4159	22.567	23.154	23.4372	21.7149	23.1168	22.5406
OG0011069	0	24.5621	25.5379	24.1279	24.3784	24.4796	24.9972	25.5904	24.8394	25.0554	23.9381	24.3139	24.6434	25.1601	24.0833	25.103	24.2182	25.0148	24.309	24.2394	24.9259	25.0306	24.1682	25.3247	25.2723	24.8008	24.2028	24.0223	24.1739	25.4797	25.873	25.1813	25.0262	25.983	24.1842	25.7411	25.6125
OG0011080	0	NA	24.7313	26.2645	NA	NA	24.8967	NA	23.7828	25.3375	NA	24.1605	23.6117	NA	NA	24.8167	NA	NA	NA	24.4203	NA	24.1459	24.3516	NA	24.4218	NA	25.0019	24.2999	NA	23.1884	23.4303	22.0627	24.4799	NA	NA	23.3525	NA
OG0011107	0	25.1343	26.3765	25.1707	26.2274	25.9091	26.0035	26.318	26.2448	26.9368	26.9134	25.4167	26.8862	27.2795	26.6171	26.6012	27.1524	25.5235	25.427	26.4631	NA	26.4484	26.5564	27.3415	26.3727	26.458	26.3953	26.6096	27.1893	26.2013	26.6209	26.9275	27.241	26.4586	26.8991	26.8201	26.9655
OG0011121	0	23.705	24.5983	25.5831	25.9243	24.9719	26.4274	25.0544	24.0254	24.6957	24.7897	22.8534	25.1229	24.771	24.5742	25.5423	24.7035	22.6964	23.7354	23.7616	23.9514	25.0373	26.9046	25.6285	26.1948	24.9597	24.5451	25.9168	24.3984	23.8617	24.2473	26.867	25.7722	25.1717	24.2049	27.0747	25.233
OG0011128	0	28.9432	29.854	29.0946	30.2248	30.2524	30.4584	30.165	30.1311	30.3624	28.7704	28.7031	28.7858	29.1645	29.2615	28.955	29.1142	29.2167	29.3103	31.0251	28.8755	29.4218	28.7591	31.0301	30.3185	30.2742	30.4034	29.5066	29.4877	29.7102	30.0365	30.234	29.6142	29.8394	30.385	30.2356	29.4891
OG0011155	0	NA	NA	NA	NA	NA	NA	NA	25.5974	NA	NA	NA	NA	NA	NA	NA	NA	25.5891	NA	NA	26.1251	NA	NA	NA	NA	NA	NA	NA	NA	NA	NA	26.1977	NA	NA	25.5833	NA	NA
OG0011160	0	24.5777	23.6452	22.8355	24.2163	26.0002	25.4712	24.6538	25.466	24.7517	23.2988	22.9614	22.1267	23.8501	23.1946	22.8796	23.1159	23.0797	24.2166	26.8291	26.1445	24.0372	27.1129	25.925	27.7605	26.6044	27.1381	26.5861	23.2153	22.1164	22.9645	24.9411	22.9511	23.0006	22.8388	24.4525	23.7358
OG0011162	0	24.758	24.3831	NA	25.4084	26.5047	NA	NA	NA	NA	NA	NA	NA	NA	NA	NA	25.1227	25.7508	NA	22.991	26.8093	NA	NA	NA	NA	23.0488	NA	NA	NA	NA	NA	26.103	NA	NA	26.1293	NA	NA
OG0011165	0	24.0376	22.9296	23.3152	24.0298	24.284	24.5253	24.0306	23.579	24.1817	24.0276	24.0182	24.2255	24.8775	24.7247	26.2261	24.4517	25.0586	25.4842	23.5197	23.7217	NA	24.1072	24.3464	24.4267	24.3143	24.5296	24.4344	23.7533	23.5592	23.5271	24.3455	24.3469	22.8613	24.325	24.6965	23.4508
OG0011174	0	24.6701	24.914	23.7834	25.9594	25.2361	25.5331	25.701	24.9017	25.495	24.1846	23.8437	24.2351	24.752	24.999	25.1328	24.7282	24.6232	25.1034	25.8089	24.764	25.32	25.944	26.2743	25.8318	26.1028	26.2983	25.829	24.8165	24.7739	24.7385	25.0097	25.3974	24.6692	24.9116	25.1818	25.3234
OG0011178	0	NA	NA	NA	NA	25.3501	NA	NA	NA	24.4716	NA	24.7495	NA	26.1964	25.2526	26.1513	25.9061	24.8187	25.5773	NA	NA	NA	NA	NA	NA	NA	NA	24.5896	24.3186	NA	25.139	25.667	25.2802	NA	NA	25.4592	25.2582
OG0011186	0	NA	NA	NA	NA	NA	24.2713	NA	NA	NA	NA	25.1506	24.4888	NA	25.4635	24.4418	NA	NA	NA	NA	NA	NA	25.3164	24.5949	24.5516	NA	24.3292	24.9112	NA	NA	NA	NA	NA	24.3457	24.2133	NA	NA
OG0011188	0	NA	NA	NA	NA	NA	25.2377	25.2822	NA	NA	NA	NA	24.6376	25.5139	NA	24.8026	25.7374	25.6691	25.8781	NA	NA	NA	NA	NA	NA	NA	NA	NA	NA	NA	NA	NA	NA	NA	NA	NA	25.1088
OG0011196	0	NA	NA	NA	24.7608	25.1119	NA	NA	NA	NA	NA	24.1784	NA	24.4727	NA	NA	NA	NA	NA	NA	25.6104	24.7114	24.951	24.6305	25.6561	NA	NA	25.3086	NA	24.0988	NA	NA	NA	NA	NA	NA	NA
OG0011209	0	NA	NA	NA	24.1301	NA	23.7842	23.8722	NA	NA	NA	NA	NA	24.3956	NA	NA	NA	NA	NA	NA	NA	25.894	24.0231	23.8832	24.0598	NA	23.4424	24.1821	NA	NA	23.9669	NA	NA	23.8513	25.3267	24.0632	24.4227
OG0011213	0	NA	16.2077	17.498	21.0024	17.3963	17.7445	20.1811	17.4149	19.0842	15.3964	16.0514	20.506	NA	NA	16.2664	18.1924	NA	17.433	18.8838	NA	18.801	17.0896	NA	17.035	17.0012	16.9335	16.6841	17.9305	NA	NA	16.6617	16.3609	NA	16.7626	16.6313	NA
OG0011241	0	22.4857	21.8584	21.1664	23.7358	23.6764	25.0394	24.2798	23.9223	23.2575	22.724	22.6884	22.3474	22.0978	21.7959	22.7084	21.6317	23.6779	22.8959	24.3779	23.4613	21.763	23.1413	24.6095	25.6997	24.481	24.8609	23.991	21.7193	24.229	22.1615	24.228	24.0417	23.2801	23.4132	23.7902	24.7381
OG0011262	0	24.1076	23.9233	23.5211	25.2794	25.592	24.7356	25.2541	25.8626	25.5464	23.3891	25.0063	24.1853	25.0012	23.6222	24.5091	24.798	23.4833	23.9387	24.4523	23.3639	23.8516	24.7287	25.2227	25.8317	25.0244	25.7717	24.8227	24.994	25.2806	25.8492	25.1307	25.3501	NA	23.8383	24.4568	24.4526
OG0011263	0	24.8821	NA	NA	26.4775	25.2211	26.0437	25.9719	25.6445	26.2618	NA	NA	25.6716	26.532	26.1442	NA	25.2255	NA	25.9785	27.2712	NA	25.8054	26.7552	26.9539	27.1664	26.6921	26.717	27.9365	NA	26.4038	25.1314	26.5813	27.5412	27.2565	26.9835	27.5551	25.7857
OG0011270	0	NA	23.5521	22.7151	22.6574	23.2222	22.8324	22.4824	23.9179	24.4877	23.0798	NA	23.0002	23.6898	23.9471	NA	NA	23.6464	26.1835	22.916	NA	NA	22.6322	22.2549	22.9986	22.8848	24.3337	23.6015	NA	22.8847	22.701	NA	NA	22.8099	23.6262	24.3826	22.6499
OG0011300	0	23.9235	22.5604	22.8148	24.0746	24.9625	24.9566	22.9794	25.4194	22.7779	23.1911	24.1085	22.6836	25.4722	23.9551	23.9788	23.9401	25.5309	24.5475	22.9768	23.6701	NA	22.6992	26.0874	23.7974	22.8237	24.0204	24.854	22.5568	22.8088	22.8474	25.9641	26.1849	25.6897	25.6072	24.7427	24.6683
OG0011302	0	25.4824	25.2658	22.3843	23.4301	26.5216	24.6467	24.6067	26.3345	25.6666	23.8265	24.0037	24.1272	26.0797	24.1446	25.5759	24.2896	26.2003	28.3194	24.5314	25.0089	22.5464	23.4524	26.6825	25.2762	25.0411	25.3981	25.4645	23.0332	24.8586	23.8058	26.6157	26.2446	25.3925	27.6919	26.3772	25.3348
OG0011307	0	NA	24.7246	25.7364	24.2644	24.7073	25.3818	24.3342	NA	24.2239	NA	NA	NA	NA	NA	NA	NA	NA	NA	25.2722	25.2938	25.8935	24.7602	24.8424	25.0466	NA	25.1425	24.9358	26.0413	26.8917	25.3103	25.0576	25.7755	25.4492	25.2701	26.1113	25.5219
OG0011316	0	26.1993	26.9185	24.255	28.212	27.5847	28.4891	27.7265	27.1459	28.2794	27.142	27.1773	27.7637	28.5654	28.597	28.3841	27.9857	28.0491	28.4302	26.5744	24.739	24.9177	26.0423	27.238	26.1155	27.3981	27.3307	26.6522	24.1291	27.1216	26.6839	26.9774	28.23	28.3319	26.5642	26.0634	26.3463
OG0011324	0	25.2988	NA	NA	NA	NA	25.0778	NA	NA	25.4458	25.2037	25.366	25.1248	NA	25.1532	26.228	NA	NA	24.0479	25.4259	NA	NA	24.3198	25.1493	25.502	24.7499	24.9869	24.9955	NA	NA	NA	25.074	25.714	NA	NA	NA	NA
OG0011331	0	24.6259	23.9751	23.8426	24.8289	24.438	25.1692	24.5508	24.5898	24.6431	24.4234	24.7684	24.776	25.0068	24.6803	24.6498	24.9419	25.1182	24.7955	23.9222	23.5504	23.414	24.175	24.6503	24.4973	24.0822	23.8616	24.4473	24.2838	23.8938	24.0102	24.6555	24.8644	24.342	24.4357	24.4744	24.3123
OG0011344	0	22.3258	22.6867	21.5303	24.8864	24.3434	23.8615	25.1225	24.7391	25.12	22.9859	23.736	23.3275	25.5068	25.4763	25.7528	24.7205	25.3807	25.563	25.2587	23.7654	22.5114	23.7682	24.8875	24.5779	24.8005	24.6269	24.9202	22.5942	23.5257	23.2152	25.5979	25.5154	24.6727	25.0217	24.9347	24.8366
OG0011346	0	24.7838	25.1969	27.502	NA	NA	NA	NA	NA	NA	24.8706	NA	NA	NA	NA	NA	NA	NA	NA	24.6665	NA	25.0751	NA	NA	NA	NA	NA	23.9646	25.5102	25.996	24.8884	NA	NA	NA	NA	NA	NA
OG0011347	0	21.2409	20.9062	19.9632	NA	25.1967	22.2947	20.4197	24.0166	20.7838	18.9558	19.8267	21.829	21.471	21.7063	22.7591	20.7831	22.9798	23.1652	20.8578	22.924	21.0126	20.4018	22.3175	21.9112	20.9274	20.529	NA	20.2458	23.6397	20.2433	20.5675	NA	23.1176	21.4531	20.845	22.988
OG0011355	0	25.2965	24.0628	23.725	24.8447	25.6865	25.3848	25.517	25.2919	25.2644	24.3386	24.4113	24.7123	25.1604	23.8527	23.6913	24.364	24.7208	24.4155	25.275	24.315	23.7466	24.7984	25.7337	25.1664	25.1266	25.1561	25.4287	23.1517	24.5084	23.4838	24.3683	24.9817	24.6488	23.9117	24.5512	24.4556
OG0011361	0	27.7484	27.289	26.5379	28.2048	28.0434	28.3214	28.4286	28.1496	28.0469	27.8077	27.937	28.2412	27.5581	27.4077	27.8118	27.9326	28.1259	27.7461	28.4195	27.1324	27.2578	27.4495	28.528	28.3782	27.9049	27.8695	28.2319	27.8686	27.7281	27.8799	27.9028	28.3557	28.135	28.1766	28.1583	28.3643
OG0011368	0	26.2042	26.134	26.4702	28.0078	28.3056	28.4013	28.2156	28.1687	28.1583	26.8085	26.6578	26.6505	28.1489	27.7209	27.6914	27.8681	28.0838	27.809	27.0737	26.6138	26.3312	28.0633	28.3204	28.0433	28.4333	28.0563	28.2995	27.0326	27.3198	26.7536	28.2739	28.3856	28.3717	28.3302	28.2698	28.2843
OG0011381	0	NA	NA	NA	24.4049	NA	24.6667	NA	24.2159	NA	NA	NA	NA	24.2177	24.9534	24.2707	24.1567	25.5708	24.0213	NA	24.2657	24.1046	24.2494	24.9238	24.2468	24.1951	24.1864	24.043	NA	NA	NA	24.1846	NA	NA	NA	24.7	NA
OG0011383	0	24.215	23.6392	23.0007	24.0712	24.9213	24.957	23.9952	24.9173	24.3994	24.2552	23.5459	23.9249	24.9611	24.6511	24.0361	25.237	24.7099	24.6406	24.8006	24.9433	24.1745	24.4209	24.2915	24.4796	23.4603	NA	23.9199	23.9394	23.7962	23.76	24.8534	23.7867	NA	NA	23.8788	NA
OG0011398	0	NA	NA	NA	NA	NA	25.7443	NA	NA	NA	NA	25.3188	NA	NA	NA	NA	25.3324	26.0918	NA	25.7903	26.0657	25.2838	25.856	26.4119	26.3774	26.4302	25.9499	24.5224	26.3761	25.6844	25.6417	NA	26.1413	25.1879	25.3975	25.2244	26.378
OG0011399	0	25.5276	NA	NA	25.3068	25.5706	25.0915	25.4603	24.8225	24.5456	NA	NA	25.0405	25.6039	25.4471	25.6027	25.006	26.2659	26.3686	NA	NA	NA	24.4498	NA	NA	NA	NA	NA	NA	NA	NA	24.4403	24.6691	NA	NA	24.6515	NA
OG0011401	0	25.8551	24.8449	24.7002	25.7371	25.0751	26.7642	25.8432	25.5166	26.2533	22.7688	22.6315	22.3328	23.1708	23.5103	23.5928	23.6868	22.0166	23.3901	25.9473	22.247	24.4763	25.2063	24.7179	25.3075	26.2446	25.5155	26.3695	24.2219	22.2037	23.7693	25.3858	24.5658	24.0593	23.2312	25.2838	24.7252
OG0011409	0	23.2517	NA	NA	23.6024	24.8373	24.4487	23.7222	23.6383	24.3067	NA	24.1734	23.436	23.9967	23.6872	NA	24.5396	23.6291	23.4783	23.8071	23.4101	23.6618	24.4738	24.4855	24.6014	24.6518	24.5172	23.8361	24.4008	23.5088	24.691	24.1446	24.7873	24.783	24.4515	24.1447	24.5024
OG0011424	0	NA	NA	NA	NA	NA	NA	NA	24.5841	24.2737	NA	NA	NA	NA	NA	NA	24.471	NA	24.3176	NA	NA	NA	25.7048	25.9681	26.0891	25.6402	NA	26.1743	NA	NA	23.8523	24.9319	NA	25.083	NA	NA	NA
OG0011426	0	20.9618	21.5689	18.691	20.1216	23.6996	23.4577	22.073	24.273	23.7001	20.0705	20.873	19.8612	22.7946	19.4211	18.4342	20.1767	22.7649	23.1518	22.6611	21.7886	18.9315	19.8957	24.0381	23.089	22.6389	22.8276	23.325	18.3258	22.813	17.0053	23.5381	23.5235	23.7498	23.5533	22.8687	23.0708
OG0011446	0	23.9109	22.7086	22.5132	24.5055	NA	22.9878	24.2413	NA	24.4764	23.6399	23.6278	23.3355	23.5798	24.8272	23.5971	23.4139	22.9655	23.0162	23.3898	NA	23.2892	23.3623	23.0403	NA	NA	23.4238	24.5378	23.8003	NA	23.5971	NA	22.9829	NA	23.3005	24.9547	23.1542
OG0011458	0	NA	NA	NA	NA	NA	NA	NA	NA	NA	NA	NA	NA	26.271	25.5641	25.9462	NA	26.1195	NA	NA	NA	NA	NA	NA	NA	NA	NA	NA	NA	NA	NA	NA	NA	NA	NA	NA	NA
OG0011462	0	18.7966	18.9667	16.4181	16.1932	21.7902	21.2074	19.6198	21.4929	20.9905	NA	NA	NA	NA	NA	NA	NA	NA	NA	21.2808	21.8587	15.8207	16.754	23.211	22.4361	22.1939	19.0183	22.9219	NA	18.542	NA	18.9429	19.0446	19.0504	18.987	18.6006	18.8
OG0011466	0	NA	NA	NA	26.2622	25.7403	26.6364	26.4384	NA	NA	NA	NA	24.8222	25.7405	25.6766	24.8325	25.5747	25.2621	25.3497	25.1651	NA	NA	NA	26.0373	25.8169	25.6489	NA	NA	NA	NA	24.7662	25.1585	25.6609	25.7115	25.132	25.3993	26.0336
OG0011468	0	24.5218	24.5575	22.8934	25.0755	24.9931	25.0555	25.3304	25.1618	24.8305	22.9301	24.2828	24.0734	24.8311	24.5279	23.6295	24.7575	25.2452	24.0302	25.2916	24.9647	23.7683	24.8997	25.4878	26.136	25.2782	25.55	25.6645	24.4573	25.1638	24.6355	24.8253	25.0456	25.5934	25.4435	25.7197	25.4274
OG0011477	0	NA	NA	NA	NA	NA	NA	25.797	NA	NA	NA	NA	NA	26.0395	25.7957	26.1336	NA	NA	NA	NA	NA	NA	NA	NA	NA	NA	NA	NA	25.1006	NA	25.3794	25.8636	NA	NA	NA	NA	25.7829
OG0011485	0	NA	23.9884	NA	23.1603	23.7685	23.7155	23.8882	23.3081	NA	24.9468	25.2868	24.7926	24.4418	24.8526	23.6406	24.6916	24.4851	24.5214	NA	22.7171	24.0899	NA	22.8576	NA	NA	NA	23.9784	24.0865	24.2149	24.3099	23.2864	24.061	NA	23.733	23.9105	22.961
OG0011523	0	24.6273	23.4391	NA	22.8006	NA	22.7961	NA	NA	NA	NA	25.5818	24.9127	24.7272	25.4443	24.162	24.9946	25.312	24.1455	NA	NA	23.8625	22.7509	NA	NA	NA	NA	NA	23.8613	23.604	24.3845	23.6394	24.0263	23.2432	NA	22.0091	23.456
OG0011524	0	22.853	NA	NA	23.1903	NA	NA	22.7951	23.1263	24.8428	NA	NA	NA	NA	22.9335	NA	NA	NA	NA	NA	NA	NA	NA	23.4884	23.9237	23.5834	23.8808	25.3865	22.9852	NA	22.935	NA	NA	24.1185	NA	23.3768	22.9424
OG0011551	0	23.5544	22.7143	22.667	24.4554	22.5287	25.1739	23.8945	24.2801	24.0023	23.2042	23.0375	22.961	23.2392	22.9239	22.7618	23.0128	22.8911	22.8993	23.9854	22.8897	23.1528	25.4735	26.1455	26.2664	24.2026	24.2885	23.0425	22.6363	23.7538	23.7498	23.4788	23.8398	23.3475	23.5276	22.9647	22.7218
OG0011566	0	19.5187	17.7831	17.2505	20.0829	18.7219	19.4112	NA	21.2974	21.0831	21.8829	20.5077	21.4086	20.5459	22.0527	21.4185	21.7406	19.1517	20.1619	20.0931	20.1415	21.2231	20.6154	21.2345	21.7847	21.4757	21.2159	20.777	19.9004	19.1879	19.7532	21.3367	22.9901	21.929	22.9733	21.2959	22.3401
OG0011569	0	26.4614	25.6609	NA	25.7743	NA	NA	NA	NA	NA	27.0458	NA	NA	NA	NA	NA	NA	NA	25.2099	24.4012	NA	25.0292	NA	25.5631	NA	25.2407	25.2677	25.5974	NA	NA	NA	NA	NA	NA	NA	NA	NA
OG0011570	0	NA	NA	24.5592	24.7837	24.2386	24.1729	NA	24.0971	23.8991	25.0138	23.7883	24.5705	25.2256	24.2948	NA	24.3303	NA	24.581	24.5206	25.8911	24.3567	24.6202	24.3733	NA	23.2311	24.2331	23.464	26.0162	NA	NA	24.3129	25.6961	24.9029	26.1433	24.4728	24.4791
OG0011576	0	NA	24.5359	NA	NA	NA	NA	NA	NA	24.987	NA	NA	NA	26.2641	25.058	NA	24.2726	24.2028	24.777	NA	25.8024	25.5444	25.935	25.3797	24.825	NA	25.976	26.4663	24.0483	26.0281	NA	NA	NA	25.6407	NA	25.3681	25.7944
OG0011589	0	NA	NA	NA	NA	NA	NA	24.4102	24.5695	25.4857	NA	NA	24.3858	NA	NA	24.3359	NA	24.4271	NA	24.5188	NA	NA	26.1042	25.2914	25.4693	25.7765	25.0584	NA	NA	24.7283	24.3574	NA	NA	24.5488	NA	NA	25.0385
OG0011593	0	NA	NA	22.26	NA	NA	NA	NA	NA	NA	22.3713	22.7097	22.9264	22.4307	NA	22.656	22.681	NA	NA	NA	NA	NA	NA	NA	NA	NA	NA	NA	NA	NA	NA	NA	NA	NA	NA	NA	NA
OG0011595	0	25.8073	24.675	24.7427	25.9008	25.7179	26.3875	25.5809	25.889	26.802	NA	24.8233	24.604	24.0908	24.9347	NA	NA	24.685	24.8145	24.2168	23.3346	23.0674	24.0483	23.9235	24.0962	24	24.2437	24.3341	NA	NA	NA	NA	24.6963	NA	24.1897	24.733	24.5711
OG0011603	0	24.578	23.3454	25.2603	NA	NA	24.8561	NA	NA	NA	25.9468	23.3327	NA	NA	24.2153	NA	NA	NA	24.0778	NA	NA	NA	NA	NA	NA	NA	NA	NA	23.8654	24.1456	NA	23.1805	NA	NA	NA	NA	NA
OG0011605	0	24.9819	24.8104	NA	NA	25.3874	22.5613	24.0464	23.909	25.3038	21.6777	22.225	NA	22.9845	NA	NA	NA	24.7147	NA	23.4243	NA	NA	NA	24.8346	25.2082	22.6482	24.7964	23.0527	NA	22.5398	NA	22.4645	22.5102	22.5146	23.9168	22.2776	22.9148
OG0011606	0	26.7189	26.5998	25.7708	27.1262	27.0249	27.3851	27.243	27.2444	27.6484	27.4907	27.345	27.0193	27.0366	27.1682	26.4269	26.9382	26.9887	27.2217	27.4094	26.225	26.4868	26.7178	27.5939	27.3697	27.5685	27.4883	27.1714	26.752	26.8407	26.3606	26.7082	27.4215	26.5792	27.4984	26.7652	26.9685
OG0011618	0	24.596	24.5567	NA	24.053	24.9577	NA	25.3397	NA	24.9575	NA	22.9232	23.7316	24.2304	NA	23.6847	NA	NA	NA	NA	NA	NA	NA	23.9313	24.2383	24.5559	24.2899	25.4339	NA	24.4452	24.254	24.8864	25.3339	25.6081	24.0165	24.5995	24.8921
OG0011638	0	24.5264	24.5054	22.7069	23.9914	24.757	24.3779	24.5469	23.874	24.2335	22.3192	23.1515	23.4179	23.4688	23.4094	23.9748	23.8164	22.7248	23.8032	23.6275	23.5136	22.6235	23.8812	24.5041	24.4057	23.9993	23.7906	23.2678	23.5273	22.4919	23.0343	23.7421	23.4387	22.7557	23.3671	23.4648	22.0573
OG0011657	0	25.1034	23.6956	23.6814	26.6569	25.2922	26.1217	26.0375	25.9291	25.4011	25.2171	24.959	24.2425	24.4964	25.2905	24.7088	24.6906	25.217	25.5988	25.2323	24.8605	25.4403	25.8643	25.8757	26.2387	25.7976	26.6846	26.8169	23.9635	23.6861	25.0334	25.377	24.7204	23.8326	25.8956	24.8465	23.8005
OG0011664	0	25.0938	25.1745	27.5679	24.2347	24.2393	23.407	24.0148	23.811	23.9205	26.8006	24.6551	25.1761	24.3857	24.0987	23.5613	24.0416	24.1946	24.4825	24.905	26.6538	25.9266	23.822	24.1438	24.571	24.0063	24.2425	24.6601	25.5311	27.7126	24.765	24.4131	24.4963	24.3531	24.0621	24.2829	24.3234
OG0011667	0	26.0384	25.8354	25.0913	26.0391	26.9957	26.7889	26.5268	27.0515	26.9021	25.1878	25.4088	25.2358	26.3661	25.7219	25.8655	25.3714	26.6602	26.4076	26.5882	26.1866	25.5941	26.2551	26.8976	26.9196	26.8324	26.5932	26.8182	25.3212	25.7164	25.9811	26.5207	26.7852	26.4997	26.6466	26.3953	26.6415
OG0011675	0	22.2775	NA	NA	23.4653	21.7482	24.4985	23.2441	NA	23.283	23.0473	22.9516	23.0667	26.7737	24.176	24.3233	24.4432	26.3694	24.289	22.8465	NA	NA	23.8717	NA	22.9175	22.3602	22.8617	NA	22.984	23.1705	22.93	24.8039	24.534	23.2934	23.3558	25.5201	24.1842
OG0011678	0	26.7841	26.8582	25.844	24.3589	25.3186	24.3621	24.3945	24.9809	24.5407	25.4866	26.132	25.7139	23.9937	24.3294	24.3389	24.328	24.4831	24.7668	26.188	26.0996	26.5549	25.3442	25.1107	25.1541	25.3602	25.1387	24.5664	26.1643	26.2218	26.1865	25.0371	24.5838	24.4889	25.2331	24.9348	24.6305
OG0011681	0	24.8088	24.8404	24.2205	25.7653	26.3156	26.768	26.2708	26.4227	26.6375	24.3468	24.8028	24.5069	25.703	25.7364	25.2984	25.2997	26.0917	25.5815	24.9914	24.7752	24.5424	26.1289	26.9519	26.0864	26.6144	26.2121	26.18	23.9686	24.4386	24.2048	25.7722	25.8313	25.6887	24.9685	26.0207	25.7893
OG0011698	0	25.6185	25.9316	26.3922	26.1186	26.8278	26.0973	26.1525	25.9222	26.3139	26.7007	26.3952	25.1066	24.5225	26.7134	25.5007	25.3487	25.5796	25.8268	27.466	27.4338	26.1163	27.5435	27.3497	27.4262	27.6882	27.4594	26.2603	27.0461	25.8916	27.16	27.3354	25.5036	25.5823	25.547	26.8784	25.9696
OG0011703	0	25.9166	26.2187	25.7023	26.2841	26.4946	25.9283	26.1546	26.0984	26.1938	25.9425	26.3421	26.0428	26.6759	26.5197	26.1633	26.19	27.0965	26.6826	26.6649	26.7715	26.1143	27.1893	27.0941	27.0968	27.1775	27.0592	26.4462	26.5205	26.834	26.6228	27.6955	26.8087	27.0134	26.7101	27.4734	27.0392
OG0011708	0	29.5489	29.2489	28.7882	30.3615	29.9566	30.4457	29.7786	29.7125	30.3217	29.9786	30.1514	29.9032	30.6531	30.4779	30.4648	30.416	29.8826	30.2361	29.1871	28.9423	29.2838	29.8916	30.5539	30.5887	30.3043	30.1979	30.3836	27.6647	28.0456	27.486	28.7147	28.5225	27.795	27.8478	28.2267	27.7396
OG0011714	0	28.1175	27.752	25.3343	NA	NA	NA	NA	NA	NA	26.5218	25.6913	NA	NA	NA	NA	NA	NA	NA	27.4093	26.8987	26.05	NA	NA	25.9108	NA	25.2083	NA	NA	25.1612	25.6007	NA	NA	NA	NA	NA	NA
OG0011718	0	25.0151	23.8146	23.8943	25.4067	25.6109	25.6433	25.0157	24.5774	25.5366	23.4636	23.9919	23.8936	25.1611	25.5601	26.1183	25.0912	25.4205	24.8133	22.6536	22.2299	22.048	24.4094	25.3741	25.1992	24.2593	23.8987	23.6903	23.6306	24.1966	25.0081	24.538	24.7917	25.626	25.1996	25.4522	25.0437
OG0011720	0	22.946	NA	NA	22.3757	24.5005	21.5023	22.7164	25.525	24.0064	23.376	22.773	22.9852	23.677	23.7458	22.013	NA	23.7002	25.1582	22.4448	23.6044	NA	21.9978	21.5369	22.273	22.4697	22.5265	22.329	NA	22.4826	23.4559	22.0114	22.0267	21.4213	NA	23.5466	23.3945
OG0011726	0	24.7252	24.5263	24.0866	24.7813	24.1256	25.4166	24.6753	24.9145	25.033	23.9569	23.7316	23.0286	25.5913	24.7793	23.8585	24.216	24.6977	23.1349	24.6445	24.206	24.6297	25.1285	25.1567	25.032	25.6998	25.8478	25.5225	25.7704	24.3822	24.6084	24.7785	24.3859	23.8532	23.8995	24.2926	24.5009
OG0011728	0	24.7582	22.4843	24.7726	23.0717	25.8396	26.1061	24.1019	25.482	25.9897	23.1511	22.8376	22.8581	24.8606	22.4884	23.4126	24.334	24.0718	23.7792	24.896	24.0001	24.5086	24.5011	26.0499	26.0321	25.2905	25.6435	26.0169	NA	24.0959	23.6543	25.04	24.2944	23.3795	24.9208	25.0416	23.3398
OG0011755	0	NA	24.6074	25.5294	25.3671	24.4035	25.2221	25.0135	24.2677	25.1754	26.4468	26.4476	25.8889	26.0924	25.5757	25.5759	25.8461	24.511	25.101	25.3587	24.5107	25.5154	25.5068	25.8957	25.7197	24.8337	25.4143	24.4788	26.3429	25.3448	24.5243	25.1112	24.4689	24.7567	25.6125	25.0266	NA
OG0011761	0	24.4192	23.8488	22.997	24.1531	24.4289	24.2948	24.8673	24.647	24.3454	23.883	25.9802	24.9659	25.0441	24.5759	24.2299	25.1333	24.4612	24.9475	23.3212	23.1322	23.4022	23.5047	23.3319	24.23	24.1594	23.7375	24.4604	24.6613	23.9415	24.5197	24.3966	25.0677	22.6257	24.0788	24.8693	25.2235
OG0011767	0	NA	NA	NA	NA	NA	NA	NA	NA	NA	26.5737	27.0198	26.5574	26.8008	26.5364	NA	26.2115	26.8234	27.22	NA	NA	26.1901	NA	NA	NA	NA	NA	NA	26.579	26.1377	NA	26.1206	26.4251	26.1458	NA	26.7018	25.8446
[truncated: 994 more rows]
