# Supplementary material for: Protein nonadditive expression and solubility contribute to heterosis in Arabidopsis hybrids and allotetraploids
Source: Front Plant Sci. 2023 Sep 14;14:1252564. doi: 10.3389/fpls.2023.1252564 (PMC10538547; doi:10.3389/fpls.2023.1252564)
Supplement: Supplementary file 4 [file Table_3.xlsx]

## Sheet: Index
Supplemental dataset 3: nonadditively expressed proteins
Nonadditively expressed proteins in allopolyploids
Nonadditively expressed proteins in hybrids

## Sheet: Allopolyploids
Orthogroup ID	Uniprot ID of OG members	Gene name of OG members	Descriptions of OG members	log2FC(Allo738/MPV)	log2FC(A. suecica/MPV)	p-value (Allo738/MPV)	p-value (A. suecica/MPV)	BH- adjusted p-value (Allo738/MPV)	BH- adjusted p-value (A. suecica/MPV)	Allo738 expression relative to MPV	A. suecica expression relative to MPV
OG0000625	O82191, Q9LYG3	ATNADP-ME1, ATNADP-ME2, ATNADP-ME3	NADP-dependent malic enzyme 1 [Source:UniProtKB/Swiss-Prot;Acc:O82191], NADP-dependent malic enzyme 2 [Source:UniProtKB/Swiss-Prot;Acc:Q9LYG3], Malic enzyme [Source:UniProtKB/TrEMBL;Acc:A0A178UAR6]	-0.589325	-0.719898	0.0345014	0.0122498	0.285242	0.138914	Downregulated in Allo738	Downregulated in A. suecica
OG0002593	Q9SVN5	NA	Methionine--tRNA ligase, cytoplasmic [Source:UniProtKB/Swiss-Prot;Acc:Q9SVN5]	-1.7683	-1.3686	0.000106582	0.001033	0.0167423	0.0379778	Downregulated in Allo738	Downregulated in A. suecica
OG0002784	O65581	NA	Aldolase superfamily protein [Source:TAIR;Acc:AT4G26520], Fructose-bisphosphate aldolase [Source:UniProtKB/TrEMBL;Acc:A0A178V385]	-1.23763	-1.15948	0.000137226	0.00026024	0.0187535	0.0174268	Downregulated in Allo738	Downregulated in A. suecica
OG0007941	Q9SR19	NA	Rubisco accumulation factor 1.2, chloroplastic [Source:UniProtKB/Swiss-Prot;Acc:Q9SR19]	-0.536231	-0.730491	0.0298252	0.00503887	0.267215	0.089131	Downregulated in Allo738	Downregulated in A. suecica
OG0008076	NA	SFR2	Glycosyl hydrolase superfamily protein [Source:TAIR;Acc:AT3G06510]	-0.586243	-0.842444	0.00513629	0.0002829	0.110671	0.018291	Downregulated in Allo738	Downregulated in A. suecica
OG0008577	Q93ZB6	HEME1	Uroporphyrinogen decarboxylase 1, chloroplastic [Source:UniProtKB/Swiss-Prot;Acc:Q93ZB6]	-0.857865	-1.49533	0.0102077	0.000125926	0.160345	0.009838	Downregulated in Allo738	Downregulated in A. suecica
OG0010785	Q39096	ERD15	LSR1 [Source:UniProtKB/TrEMBL;Acc:A0A178VWR6]	-1.48245	-1.22084	0.0133395	0.0347595	0.180899	0.243187	Downregulated in Allo738	Downregulated in A. suecica
OG0012475	NA	NA	Nucleic acid-binding, OB-fold-like protein [Source:UniProtKB/TrEMBL;Acc:Q9M1X8]	-0.923773	-1.54695	0.0403068	0.00699874	0.305134	0.10638	Downregulated in Allo738	Downregulated in A. suecica
OG0016224	Q8GW48	HSBP	Heat shock factor-binding protein [Source:UniProtKB/Swiss-Prot;Acc:Q8GW48]	-0.655915	-0.656584	0.00884262	0.00878674	0.155779	0.119726	Downregulated in Allo738	Downregulated in A. suecica
OG0016850	Q9SCY2	ATFKBP13	Peptidyl-prolyl cis-trans isomerase FKBP13, chloroplastic [Source:UniProtKB/Swiss-Prot;Acc:Q9SCY2]	-0.810974	-1.18453	0.0160565	0.00125328	0.195268	0.0443377	Downregulated in Allo738	Downregulated in A. suecica
OG0016889	Q9LU01	CEST	Ycf3-interacting protein 1, chloroplastic [Source:UniProtKB/Swiss-Prot;Acc:Q9LU01]	-1.11388	-1.62308	0.0223679	0.0064639	0.234241	0.100696	Downregulated in Allo738	Downregulated in A. suecica
OG0017187	Q9FGS0	CP31B	RNA-binding protein CP31B, chloroplastic [Source:UniProtKB/Swiss-Prot;Acc:Q9FGS0]	-0.629923	-0.934724	0.0397873	0.00432333	0.304875	0.0827168	Downregulated in Allo738	Downregulated in A. suecica
OG0017342	Q9LVV5	NA	Thylakoid lumenal 15.0 kDa protein 2, chloroplastic [Source:UniProtKB/Swiss-Prot;Acc:Q9LVV5]	-1.23036	-0.93919	0.000691073	0.00868888	0.031016	0.119726	Downregulated in Allo738	Downregulated in A. suecica
OG0017519	NA	NA	DEK domain-containing chromatin associated protein [Source:UniProtKB/TrEMBL;Acc:F4K4Y5]	-1.60828	-1.35691	0.000677721	0.000908035	0.031016	0.0369358	Downregulated in Allo738	Downregulated in A. suecica
OG0018811	O80796	PTAC4	Membrane-associated protein VIPP1, chloroplastic [Source:UniProtKB/Swiss-Prot;Acc:O80796]	-0.846695	-0.742359	0.00118279	0.00329172	0.046449	0.0720127	Downregulated in Allo738	Downregulated in A. suecica
OG0019668	NA	NA	Selenoprotein O [Source:UniProtKB/TrEMBL;Acc:Q8H126]	-0.771559	-1.03795	0.00927096	0.00108051	0.160012	0.0389606	Downregulated in Allo738	Downregulated in A. suecica
OG0020595	NA	CJD1	Chloroplast J-like domain 1 [Source:UniProtKB/TrEMBL;Acc:Q93WG3]	-1.00453	-0.843564	0.000666156	0.00268622	0.031016	0.0658247	Downregulated in Allo738	Downregulated in A. suecica
OG0000033	Q3E7K8, Q3E7T8, P0CH33, Q8H159, Q1EC66, Q1EC66, Q9FHQ6	UBQ12, UBQ13, UBQ14, UBQ11, UBQ10, UBQ3, UBQ4, UBQ9	Polyubiquitin 12 [Source:UniProtKB/Swiss-Prot;Acc:Q3E7K8], Ubiquitin 13 [Source:UniProtKB/TrEMBL;Acc:F4I9X6], Polyubiquitin 14 [Source:UniProtKB/Swiss-Prot;Acc:Q3E7T8], Polyubiquitin [Source:UniProtKB/TrEMBL;Acc:Q8H0Y0], Polyubiquitin 10 [Source:UniProtKB/Swiss-Prot;Acc:Q8H159], Ubiquitin 4 [Source:UniProtKB/TrEMBL;Acc:A0A1P8BGQ7], Polyubiquitin 4 [Source:UniProtKB/Swiss-Prot;Acc:P0CH32], Polyubi…	-0.945584	-0.517473	0.00632116	0.104974	0.124393	0.408352	Downregulated in Allo738	Not significant
OG0000114	Q9ZPS4, Q9ZPS3, Q9LSH2, Q42521	GAD2, GAD3, GAD4, GAD5, GAD	Glutamate decarboxylase 2 [Source:UniProtKB/Swiss-Prot;Acc:Q42472], Glutamate decarboxylase 3 [Source:UniProtKB/Swiss-Prot;Acc:Q9ZPS4], glutamate decarboxylase 4 [Source:TAIR;Acc:AT2G02010], Glutamate decarboxylase 5 [Source:UniProtKB/Swiss-Prot;Acc:Q9LSH2], Glutamate decarboxylase 1 [Source:UniProtKB/Swiss-Prot;Acc:Q42521]	-0.917804	0.0584624	0.0179949	0.868786	0.2081	0.960382	Downregulated in Allo738	Not significant
OG0000390	Q38862, P42801, Q9LX12	ATMIPS2, MI-1-P SYNTHASE, ATMIPS3	Inositol-3-phosphate synthase isozyme 2 [Source:UniProtKB/Swiss-Prot;Acc:Q38862], Inositol-3-phosphate synthase isozyme 1 [Source:UniProtKB/Swiss-Prot;Acc:P42801], Probable inositol 3-phosphate synthase isozyme 3 [Source:UniProtKB/Swiss-Prot;Acc:Q9LX12]	-1.51998	0.673244	0.00361007	0.150828	0.100073	0.472915	Downregulated in Allo738	Not significant
OG0000697	Q9SJ25, Q9SJ10, P42734	CAD2, CAD3, ATCAD9	Cinnamyl alcohol dehydrogenase 2 [Source:UniProtKB/Swiss-Prot;Acc:Q9SJ25], Cinnamyl alcohol dehydrogenase 3 [Source:UniProtKB/Swiss-Prot;Acc:Q9SJ10], Probable cinnamyl alcohol dehydrogenase 9 [Source:UniProtKB/Swiss-Prot;Acc:P42734]	-0.56419	0.454393	0.0250429	0.0638478	0.246107	0.325817	Downregulated in Allo738	Not significant
OG0000912	Q9SXA5	SC3	Secretory carrier membrane protein (SCAMP) family protein [Source:TAIR;Acc:AT1G11180], Secretory carrier-associated membrane protein 3 [Source:UniProtKB/Swiss-Prot;Acc:Q9M5P2]	-0.919262	0.241236	0.027541	0.578644	0.260238	0.838326	Downregulated in Allo738	Not significant
OG0000937	Q7PC86, Q9XIE2	PDR7, PEN3	PDR7 [Source:UniProtKB/TrEMBL;Acc:A0A178WAD4], ABC transporter G family member 36 [Source:UniProtKB/Swiss-Prot;Acc:Q9XIE2]	-1.13988	-0.507856	0.0402433	0.330946	0.305134	0.667948	Downregulated in Allo738	Not significant
OG0000951	O49213	GER2, ATFX	Putative GDP-L-fucose synthase 2 [Source:UniProtKB/Swiss-Prot;Acc:Q9LMU0], GDP-L-fucose synthase 1 [Source:UniProtKB/Swiss-Prot;Acc:O49213]	-0.861523	-0.377306	0.0472375	0.356922	0.327853	0.694116	Downregulated in Allo738	Not significant
OG0000953	Q9LM33, Q9C9U4	ATMPK8, ATMPK15	Mitogen-activated protein kinase 8 [Source:UniProtKB/Swiss-Prot;Acc:Q9LM33], Mitogen-activated protein kinase 15 [Source:UniProtKB/Swiss-Prot;Acc:Q9C9U4]	-0.899589	-0.0315473	0.00686967	0.91096	0.130801	0.973884	Downregulated in Allo738	Not significant
OG0001432	P93031, Q9SNY3	MUR1, GMD1	MUR_1 [Source:UniProtKB/TrEMBL;Acc:A0A178V6B0], GMD1 [Source:UniProtKB/TrEMBL;Acc:A0A178U7H7]	-1.06338	-0.153198	0.00372581	0.628415	0.100331	0.852045	Downregulated in Allo738	Not significant
OG0001674	O49299	PGM3, PGM2	Probable phosphoglucomutase, cytoplasmic 1 [Source:UniProtKB/Swiss-Prot;Acc:O49299], Phosphoglucomutase/phosphomannomutase family protein [Source:UniProtKB/TrEMBL;Acc:F4I6W4]	-0.565456	0.105325	0.00424951	0.543914	0.10403	0.822578	Downregulated in Allo738	Not significant
OG0001836	Q9SII9, Q9SII8	DSK2	Ubiquitin domain-containing protein DSK2a [Source:UniProtKB/Swiss-Prot;Acc:Q9SII9], Ubiquitin domain-containing protein DSK2b [Source:UniProtKB/Swiss-Prot;Acc:Q9SII8]	-0.960539	-0.623998	0.0406246	0.151742	0.305154	0.473521	Downregulated in Allo738	Not significant
OG0002124	P34893	CPN10	10 kDa chaperonin, mitochondrial [Source:UniProtKB/Swiss-Prot;Acc:P34893]	-0.504491	-0.386513	0.0208979	0.0673083	0.22599	0.331257	Downregulated in Allo738	Not significant
OG0002229	NA	NA	TOM1-like protein 1 [Source:UniProtKB/Swiss-Prot;Acc:Q9LFL3]	-1.0347	-0.244202	0.0232305	0.502006	0.234318	0.795923	Downregulated in Allo738	Not significant
OG0002900	Q9FZ80	SOT17	SOT17 [Source:UniProtKB/TrEMBL;Acc:A0A384KIF3]	-0.837461	-0.17591	0.0484336	0.597712	0.33067	0.842639	Downregulated in Allo738	Not significant
OG0003603	P28493	PR5	Pathogenesis-related protein 5 [Source:UniProtKB/Swiss-Prot;Acc:P28493]	-3.34232	0.534271	0.00214249	0.537212	0.073429	0.817506	Downregulated in Allo738	Not significant
OG0004286	NA	NA	At5g53620 [Source:UniProtKB/TrEMBL;Acc:Q93XY1]	-1.75209	-0.226676	0.0146518	0.689451	0.184669	0.883207	Downregulated in Allo738	Not significant
OG0005065	NA	GLYR2	Glyoxylate/succinic semialdehyde reductase 2, chloroplastic [Source:UniProtKB/Swiss-Prot;Acc:F4I907]	-2.23065	0.187496	0.00473449	0.751627	0.107524	0.910401	Downregulated in Allo738	Not significant
OG0005405	Q9ZUC1	NA	NADPH-dependent alkenal/one oxidoreductase, chloroplastic [Source:UniProtKB/Swiss-Prot;Acc:Q9ZUC1]	-1.06607	-0.247324	3.35977e-05	0.205516	0.00791646	0.540477	Downregulated in Allo738	Not significant
OG0005767	Q94F00	IMPL1	Phosphatase IMPL1, chloroplastic [Source:UniProtKB/Swiss-Prot;Acc:Q94F00]	-1.38867	-0.694124	0.00551155	0.128635	0.114168	0.441284	Downregulated in Allo738	Not significant
OG0005975	Q9MA79	NA	Fructose-1,6-bisphosphatase, cytosolic [Source:UniProtKB/Swiss-Prot;Acc:Q9MA79]	-0.711554	-0.480201	0.00251932	0.0281295	0.078895	0.217048	Downregulated in Allo738	Not significant
OG0006407	NA	NA	S-adenosyl-L-methionine-dependent methyltransferases superfamily protein [Source:UniProtKB/TrEMBL;Acc:F4I0B5]	-0.940258	0.0219753	0.0407828	0.952627	0.305154	0.985159	Downregulated in Allo738	Not significant
OG0006513	NA	NA	Peptidase M1 family protein [Source:UniProtKB/TrEMBL;Acc:F4I3R0]	-0.670629	-0.219926	0.00662968	0.321797	0.128835	0.657983	Downregulated in Allo738	Not significant
OG0008402	Q9LHH7	NA	Bifunctional protein FolD 2 [Source:UniProtKB/Swiss-Prot;Acc:Q9LHH7]	-1.04157	0.70323	0.0207264	0.102433	0.225834	0.404083	Downregulated in Allo738	Not significant
OG0009342	NA	ALDH6B2	Methylmalonate-semialdehyde dehydrogenase [acylating], mitochondrial [Source:UniProtKB/Swiss-Prot;Acc:Q0WM29]	-1.27431	-0.571638	0.012324	0.218639	0.175991	0.557894	Downregulated in Allo738	Not significant
OG0009429	O23006	LYM2	LysM domain-containing GPI-anchored protein 2 [Source:UniProtKB/Swiss-Prot;Acc:O23006]	-1.7276	-0.474347	0.0277325	0.395027	0.260238	0.712874	Downregulated in Allo738	Not significant
OG0009801	O82230	NA	Nucleoid-associated protein At2g24020, chloroplastic [Source:UniProtKB/Swiss-Prot;Acc:O82230]	-0.770415	-0.533073	0.00982695	0.0596853	0.160012	0.312597	Downregulated in Allo738	Not significant
OG0009936	O48726	RPN13	RPN13 [Source:UniProtKB/TrEMBL;Acc:A0A178VY31]	-0.540567	-0.326247	0.00384374	0.0221383	0.102049	0.193086	Downregulated in Allo738	Not significant
OG0010160	NA	NA	FUNCTIONS IN: molecular_function unknown; INVOLVED IN: response to cadmium ion; LOCATED IN: plasma membrane; EXPRESSED IN: 25 plant structures; EXPRESSED DURING: 13 growth stages; CONTAINS InterPro DOMAIN/s: Prefoldin (InterPro:IPR009053); BEST Arab /.../s thaliana protein match is: unknown protein (TAIR:AT1G05320.3); Ha. [Source:TAIR;Acc:AT2G32240]	-1.3526	-0.159824	0.000470603	0.612223	0.0269015	0.847134	Downregulated in Allo738	Not significant
OG0011566	NA	ATMIN7	HOPM interactor 7 [Source:TAIR;Acc:AT3G43300]	-1.86997	0.809973	0.0042059	0.164952	0.10403	0.492222	Downregulated in Allo738	Not significant
OG0011703	Q9SN86	MDH	Malate dehydrogenase, chloroplastic [Source:UniProtKB/Swiss-Prot;Acc:Q9SN86]	-0.554198	0.382676	0.0216609	0.098087	0.229386	0.396759	Downregulated in Allo738	Not significant
OG0011976	F4J5S1	NA	Clustered mitochondria protein homolog [Source:UniProtKB/TrEMBL;Acc:F4J5R9]	-1.76871	-0.525452	0.00878515	0.388636	0.155779	0.711374	Downregulated in Allo738	Not significant
OG0012166	Q9M2W2	GSTL2	Glutathione S-transferase L2, chloroplastic [Source:UniProtKB/Swiss-Prot;Acc:Q9M2W2]	-0.969033	-0.505403	0.0203393	0.131107	0.224676	0.444532	Downregulated in Allo738	Not significant
OG0012797	Q93WJ8	ATMDAR2	Monodehydroascorbate reductase 2 [Source:UniProtKB/Swiss-Prot;Acc:Q93WJ8]	-1.15337	-0.273115	0.0256573	0.566277	0.249299	0.834761	Downregulated in Allo738	Not significant
OG0012956	Q9FG01	ATO	Splicing factor SF3a60 homolog [Source:UniProtKB/Swiss-Prot;Acc:Q9FG01]	-1.40742	-0.885982	0.028772	0.127797	0.263278	0.441284	Downregulated in Allo738	Not significant
OG0013600	Q9FMD5	PDE120	TIC40 [Source:UniProtKB/TrEMBL;Acc:A0A178UEV6]	-1.88536	0.279898	0.00514814	0.63418	0.110671	0.854677	Downregulated in Allo738	Not significant
OG0013667	NA	EMB1241	GrpE protein homolog [Source:UniProtKB/TrEMBL;Acc:A0A178U8H4]	-0.619176	-0.416806	0.0112989	0.0719917	0.170208	0.340011	Downregulated in Allo738	Not significant
OG0013822	P83291	NA	NADH-cytochrome b5 reductase-like protein [Source:UniProtKB/Swiss-Prot;Acc:P83291]	-0.795829	-0.330881	0.0229477	0.311171	0.234318	0.649653	Downregulated in Allo738	Not significant
OG0014230	Q9LKR8	NA	Rubisco accumulation factor 1.1, chloroplastic [Source:UniProtKB/Swiss-Prot;Acc:Q9LKR8]	-0.672544	-0.162973	0.0407951	0.597152	0.305154	0.842484	Downregulated in Allo738	Not significant
OG0014445	O81439	FIB	Probable plastid-lipid-associated protein 1, chloroplastic [Source:UniProtKB/Swiss-Prot;Acc:O81439]	-1.18553	-0.233348	0.00712523	0.552446	0.131872	0.828693	Downregulated in Allo738	Not significant
OG0014447	Q8RWU7	PUX4	PUX4 [Source:UniProtKB/TrEMBL;Acc:A0A178V2K4]	-1.6378	0.00138109	0.0101862	0.998018	0.160345	0.998018	Downregulated in Allo738	Not significant
OG0014826	Q680K2	NA	Haloacid dehalogenase-like hydrolase domain-containing protein At4g39970 [Source:UniProtKB/Swiss-Prot;Acc:Q680K2]	-0.528594	-0.267932	0.0138595	0.180464	0.183981	0.517384	Downregulated in Allo738	Not significant
OG0015065	NA	NA	SWIB/MDM2 domain superfamily protein [Source:UniProtKB/TrEMBL;Acc:Q9SYZ4]	-0.780742	-0.57069	0.0336555	0.103847	0.283217	0.407161	Downregulated in Allo738	Not significant
OG0015120	Q00218	DHS2	Phospho-2-dehydro-3-deoxyheptonate aldolase [Source:UniProtKB/TrEMBL;Acc:A0A178US70]	-1.11857	0.382924	0.0308679	0.427504	0.26938	0.749425	Downregulated in Allo738	Not significant
OG0015343	O65570	VLN4	villin 4 [Source:TAIR;Acc:AT4G30160]	-0.85059	-0.498759	0.021071	0.140069	0.22599	0.458344	Downregulated in Allo738	Not significant
OG0015550	Q93W34	ATRBP45C	Polyadenylate-binding protein RBP45C [Source:UniProtKB/Swiss-Prot;Acc:Q93W34]	-1.11717	-0.188499	0.0283239	0.689608	0.261718	0.883207	Downregulated in Allo738	Not significant
OG0016052	NA	DEG5	Protease Do-like 5, chloroplastic [Source:UniProtKB/Swiss-Prot;Acc:Q9SEL7]	-1.04532	-0.75975	0.0387223	0.118602	0.300377	0.431804	Downregulated in Allo738	Not significant
OG0016187	Q8GWE0	SVR7	Pentatricopeptide repeat-containing protein At4g16390, chloroplastic [Source:UniProtKB/Swiss-Prot;Acc:Q8GWE0]	-1.48652	-0.9323	0.00585474	0.0636651	0.118669	0.325817	Downregulated in Allo738	Not significant
OG0016429	Q949Y3	ATPAP26	Purple acid phosphatase [Source:UniProtKB/TrEMBL;Acc:A0A178UD94]	-1.09168	-0.280018	0.0480463	0.529322	0.329393	0.812938	Downregulated in Allo738	Not significant
OG0016827	NA	NA	28 kDa heat/acid-stable phosphoprotein-like protein [Source:UniProtKB/TrEMBL;Acc:Q9FNM0]	-0.928507	-0.460229	0.0308282	0.245458	0.26938	0.585732	Downregulated in Allo738	Not significant
OG0017019	Q9FIH8	NA	Stromal processing peptidase, chloroplastic [Source:UniProtKB/Swiss-Prot;Acc:Q9FIH8]	-0.98381	-0.824407	0.0225	0.050366	0.234318	0.289682	Downregulated in Allo738	Not significant
OG0017279	Q9SCY0	PGM	Phosphoglucomutase, chloroplastic [Source:UniProtKB/Swiss-Prot;Acc:Q9SCY0]	-1.73382	0.740392	0.00417635	0.173317	0.10403	0.505396	Downregulated in Allo738	Not significant
OG0017672	NA	NA	AT5g58110/k21l19_90 [Source:UniProtKB/TrEMBL;Acc:Q9FGT3]	-0.998411	-0.687066	0.0231251	0.0985578	0.234318	0.396759	Downregulated in Allo738	Not significant
OG0018970	Q9CAF4	NA	NUP1 [Source:UniProtKB/TrEMBL;Acc:A0A178V9H6]	-1.95015	-0.058299	0.0128693	0.931907	0.178734	0.977799	Downregulated in Allo738	Not significant
OG0021113	NA	NA	CONTAINS InterPro DOMAIN/s: Endoribonuclease XendoU (InterPro:IPR018998); Ha. [Source:TAIR;Acc:AT4G17100]	-1.60287	0.314566	0.00065733	0.449267	0.031016	0.768591	Downregulated in Allo738	Not significant
OG0023001	Q8VZF3	NA	Prolyl oligopeptidase family protein [Source:TAIR;Acc:AT2G47390]	-0.928109	0.0233726	0.00871141	0.94097	0.155779	0.981559	Downregulated in Allo738	Not significant
OG0000609	Q9SHP0, Q96255	PSAT	Phosphoserine aminotransferase 2, chloroplastic [Source:UniProtKB/Swiss-Prot;Acc:Q9SHP0], Phosphoserine aminotransferase 1, chloroplastic [Source:UniProtKB/Swiss-Prot;Acc:Q96255]	-0.52504	2.48778	0.0328641	6.59152e-09	0.280835	6.17955e-06	Downregulated in Allo738	Upregulated in A. suecica
OG0001048	Q9LJL3	ATPREP2, PREP1	Presequence protease 2, chloroplastic/mitochondrial [Source:UniProtKB/Swiss-Prot;Acc:Q8VY06], Presequence protease 1, chloroplastic/mitochondrial [Source:UniProtKB/Swiss-Prot;Acc:Q9LJL3]	-0.740353	0.522826	0.00139475	0.0150236	0.05268	0.154776	Downregulated in Allo738	Upregulated in A. suecica
OG0001385	Q9SLM6, P46422	ATGSTF3, ATGSTF2	Glutathione S-transferase F3 [Source:UniProtKB/Swiss-Prot;Acc:Q9SLM6], Glutathione S-transferase F2 [Source:UniProtKB/Swiss-Prot;Acc:P46422]	-1.1863	0.888961	0.010511	0.0453447	0.162403	0.276044	Downregulated in Allo738	Upregulated in A. suecica
OG0004625	O04153	CRT3	Calreticulin-3 [Source:UniProtKB/Swiss-Prot;Acc:O04153]	-0.990576	0.939349	0.0329741	0.0412003	0.280835	0.260103	Downregulated in Allo738	Upregulated in A. suecica
OG0008899	Q9LE06	BCAT4	Methionine aminotransferase BCAT4 [Source:UniProtKB/Swiss-Prot;Acc:Q9LE06]	-1.33465	1.53522	0.0096083	0.00392487	0.160012	0.0805342	Downregulated in Allo738	Upregulated in A. suecica
OG0010733	NA	NA	Appr-1-p processing enzyme family protein [Source:UniProtKB/TrEMBL;Acc:Q8H114]	-0.924875	1.09028	0.0472512	0.0112466	0.327853	0.132	Downregulated in Allo738	Upregulated in A. suecica
OG0011907	NA	F3H	Naringenin,2-oxoglutarate 3-dioxygenase [Source:UniProtKB/Swiss-Prot;Acc:Q9S818]	-1.06151	0.940204	0.0159876	0.0285589	0.195268	0.218563	Downregulated in Allo738	Upregulated in A. suecica
OG0020857	NA	ATGSTF4	glutathione S-transferase F4 [Source:TAIR;Acc:AT1G02950]	-2.26647	1.30986	0.000932687	0.0131342	0.0382199	0.143909	Downregulated in Allo738	Upregulated in A. suecica
OG0000300	Q9SIB9, Q94A28	ACO3, ACO2, ACO1	Aconitate hydratase 3, mitochondrial [Source:UniProtKB/Swiss-Prot;Acc:Q9SIB9], Aconitate hydratase [Source:UniProtKB/TrEMBL;Acc:A0A178UVE5], Aconitate hydratase [Source:UniProtKB/TrEMBL;Acc:A0A178V2T4]	0.0495575	-0.605743	0.789997	0.00442354	0.942216	0.0837322	Not significant	Downregulated in A. suecica
OG0000515	P46644, P46645	ASP4, ASP3, ASP2	Aspartate aminotransferase [Source:UniProtKB/TrEMBL;Acc:F4I0D4], Aspartate aminotransferase 3, chloroplastic [Source:UniProtKB/Swiss-Prot;Acc:P46644], Aspartate aminotransferase [Source:UniProtKB/TrEMBL;Acc:Q1EBW2]	0.021872	-0.81076	0.943954	0.0175703	0.982209	0.172007	Not significant	Downregulated in A. suecica
OG0000740	P49692, Q9LZH9	NA	60S ribosomal protein L7a-1 [Source:UniProtKB/Swiss-Prot;Acc:P49692], 60S ribosomal protein L7a-2 [Source:UniProtKB/Swiss-Prot;Acc:Q9LZH9]	-0.541502	-1.18912	0.176948	0.0071482	0.622792	0.10638	Not significant	Downregulated in A. suecica
OG0000749	Q8RXF1	NA	SWAP (Suppressor-of-White-APricot)/surp domain-containing protein [Source:UniProtKB/TrEMBL;Acc:F4HW92], Probable splicing factor 3A subunit 1 [Source:UniProtKB/Swiss-Prot;Acc:Q8RXF1]	-0.518665	-1.12849	0.249392	0.0227487	0.65899	0.194438	Not significant	Downregulated in A. suecica
OG0000918	Q39041	ATBETAFRUCT4	Acid beta-fructofuranosidase 4, vacuolar [Source:UniProtKB/Swiss-Prot;Acc:Q39041], Acid beta-fructofuranosidase 3, vacuolar [Source:UniProtKB/Swiss-Prot;Acc:Q43348]	-1.22724	-1.56251	0.0549722	0.0187455	0.359801	0.176622	Not significant	Downregulated in A. suecica
OG0001138	Q38929	IPP2, IPP1	Isopentenyl-diphosphate Delta-isomerase II, chloroplastic [Source:UniProtKB/Swiss-Prot;Acc:Q42553], Isopentenyl-diphosphate Delta-isomerase I, chloroplastic [Source:UniProtKB/Swiss-Prot;Acc:Q38929]	-0.166548	-0.634637	0.549853	0.0333664	0.867889	0.236779	Not significant	Downregulated in A. suecica
OG0001189	P46310, P48622	FAD7, FAD8	sn-2 acyl-lipid omega-3 desaturase (ferredoxin), chloroplastic [Source:UniProtKB/Swiss-Prot;Acc:P46310], Temperature-sensitive sn-2 acyl-lipid omega-3 desaturase (ferredoxin), chloroplastic [Source:UniProtKB/Swiss-Prot;Acc:P48622]	-0.388934	-1.05363	0.287014	0.00914597	0.69186	0.119921	Not significant	Downregulated in A. suecica
OG0001269	Q9SIU8	PIA1	Probable protein phosphatase 2C 20 [Source:UniProtKB/Swiss-Prot;Acc:Q9SIU8], Probable protein phosphatase 2C 58 [Source:UniProtKB/Swiss-Prot;Acc:Q93YW5]	-0.361774	-0.652242	0.133975	0.0133826	0.543102	0.143909	Not significant	Downregulated in A. suecica
OG0001308	O80988	AtGLDP2, AtGLDP1	Glycine dehydrogenase (decarboxylating) 2, mitochondrial [Source:UniProtKB/Swiss-Prot;Acc:O80988], Glycine cleavage system P protein [Source:UniProtKB/TrEMBL;Acc:A0A178UTF1]	-0.288642	-0.778408	0.0486347	2.94997e-05	0.33067	0.00340354	Not significant	Downregulated in A. suecica
OG0001534	Q9SVZ6, Q9LVC9	NA	60S acidic ribosomal protein P3-1 [Source:UniProtKB/Swiss-Prot;Acc:Q9SVZ6], 60S acidic ribosomal protein P3-2 [Source:UniProtKB/Swiss-Prot;Acc:Q9LVC9]	-0.0400303	-0.623627	0.890637	0.0448459	0.967778	0.275692	Not significant	Downregulated in A. suecica
OG0001558	Q8GYA6, Q8RWF0	NA	Proteasome component (PCI) domain protein [Source:TAIR;Acc:AT4G19006], 26S proteasome non-ATPase regulatory subunit 13 homolog A [Source:UniProtKB/Swiss-Prot;Acc:Q8RWF0]	0.47886	-1.09664	0.261247	0.0358278	0.667488	0.247886	Not significant	Downregulated in A. suecica
OG0001946	Q8H166	SAG2	Thiol protease aleurain-like [Source:UniProtKB/Swiss-Prot;Acc:Q8RWQ9], Aleurain-like protease [Source:UniProtKB/TrEMBL;Acc:A8MQZ1]	0.605369	-1.56808	0.151411	0.00166748	0.57542	0.0526775	Not significant	Downregulated in A. suecica
OG0001999	Q9T009, Q9T0A0	LACS4	Long chain acyl-CoA synthetase 5 [Source:UniProtKB/Swiss-Prot;Acc:Q9T009], Long chain acyl-CoA synthetase 4 [Source:UniProtKB/Swiss-Prot;Acc:Q9T0A0]	-0.438491	-1.027	0.0578902	0.000430265	0.369909	0.0260241	Not significant	Downregulated in A. suecica
OG0002333	P93033	FUM1, FUM2	FUM1 [Source:UniProtKB/TrEMBL;Acc:A0A178VMD4], AT5G50950 protein [Source:UniProtKB/TrEMBL;Acc:B9DFR5]	0.0638077	-1.01546	0.723813	3.13907e-05	0.919953	0.00340354	Not significant	Downregulated in A. suecica
OG0002828	Q9SSK1, Q9SW96	SYNC3, SYNC1	Asparagine--tRNA ligase, cytoplasmic 3 [Source:UniProtKB/Swiss-Prot;Acc:Q9SSK1], Asparagine--tRNA ligase, cytoplasmic 1 [Source:UniProtKB/Swiss-Prot;Acc:Q9SW96]	-0.185111	-1.28625	0.539822	0.000560502	0.863807	0.0269472	Not significant	Downregulated in A. suecica
OG0002987	NA	NA	ARM repeat superfamily protein [Source:UniProtKB/TrEMBL;Acc:Q93ZY6], ARM repeat superfamily protein [Source:TAIR;Acc:AT5G36230]	-0.440169	-1.78503	0.308685	0.00510653	0.710233	0.0894836	Not significant	Downregulated in A. suecica
OG0003013	Q9ZVA4, Q9ZVA5	NA	EP1-like glycoprotein 3 [Source:UniProtKB/Swiss-Prot;Acc:Q9ZVA4], EP1-like glycoprotein 4 [Source:UniProtKB/Swiss-Prot;Acc:Q9ZVA5]	0.116044	-1.60298	0.800156	0.0026355	0.942601	0.0658247	Not significant	Downregulated in A. suecica
OG0003056	NA	NA	Expressed protein [Source:UniProtKB/TrEMBL;Acc:Q9SJ31], At4g13500 [Source:UniProtKB/TrEMBL;Acc:Q9T0H1]	-0.150415	-1.06774	0.763708	0.0496184	0.933378	0.288032	Not significant	Downregulated in A. suecica
OG0003161	Q9SMN0, Q9SMM9	ATCXE12, ATCXE13	Probable carboxylesterase 12 [Source:UniProtKB/Swiss-Prot;Acc:Q9SMN0], Probable carboxylesterase 13 [Source:UniProtKB/Swiss-Prot;Acc:Q9SMM9]	-0.159172	-1.24618	0.782002	0.044386	0.938322	0.275113	Not significant	Downregulated in A. suecica
OG0003661	NA	ATCYSB	Cysteine proteinase inhibitor 6 [Source:UniProtKB/Swiss-Prot;Acc:Q8H0X6]	-0.0397405	-1.32923	0.914122	0.00411324	0.973514	0.0811825	Not significant	Downregulated in A. suecica
OG0003818	O04922	ATGPX2	Probable glutathione peroxidase 2 [Source:UniProtKB/Swiss-Prot;Acc:O04922]	-0.339539	-1.35467	0.229977	0.00013645	0.640961	0.0102338	Not significant	Downregulated in A. suecica
OG0004081	NA	NA	At5g19440 [Source:UniProtKB/TrEMBL;Acc:Q29Q34]	0.550827	-0.563734	0.0514595	0.0468126	0.340807	0.280028	Not significant	Downregulated in A. suecica
OG0004185	F4JL11	IMPA-2	Importin subunit alpha-2 [Source:UniProtKB/Swiss-Prot;Acc:F4JL11]	-0.292457	-0.720166	0.248136	0.00938091	0.656932	0.120914	Not significant	Downregulated in A. suecica
OG0004194	NA	NA	Inosine triphosphate pyrophosphatase family protein [Source:TAIR;Acc:AT4G13720]	-0.374937	-0.830161	0.257288	0.0227698	0.664366	0.194438	Not significant	Downregulated in A. suecica
OG0004568	NA	NA	NAD(P)-linked oxidoreductase superfamily protein [Source:UniProtKB/TrEMBL;Acc:Q8VZ23]	-0.057514	-1.2509	0.911434	0.0264969	0.972849	0.209023	Not significant	Downregulated in A. suecica
OG0004643	NA	emb2004	RNI-like superfamily protein [Source:UniProtKB/TrEMBL;Acc:Q93ZV8]	-0.744561	-1.18252	0.178157	0.0415733	0.622792	0.26076	Not significant	Downregulated in A. suecica
OG0004651	Q9SAC6	SEX1	Alpha-glucan water dikinase 1, chloroplastic [Source:UniProtKB/Swiss-Prot;Acc:Q9SAC6]	-0.472388	-0.633054	0.0855515	0.0258715	0.449712	0.207304	Not significant	Downregulated in A. suecica
OG0004891	P93736	TWN2	Valine--tRNA ligase, mitochondrial 1 [Source:UniProtKB/Swiss-Prot;Acc:P93736]	-0.104444	-0.859163	0.785767	0.0379139	0.941044	0.250312	Not significant	Downregulated in A. suecica
OG0004926	NA	NA	F9L1.8 protein [Source:UniProtKB/TrEMBL;Acc:Q9XI55]	-0.086184	-0.681123	0.779498	0.0388497	0.938322	0.252928	Not significant	Downregulated in A. suecica
OG0005038	Q9SHI1	FUG1	Translation initiation factor IF-2, chloroplastic [Source:UniProtKB/Swiss-Prot;Acc:Q9SHI1]	-0.0152204	-1.015	0.971228	0.026532	0.98684	0.209023	Not significant	Downregulated in A. suecica
OG0005090	NA	NA	T10F20.8 protein [Source:UniProtKB/TrEMBL;Acc:Q9LMS7]	-0.105524	-1.32932	0.814146	0.0240888	0.943828	0.198971	Not significant	Downregulated in A. suecica
OG0005235	NA	LTI29	Dehydrin ERD10 [Source:UniProtKB/Swiss-Prot;Acc:P42759]	0.413768	-2.22904	0.273604	1.51236e-05	0.677719	0.00189045	Not significant	Downregulated in A. suecica
OG0005439	NA	NA	Glycine-rich protein [Source:UniProtKB/TrEMBL;Acc:Q9LFX8]	-0.776253	-1.29827	0.137859	0.0188616	0.547627	0.176765	Not significant	Downregulated in A. suecica
OG0005610	NA	AGP31	Non-classical arabinogalactan protein 31 [Source:UniProtKB/Swiss-Prot;Acc:Q9FZA2]	-0.0159967	-0.998752	0.964555	0.0135112	0.98597	0.143909	Not significant	Downregulated in A. suecica
OG0005886	NA	NA	Zinc finger/BTB domain protein [Source:UniProtKB/TrEMBL;Acc:Q8L9M8]	-0.577137	-1.03724	0.117373	0.00893956	0.512395	0.119726	Not significant	Downregulated in A. suecica
OG0006177	NA	ALATS	Alanyl-tRNA synthetase [Source:TAIR;Acc:AT1G50200]	-0.441533	-0.828208	0.183127	0.0189492	0.624373	0.176765	Not significant	Downregulated in A. suecica
OG0006191	Q9SPK5	THFS	Formate--tetrahydrofolate ligase [Source:UniProtKB/Swiss-Prot;Acc:Q9SPK5]	0.13089	-0.727239	0.454514	0.000599808	0.816739	0.028116	Not significant	Downregulated in A. suecica
OG0006803	NA	NA	At1g54500/F20D21_31 [Source:UniProtKB/TrEMBL;Acc:Q9SLI4]	-0.403192	-0.694617	0.163159	0.0228141	0.590315	0.194438	Not significant	Downregulated in A. suecica
OG0006812	NA	NDF2	NDH-dependent cyclic electron flow 1 [Source:UniProtKB/TrEMBL;Acc:F4I890]	0.656891	-1.364	0.201453	0.014178	0.628431	0.148513	Not significant	Downregulated in A. suecica
OG0007392	Q9C9C4	ENO1	Enolase 1, chloroplastic [Source:UniProtKB/Swiss-Prot;Acc:Q9C9C4]	-0.40806	-1.03904	0.220263	0.0200246	0.639192	0.182183	Not significant	Downregulated in A. suecica
OG0007571	O49292	NA	PsbP domain-containing protein 4, chloroplastic [Source:UniProtKB/Swiss-Prot;Acc:O49292]	-0.117059	-0.816867	0.644279	0.00467455	0.89514	0.0858588	Not significant	Downregulated in A. suecica
OG0008376	NA	NA	AT3G11930 protein [Source:UniProtKB/TrEMBL;Acc:B9DG73]	0.0774779	-1.00762	0.827657	0.0264925	0.950474	0.209023	Not significant	Downregulated in A. suecica
OG0008611	Q9SEU6	ATHM4	TRX-M4 [Source:UniProtKB/TrEMBL;Acc:A0A178VJ83]	-0.000262192	-0.581466	0.99924	0.0474612	0.99924	0.281367	Not significant	Downregulated in A. suecica
OG0008777	NA	NA	Aldose 1-epimerase [Source:UniProtKB/TrEMBL;Acc:Q9LVH6]	0.0796169	-1.12539	0.850626	0.0197436	0.958417	0.181467	Not significant	Downregulated in A. suecica
OG0008880	P48523	CAD4	Cinnamyl alcohol dehydrogenase 4 [Source:UniProtKB/Swiss-Prot;Acc:P48523]	0.619746	-1.1623	0.167957	0.0158982	0.601898	0.159598	Not significant	Downregulated in A. suecica
OG0009825	NA	NA	AT2G24420 protein [Source:UniProtKB/TrEMBL;Acc:Q9ZQ26]	-0.166174	-0.563208	0.505746	0.0347409	0.849891	0.243187	Not significant	Downregulated in A. suecica
OG0009960	O81014	ATCDPMEK	PDE277 [Source:UniProtKB/TrEMBL;Acc:A0A178VZZ2]	-0.606029	-1.05669	0.197408	0.0333441	0.628431	0.236779	Not significant	Downregulated in A. suecica
OG0010186	Q9SIP1	NA	Stress-response A/B barrel domain-containing protein UP3 [Source:UniProtKB/Swiss-Prot;Acc:Q9SIP1]	-0.434782	-1.23401	0.253266	0.00395155	0.661934	0.0805342	Not significant	Downregulated in A. suecica
OG0010718	Q9S756	ATFER4	Ferritin-4, chloroplastic [Source:UniProtKB/Swiss-Prot;Acc:Q9S756]	0.64017	-1.20735	0.198517	0.0227685	0.628431	0.194438	Not significant	Downregulated in A. suecica
OG0011160	O22914	CP12-1	Calvin cycle protein CP12-1, chloroplastic [Source:UniProtKB/Swiss-Prot;Acc:O22914]	0.10878	-1.48947	0.854517	0.0213378	0.959931	0.19003	Not significant	Downregulated in A. suecica
OG0011165	NA	DEGP2	EMB3117 [Source:UniProtKB/TrEMBL;Acc:A0A178VUR8]	-0.50508	-0.933519	0.155482	0.0144615	0.579165	0.149809	Not significant	Downregulated in A. suecica
OG0011551	NA	NA	DAYSLEEPER [Source:UniProtKB/TrEMBL;Acc:A0A178VJS5]	-0.415727	-0.913007	0.316737	0.0374008	0.713321	0.250312	Not significant	Downregulated in A. suecica
OG0011708	NA	NA	DnaJ/Hsp40 cysteine-rich domain superfamily protein [Source:UniProtKB/TrEMBL;Acc:Q9SN73]	-0.183751	-2.09427	0.382346	1.97782e-08	0.764287	1.23614e-05	Not significant	Downregulated in A. suecica
OG0011755	F4JF21	PDE312	Nucleic acid-binding, OB-fold-like protein [Source:TAIR;Acc:AT3G48500]	-0.730087	-0.948775	0.0655308	0.0211238	0.398818	0.189508	Not significant	Downregulated in A. suecica
OG0012189	Q9M2T9	OVA1	Methionine--tRNA ligase, chloroplastic/mitochondrial [Source:UniProtKB/Swiss-Prot;Acc:Q9M2T9]	0.250704	-1.35183	0.612455	0.0132185	0.889921	0.143909	Not significant	Downregulated in A. suecica
OG0012255	NA	NA	Potassium transporter [Source:UniProtKB/TrEMBL;Acc:Q9LYL4]	-0.918807	-1.14996	0.103934	0.0258018	0.48735	0.207304	Not significant	Downregulated in A. suecica
OG0012368	Q9M2P7	PGL34	Probable plastid-lipid-associated protein 9, chloroplastic [Source:UniProtKB/Swiss-Prot;Acc:Q9M2P7]	-0.277665	-1.28194	0.348173	0.00134809	0.73439	0.0468087	Not significant	Downregulated in A. suecica
OG0012377	Q94K73	NA	Phenylalanine--tRNA ligase, chloroplastic/mitochondrial [Source:UniProtKB/Swiss-Prot;Acc:Q94K73]	-0.302767	-0.716966	0.307535	0.023868	0.710233	0.198402	Not significant	Downregulated in A. suecica
OG0012465	NA	NA	Rhodanese/Cell cycle control phosphatase superfamily protein [Source:UniProtKB/TrEMBL;Acc:F4J9G2]	0.136312	-0.587951	0.604437	0.0367021	0.888163	0.248435	Not significant	Downregulated in A. suecica
OG0012579	NA	NA	AT3g61870/F21F14_40 [Source:UniProtKB/TrEMBL;Acc:Q9M277]	0.648683	-1.57295	0.0898293	0.00046788	0.457644	0.0264159	Not significant	Downregulated in A. suecica
OG0013113	NA	NA	Translation factor GUF1 homolog, chloroplastic [Source:UniProtKB/TrEMBL;Acc:A0A178USI8]	-0.357367	-1.95734	0.467902	0.00357669	0.826364	0.0753517	Not significant	Downregulated in A. suecica
OG0013228	Q9LEU8	NA	Argininosuccinate lyase, chloroplastic [Source:UniProtKB/Swiss-Prot;Acc:Q9LEU8]	0.250247	-0.62644	0.390701	0.0456783	0.771982	0.276523	Not significant	Downregulated in A. suecica
OG0013485	NA	FDH	Formate dehydrogenase, mitochondrial [Source:UniProtKB/TrEMBL;Acc:A0A178UHK7]	-0.247519	-1.39135	0.549532	0.00338712	0.867889	0.0727188	Not significant	Downregulated in A. suecica
OG0013959	NA	EMB86	Alanyl-tRNA synthetase, class IIc [Source:TAIR;Acc:AT5G22800]	-0.168878	-1.47118	0.407979	1.49434e-06	0.783895	0.000560378	Not significant	Downregulated in A. suecica
OG0013980	NA	HCF136	photosystem II stability/assembly factor, chloroplast (HCF136) [Source:TAIR;Acc:AT5G23120]	-0.312468	-2.27648	0.334791	1.95662e-06	0.728915	0.000611443	Not significant	Downregulated in A. suecica
OG0013991	P32746	PYRD	Dihydroorotate dehydrogenase (quinone), mitochondrial [Source:UniProtKB/Swiss-Prot;Acc:P32746]	0.891617	-2.55563	0.3323	0.0112118	0.727509	0.132	Not significant	Downregulated in A. suecica
OG0014047	Q9FNF2	SSI1	Starch synthase, chloroplastic/amyloplastic (Fragment) [Source:UniProtKB/TrEMBL;Acc:W8QN76]	0.58801	-1.25655	0.197366	0.0110126	0.628431	0.132	Not significant	Downregulated in A. suecica
OG0014294	Q9M0S5	ATISA3	Isoamylase 3, chloroplastic [Source:UniProtKB/Swiss-Prot;Acc:Q9M0S5]	-0.477878	-1.3515	0.339201	0.0175923	0.728915	0.172007	Not significant	Downregulated in A. suecica
OG0014344	NA	NA	At4g10300 [Source:UniProtKB/TrEMBL;Acc:Q9SV91]	-0.406893	-1.44919	0.374898	0.00501017	0.756202	0.089131	Not significant	Downregulated in A. suecica
OG0014398	O48646	ATGPX6	Probable phospholipid hydroperoxide glutathione peroxidase 6, mitochondrial [Source:UniProtKB/Swiss-Prot;Acc:O48646]	-0.258356	-0.755138	0.325142	0.00908092	0.720204	0.119907	Not significant	Downregulated in A. suecica
OG0014462	Q9M0Z3	KEA3	K(+) efflux antiporter 3, chloroplastic [Source:UniProtKB/Swiss-Prot;Acc:Q9M0Z3]	0.156183	-0.80467	0.658196	0.0353676	0.902256	0.245609	Not significant	Downregulated in A. suecica
OG0014521	Q8LFS6	AtRBP-DR1	RNA-binding protein BRN1 [Source:UniProtKB/Swiss-Prot;Acc:Q8LFS6]	-0.559348	-2.79918	0.638095	0.0375636	0.894947	0.250312	Not significant	Downregulated in A. suecica
OG0014638	NA	NA	Protein CURVATURE THYLAKOID 1A, chloroplastic [Source:UniProtKB/Swiss-Prot;Acc:O04616]	-0.263155	-0.839799	0.0629097	9.14091e-06	0.387532	0.0013184	Not significant	Downregulated in A. suecica
OG0014875	NA	MEE59	AT4g37300/C7A10_60 [Source:UniProtKB/TrEMBL;Acc:O23157]	0.132607	-1.14768	0.676644	0.00204127	0.90652	0.0573681	Not significant	Downregulated in A. suecica
OG0015314	Q9M098	NA	Nucleoid-associated protein At4g30620, chloroplastic [Source:UniProtKB/Swiss-Prot;Acc:Q9M098]	0.62287	-1.13157	0.077233	0.00402129	0.428189	0.0810745	Not significant	Downregulated in A. suecica
OG0015506	Q94A65	NA	Rhodanese-like domain-containing protein 14, chloroplastic [Source:UniProtKB/Swiss-Prot;Acc:Q94A65]	0.0557968	-1.21074	0.874684	0.00310807	0.96539	0.071946	Not significant	Downregulated in A. suecica
OG0015859	Q9C5C8	MSRB2	Peptide methionine sulfoxide reductase B2, chloroplastic [Source:UniProtKB/Swiss-Prot;Acc:Q9C5C8]	-0.633846	-1.13045	0.172978	0.023914	0.612531	0.198402	Not significant	Downregulated in A. suecica
OG0016112	Q8W463	NA	50S ribosomal protein L19-1, chloroplastic [Source:UniProtKB/Swiss-Prot;Acc:Q8W463]	0.086785	-1.05352	0.848932	0.0319296	0.958417	0.232949	Not significant	Downregulated in A. suecica
OG0016434	NA	NA	Adenylate kinase 5, chloroplastic [Source:UniProtKB/Swiss-Prot;Acc:Q8VYL1]	-0.0789536	-1.32063	0.868649	0.0130865	0.96539	0.143909	Not significant	Downregulated in A. suecica
OG0016680	NA	NA	40S ribosomal protein S10-2 [Source:UniProtKB/Swiss-Prot;Acc:Q9FFS8]	-0.315712	-1.02722	0.294008	0.00278058	0.697992	0.0668409	Not significant	Downregulated in A. suecica
OG0016702	NA	NA	Metal-dependent protein hydrolase [Source:UniProtKB/TrEMBL;Acc:F4K000]	-0.230484	-1.42628	0.614641	0.0083621	0.890649	0.117887	Not significant	Downregulated in A. suecica
OG0016763	Q96252	NA	ATP synthase subunit delta', mitochondrial [Source:UniProtKB/Swiss-Prot;Acc:Q96252]	-1.46417	-1.6654	0.06127	0.0374774	0.383701	0.250312	Not significant	Downregulated in A. suecica
OG0017167	NA	ATPPOX	Pyridoxine/pyridoxamine 5'-phosphate oxidase 1, chloroplastic [Source:UniProtKB/Swiss-Prot;Acc:Q9LTX3]	0.121329	-0.645013	0.505031	0.0171467	0.849891	0.170106	Not significant	Downregulated in A. suecica
OG0017214	Q38799	MAB1	Pyruvate dehydrogenase E1 component subunit beta [Source:UniProtKB/TrEMBL;Acc:A0A178UM82]	-0.0112357	-0.548022	0.95547	0.0137577	0.985871	0.14492	Not significant	Downregulated in A. suecica
OG0017377	Q9LV03	GLT1	Glutamate synthase 1 [NADH], chloroplastic [Source:UniProtKB/Swiss-Prot;Acc:Q9LV03]	0.397307	-1.98569	0.197571	6.65184e-06	0.628431	0.00109811	Not significant	Downregulated in A. suecica
OG0017632	NA	NA	Xylose isomerase [Source:UniProtKB/TrEMBL;Acc:A0A178UDJ9]	0.30425	-1.06606	0.370534	0.00525384	0.75499	0.090588	Not significant	Downregulated in A. suecica
OG0017687	NA	NA	Malate dehydrogenase [NADP], chloroplastic [Source:UniProtKB/Swiss-Prot;Acc:Q8H1E2]	0.107445	-1.13536	0.733077	0.00208164	0.919953	0.0573681	Not significant	Downregulated in A. suecica
OG0017731	Q0WWW9	NA	D-xylose-proton symporter-like 3, chloroplastic [Source:UniProtKB/Swiss-Prot;Acc:Q0WWW9]	0.28895	-1.10689	0.297025	0.0238117	0.699866	0.198402	Not significant	Downregulated in A. suecica
OG0018075	Q8LGG0	FKBP12	Peptidyl-prolyl cis-trans isomerase FKBP12 [Source:UniProtKB/Swiss-Prot;Acc:Q8LGG0]	-0.357218	-1.4976	0.480045	0.00932939	0.833995	0.120914	Not significant	Downregulated in A. suecica
OG0018303	Q8VYV7	NA	3-dehydroquinate synthase, chloroplastic [Source:UniProtKB/Swiss-Prot;Acc:Q8VYV7]	-0.00344449	-0.925566	0.993057	0.0330796	0.995065	0.236734	Not significant	Downregulated in A. suecica
OG0019500	Q94K71	NA	CBBY-like protein [Source:UniProtKB/Swiss-Prot;Acc:Q94K71]	0.172534	-0.890155	0.448946	0.00102187	0.809047	0.0379778	Not significant	Downregulated in A. suecica
OG0019523	NA	NA	AT3g52230/F4F15_340 [Source:UniProtKB/TrEMBL;Acc:Q9SUY2]	-0.72771	-1.83286	0.28698	0.0151306	0.69186	0.155026	Not significant	Downregulated in A. suecica
OG0019691	NA	ENH1	Rubredoxin family protein [Source:UniProtKB/TrEMBL;Acc:Q9FFJ2]	0.23948	-0.712375	0.381343	0.0165009	0.763842	0.16457	Not significant	Downregulated in A. suecica
OG0019892	F4JV80	NA	Glutamyl-tRNA(Gln) amidotransferase subunit C, chloroplastic/mitochondrial [Source:UniProtKB/Swiss-Prot;Acc:F4JV80]	0.213967	-0.607362	0.430049	0.0360795	0.80024	0.248435	Not significant	Downregulated in A. suecica
OG0019896	Q93ZV7	AtLa1	La1 [Source:UniProtKB/TrEMBL;Acc:A0A178V700]	-0.0135496	-1.82565	0.978347	0.00572084	0.988982	0.0940927	Not significant	Downregulated in A. suecica
OG0019909	NA	NA	AT4G31340 protein [Source:UniProtKB/TrEMBL;Acc:Q8GUN1]	-0.768682	-1.39853	0.151716	0.0153834	0.57542	0.156761	Not significant	Downregulated in A. suecica
OG0020349	NA	TPR4	Tetratricopeptide repeat (TPR)-like superfamily protein [Source:UniProtKB/TrEMBL;Acc:Q8VZ31]	0.667348	-1.0998	0.0761331	0.0085789	0.423336	0.119726	Not significant	Downregulated in A. suecica
OG0021725	O22265	CAO	Signal recognition particle 43 kDa protein, chloroplastic [Source:UniProtKB/Swiss-Prot;Acc:O22265]	0.765038	-1.25791	0.10787	0.0135152	0.49442	0.143909	Not significant	Downregulated in A. suecica
OG0022249	Q9FUS8	GST30	Glutathione S-transferase U17 [Source:UniProtKB/Swiss-Prot;Acc:Q9FUS8]	0.14113	-2.73188	0.659101	6.47799e-06	0.902256	0.00109811	Not significant	Downregulated in A. suecica
OG0023631	P0DKC3, P0DKC3	ATPGLP1	Phosphoglycolate phosphatase 1B, chloroplastic [Source:UniProtKB/Swiss-Prot;Acc:P0DKC4], Phosphoglycolate phosphatase 1B, chloroplastic [Source:UniProtKB/Swiss-Prot;Acc:P0DKC4]	0.213519	-1.09683	0.570318	0.00889813	0.876727	0.119726	Not significant	Downregulated in A. suecica
OG0000225	Q9SIL6, O49460, Q9FFH5	ATPHB2, ATPHB6, ATPHB1, ATPHB7	PHB2 [Source:UniProtKB/TrEMBL;Acc:A0A178WBG3], Prohibitin-6, mitochondrial [Source:UniProtKB/Swiss-Prot;Acc:Q9SIL6], PHB1 [Source:UniProtKB/TrEMBL;Acc:A0A178UY74], Prohibitin-7, mitochondrial [Source:UniProtKB/Swiss-Prot;Acc:Q9FFH5]	0.381756	0.692496	0.216499	0.0329574	0.639192	0.236734	Not significant	Upregulated in A. suecica
OG0000249	P27323, O03986, P51818, P55737	HSP81-1, Hsp81.4, HSP81-3, HSP81-2	Heat shock protein 90-1 [Source:UniProtKB/Swiss-Prot;Acc:P27323], Hsp81.4 [Source:UniProtKB/TrEMBL;Acc:A0A178UQ52], Heat shock protein 90-3 [Source:UniProtKB/Swiss-Prot;Acc:P51818], Heat shock protein 81-2 [Source:UniProtKB/TrEMBL;Acc:F4K6B6]	0.461491	0.722562	0.0452973	0.00380841	0.325898	0.079342	Not significant	Upregulated in A. suecica
OG0000324	P49205, Q9SJ36, Q9SQZ1, Q9LZ17	NA	40S ribosomal protein S17-1 [Source:UniProtKB/Swiss-Prot;Acc:P49205], 40S ribosomal protein S17-2 [Source:UniProtKB/Swiss-Prot;Acc:Q9SJ36], 40S ribosomal protein S17-3 [Source:UniProtKB/Swiss-Prot;Acc:Q9SQZ1], 40S ribosomal protein S17-4 [Source:UniProtKB/Swiss-Prot;Acc:Q9LZ17]	0.284499	0.746928	0.419897	0.0450907	0.792297	0.276044	Not significant	Upregulated in A. suecica
OG0000333	Q9LHB9, P24101, Q9SMU8	PRX33, ATPERX34	Peroxidase 32 [Source:UniProtKB/Swiss-Prot;Acc:Q9LHB9], Peroxidase 33 [Source:UniProtKB/Swiss-Prot;Acc:P24101], Peroxidase 34 [Source:UniProtKB/Swiss-Prot;Acc:Q9SMU8]	-0.0681055	1.04389	0.876965	0.0282788	0.96539	0.217306	Not significant	Upregulated in A. suecica
OG0000369	Q9LPG6, Q9SYM5	MUM4, RHM1, RHM3	RHM2 [Source:UniProtKB/TrEMBL;Acc:A0A178W591], Trifunctional UDP-glucose 4,6-dehydratase/UDP-4-keto-6-deoxy-D-glucose 3,5-epimerase/UDP-4-keto-L-rhamnose-reductase RHM1 [Source:UniProtKB/Swiss-Prot;Acc:Q9SYM5], Rhamnose biosynthesis 3 [Source:UniProtKB/TrEMBL;Acc:A0A1I9LN83]	-0.334455	0.884287	0.284063	0.00979738	0.691807	0.122467	Not significant	Upregulated in A. suecica
OG0000383	Q9CAR7, Q9FHM7, Q9FM19	HIR1	Hypersensitive-induced response protein 2 [Source:UniProtKB/Swiss-Prot;Acc:Q9CAR7], Hypersensitive-induced response protein 4 [Source:UniProtKB/Swiss-Prot;Acc:Q9FHM7], HIR4 [Source:UniProtKB/TrEMBL;Acc:A0A178U8N7]	0.451394	0.980035	0.233303	0.00904628	0.642008	0.119907	Not significant	Upregulated in A. suecica
OG0000389	P46286, Q4PSL7, Q42064	EMB2296	EMB2296 [Source:UniProtKB/TrEMBL;Acc:A0A178VSS0], 60S ribosomal protein L8-2 [Source:UniProtKB/Swiss-Prot;Acc:Q4PSL7], 60S ribosomal protein L8-3 [Source:UniProtKB/Swiss-Prot;Acc:Q42064]	0.213499	0.949161	0.619633	0.0388472	0.891609	0.252928	Not significant	Upregulated in A. suecica
OG0000400	Q8LPJ7, P49206, Q9LYK9	NA	40S ribosomal protein S26 [Source:UniProtKB/TrEMBL;Acc:A0A178VTX1], 40S ribosomal protein S26 [Source:UniProtKB/TrEMBL;Acc:A0A178VPZ6], 40S ribosomal protein S26 [Source:UniProtKB/TrEMBL;Acc:A0A178VFW7]	0.947216	1.26231	0.0982998	0.0326088	0.472178	0.23516	Not significant	Upregulated in A. suecica
OG0000419	Q3E8E5	TGG2, TGG1, TGG3	Myrosinase 2 [Source:UniProtKB/Swiss-Prot;Acc:Q9C5C2], TGG1 [Source:UniProtKB/TrEMBL;Acc:A0A178U7L7], Putative myrosinase 3 [Source:UniProtKB/Swiss-Prot;Acc:Q3E8E5]	-0.281422	2.25331	0.127364	7.36576e-10	0.531153	1.38108e-06	Not significant	Upregulated in A. suecica
OG0000463	Q9SIK2, Q8GYL5, Q9T029	NA	40S ribosomal protein S25-2 [Source:UniProtKB/Swiss-Prot;Acc:Q9SIK2], 40S ribosomal protein S25-3 [Source:UniProtKB/Swiss-Prot;Acc:Q8GYL5], 40S ribosomal protein S25-4 [Source:UniProtKB/Swiss-Prot;Acc:Q9T029]	0.193558	0.895537	0.567301	0.0156931	0.876531	0.159052	Not significant	Upregulated in A. suecica
OG0000474	P50883, Q9LFH5, Q9FF52	NA	60S ribosomal protein L12-1 [Source:UniProtKB/Swiss-Prot;Acc:P50883], 60S ribosomal Protein L12-like [Source:UniProtKB/TrEMBL;Acc:Q0WW72], 60S ribosomal protein L12-3 [Source:UniProtKB/Swiss-Prot;Acc:Q9FF52]	0.21143	0.691899	0.309723	0.00341293	0.710233	0.0727188	Not significant	Upregulated in A. suecica
OG0000509	P93832	ATIMD3, ATIMD2, ATIMD1	isopropylmalate dehydrogenase 3 [Source:TAIR;Acc:AT1G31180], 3-isopropylmalate dehydrogenase 2, chloroplastic [Source:UniProtKB/Swiss-Prot;Acc:P93832], 3-isopropylmalate dehydrogenase [Source:UniProtKB/TrEMBL;Acc:Q5XF32]	0.435553	0.823639	0.0680568	0.00194106	0.410389	0.0573681	Not significant	Upregulated in A. suecica
OG0000516	O22711, Q9SRZ4	TPX2, TPX1	At1g60740 [Source:UniProtKB/TrEMBL;Acc:B4G289], TPX2 [Source:UniProtKB/TrEMBL;Acc:A0A178WKG0], Peroxiredoxin-2B [Source:UniProtKB/Swiss-Prot;Acc:Q9XEX2]	-0.159525	0.930284	0.660988	0.0191176	0.902834	0.177453	Not significant	Upregulated in A. suecica
OG0000530	Q9ZTA1, Q9ZTA3	AOP3, AOP1	2-oxoglutarate-dependent dioxygenase AOP3 [Source:UniProtKB/Swiss-Prot;Acc:Q9ZTA1], Probable 2-oxoglutarate-dependent dioxygenase AOP1 [Source:UniProtKB/Swiss-Prot;Acc:Q9ZTA3]	0.1097	1.14011	0.547847	3.26739e-05	0.867447	0.00340354	Not significant	Upregulated in A. suecica
OG0000559	Q9M0Y8	NSF	NSF [Source:UniProtKB/TrEMBL;Acc:A0A178UTB9]	0.631133	1.21134	0.156015	0.0253605	0.579165	0.205848	Not significant	Upregulated in A. suecica
OG0000587	Q9LKR3	BIP3, BIP1, BIP	Probable mediator of RNA polymerase II transcription subunit 37b [Source:UniProtKB/Swiss-Prot;Acc:Q8H1B3], Mediator of RNA polymerase II transcription subunit 37a [Source:UniProtKB/Swiss-Prot;Acc:Q9LKR3], Heat shock protein 70 (Hsp 70) family protein [Source:TAIR;Acc:AT5G42020]	-0.0737433	0.845646	0.788568	0.00649828	0.942216	0.100696	Not significant	Upregulated in A. suecica
OG0000614	Q9FF98	NA	MD-2-related lipid-recognition protein 3 [Source:UniProtKB/Swiss-Prot;Acc:Q9FF98], MD-2-related lipid recognition domain-containing protein [Source:UniProtKB/TrEMBL;Acc:Q9FF97], MD-2-related lipid recognition domain-containing protein [Source:UniProtKB/TrEMBL;Acc:Q9FF96]	-0.150109	2.55151	0.748787	0.000121799	0.931594	0.009838	Not significant	Upregulated in A. suecica
OG0000623	P49200, Q9STY6, P49200	NA	40S ribosomal protein S20-1 [Source:UniProtKB/Swiss-Prot;Acc:P49200], 40S ribosomal protein S20-2 [Source:UniProtKB/Swiss-Prot;Acc:Q9STY6], 40S ribosomal protein S20-1 [Source:UniProtKB/Swiss-Prot;Acc:P49200]	0.152165	0.624152	0.550241	0.0235184	0.867889	0.197745	Not significant	Upregulated in A. suecica
OG0000710	O80448, Q8L940	ATPDX1.1, PDX1	Pyridoxal 5'-phosphate synthase subunit PDX1.1 [Source:UniProtKB/Swiss-Prot;Acc:O80448], Pyridoxal 5'-phosphate synthase subunit PDX1.3 [Source:UniProtKB/Swiss-Prot;Acc:Q8L940]	-0.139628	0.581923	0.580384	0.031825	0.880857	0.232949	Not significant	Upregulated in A. suecica
OG0001248	Q9ZPX5, O82663	SDH1-2, SDH1-1	Succinate dehydrogenase [ubiquinone] flavoprotein subunit, mitochondrial [Source:UniProtKB/TrEMBL;Acc:A0A178VRF6], Succinate dehydrogenase [ubiquinone] flavoprotein subunit, mitochondrial [Source:UniProtKB/TrEMBL;Acc:A0A178UAN3]	0.270493	0.986609	0.526972	0.0313758	0.856166	0.23096	Not significant	Upregulated in A. suecica
OG0001259	O82204, Q9M0E2	NA	60S ribosomal protein L28-1 [Source:UniProtKB/Swiss-Prot;Acc:O82204], 60S ribosomal protein L28-2 [Source:UniProtKB/Swiss-Prot;Acc:Q9M0E2]	0.297353	0.566231	0.141334	0.00947964	0.557143	0.120914	Not significant	Upregulated in A. suecica
OG0001567	Q09152	FPS2, FPS1	Farnesyl pyrophosphate synthase 2 [Source:UniProtKB/Swiss-Prot;Acc:Q43315], Farnesyl pyrophosphate synthase 1, mitochondrial [Source:UniProtKB/Swiss-Prot;Acc:Q09152]	-0.27159	1.25444	0.396294	0.0026218	0.777331	0.0658247	Not significant	Upregulated in A. suecica
OG0001617	Q9SVC4	OEP7	OEP7 [Source:UniProtKB/TrEMBL;Acc:A0A178VGL9], OEP6 [Source:UniProtKB/TrEMBL;Acc:A0A384KZL8]	0.86038	2.04762	0.0860555	0.000492596	0.449712	0.0264159	Not significant	Upregulated in A. suecica
OG0001658	Q9LPR4	MAML-4, IMS1	2-isopropylmalate synthase 1, chloroplastic [Source:UniProtKB/Swiss-Prot;Acc:Q9LPR4], 2-isopropylmalate synthase 2, chloroplastic [Source:UniProtKB/Swiss-Prot;Acc:Q9C550]	0.471857	1.13797	0.093637	0.000551801	0.465307	0.0269472	Not significant	Upregulated in A. suecica
OG0001682	Q93VI3, P51413	NA	60S ribosomal protein L17-1 [Source:UniProtKB/Swiss-Prot;Acc:Q93VI3], 60S ribosomal protein L17-2 [Source:UniProtKB/Swiss-Prot;Acc:P51413]	0.334914	0.9121	0.323778	0.013585	0.718291	0.143909	Not significant	Upregulated in A. suecica
OG0001798	O24412	MEE34, RPN8A	26S proteasome non-ATPase regulatory subunit 7 homolog B [Source:UniProtKB/Swiss-Prot;Acc:Q9C774], 26S proteasome non-ATPase regulatory subunit 7 homolog A [Source:UniProtKB/Swiss-Prot;Acc:O24412]	0.610872	0.780123	0.079387	0.0293511	0.435677	0.222807	Not significant	Upregulated in A. suecica
OG0001815	Q9LIK9	APS1, APS3	ATP sulfurylase 1, chloroplastic [Source:UniProtKB/Swiss-Prot;Acc:Q9LIK9], Pseudouridine synthase/archaeosine transglycosylase-like family protein [Source:TAIR;Acc:AT4G14680]	0.114905	0.560078	0.610438	0.0221602	0.889921	0.193086	Not significant	Upregulated in A. suecica
OG0001867	Q8LF48, Q56WD9	KAT1, PKT3	PKT4 [Source:UniProtKB/TrEMBL;Acc:A0A178W7T5], PKT3 [Source:UniProtKB/TrEMBL;Acc:A0A178VRP9]	0.152214	0.985954	0.535844	0.000839173	0.861767	0.0361943	Not significant	Upregulated in A. suecica
OG0001872	O23053	ARASP	Probable membrane metalloprotease ARASP2, chloroplastic [Source:UniProtKB/Swiss-Prot;Acc:O23053], Membrane metalloprotease ARASP, chloroplastic [Source:UniProtKB/Swiss-Prot;Acc:O80885]	-0.220575	1.17571	0.653627	0.0268452	0.902192	0.210606	Not significant	Upregulated in A. suecica
OG0001977	O48549, P51430	RPS6, EMB3010	40S ribosomal protein S6-1 [Source:UniProtKB/Swiss-Prot;Acc:O48549], 40S ribosomal protein S6 [Source:UniProtKB/TrEMBL;Acc:A0A178USM6]	0.295479	0.656728	0.252465	0.0178755	0.660967	0.172766	Not significant	Upregulated in A. suecica
OG0002038	NA	NA	AT4G23670 protein [Source:UniProtKB/TrEMBL;Acc:Q9SUR0], AT4g23680/F9D16_150 [Source:UniProtKB/TrEMBL;Acc:Q9SUQ9]	-0.0555199	0.91113	0.886212	0.029729	0.966498	0.223499	Not significant	Upregulated in A. suecica
OG0002128	Q9FUY7	CYP79F2, CYP79F1	Hexahomomethionine N-hydroxylase [Source:UniProtKB/Swiss-Prot;Acc:Q9FUY7], Dihomomethionine N-hydroxylase [Source:UniProtKB/Swiss-Prot;Acc:Q949U1]	0.214345	1.24207	0.615186	0.0121308	0.890649	0.138914	Not significant	Upregulated in A. suecica
OG0002182	Q9SRZ6	ICDH, cICDH	Peroxisomal isocitrate dehydrogenase [NADP] [Source:UniProtKB/Swiss-Prot;Acc:Q9SLK0], Isocitrate dehydrogenase [NADP] [Source:UniProtKB/TrEMBL;Acc:A0A178W7K0]	0.142776	0.619742	0.438533	0.00330298	0.801476	0.0720127	Not significant	Upregulated in A. suecica
OG0002194	P49294, P42804	HEMA2, HEMA1	Glutamyl-tRNA reductase 2, chloroplastic [Source:UniProtKB/Swiss-Prot;Acc:P49294], Glutamyl-tRNA reductase 1, chloroplastic [Source:UniProtKB/Swiss-Prot;Acc:P42804]	0.45951	1.03549	0.259479	0.0205146	0.666586	0.184928	Not significant	Upregulated in A. suecica
OG0002235	O04019, Q9SEI2	RPT5B, RPT5A	26S proteasome regulatory subunit 6A homolog B [Source:UniProtKB/Swiss-Prot;Acc:O04019], 26S proteasome regulatory subunit 6A homolog A [Source:UniProtKB/Swiss-Prot;Acc:Q9SEI2]	0.134895	0.953012	0.676013	0.0083505	0.90652	0.117887	Not significant	Upregulated in A. suecica
OG0002247	NA	EIF3G1	Eukaryotic translation initiation factor 3 subunit G [Source:UniProtKB/TrEMBL;Acc:F4J6A1]	0.637549	2.4568	0.392736	0.00468242	0.77357	0.0858588	Not significant	Upregulated in A. suecica
OG0002950	Q8VY88	GDC1	Protein LHCP TRANSLOCATION DEFECT [Source:UniProtKB/Swiss-Prot;Acc:Q8VY88]	0.735263	1.13664	0.131158	0.0256734	0.537915	0.207304	Not significant	Upregulated in A. suecica
OG0003001	B9DHD3	HISN6B, EMB2196	Histidinol-phosphate aminotransferase 2, chloroplastic [Source:UniProtKB/Swiss-Prot;Acc:P0DI07], Histidinol-phosphate aminotransferase 2, chloroplastic [Source:UniProtKB/Swiss-Prot;Acc:P0DI07]	0.223573	1.05382	0.556179	0.0370762	0.870574	0.250064	Not significant	Upregulated in A. suecica
OG0003156	P38418	LOX2	Lipoxygenase 2, chloroplastic [Source:UniProtKB/Swiss-Prot;Acc:P38418]	0.224298	1.09936	0.457537	0.00181731	0.819826	0.0557786	Not significant	Upregulated in A. suecica
OG0003662	Q9LK61	NA	30S ribosomal protein S10, chloroplastic [Source:UniProtKB/Swiss-Prot;Acc:Q9LK61]	0.793735	1.07063	0.112823	0.0378984	0.503094	0.250312	Not significant	Upregulated in A. suecica
OG0003725	NA	NA	At2g10940/F15K19.1 [Source:UniProtKB/TrEMBL;Acc:Q9SKI0]	0.360309	0.946374	0.401417	0.037815	0.781685	0.250312	Not significant	Upregulated in A. suecica
OG0004615	Q9MB58	F2KP	FKFBP [Source:UniProtKB/TrEMBL;Acc:A0A178W4F2]	-1.02565	2.59136	0.25019	0.00946162	0.659592	0.120914	Not significant	Upregulated in A. suecica
OG0004981	NA	NA	Coiled-coil protein [Source:UniProtKB/TrEMBL;Acc:Q8VYC9]	0.477312	1.09436	0.167384	0.00323221	0.600989	0.0720127	Not significant	Upregulated in A. suecica
OG0005422	O48676	UGT74B1	Glycosyltransferase [Source:UniProtKB/TrEMBL;Acc:A0A178WKT6]	0.650421	1.41834	0.0688428	0.000736774	0.411964	0.0328917	Not significant	Upregulated in A. suecica
OG0005589	NA	NTF2B	Nuclear transport factor 2B [Source:UniProtKB/TrEMBL;Acc:A8MS55]	0.602529	0.878048	0.13513	0.036593	0.543228	0.248435	Not significant	Upregulated in A. suecica
OG0007214	NA	EBS1	UDP-glucose:glycoprotein glucosyltransferases;transferases, transferring hexosyl groups;transferases, transferring glycosyl groups [Source:TAIR;Acc:AT1G71220]	-0.248162	1.06657	0.578548	0.0159173	0.880857	0.159598	Not significant	Upregulated in A. suecica
OG0007450	Q9XJ27	RPS9	30S ribosomal protein S9, chloroplastic [Source:UniProtKB/Swiss-Prot;Acc:Q9XJ27]	1.10529	1.23166	0.0738235	0.0488868	0.419228	0.284856	Not significant	Upregulated in A. suecica
OG0007727	NA	SOX	Sulfite oxidase [Source:UniProtKB/TrEMBL;Acc:Q0WWA1]	0.755753	1.217	0.183782	0.0398589	0.624373	0.255422	Not significant	Upregulated in A. suecica
OG0007804	Q9FWA3	NA	6-phosphogluconate dehydrogenase, decarboxylating [Source:UniProtKB/TrEMBL;Acc:A0A178VK18]	-0.130894	0.90464	0.669108	0.00832242	0.905819	0.117887	Not significant	Upregulated in A. suecica
OG0008568	C0LGN2	NA	Probable leucine-rich repeat receptor-like serine/threonine-protein kinase At3g14840 [Source:UniProtKB/Swiss-Prot;Acc:C0LGN2]	0.650691	1.38866	0.276534	0.0306729	0.680505	0.2286	Not significant	Upregulated in A. suecica
OG0008597	Q9ASV6	NA	PRPS20 [Source:UniProtKB/TrEMBL;Acc:A0A178VMN1]	0.508051	0.764566	0.156686	0.0399139	0.579165	0.255422	Not significant	Upregulated in A. suecica
OG0008766	Q9LVI9	PYD1	PYD1 [Source:UniProtKB/TrEMBL;Acc:A0A178VD08]	0.679658	2.23659	0.242035	0.00259445	0.652699	0.0658247	Not significant	Upregulated in A. suecica
OG0008907	Q39085	DWF1	Delta(24)-sterol reductase [Source:UniProtKB/Swiss-Prot;Acc:Q39085]	0.692538	1.70314	0.0931889	0.000456229	0.465307	0.0264159	Not significant	Upregulated in A. suecica
OG0008951	NA	NA	Endoribonuclease L-PSP family protein [Source:UniProtKB/TrEMBL;Acc:A0A1I9LS34]	0.066129	1.09024	0.800984	0.000643214	0.942601	0.0294153	Not significant	Upregulated in A. suecica
OG0009191	Q56YU0	ALDH2C4	Aldehyde dehydrogenase family 2 member C4 [Source:UniProtKB/Swiss-Prot;Acc:Q56YU0]	-0.227469	0.658422	0.42717	0.0314106	0.799986	0.23096	Not significant	Upregulated in A. suecica
OG0009472	O48832	ERD7	Protein EARLY-RESPONSIVE TO DEHYDRATION 7, chloroplastic [Source:UniProtKB/Swiss-Prot;Acc:O48832]	-0.0437063	1.36859	0.92139	0.0180832	0.977493	0.173646	Not significant	Upregulated in A. suecica
OG0009609	O82662	NA	Succinate--CoA ligase [ADP-forming] subunit beta, mitochondrial [Source:UniProtKB/Swiss-Prot;Acc:O82662]	0.548429	0.594014	0.0552679	0.0396981	0.360484	0.255422	Not significant	Upregulated in A. suecica
OG0009934	O48721	HEMD	Uroporphyrinogen-III synthase, chloroplastic [Source:UniProtKB/Swiss-Prot;Acc:O48721]	-0.580571	0.864227	0.162303	0.0467372	0.588349	0.280028	Not significant	Upregulated in A. suecica
OG0010097	O82392	PY	Phosphomethylpyrimidine synthase, chloroplastic [Source:UniProtKB/Swiss-Prot;Acc:O82392]	0.465445	0.929175	0.131268	0.00587504	0.537915	0.0944693	Not significant	Upregulated in A. suecica
OG0010235	P42761	ATGSTF10	Glutathione S-transferase F10 [Source:UniProtKB/Swiss-Prot;Acc:P42761]	0.311298	1.16323	0.383427	0.00407698	0.765552	0.0811825	Not significant	Upregulated in A. suecica
OG0010236	NA	ATGSTF9	GSTF9 [Source:UniProtKB/TrEMBL;Acc:A0A178VP05]	0.11622	0.532308	0.548539	0.0126494	0.867447	0.142022	Not significant	Upregulated in A. suecica
OG0010277	NA	NA	EMBRYO DEFECTIVE 3147 [Source:UniProtKB/TrEMBL;Acc:Q8RU07]	0.487265	1.64013	0.242834	0.000868664	0.653917	0.0361943	Not significant	Upregulated in A. suecica
OG0011300	NA	NA	Uncharacterized protein At2g03420/T4M8.15 [Source:UniProtKB/TrEMBL;Acc:Q9ZQ78]	0.332889	1.61455	0.609732	0.023158	0.889585	0.195591	Not significant	Upregulated in A. suecica
OG0011618	NA	NA	SIT4 phosphatase-associated family protein [Source:UniProtKB/TrEMBL;Acc:F4J5I0]	0.497517	1.31336	0.237538	0.0105487	0.645185	0.128434	Not significant	Upregulated in A. suecica
OG0011768	P24100	CDKA;1	Cyclin-dependent kinase A-1 [Source:UniProtKB/Swiss-Prot;Acc:P24100]	-0.291619	1.04022	0.403146	0.00488245	0.781935	0.0880249	Not significant	Upregulated in A. suecica
OG0012083	NA	NA	At3g53980 [Source:UniProtKB/TrEMBL;Acc:Q9M329]	0.0646841	1.4272	0.858279	0.00589489	0.96229	0.0944693	Not significant	Upregulated in A. suecica
OG0012181	A7WM73	HEXO1	Beta-hexosaminidase [Source:UniProtKB/TrEMBL;Acc:A0A178VFV1]	-0.183252	1.59827	0.55066	0.000105571	0.867889	0.00942598	Not significant	Upregulated in A. suecica
OG0013404	F4K410	NA	Elongation factor family protein [Source:UniProtKB/TrEMBL;Acc:F4K409]	1.00576	1.8594	0.0559138	0.00153729	0.36344	0.0505687	Not significant	Upregulated in A. suecica
OG0013619	NA	BPA1	binding partner of acd11 1 [Source:TAIR;Acc:AT5G16840]	0.260093	1.64	0.699965	0.0297999	0.918826	0.223499	Not significant	Upregulated in A. suecica
OG0013655	NA	NA	phosphoglucosamine mutase family protein [Source:TAIR;Acc:AT5G17530]	0.534361	1.12721	0.131045	0.00550829	0.537915	0.0922147	Not significant	Upregulated in A. suecica
OG0013823	Q949R9	NA	Mitochondrial pyruvate carrier [Source:UniProtKB/TrEMBL;Acc:A0A178UR79]	-0.229941	1.07477	0.394978	0.000861896	0.777174	0.0361943	Not significant	Upregulated in A. suecica
OG0013909	B7ZWR6	TPR7	TPR7 [Source:UniProtKB/TrEMBL;Acc:A0A178UNB9]	0.441112	1.66265	0.288122	0.0111674	0.69186	0.132	Not significant	Upregulated in A. suecica
OG0015049	NA	ATCAP1	cyclase associated protein 1 [Source:TAIR;Acc:AT4G34490]	0.450445	0.870679	0.197671	0.0194187	0.628431	0.17936	Not significant	Upregulated in A. suecica
OG0015080	NA	NA	unknown protein; FUNCTIONS IN: molecular_function unknown; INVOLVED IN: biological_process unknown; LOCATED IN: chloroplast, chloroplast stroma; EXPRESSED IN: 22 plant structures; EXPRESSED DURING: 13 growth stages; BEST Arabidopsis thaliana protein /.../ is: unknown protein (TAIR:AT2G23370.1); Ha. [Source:TAIR;Acc:AT4G34090]	0.143717	0.717791	0.56902	0.0103507	0.876727	0.126847	Not significant	Upregulated in A. suecica
OG0015340	Q9SUM3	ATR2	P450 reductase 2 [Source:TAIR;Acc:AT4G30210]	-0.240892	0.509064	0.195838	0.0134578	0.628431	0.143909	Not significant	Upregulated in A. suecica
OG0015692	Q04836	RBP31	31 kDa ribonucleoprotein, chloroplastic [Source:UniProtKB/Swiss-Prot;Acc:Q04836]	0.737742	0.946552	0.0723383	0.0252212	0.419228	0.205608	Not significant	Upregulated in A. suecica
OG0015779	Q42479	CDPK6	CPK3 [Source:UniProtKB/TrEMBL;Acc:A0A178V4I3]	0.307986	1.23509	0.516987	0.0184454	0.854093	0.175559	Not significant	Upregulated in A. suecica
OG0015849	NA	sks4	At4g22010 [Source:UniProtKB/TrEMBL;Acc:O65449]	0.744398	1.12662	0.158919	0.0408933	0.583942	0.259037	Not significant	Upregulated in A. suecica
OG0016018	NA	NA	NAD(P)-binding Rossmann-fold superfamily protein [Source:UniProtKB/TrEMBL;Acc:F4JRN8]	0.31286	0.669881	0.236889	0.0181518	0.644356	0.173646	Not significant	Upregulated in A. suecica
OG0016164	NA	NA	heat shock protein 70 (Hsp 70) family protein [Source:TAIR;Acc:AT4G16660]	-0.575593	1.09967	0.112896	0.00537453	0.503094	0.0916113	Not significant	Upregulated in A. suecica
OG0016207	NA	NA	unknown protein; FUNCTIONS IN: molecular_function unknown; INVOLVED IN: biological_process unknown; LOCATED IN: chloroplast, chloroplast stroma; EXPRESSED IN: 22 plant structures; EXPRESSED DURING: 13 growth stages; Ha. [Source:TAIR;Acc:AT4G16060]	0.604949	1.04618	0.0720752	0.00716567	0.419228	0.10638	Not significant	Upregulated in A. suecica
OG0016432	O65220	NA	Cyclophilin-like peptidyl-prolyl cis-trans isomerase family protein [Source:TAIR;Acc:AT5G35100]	0.666492	0.874542	0.10491	0.0384569	0.490708	0.252121	Not significant	Upregulated in A. suecica
OG0016462	Q43727	G6PD1	Glucose-6-phosphate 1-dehydrogenase 1, chloroplastic [Source:UniProtKB/Swiss-Prot;Acc:Q43727]	1.02904	1.27404	0.0909132	0.0415825	0.460676	0.26076	Not significant	Upregulated in A. suecica
OG0016613	NA	NA	Glutaredoxin family protein [Source:UniProtKB/TrEMBL;Acc:B3H604]	0.0251791	0.875215	0.91685	0.00199757	0.975191	0.0573681	Not significant	Upregulated in A. suecica
OG0016977	Q9FMH8	NA	Probable cysteine protease RD21B [Source:UniProtKB/Swiss-Prot;Acc:Q9FMH8]	-0.36255	1.12999	0.11359	0.000100347	0.503145	0.00940757	Not significant	Upregulated in A. suecica
OG0017009	NA	NA	At5g42570 [Source:UniProtKB/TrEMBL;Acc:Q93XZ7]	0.0830801	0.833881	0.822176	0.0480796	0.948211	0.281717	Not significant	Upregulated in A. suecica
OG0018396	NA	CYN	Cyanate hydratase [Source:UniProtKB/TrEMBL;Acc:A0A178VD28]	0.634675	1.7925	0.205818	0.00184441	0.631868	0.0557786	Not significant	Upregulated in A. suecica
OG0019365	NA	ATPDIL2-1	UNE5 [Source:UniProtKB/TrEMBL;Acc:A0A178W1F8]	0.0290352	0.510839	0.863319	0.00720547	0.965217	0.10638	Not significant	Upregulated in A. suecica
OG0019630	NA	NA	Eukaryotic aspartyl protease family protein [Source:UniProtKB/TrEMBL;Acc:F4K5B9]	-0.608861	1.25944	0.315635	0.0478457	0.713205	0.281717	Not significant	Upregulated in A. suecica
OG0019669	Q9LYR5	NA	Peptidyl-prolyl cis-trans isomerase FKBP19, chloroplastic [Source:UniProtKB/Swiss-Prot;Acc:Q9LYR5]	0.293103	0.95674	0.509504	0.0453211	0.851867	0.276044	Not significant	Upregulated in A. suecica
OG0019763	Q9SZ83	NA	Uncharacterized oxidoreductase At4g09670 [Source:UniProtKB/Swiss-Prot;Acc:Q9SZ83]	-0.0789641	1.09736	0.87638	0.0431227	0.96539	0.269216	Not significant	Upregulated in A. suecica
OG0019860	NA	NA	cytochrome c oxidase-related [Source:TAIR;Acc:AT4G37830]	0.226547	0.679231	0.413866	0.0324172	0.788179	0.234681	Not significant	Upregulated in A. suecica
OG0019942	P21276	FSD1	Superoxide dismutase [Fe] 1, chloroplastic [Source:UniProtKB/Swiss-Prot;Acc:P21276]	-0.460664	1.92023	0.263393	0.000183975	0.670246	0.0132674	Not significant	Upregulated in A. suecica
OG0021078	P48421	CYP83A1	Cytochrome P450 83A1 [Source:UniProtKB/Swiss-Prot;Acc:P48421]	-0.182831	0.998391	0.64081	0.0200882	0.89514	0.182183	Not significant	Upregulated in A. suecica
OG0021504	F4IA73	ATGSTU21	glutathione S-transferase TAU 21 [Source:TAIR;Acc:AT1G78360]	0.61079	0.771846	0.107835	0.0480251	0.49442	0.281717	Not significant	Upregulated in A. suecica
OG0000259	P10797, P10796	RBCS1A	Ribulose bisphosphate carboxylase small chain [Source:UniProtKB/TrEMBL;Acc:A0A178WD57], Ribulose bisphosphate carboxylase small chain [Source:UniProtKB/TrEMBL;Acc:B3H5S2], Ribulose bisphosphate carboxylase small chain 2B, chloroplastic [Source:UniProtKB/Swiss-Prot;Acc:P10797], Ribulose bisphosphate carboxylase small chain 1B, chloroplastic [Source:UniProtKB/Swiss-Prot;Acc:P10796]	0.676747	-0.703801	0.0022887	0.00168568	0.0756877	0.0526775	Upregulated in Allo738	Downregulated in A. suecica
OG0000745	O65378, Q41931	ACO2	1-aminocyclopropane-1-carboxylate oxidase 3 [Source:UniProtKB/Swiss-Prot;Acc:O65378], 1-aminocyclopropane-1-carboxylate oxidase 2 [Source:UniProtKB/Swiss-Prot;Acc:Q41931]	0.640068	-1.60636	0.037987	5.02558e-05	0.299605	0.00495945	Upregulated in Allo738	Downregulated in A. suecica
OG0001498	NA	PGRL1B, PGR5-LIKE A	PGR5-like protein 1B, chloroplastic [Source:UniProtKB/Swiss-Prot;Acc:Q8GYC7], PGR5-LIKE A [Source:UniProtKB/TrEMBL;Acc:A0A178UU76]	0.978069	-1.27291	0.0277495	0.00618939	0.260238	0.0975219	Upregulated in Allo738	Downregulated in A. suecica
OG0003140	NA	NA	Major latex protein, putative [Source:UniProtKB/TrEMBL;Acc:Q9LIN0], Major latex protein-like [Source:UniProtKB/TrEMBL;Acc:Q9LIM9]	2.39877	-0.691609	2.9583e-07	0.0277905	0.000557639	0.215524	Upregulated in Allo738	Downregulated in A. suecica
OG0005182	Q9FWR4	DHAR1	Glutathione S-transferase DHAR1, mitochondrial [Source:UniProtKB/Swiss-Prot;Acc:Q9FWR4]	0.66168	-1.16382	0.0432844	0.00292173	0.317667	0.0684779	Upregulated in Allo738	Downregulated in A. suecica
OG0009300	NA	EXGT-A1	Xyloglucan endotransglucosylase/hydrolase protein 4 [Source:UniProtKB/Swiss-Prot;Acc:Q39099]	1.66522	-1.51285	0.000618996	0.00139877	0.031016	0.0476854	Upregulated in Allo738	Downregulated in A. suecica
OG0012084	NA	NA	AT3G53990 protein [Source:UniProtKB/TrEMBL;Acc:Q9M328]	0.640854	-0.640894	0.0469188	0.0469068	0.327853	0.280028	Upregulated in Allo738	Downregulated in A. suecica
OG0012539	Q9M2D8	NA	Uncharacterized protein At3g61260 [Source:UniProtKB/Swiss-Prot;Acc:Q9M2D8]	1.77173	-1.82297	0.0281966	0.0245224	0.261718	0.201664	Upregulated in Allo738	Downregulated in A. suecica
OG0013410	Q9LM02	SMT1	Cycloartenol-C-24-methyltransferase [Source:UniProtKB/Swiss-Prot;Acc:Q9LM02]	1.14146	-0.991725	0.00304962	0.0078697	0.0884389	0.114385	Upregulated in Allo738	Downregulated in A. suecica
OG0017314	Q9XH75	HCF106	Sec-independent protein translocase protein TATB, chloroplastic [Source:UniProtKB/Swiss-Prot;Acc:Q9XH75]	1.37765	-1.45213	0.0129674	0.00956638	0.178734	0.121196	Upregulated in Allo738	Downregulated in A. suecica
OG0018724	NA	4CL1	4-coumarate--CoA ligase 1 [Source:UniProtKB/Swiss-Prot;Acc:Q42524]	2.00101	-1.10581	0.0015915	0.0446553	0.0576917	0.275423	Upregulated in Allo738	Downregulated in A. suecica
OG0019789	Q9SU40	SKU5	Monocopper oxidase-like protein SKU5 [Source:UniProtKB/Swiss-Prot;Acc:Q9SU40]	0.889938	-0.545842	0.00297235	0.0475698	0.087545	0.281367	Upregulated in Allo738	Downregulated in A. suecica
OG0000494	P0DH99, P0DH99, P0DH99	NA	Elongation factor 1-alpha 4 [Source:UniProtKB/Swiss-Prot;Acc:Q8GTY0], Elongation factor 1-alpha 4 [Source:UniProtKB/Swiss-Prot;Acc:Q8GTY0], Elongation factor 1-alpha 4 [Source:UniProtKB/Swiss-Prot;Acc:Q8GTY0], Elongation factor 1-alpha 4 [Source:UniProtKB/Swiss-Prot;Acc:Q8GTY0]	0.515016	0.213455	0.0316506	0.343656	0.274937	0.681	Upregulated in Allo738	Not significant
OG0000547	P32962, P32961, P46010	NIT2, NIT1, NIT3	NIT2 [Source:UniProtKB/TrEMBL;Acc:A0A384LD03], NITI [Source:UniProtKB/TrEMBL;Acc:A0A384KJ08], Nitrilase 3 [Source:UniProtKB/Swiss-Prot;Acc:P46010]	0.733554	0.473169	0.0142266	0.0950894	0.184669	0.393863	Upregulated in Allo738	Not significant
OG0000577	Q96528	CAT3, CAT1, CAT2	catalase 3 [Source:TAIR;Acc:AT1G20620], CAT1 [Source:UniProtKB/TrEMBL;Acc:A0A384KXY6], catalase 2 [Source:TAIR;Acc:AT4G35090]	0.640569	0.477608	0.0126502	0.0526291	0.177952	0.294589	Upregulated in Allo738	Not significant
OG0000782	F4I8B9	NA	Putative WEB family protein At1g65010, chloroplastic [Source:UniProtKB/Swiss-Prot;Acc:F4I8B9], Plant protein of unknown function (DUF827) [Source:TAIR;Acc:AT4G27595]	0.917715	0.604122	0.0143119	0.084053	0.184669	0.368223	Upregulated in Allo738	Not significant
OG0000860	Q9FG67, Q9FN52	MAM1, MAM-L	methylthioalkylmalate synthase 1 [Source:TAIR;Acc:AT5G23010], Methylthioalkylmalate synthase 3, chloroplastic [Source:UniProtKB/Swiss-Prot;Acc:Q9FN52]	0.648435	0.00889591	0.0263659	0.973642	0.25357	0.990663	Upregulated in Allo738	Not significant
OG0000884	P56793	RPL16	50S ribosomal protein L16, chloroplastic [Source:UniProtKB/Swiss-Prot;Acc:P56793]	0.528723	0.0736535	0.0344409	0.751595	0.285242	0.910401	Upregulated in Allo738	Not significant
OG0000964	Q9LNU4, Q9LQR8	EMB2719	26S proteasome non-ATPase regulatory subunit 3 homolog A [Source:UniProtKB/Swiss-Prot;Acc:Q9LNU4], 26S proteasome non-ATPase regulatory subunit 3 homolog B [Source:UniProtKB/Swiss-Prot;Acc:Q9LQR8]	0.775289	0.0783519	0.0112015	0.775803	0.170208	0.922988	Upregulated in Allo738	Not significant
OG0000975	O49290	NA	At1g21440 [Source:UniProtKB/TrEMBL;Acc:Q501F7], Carboxyvinyl-carboxyphosphonate phosphorylmutase, chloroplastic [Source:UniProtKB/Swiss-Prot;Acc:O49290]	1.12993	-0.212664	0.0221731	0.640061	0.233499	0.856621	Upregulated in Allo738	Not significant
OG0000991	Q9ZUB3, O48661	SPDS1, SPDS2	Spermidine synthase 1 [Source:UniProtKB/Swiss-Prot;Acc:Q9ZUB3], Spermidine synthase 2 [Source:UniProtKB/Swiss-Prot;Acc:O48661]	0.644995	0.134504	0.0160156	0.582247	0.195268	0.838899	Upregulated in Allo738	Not significant
OG0001061	Q9SUI6, Q9SUI7	PSAH2, PSAH-1	Photosystem I reaction center subunit VI-2, chloroplastic [Source:UniProtKB/Swiss-Prot;Acc:Q9SUI6], Photosystem I reaction center subunit VI-1, chloroplastic [Source:UniProtKB/Swiss-Prot;Acc:Q9SUI7]	2.70095	0.921558	0.00040115	0.148234	0.0269015	0.469491	Upregulated in Allo738	Not significant
OG0001098	Q38858	CRT1b, CRT1	Calreticulin-2 [Source:UniProtKB/Swiss-Prot;Acc:Q38858], Calreticulin-1 [Source:UniProtKB/Swiss-Prot;Acc:O04151]	0.743169	0.567651	0.021547	0.0695371	0.229386	0.333283	Upregulated in Allo738	Not significant
OG0001201	A8MS68, F4JLP5	LPD1	Dihydrolipoyl dehydrogenase 1, chloroplastic [Source:UniProtKB/Swiss-Prot;Acc:A8MS68], Dihydrolipoyl dehydrogenase 2, chloroplastic [Source:UniProtKB/Swiss-Prot;Acc:F4JLP5]	0.597262	0.547055	0.0451658	0.0639469	0.325898	0.325817	Upregulated in Allo738	Not significant
OG0001374	O22126, Q9LZX4	FLA8, FLA10	Fasciclin-like arabinogalactan protein 8 [Source:UniProtKB/Swiss-Prot;Acc:O22126], Fasciclin-like arabinogalactan protein 10 [Source:UniProtKB/Swiss-Prot;Acc:Q9LZX4]	1.6103	0.793388	0.0272518	0.248687	0.260238	0.588748	Upregulated in Allo738	Not significant
OG0001388	Q9LK25, O04331	ATPHB4, ATPHB3	Prohibitin-4, mitochondrial [Source:UniProtKB/Swiss-Prot;Acc:Q9LK25], Prohibitin-3, mitochondrial [Source:UniProtKB/Swiss-Prot;Acc:O04331]	1.04256	0.869614	0.0361052	0.0744693	0.289626	0.345619	Upregulated in Allo738	Not significant
OG0001520	Q9FK25	ATOMT1	Flavone 3'-O-methyltransferase 1 [Source:UniProtKB/Swiss-Prot;Acc:Q9FK25]	1.13679	-0.0443633	0.0111212	0.912228	0.170208	0.973884	Upregulated in Allo738	Not significant
OG0001561	P16127, Q5XF33	CHLI1, CHLI2	Magnesium-chelatase subunit ChlI-1, chloroplastic [Source:UniProtKB/Swiss-Prot;Acc:P16127], Magnesium-chelatase subunit ChlI-2, chloroplastic [Source:UniProtKB/Swiss-Prot;Acc:Q5XF33]	0.720651	0.420145	0.0487672	0.231593	0.33067	0.571346	Upregulated in Allo738	Not significant
OG0001802	Q9LHG9, Q6ICZ8	NACA3	Nascent polypeptide-associated complex subunit alpha-like protein 1 [Source:UniProtKB/Swiss-Prot;Acc:Q9LHG9], Nascent polypeptide-associated complex subunit alpha-like protein 3 [Source:UniProtKB/Swiss-Prot;Acc:Q6ICZ8]	0.684543	0.28528	0.0350565	0.351508	0.286067	0.687972	Upregulated in Allo738	Not significant
OG0002207	NA	ATX1, CCH	homolog of anti-oxidant 1 [Source:TAIR;Acc:AT1G66240], Copper transport protein CCH [Source:UniProtKB/Swiss-Prot;Acc:O82089]	0.781718	0.204435	0.0276947	0.535469	0.260238	0.817506	Upregulated in Allo738	Not significant
OG0002366	O80585	MTHFR2, MTHFR1	Methylenetetrahydrofolate reductase 2 [Source:UniProtKB/Swiss-Prot;Acc:O80585], Methylenetetrahydrofolate reductase 1 [Source:UniProtKB/Swiss-Prot;Acc:Q9SE60]	0.561213	0.0341515	0.0468771	0.897373	0.327853	0.967553	Upregulated in Allo738	Not significant
OG0002378	NA	NA	DEAD-box ATP-dependent RNA helicase 56 [Source:UniProtKB/Swiss-Prot;Acc:Q9LFN6], DEAD/DEAH box RNA helicase family protein [Source:UniProtKB/TrEMBL;Acc:F4JWF6]	1.05267	-0.0231331	0.00461125	0.943252	0.107311	0.982398	Upregulated in Allo738	Not significant
OG0002581	Q9SGW3	RPN12a	RPN12a [Source:UniProtKB/TrEMBL;Acc:A0A178WH62]	1.39679	0.768362	0.00984692	0.110971	0.160012	0.418202	Upregulated in Allo738	Not significant
OG0002957	Q9SE50	BGLU18	Beta-D-glucopyranosyl abscisate beta-glucosidase [Source:UniProtKB/Swiss-Prot;Acc:Q9SE50]	1.98957	-0.0767033	0.000381242	0.86513	0.0269015	0.960382	Upregulated in Allo738	Not significant
OG0003639	Q94BT2	AIR12	AIR12 [Source:UniProtKB/TrEMBL;Acc:A0A178VEI7]	1.30472	0.89882	0.0116398	0.0674402	0.171414	0.331257	Upregulated in Allo738	Not significant
OG0004274	Q9FLI7	NA	NEET [Source:UniProtKB/TrEMBL;Acc:A0A178UGQ5]	1.50557	0.0587062	0.0100439	0.910807	0.160345	0.973884	Upregulated in Allo738	Not significant
OG0004404	P56801	RPS8	30S ribosomal protein S8, chloroplastic [Source:UniProtKB/Swiss-Prot;Acc:P56801]	0.543279	0.0198448	0.0473057	0.938412	0.327853	0.980323	Upregulated in Allo738	Not significant
OG0004845	NA	NA	At1g13930/F16A14.27 [Source:UniProtKB/TrEMBL;Acc:Q9XI93]	0.821843	0.221364	0.00480679	0.391376	0.107867	0.711374	Upregulated in Allo738	Not significant
OG0005677	NA	NA	Metallo-hydrolase/oxidoreductase superfamily protein [Source:UniProtKB/TrEMBL;Acc:Q9C535]	1.40925	-0.29474	0.000584211	0.362538	0.0305899	0.695888	Upregulated in Allo738	Not significant
OG0005774	Q9SHE8	PSAF	Photosystem I reaction center subunit III, chloroplastic [Source:UniProtKB/Swiss-Prot;Acc:Q9SHE8]	0.631171	0.234023	0.00713578	0.269878	0.131872	0.613915	Upregulated in Allo738	Not significant
OG0005806	P25697	PRK	Phosphoribulokinase [Source:UniProtKB/TrEMBL;Acc:A0A178WLP9]	0.509148	0.471071	0.0305126	0.0432181	0.26938	0.269216	Upregulated in Allo738	Not significant
OG0005811	NA	NA	At1g32160/F3C3_6 [Source:UniProtKB/TrEMBL;Acc:Q9FVR1]	1.19671	0.0129702	0.0382755	0.980779	0.300307	0.990663	Upregulated in Allo738	Not significant
OG0006111	Q9FVQ1	ATNUC-L1	Nucleolin 1 [Source:UniProtKB/Swiss-Prot;Acc:Q9FVQ1]	1.11129	0.264312	0.0425736	0.607437	0.315276	0.844822	Upregulated in Allo738	Not significant
OG0006282	NA	TSA1	TSK-associating protein 1 [Source:UniProtKB/Swiss-Prot;Acc:F4ICX9]	2.68945	-1.24797	0.000654658	0.0654884	0.031016	0.328338	Upregulated in Allo738	Not significant
OG0006617	Q9SY97	LHCA3	Chlorophyll a-b binding protein, chloroplastic [Source:UniProtKB/TrEMBL;Acc:A0A178W5Y6]	0.663946	0.184526	0.000403444	0.234054	0.0269015	0.573661	Upregulated in Allo738	Not significant
OG0006965	Q8LDL0	NA	Protein HHL1, chloroplastic [Source:UniProtKB/Swiss-Prot;Acc:Q8LDL0]	1.48254	0.542316	0.000283348	0.110354	0.0267055	0.418162	Upregulated in Allo738	Not significant
OG0007000	NA	HPR	hydroxypyruvate reductase [Source:TAIR;Acc:AT1G68010]	0.567328	0.143791	0.00956837	0.466686	0.160012	0.777875	Upregulated in Allo738	Not significant
OG0007186	NA	NA	At1g70820 [Source:UniProtKB/TrEMBL;Acc:Q9SSL0]	0.909397	-0.0117454	0.0144239	0.966651	0.184669	0.989942	Upregulated in Allo738	Not significant
OG0007271	Q56Z59	NA	Patellin-3 [Source:UniProtKB/Swiss-Prot;Acc:Q56Z59]	1.89598	0.286662	0.0118677	0.66878	0.173415	0.866863	Upregulated in Allo738	Not significant
OG0007598	Q42593	TAPX	L-ascorbate peroxidase T, chloroplastic [Source:UniProtKB/Swiss-Prot;Acc:Q42593]	0.676077	-0.519066	0.0183468	0.0608998	0.209598	0.316373	Upregulated in Allo738	Not significant
OG0007828	Q9XFH8	TRXF1	TRXF1 [Source:UniProtKB/TrEMBL;Acc:A0A178VBJ7]	0.79484	0.313238	0.0095822	0.263406	0.160012	0.605996	Upregulated in Allo738	Not significant
OG0007840	NA	VTC4	Inositol-phosphate phosphatase [Source:UniProtKB/Swiss-Prot;Acc:Q9M8S8]	0.732425	-0.481959	0.0339289	0.146484	0.284249	0.466311	Upregulated in Allo738	Not significant
OG0008789	Q9LV21	NA	T-complex protein 1 subunit delta [Source:UniProtKB/Swiss-Prot;Acc:Q9LV21]	0.966877	0.21355	0.0231857	0.579604	0.234318	0.838326	Upregulated in Allo738	Not significant
OG0008948	P49077	PYRB	Aspartate carbamoyltransferase, chloroplastic [Source:UniProtKB/Swiss-Prot;Acc:P49077]	1.10457	0.373474	0.0232361	0.408714	0.234318	0.729846	Upregulated in Allo738	Not significant
OG0008982	NA	NA	Leucine-rich repeat (LRR) family protein [Source:UniProtKB/TrEMBL;Acc:Q9LT39]	0.886339	-0.20574	0.00925126	0.502125	0.160012	0.795923	Upregulated in Allo738	Not significant
OG0009290	Q9SLA8	MOD1	Enoyl-[acyl-carrier-protein] reductase [NADH], chloroplastic [Source:UniProtKB/Swiss-Prot;Acc:Q9SLA8]	1.16194	0.625778	0.00151986	0.0565557	0.056175	0.30176	Upregulated in Allo738	Not significant
OG0009594	Q9S714	PSAE-2	Photosystem I reaction center subunit IV B, chloroplastic [Source:UniProtKB/Swiss-Prot;Acc:Q9S714]	0.984143	0.0467473	0.00522532	0.879942	0.110671	0.962072	Upregulated in Allo738	Not significant
OG0009727	Q9SJZ2	NA	Peroxidase 17 [Source:UniProtKB/Swiss-Prot;Acc:Q9SJZ2]	1.25008	0.280663	0.0171537	0.529096	0.20578	0.812938	Upregulated in Allo738	Not significant
OG0009816	NA	ALDH11A3	aldehyde dehydrogenase 11A3 [Source:TAIR;Acc:AT2G24270]	0.635395	-0.224381	0.00356217	0.245649	0.100073	0.585732	Upregulated in Allo738	Not significant
OG0009843	Q9SK50	TIC55-II	Protein TIC 55, chloroplastic [Source:UniProtKB/Swiss-Prot;Acc:Q9SK50]	0.586188	-0.259467	0.0194476	0.267183	0.219513	0.610192	Upregulated in Allo738	Not significant
OG0010230	NA	NA	Expressed protein [Source:UniProtKB/TrEMBL;Acc:O80858]	1.05756	-0.345123	0.00139735	0.226305	0.05268	0.566069	Upregulated in Allo738	Not significant
OG0010301	O22788	RD20	Probable peroxygenase 3 [Source:UniProtKB/Swiss-Prot;Acc:O22788]	3.17287	0.618992	3.18485e-06	0.169032	0.00264652	0.499896	Upregulated in Allo738	Not significant
OG0010406	NA	NA	AICARFT/IMPCHase bienzyme family protein [Source:UniProtKB/TrEMBL;Acc:Q8RWT5]	1.09822	0.182031	0.00579534	0.605165	0.118669	0.84362	Upregulated in Allo738	Not significant
OG0010591	Q9LD43	CAC3	Acetyl-coenzyme A carboxylase carboxyl transferase subunit alpha, chloroplastic [Source:UniProtKB/Swiss-Prot;Acc:Q9LD43]	0.547078	-0.00255739	0.00369476	0.987532	0.100331	0.99336	Upregulated in Allo738	Not significant
OG0010648	NA	NA	NAD(P)-binding Rossmann-fold superfamily protein [Source:UniProtKB/TrEMBL;Acc:Q8VZB1]	1.69994	-0.0633515	0.000974711	0.881019	0.0390921	0.962072	Upregulated in Allo738	Not significant
OG0011057	O80842	CPFTSY	Cell division protein FtsY homolog, chloroplastic [Source:UniProtKB/Swiss-Prot;Acc:O80842]	1.6691	-0.0578281	0.0129902	0.927225	0.178734	0.976648	Upregulated in Allo738	Not significant
OG0011401	Q96500	CCL	Light-regulated protein 1, chloroplastic [Source:UniProtKB/Swiss-Prot;Acc:Q96500]	1.60788	0.41939	0.0163824	0.494339	0.197954	0.793118	Upregulated in Allo738	Not significant
OG0012119	Q42586	NA	Uridine 5'-monophosphate synthase [Source:UniProtKB/Swiss-Prot;Acc:Q42586]	1.47189	1.01115	0.0332235	0.128083	0.280835	0.441284	Upregulated in Allo738	Not significant
OG0012239	Q38867	ROC2	Peptidyl-prolyl cis-trans isomerase CYP19-3 [Source:UniProtKB/Swiss-Prot;Acc:Q38867]	0.953923	-0.257849	0.0426501	0.559964	0.315276	0.833942	Upregulated in Allo738	Not significant
OG0012244	NA	NA	AT3g56130/F18O21_90 [Source:UniProtKB/TrEMBL;Acc:Q93W03]	1.57589	0.185859	0.00747793	0.720676	0.135538	0.89685	Upregulated in Allo738	Not significant
OG0012272	Q8GUN2	HIT3	Adenylylsulfatase HINT1 [Source:UniProtKB/Swiss-Prot;Acc:Q8GUN2]	1.09429	0.106215	0.0251994	0.772847	0.246118	0.922398	Upregulated in Allo738	Not significant
OG0012301	Q9M591	CRD1	Magnesium-protoporphyrin IX monomethyl ester [oxidative] cyclase, chloroplastic [Source:UniProtKB/Swiss-Prot;Acc:Q9M591]	0.544971	-0.0564729	0.0304527	0.808805	0.26938	0.941866	Upregulated in Allo738	Not significant
OG0012403	Q05758	NA	Ketol-acid reductoisomerase, chloroplastic [Source:UniProtKB/Swiss-Prot;Acc:Q05758]	0.798813	-0.0338806	7.99514e-05	0.826736	0.0137008	0.947092	Upregulated in Allo738	Not significant
OG0012656	NA	NA	Tautomerase/MIF superfamily protein [Source:UniProtKB/TrEMBL;Acc:F4K9G5]	1.32255	0.356902	0.000896001	0.288625	0.0375325	0.631748	Upregulated in Allo738	Not significant
OG0012713	Q94EG6	NA	Uncharacterized protein At5g02240 [Source:UniProtKB/Swiss-Prot;Acc:Q94EG6]	1.09554	0.349395	0.000360492	0.170138	0.0269015	0.501932	Upregulated in Allo738	Not significant
OG0012776	Q9S814	EIN2	Ethylene-insensitive protein 2 [Source:UniProtKB/Swiss-Prot;Acc:Q9S814]	1.38222	0.80546	0.00504632	0.0667291	0.110671	0.331257	Upregulated in Allo738	Not significant
OG0013392	Q9FY50	NA	50S ribosomal protein L10, chloroplastic [Source:UniProtKB/Swiss-Prot;Acc:Q9FY50]	0.694102	0.473852	0.0389602	0.144257	0.300984	0.461572	Upregulated in Allo738	Not significant
OG0013448	NA	NA	Rubisco methyltransferase family protein [Source:UniProtKB/TrEMBL;Acc:Q8VZB5]	0.738141	-0.201329	0.000268196	0.223067	0.0267055	0.562922	Upregulated in Allo738	Not significant
OG0013873	Q940P8	NA	T-complex protein 1 subunit beta [Source:UniProtKB/Swiss-Prot;Acc:Q940P8]	0.564022	0.521703	0.0479879	0.0650918	0.329393	0.32814	Upregulated in Allo738	Not significant
OG0013975	NA	CaS	Calcium sensing receptor, chloroplastic [Source:UniProtKB/Swiss-Prot;Acc:Q9FN48]	1.01442	-0.178007	0.000159993	0.402518	0.0201058	0.720841	Upregulated in Allo738	Not significant
OG0014064	NA	NA	30S ribosomal protein [Source:UniProtKB/TrEMBL;Acc:Q94K97]	1.10776	0.506744	0.00163894	0.102984	0.0582905	0.404812	Upregulated in Allo738	Not significant
OG0014162	O04905	PYR6	UMP-CMP kinase [Source:UniProtKB/TrEMBL;Acc:A0A178UDQ9]	0.881099	0.382146	0.0232453	0.292616	0.234318	0.631994	Upregulated in Allo738	Not significant
OG0014293	NA	APX4	ascorbate peroxidase 4 [Source:TAIR;Acc:AT4G09010]	0.542753	0.134823	0.0045688	0.425121	0.107311	0.747317	Upregulated in Allo738	Not significant
OG0014633	O04603	NA	50S ribosomal protein L5, chloroplastic [Source:UniProtKB/Swiss-Prot;Acc:O04603]	0.544968	0.121079	0.0480547	0.640797	0.329393	0.856986	Upregulated in Allo738	Not significant
OG0015428	Q9S831	PSAE-1	Photosystem I reaction center subunit IV A, chloroplastic [Source:UniProtKB/Swiss-Prot;Acc:Q9S831]	0.592809	0.288356	0.038554	0.289088	0.300307	0.631748	Upregulated in Allo738	Not significant
OG0015520	Q9T076	ENODL2	Early nodulin-like protein 2 [Source:UniProtKB/Swiss-Prot;Acc:Q9T076]	0.930214	0.486836	0.000770033	0.0457184	0.0337561	0.276523	Upregulated in Allo738	Not significant
OG0015670	NA	CHLM	magnesium-protoporphyrin IX methyltransferase [Source:TAIR;Acc:AT4G25080]	1.15132	-0.435397	0.0151348	0.318932	0.187691	0.656189	Upregulated in Allo738	Not significant
OG0015693	Q0WWT7	NA	Rhodanese-like domain-containing protein 11, chloroplastic [Source:UniProtKB/Swiss-Prot;Acc:Q0WWT7]	1.4098	0.179274	0.0197738	0.742976	0.221866	0.905185	Upregulated in Allo738	Not significant
OG0016143	Q8LB10	CLPR4	ATP-dependent Clp protease proteolytic subunit [Source:UniProtKB/TrEMBL;Acc:A0A178V785]	0.81971	-0.140058	0.0349754	0.699034	0.286067	0.889184	Upregulated in Allo738	Not significant
OG0016152	NA	NA	RGG repeats nuclear RNA binding protein A [Source:UniProtKB/Swiss-Prot;Acc:O23523]	1.28447	-0.25097	0.0459424	0.678066	0.327773	0.874999	Upregulated in Allo738	Not significant
OG0016324	Q07356	PDS3	15-cis-phytoene desaturase, chloroplastic/chromoplastic [Source:UniProtKB/Swiss-Prot;Acc:Q07356]	0.922985	-0.228151	0.0433105	0.591556	0.317667	0.840528	Upregulated in Allo738	Not significant
OG0016336	Q8W471	AAE15	Long-chain-fatty-acid--[acyl-carrier-protein] ligase AEE15, chloroplastic [Source:UniProtKB/Swiss-Prot;Acc:Q8W471]	1.24708	0.298896	0.000338619	0.246235	0.0269015	0.585732	Upregulated in Allo738	Not significant
OG0016421	Q9SU13	FLA2	Fasciclin-like arabinogalactan protein 2 [Source:UniProtKB/Swiss-Prot;Acc:Q9SU13]	0.848683	-0.190164	0.00469867	0.472806	0.107524	0.781828	Upregulated in Allo738	Not significant
OG0016989	NA	ATSCP2	SCP2 [Source:UniProtKB/TrEMBL;Acc:A0A178UHV6]	0.662825	-0.199977	0.0295311	0.46176	0.267215	0.77694	Upregulated in Allo738	Not significant
OG0017668	Q9FGT8	ATTIL	TIL [Source:UniProtKB/TrEMBL;Acc:A0A178US04]	1.81588	0.851758	0.0146692	0.217753	0.184669	0.557894	Upregulated in Allo738	Not significant
OG0018444	P56753	NDHH	NAD(P)H-quinone oxidoreductase subunit H, chloroplastic [Source:UniProtKB/Swiss-Prot;Acc:P56753]	0.939554	0.437554	0.0114238	0.193707	0.170208	0.532162	Upregulated in Allo738	Not significant
OG0020562	O23049	emb2394	50S ribosomal protein L6, chloroplastic [Source:UniProtKB/Swiss-Prot;Acc:O23049]	0.603542	0.255656	0.0177468	0.279558	0.207217	0.626998	Upregulated in Allo738	Not significant
OG0020749	NA	NA	At1g01170 [Source:UniProtKB/TrEMBL;Acc:Q2HIQ2]	0.804727	0.39072	0.00735257	0.155741	0.134559	0.480462	Upregulated in Allo738	Not significant
OG0021251	P56805	RPS15	30S ribosomal protein S15, chloroplastic [Source:UniProtKB/Swiss-Prot;Acc:P56805]	1.08865	0.384378	0.000139283	0.0984743	0.0187535	0.396759	Upregulated in Allo738	Not significant
OG0022272	O48737	ATHM1	Thioredoxin M1, chloroplastic [Source:UniProtKB/Swiss-Prot;Acc:O48737]	0.634548	-0.159456	0.00406677	0.412285	0.10403	0.732807	Upregulated in Allo738	Not significant
OG0022273	Q8LD49	ATHX	Thioredoxin X, chloroplastic [Source:UniProtKB/Swiss-Prot;Acc:Q8LD49]	0.925453	-0.11402	0.0295041	0.766118	0.267215	0.919386	Upregulated in Allo738	Not significant
At03g000060.1	NA	NA	Mog1/PsbP, alpha/beta/alpha sandwich	1.19975	0.974269	0.000482347	0.0027032	0.0269015	0.0658247	Upregulated in Allo738	Upregulated in A. suecica
OG0000103	Q9ZVF3, Q9ZVF2	MLP328, MLP329	Major latex homologue type2 [Source:UniProtKB/TrEMBL;Acc:Q96274], Major latex protein type3 [Source:UniProtKB/TrEMBL;Acc:Q39133], At1g14950/F10B6_18 [Source:UniProtKB/TrEMBL;Acc:Q39132], MLP-like protein 328 [Source:UniProtKB/Swiss-Prot;Acc:Q9ZVF3], Uncharacterized protein At2g01530 (Fragment) [Source:UniProtKB/TrEMBL;Acc:C0SV41], AT4g14060/dl3070w [Source:UniProtKB/TrEMBL;Acc:O23267]	1.1941	1.17972	0.0384528	0.0403823	0.300307	0.256667	Upregulated in Allo738	Upregulated in A. suecica
OG0000174	Q01474, O04834	ATSAR1, SAR1, ASAR1	Putative GTP-binding protein, SAR1B [Source:UniProtKB/TrEMBL;Acc:O80489], SAR1B [Source:UniProtKB/TrEMBL;Acc:A0A178WM97], Putative Sar1 GTP binding protein [Source:UniProtKB/TrEMBL;Acc:Q8VYP7], SAR2 [Source:UniProtKB/TrEMBL;Acc:A0A178V5S8]	0.516174	0.672355	0.0341307	0.00818065	0.284674	0.117887	Upregulated in Allo738	Upregulated in A. suecica
OG0000447	Q9C8Y9, Q9SR37, Q9LKR7	BGLU21, BGLU22, PYK10, BGLU24	BGLU21 [Source:UniProtKB/TrEMBL;Acc:A0A178WA93], Beta-glucosidase 22 [Source:UniProtKB/Swiss-Prot;Acc:Q9C8Y9], PYK10 [Source:UniProtKB/TrEMBL;Acc:A0A178VCN3], Beta-glucosidase 24 [Source:UniProtKB/Swiss-Prot;Acc:Q9LKR7]	2.29866	2.28011	0.000458875	0.000493096	0.0269015	0.0264159	Upregulated in Allo738	Upregulated in A. suecica
OG0000466	NA	NA	Copia-like retroelement pol polyprotein [Source:UniProtKB/TrEMBL;Acc:O82209], Copia-like retroelement pol polyprotein [Source:UniProtKB/TrEMBL;Acc:Q9STR3], AT4g29480/F17A13_300 [Source:UniProtKB/TrEMBL;Acc:Q9M0D5]	0.835213	0.863126	0.0146952	0.0122351	0.184669	0.138914	Upregulated in Allo738	Upregulated in A. suecica
OG0000555	NA	NA	At4g32460 [Source:UniProtKB/TrEMBL;Acc:Q8LAR0], Uncharacterized protein At5g11420 [Source:UniProtKB/TrEMBL;Acc:Q9LYE7], At5g25460 [Source:UniProtKB/TrEMBL;Acc:Q94F20]	0.839475	1.13723	0.0178086	0.00251789	0.207217	0.0658247	Upregulated in Allo738	Upregulated in A. suecica
OG0000565	O23264, Q93WN0	SBP3, SBP1, EDA38	SBP3 [Source:UniProtKB/TrEMBL;Acc:A0A178VEQ9], Selenium-binding protein 1 [Source:UniProtKB/Swiss-Prot;Acc:O23264], Selenium-binding protein 2 [Source:UniProtKB/Swiss-Prot;Acc:Q93WN0]	0.691194	1.6309	0.0120149	5.26156e-06	0.174215	0.00109811	Upregulated in Allo738	Upregulated in A. suecica
OG0000773	Q9SH69, Q9FFR3	NA	6-phosphogluconate dehydrogenase, decarboxylating 1, chloroplastic [Source:UniProtKB/Swiss-Prot;Acc:Q9SH69], 6-phosphogluconate dehydrogenase, decarboxylating [Source:UniProtKB/TrEMBL;Acc:A0A178UQL8]	1.05358	0.627361	0.000209625	0.0118456	0.0232437	0.137102	Upregulated in Allo738	Upregulated in A. suecica
OG0000897	Q9M7Q7, Q9ZW35	PCNA1, PCNA2	Proliferating cellular nuclear antigen 1 [Source:UniProtKB/Swiss-Prot;Acc:Q9M7Q7], Proliferating cell nuclear antigen 2 [Source:UniProtKB/Swiss-Prot;Acc:Q9ZW35]	1.48306	0.961698	0.000453228	0.0099223	0.0269015	0.123207	Upregulated in Allo738	Upregulated in A. suecica
OG0001015	Q9C6Z3, O64688	PDH-E1 BETA	Pyruvate dehydrogenase E1 component subunit beta-2, chloroplastic [Source:UniProtKB/Swiss-Prot;Acc:Q9C6Z3], Pyruvate dehydrogenase E1 component subunit beta-3, chloroplastic [Source:UniProtKB/Swiss-Prot;Acc:O64688]	1.57614	1.22168	0.00220761	0.0122985	0.0743098	0.138914	Upregulated in Allo738	Upregulated in A. suecica
OG0001280	Q03250, Q9SIX3	ATGRP7, CCR1	Glycine-rich RNA-binding protein 7 [Source:UniProtKB/Swiss-Prot;Acc:Q03250], GRP8 [Source:UniProtKB/TrEMBL;Acc:A0A384L218]	1.16722	0.968972	0.00247347	0.00890407	0.078895	0.119726	Upregulated in Allo738	Upregulated in A. suecica
OG0001324	Q8LDP4, Q9SP02	CYP5, ROC7	Peptidyl-prolyl cis-trans isomerase CYP19-4 [Source:UniProtKB/Swiss-Prot;Acc:Q8LDP4], Peptidyl-prolyl cis-trans isomerase [Source:UniProtKB/TrEMBL;Acc:A0A178UBF4]	0.863093	0.955751	0.0441147	0.027817	0.319832	0.215524	Upregulated in Allo738	Upregulated in A. suecica
OG0001329	O82533, Q9LXJ0	FTSZ2-1, FTSZ2-2	Cell division protein FtsZ homolog 2-1, chloroplastic [Source:UniProtKB/Swiss-Prot;Acc:O82533], Cell division protein FtsZ homolog 2-2, chloroplastic [Source:UniProtKB/Swiss-Prot;Acc:Q9LXJ0]	0.864972	0.758556	0.0203817	0.0383104	0.224676	0.252042	Upregulated in Allo738	Upregulated in A. suecica
OG0001675	Q8S528, Q9SU63	ALDH2B7, ALDH2B4	Aldehyde dehydrogenase family 2 member B7, mitochondrial [Source:UniProtKB/Swiss-Prot;Acc:Q8S528], Aldehyde dehydrogenase family 2 member B4, mitochondrial [Source:UniProtKB/Swiss-Prot;Acc:Q9SU63]	0.784877	0.728681	0.0149496	0.0222435	0.186622	0.193086	Upregulated in Allo738	Upregulated in A. suecica
OG0001789	Q94A52	EIF4A-III	Eukaryotic initiation factor 4A-III homolog [Source:UniProtKB/Swiss-Prot;Acc:Q94A52]	1.1512	0.988088	0.00713262	0.0176135	0.131872	0.172007	Upregulated in Allo738	Upregulated in A. suecica
OG0001842	Q9SIE7, O65660	NA	PLAT domain-containing protein 2 [Source:UniProtKB/Swiss-Prot;Acc:Q9SIE7], PLAT1 [Source:UniProtKB/TrEMBL;Acc:A0A178V098]	1.64986	0.833095	0.000177316	0.0262248	0.02089	0.209023	Upregulated in Allo738	Upregulated in A. suecica
OG0002858	P56799	RPS4	30S ribosomal protein S4, chloroplastic [Source:UniProtKB/TrEMBL;Acc:A0A1B1W4U6]	1.37761	1.19169	0.00417819	0.0107296	0.10403	0.129793	Upregulated in Allo738	Upregulated in A. suecica
OG0003604	P42763	ERD14	Dehydrin ERD14 [Source:UniProtKB/Swiss-Prot;Acc:P42763]	0.964433	0.732328	0.00201045	0.0129171	0.0701796	0.143909	Upregulated in Allo738	Upregulated in A. suecica
OG0004012	Q9LFG2	NA	Diaminopimelate epimerase, chloroplastic [Source:UniProtKB/Swiss-Prot;Acc:Q9LFG2]	1.10299	0.618883	0.000431586	0.0247214	0.0269015	0.202413	Upregulated in Allo738	Upregulated in A. suecica
OG0004636	O04496	NA	Aspartyl protease AED3 [Source:UniProtKB/Swiss-Prot;Acc:O04496]	1.6781	1.27578	0.000534851	0.00471651	0.0288056	0.0858588	Upregulated in Allo738	Upregulated in A. suecica
OG0005336	NA	NA	Phospho-2-dehydro-3-deoxyheptonate aldolase [Source:UniProtKB/TrEMBL;Acc:Q9SK84]	0.818218	1.14485	0.0298503	0.0041911	0.267215	0.0818574	Upregulated in Allo738	Upregulated in A. suecica
OG0005674	Q9C7N4	NA	GDSL-like Lipase/Acylhydrolase superfamily protein [Source:TAIR;Acc:AT1G29670]	1.4161	2.03671	7.75696e-05	1.13265e-06	0.0137008	0.000530931	Upregulated in Allo738	Upregulated in A. suecica
OG0005741	Q94C59	NA	Patellin-4 [Source:UniProtKB/Swiss-Prot;Acc:Q94C59]	0.966761	1.25533	0.00417533	0.000513232	0.10403	0.0267308	Upregulated in Allo738	Upregulated in A. suecica
OG0006893	Q9C524	NA	Probable fructokinase-6, chloroplastic [Source:UniProtKB/Swiss-Prot;Acc:Q9C524]	1.09895	1.22883	0.0364145	0.0213847	0.289626	0.19003	Upregulated in Allo738	Upregulated in A. suecica
OG0007122	Q94A41	ATAMY3	Alpha-amylase 3, chloroplastic [Source:UniProtKB/Swiss-Prot;Acc:Q94A41]	1.17164	1.108	0.0136551	0.0185808	0.182553	0.175955	Upregulated in Allo738	Upregulated in A. suecica
OG0007515	P11490	PETE1	plastocyanin 1 [Source:TAIR;Acc:AT1G76100]	1.00258	0.891818	0.0114676	0.0218683	0.170208	0.193086	Upregulated in Allo738	Upregulated in A. suecica
OG0008687	NA	JR1	Jacalin-related lectin 35 [Source:UniProtKB/Swiss-Prot;Acc:O04309]	1.65511	1.0772	3.9036e-05	0.00198608	0.00817587	0.0573681	Upregulated in Allo738	Upregulated in A. suecica
OG0010631	NA	ANNAT4	Annexin D4 [Source:UniProtKB/Swiss-Prot;Acc:Q9ZVJ6]	0.924003	1.54401	0.0436316	0.00211115	0.317873	0.0573681	Upregulated in Allo738	Upregulated in A. suecica
OG0010860	NA	GRF9	General regulatory factor 9 [Source:UniProtKB/TrEMBL;Acc:F4IP55]	0.783708	0.912965	0.0136486	0.00526618	0.182553	0.090588	Upregulated in Allo738	Upregulated in A. suecica
OG0010935	P47999	OASB	Cysteine synthase [Source:UniProtKB/TrEMBL;Acc:Q0WW95]	0.546183	0.688171	0.00546958	0.000941639	0.114168	0.0369358	Upregulated in Allo738	Upregulated in A. suecica
OG0012114	NA	NA	AT3g54400/T12E18_90 [Source:UniProtKB/TrEMBL;Acc:Q9M2U7]	1.00534	1.04227	0.00272832	0.00207321	0.0828236	0.0573681	Upregulated in Allo738	Upregulated in A. suecica
OG0012659	Q39101	ATFER1	Ferritin-1, chloroplastic [Source:UniProtKB/Swiss-Prot;Acc:Q39101]	1.93512	2.06514	0.00459433	0.00288095	0.107311	0.0683769	Upregulated in Allo738	Upregulated in A. suecica
OG0012866	Q9LZ66	SIR	SIR [Source:UniProtKB/TrEMBL;Acc:A0A178UPZ1]	1.00266	0.550457	0.000431735	0.0275183	0.0269015	0.214987	Upregulated in Allo738	Upregulated in A. suecica
OG0014404	P54873	MVA1	Hydroxymethylglutaryl-CoA synthase [Source:UniProtKB/Swiss-Prot;Acc:P54873]	0.831714	0.911443	0.0462534	0.0308458	0.327773	0.2286	Upregulated in Allo738	Upregulated in A. suecica
OG0014481	Q41932	PSBQ	Oxygen-evolving enhancer protein 3-2, chloroplastic [Source:UniProtKB/Swiss-Prot;Acc:Q41932]	0.751655	0.539891	0.00521307	0.0337805	0.110671	0.238115	Upregulated in Allo738	Upregulated in A. suecica
OG0014791	Q9SVA6	NA	Developmentally-regulated G-protein 3 [Source:UniProtKB/Swiss-Prot;Acc:Q9SVA6]	1.84016	1.2953	0.00453023	0.0143051	0.107311	0.149012	Upregulated in Allo738	Upregulated in A. suecica
OG0015040	O65686	SSR16	SSR16 [Source:UniProtKB/TrEMBL;Acc:A0A178UZA3]	0.772043	0.848878	0.0104407	0.00571257	0.162403	0.0940927	Upregulated in Allo738	Upregulated in A. suecica
OG0015307	NA	NA	Translation initiation factor IF3-4, chloroplastic [Source:UniProtKB/Swiss-Prot;Acc:Q94B52]	1.47298	1.59515	0.00276811	0.00149109	0.0828236	0.0499248	Upregulated in Allo738	Upregulated in A. suecica
OG0015413	Q9ZPI6	AIM1	Peroxisomal fatty acid beta-oxidation multifunctional protein AIM1 [Source:UniProtKB/Swiss-Prot;Acc:Q9ZPI6]	1.07987	0.838656	0.000883825	0.00583904	0.0375325	0.0944693	Upregulated in Allo738	Upregulated in A. suecica
OG0015683	Q9SW33	NA	Thylakoid lumenal 17.9 kDa protein, chloroplastic [Source:UniProtKB/Swiss-Prot;Acc:Q9SW33]	0.704098	1.0018	0.0322365	0.00431383	0.277469	0.0827168	Upregulated in Allo738	Upregulated in A. suecica
OG0015796	P46309	GSH1	Glutamate--cysteine ligase, chloroplastic [Source:UniProtKB/Swiss-Prot;Acc:P46309]	0.800085	0.912665	0.0379451	0.020113	0.299605	0.182183	Upregulated in Allo738	Upregulated in A. suecica
OG0016240	Q93W28	NA	Uncharacterized protein At4g15545 [Source:UniProtKB/Swiss-Prot;Acc:Q93W28]	0.727746	0.885665	0.0236161	0.00773548	0.236789	0.113313	Upregulated in Allo738	Upregulated in A. suecica
OG0016250	B3LF83	HPL1	Probable inactive linolenate hydroperoxide lyase [Source:UniProtKB/Swiss-Prot;Acc:B3LF83]	2.31193	2.36949	9.20453e-06	7.02793e-06	0.00433763	0.00109811	Upregulated in Allo738	Upregulated in A. suecica
OG0016651	Q9FLN4	RPL27	50S ribosomal protein L27, chloroplastic [Source:UniProtKB/Swiss-Prot;Acc:Q9FLN4]	0.506817	0.820856	0.0172484	0.000548238	0.20578	0.0269472	Upregulated in Allo738	Upregulated in A. suecica
OG0019979	O49668	PAM68	Protein PAM68, chloroplastic [Source:UniProtKB/Swiss-Prot;Acc:O49668]	2.19077	3.10307	0.00321544	0.000248488	0.0918349	0.0172561	Upregulated in Allo738	Upregulated in A. suecica
OG0020574	Q9SYT0	ANNAT1	Annexin [Source:UniProtKB/TrEMBL;Acc:A0A178WGZ8]	1.53479	0.926886	2.98748e-05	0.0023258	0.00791646	0.0622983	Upregulated in Allo738	Upregulated in A. suecica
OG0020838	O48741	POR C	Protochlorophyllide reductase C, chloroplastic [Source:UniProtKB/Swiss-Prot;Acc:O48741]	0.631929	0.547068	0.0243801	0.0470447	0.243156	0.280028	Upregulated in Allo738	Upregulated in A. suecica

## Sheet: Intraspecific hybrids
Supplementary Dataset 3. Nonadditively expressed proteins in allotetraploids and intraspecific hybrids.
Uniprot ID	TAIR ID	Gene Name	Description	log2FC(ColxC24/MPV)	log2FC(C24xCol/MPV)	p-value (ColxC24/MPV)	p-value (C24xCol/MPV)	BH-adjusted p-value (ColxC24/MPV)	BH-adjusted p-value (C24xCol/MPV)	Col x C24 expression relative to MPV	C24 x Col expression relative to MPV
O04350	AT2G30410	KIS	Tubulin-folding cofactor A [Source:UniProtKB/Swiss-Prot;Acc:O04350]	-0.172848	1.548	0.751579	0.0188684	0.9946	0.998894	Not significant	Upregulated in C24 x Col
O22433	AT3G15353	MT3	Metallothionein-like protein 3 [Source:UniProtKB/Swiss-Prot;Acc:O22433]	1.15071	1.5302	0.0674754	0.0190202	0.93051	0.998894	Not significant	Upregulated in C24 x Col
P11139	AT1G64740	TUA1	Tubulin alpha-1 chain [Source:UniProtKB/Swiss-Prot;Acc:P11139]	0.8419	1.74736	0.23814	0.0216899	0.949621	0.998894	Not significant	Upregulated in C24 x Col
P30187	AT2G41090		Calmodulin-like protein 10 [Source:UniProtKB/Swiss-Prot;Acc:P30187]	0.216006	1.04335	0.600735	0.0233843	0.994121	0.998894	Not significant	Upregulated in C24 x Col
P49691	AT5G02870		60S ribosomal protein L4-2 [Source:UniProtKB/Swiss-Prot;Acc:P49691]	0.313156	0.530405	0.203156	0.0390648	0.949621	0.998894	Not significant	Upregulated in C24 x Col
P52901	AT1G59900	AT-E1 ALPHA	Pyruvate dehydrogenase E1 component subunit alpha-1, mitochondrial [Source:UniProtKB/Swiss-Prot;Acc:P52901]	-0.307779	0.5496	0.226862	0.0393101	0.949621	0.998894	Not significant	Upregulated in C24 x Col
P56778	ATCG00280	PSBC	Photosystem II CP43 reaction center protein [Source:UniProtKB/TrEMBL;Acc:A0A1B1W4T4]	-0.103884	0.700541	0.681863	0.0124397	0.994121	0.998894	Not significant	Upregulated in C24 x Col
Q39129	AT5G66040	STR16	Thiosulfate sulfurtransferase 16, chloroplastic [Source:UniProtKB/Swiss-Prot;Acc:Q39129]	0.0885867	0.704088	0.688346	0.00505816	0.994121	0.998894	Not significant	Upregulated in C24 x Col
Q42560	AT4G35830	ACO1	Aconitate hydratase [Source:UniProtKB/TrEMBL;Acc:A0A178V2T4]	0.38787	0.826971	0.107575	0.00222962	0.945597	0.860262	Not significant	Upregulated in C24 x Col
Q56WK6	AT1G72150	PATL1	Patellin-1 [Source:UniProtKB/Swiss-Prot;Acc:Q56WK6]	0.471634	0.514419	0.0425276	0.0287026	0.921671	0.998894	Not significant	Upregulated in C24 x Col
Q66GP0	AT5G67385		BTB/POZ domain-containing protein SR1IP1 [Source:UniProtKB/Swiss-Prot;Acc:Q66GP0]	-0.187431	0.951939	0.568368	0.0107914	0.990346	0.998894	Not significant	Upregulated in C24 x Col
Q8LCP6	AT1G75680	AtGH9B7	Endoglucanase 10 [Source:UniProtKB/Swiss-Prot;Acc:Q8LCP6]	0.784098	1.88995	0.187997	0.00461804	0.949621	0.998894	Not significant	Upregulated in C24 x Col
Q8LER3	AT4G37800	XTH7	Probable xyloglucan endotransglucosylase/hydrolase protein 7 [Source:UniProtKB/Swiss-Prot;Acc:Q8LER3]	0.230861	0.998409	0.599203	0.0347153	0.994121	0.998894	Not significant	Upregulated in C24 x Col
Q8W453	AT5G48485	DIR1	Putative lipid-transfer protein DIR1 [Source:UniProtKB/Swiss-Prot;Acc:Q8W453]	0.267541	1.07112	0.518971	0.0336433	0.989805	0.998894	Not significant	Upregulated in C24 x Col
Q8W463	AT4G17560		50S ribosomal protein L19-1, chloroplastic [Source:UniProtKB/Swiss-Prot;Acc:Q8W463]	0.791975	1.35193	0.164	0.0241523	0.949621	0.998894	Not significant	Upregulated in C24 x Col
Q93V88	AT4G33500		Probable protein phosphatase 2C 62 [Source:UniProtKB/Swiss-Prot;Acc:Q93V88]	-0.177534	1.4656	0.770767	0.0330129	0.9946	0.998894	Not significant	Upregulated in C24 x Col
Q93ZM7	AT3G13860	HSP60-3A	Chaperonin CPN60-like 2, mitochondrial [Source:UniProtKB/Swiss-Prot;Acc:Q93ZM7]	-0.133316	0.997379	0.775324	0.0452546	0.9946	0.998894	Not significant	Upregulated in C24 x Col
Q9FFE0	AT5G16450		Putative 4-hydroxy-4-methyl-2-oxoglutarate aldolase 2 [Source:UniProtKB/Swiss-Prot;Acc:Q9FFE0]	1.00055	1.16362	0.0683058	0.0274138	0.93051	0.998894	Not significant	Upregulated in C24 x Col
Q9FX94	AT1G49660	AtCXE5	Probable carboxylesterase 5 [Source:UniProtKB/Swiss-Prot;Acc:Q9FX94]	0.365064	0.840962	0.198804	0.0212008	0.949621	0.998894	Not significant	Upregulated in C24 x Col
Q9LVJ1	AT3G14067		Subtilisin-like protease SBT1.4 [Source:UniProtKB/Swiss-Prot;Acc:Q9LVJ1]	0.394763	0.882759	0.314558	0.0337603	0.959008	0.998894	Not significant	Upregulated in C24 x Col
Q9SHP0	AT2G17630		Phosphoserine aminotransferase 2, chloroplastic [Source:UniProtKB/Swiss-Prot;Acc:Q9SHP0]	0.373683	0.746805	0.177974	0.0201575	0.949621	0.998894	Not significant	Upregulated in C24 x Col
Q9SK50	AT2G24820	TIC55-II	Protein TIC 55, chloroplastic [Source:UniProtKB/Swiss-Prot;Acc:Q9SK50]	0.413046	0.618451	0.16837	0.0462664	0.949621	0.998894	Not significant	Upregulated in C24 x Col
Q9SMN0	AT3G48690	ATCXE12	Probable carboxylesterase 12 [Source:UniProtKB/Swiss-Prot;Acc:Q9SMN0]	-0.0186857	0.840155	0.96157	0.0427928	0.9946	0.998894	Not significant	Upregulated in C24 x Col
Q9SVA6	AT4G39520		Developmentally-regulated G-protein 3 [Source:UniProtKB/Swiss-Prot;Acc:Q9SVA6]	0.495117	0.79702	0.116221	0.0170048	0.949621	0.998894	Not significant	Upregulated in C24 x Col
Q9XH75	AT5G52440	HCF106	Sec-independent protein translocase protein TATB, chloroplastic [Source:UniProtKB/Swiss-Prot;Acc:Q9XH75]	0.203088	0.672807	0.533503	0.0331891	0.989805	0.998894	Not significant	Upregulated in C24 x Col
O80476	AT2G23600	ACL	acetone-cyanohydrin lyase [Source:TAIR;Acc:AT2G23600]	1.26815	0.803037	0.00176104	0.0296417	0.33768	0.998894	Upregulated in Col x C24	Upregulated in C24 x Col
Q41931	AT1G62380	ACO2	1-aminocyclopropane-1-carboxylate oxidase 2 [Source:UniProtKB/Swiss-Prot;Acc:Q41931]	0.580501	0.600272	0.0403767	0.0347965	0.921671	0.998894	Upregulated in Col x C24	Upregulated in C24 x Col
Q94EJ6	AT4G18030		Probable methyltransferase PMT14 [Source:UniProtKB/Swiss-Prot;Acc:Q94EJ6]	0.623423	0.838733	0.0397246	0.0082673	0.921671	0.998894	Upregulated in Col x C24	Upregulated in C24 x Col
Q96242	AT5G42650	AOS	Allene oxide synthase, chloroplastic [Source:UniProtKB/Swiss-Prot;Acc:Q96242]	0.650813	0.712517	0.0172888	0.0102943	0.892001	0.998894	Upregulated in Col x C24	Upregulated in C24 x Col
Q9LHD9	AT3G28270		UPF0496 protein At3g28270 [Source:UniProtKB/Swiss-Prot;Acc:Q9LHD9]	0.589448	0.921945	0.0212233	0.00104305	0.892001	0.603667	Upregulated in Col x C24	Upregulated in C24 x Col
Q9LJG3	AT3G14210	ESM1	GDSL esterase/lipase ESM1 [Source:UniProtKB/Swiss-Prot;Acc:Q9LJG3]	1.91658	2.05279	1.68362e-07	6.64885e-08	0.0003874	0.000153921	Upregulated in Col x C24	Upregulated in C24 x Col
Q9SRK5	AT3G10940		Phosphoglucan phosphatase LSF2, chloroplastic [Source:UniProtKB/Swiss-Prot;Acc:Q9SRK5]	0.756064	0.629831	0.0028252	0.00916538	0.433385	0.998894	Upregulated in Col x C24	Upregulated in C24 x Col
Q9SUR6	AT4G23600	CORI3	Cystine lyase CORI3 [Source:UniProtKB/Swiss-Prot;Acc:Q9SUR6]	0.931575	0.726381	0.00516523	0.0225733	0.593257	0.998894	Upregulated in Col x C24	Upregulated in C24 x Col
O04151	AT1G56340	CRT1	Calreticulin-1 [Source:UniProtKB/Swiss-Prot;Acc:O04151]	-0.870826	-0.372413	0.00141744	0.119227	0.296502	0.998894	Downregulated in Col x C24	Not significant
O04450	AT1G24510		T-complex protein 1 subunit epsilon [Source:UniProtKB/Swiss-Prot;Acc:O04450]	-0.671053	-0.281355	0.0181214	0.286116	0.892001	0.998894	Downregulated in Col x C24	Not significant
O23138	AT1G22840	CYTC-1	CYTC-1 [Source:UniProtKB/TrEMBL;Acc:A0A178W284]	-1.15905	-0.537653	0.0149772	0.22428	0.892001	0.998894	Downregulated in Col x C24	Not significant
O23404	AT4G15530	PPDK	Pyruvate, phosphate dikinase 1, chloroplastic [Source:UniProtKB/Swiss-Prot;Acc:O23404]	-1.08229	0.274368	0.00216559	0.36875	0.35593	0.998894	Downregulated in Col x C24	Not significant
O24521	AT3G10520	AHB2	Non-symbiotic hemoglobin 2 [Source:UniProtKB/Swiss-Prot;Acc:O24521]	-1.24665	-0.0762629	0.000533059	0.792178	0.175224	0.998894	Downregulated in Col x C24	Not significant
O64864	AT2G44290		Protein YLS3 [Source:UniProtKB/Swiss-Prot;Acc:O64864]	-2.22506	-0.622172	9.15174e-05	0.143698	0.0498399	0.998894	Downregulated in Col x C24	Not significant
O65639	AT4G36020	CSDP1	Cold shock protein 1 [Source:UniProtKB/Swiss-Prot;Acc:O65639]	-1.47899	0.086558	0.00876785	0.863556	0.848206	0.998894	Downregulated in Col x C24	Not significant
O65782	AT4G31500	CYP83B1	Cytochrome P450 83B1 [Source:UniProtKB/Swiss-Prot;Acc:O65782]	-0.765594	0.0231376	0.0445026	0.947438	0.921671	0.998894	Downregulated in Col x C24	Not significant
O80504	AT2G44650	CHL-CPN10	10 kDa chaperonin 2, chloroplastic [Source:UniProtKB/Swiss-Prot;Acc:O80504]	-1.30004	0.364797	0.0259244	0.500806	0.892001	0.998894	Downregulated in Col x C24	Not significant
O81629	AT4G10840		Protein KINESIN LIGHT CHAIN-RELATED 1 [Source:UniProtKB/Swiss-Prot;Acc:O81629]	-1.25447	-0.115296	0.0254932	0.823772	0.892001	0.998894	Downregulated in Col x C24	Not significant
P11832	AT1G77760	NIA1	Nitrate reductase [Source:UniProtKB/TrEMBL;Acc:A0A178WBR8]	-1.67416	-0.126715	0.02518	0.853257	0.892001	0.998894	Downregulated in Col x C24	Not significant
P16181	AT3G48930	EMB1080	40S ribosomal protein S11-1 [Source:UniProtKB/Swiss-Prot;Acc:P16181]	-0.644397	-0.325335	0.0391013	0.273321	0.921671	0.998894	Downregulated in Col x C24	Not significant
P20115	AT2G44350	ATCS	Citrate synthase 4, mitochondrial [Source:UniProtKB/Swiss-Prot;Acc:P20115]	-0.717069	-0.307043	0.048478	0.373966	0.921671	0.998894	Downregulated in Col x C24	Not significant
P24704	AT1G08830	CSD1	Superoxide dismutase [Cu-Zn] 1 [Source:UniProtKB/Swiss-Prot;Acc:P24704]	-1.05347	-0.154973	0.0475826	0.756347	0.921671	0.998894	Downregulated in Col x C24	Not significant
P34788	AT1G22780	PFL	40S ribosomal protein S18 [Source:UniProtKB/Swiss-Prot;Acc:P34788]	-0.690613	-0.319908	0.0376439	0.309378	0.921671	0.998894	Downregulated in Col x C24	Not significant
P34893	AT1G14980	CPN10	10 kDa chaperonin, mitochondrial [Source:UniProtKB/Swiss-Prot;Acc:P34893]	-1.32635	-0.155451	0.0137456	0.749916	0.892001	0.998894	Downregulated in Col x C24	Not significant
P42814	AT2G39780	RNS2	Ribonuclease 2 [Source:UniProtKB/Swiss-Prot;Acc:P42814]	-0.902947	-0.0350744	0.00137351	0.881101	0.296502	0.998894	Downregulated in Col x C24	Not significant
P56755	ATCG01090	NDHI	NAD(P)H-quinone oxidoreductase subunit I, chloroplastic [Source:UniProtKB/Swiss-Prot;Acc:P56755]	-0.931588	-0.814222	0.0221226	0.05835	0.892001	0.998894	Downregulated in Col x C24	Not significant
P56785	ATCG01130	YCF1.2	Ycf1 protein [Source:TAIR;Acc:ATCG01130]	-0.626143	-0.256049	0.0191148	0.302428	0.892001	0.998894	Downregulated in Col x C24	Not significant
P56794	ATCG00660	RPL20	50S ribosomal protein L20, chloroplastic [Source:UniProtKB/Swiss-Prot;Acc:P56794]	-0.950838	-0.436665	0.00516776	0.156652	0.593257	0.998894	Downregulated in Col x C24	Not significant
P56799	ATCG00380	RPS4	30S ribosomal protein S4, chloroplastic [Source:UniProtKB/TrEMBL;Acc:A0A1B1W4U6]	-0.579865	-0.216789	0.029614	0.385193	0.90992	0.998894	Downregulated in Col x C24	Not significant
Q0WWT7	AT4G24750		Rhodanese-like domain-containing protein 11, chloroplastic [Source:UniProtKB/Swiss-Prot;Acc:Q0WWT7]	-1.04369	0.0334242	0.0151039	0.930621	0.892001	0.998894	Downregulated in Col x C24	Not significant
Q38858	AT1G09210	CRT1b	Calreticulin-2 [Source:UniProtKB/Swiss-Prot;Acc:Q38858]	-0.984652	-0.271769	0.00966212	0.429425	0.848206	0.998894	Downregulated in Col x C24	Not significant
Q38970	AT1G36160	ACC1	Acetyl-CoA carboxylase 1 [Source:UniProtKB/Swiss-Prot;Acc:Q38970]	-0.87821	0.201744	0.0460521	0.626075	0.921671	0.998894	Downregulated in Col x C24	Not significant
Q39172	AT5G16970	AT-AER	NADPH-dependent oxidoreductase 2-alkenal reductase [Source:UniProtKB/Swiss-Prot;Acc:Q39172]	-0.944882	-0.499901	0.0287823	0.221894	0.907235	0.998894	Downregulated in Col x C24	Not significant
Q7Y1W1	AT5G01590		Protein TIC 56, chloroplastic [Source:UniProtKB/Swiss-Prot;Acc:Q7Y1W1]	-0.867597	-0.271977	0.0492124	0.514183	0.921671	0.998894	Downregulated in Col x C24	Not significant
Q8H0V6	AT1G64550	ATGCN3	ABC transporter F family member 3 [Source:UniProtKB/Swiss-Prot;Acc:Q8H0V6]	-1.20522	0.286897	0.0447369	0.609749	0.921671	0.998894	Downregulated in Col x C24	Not significant
Q8L611	AT3G63460		Protein transport protein SEC31 homolog B [Source:UniProtKB/Swiss-Prot;Acc:Q8L611]	-0.686193	-0.193208	0.0451135	0.549173	0.921671	0.998894	Downregulated in Col x C24	Not significant
Q8L773	AT5G59950		RNA-binding (RRM/RBD/RNP motifs) family protein [Source:UniProtKB/TrEMBL;Acc:F4JXE3]	-1.64371	0.610318	0.0223878	0.314426	0.892001	0.998894	Downregulated in Col x C24	Not significant
Q8L968	AT4G13720		Inosine triphosphate pyrophosphatase family protein [Source:TAIR;Acc:AT4G13720]	-0.694857	-0.362262	0.0373708	0.242969	0.921671	0.998894	Downregulated in Col x C24	Not significant
Q8LDW8	AT1G06130	GLX2-4	GLX2-4 [Source:UniProtKB/TrEMBL;Acc:A0A178WGQ2]	-0.783861	0.368501	0.0490915	0.320821	0.921671	0.998894	Downregulated in Col x C24	Not significant
Q8VZF1	AT3G16910	AAE7	Acetate/butyrate--CoA ligase AAE7, peroxisomal [Source:UniProtKB/Swiss-Prot;Acc:Q8VZF1]	-0.912914	0.16254	0.021778	0.656994	0.892001	0.998894	Downregulated in Col x C24	Not significant
Q8VZT0	AT3G03920		Putative H/ACA ribonucleoprotein complex subunit 1-like protein 1 [Source:UniProtKB/Swiss-Prot;Acc:Q8VZT0]	-1.41084	0.521283	0.0109961	0.245658	0.872485	0.998894	Downregulated in Col x C24	Not significant
Q8W4F3	AT1G25350	OVA9	Glutamine-tRNA ligase, putative / glutaminyl-tRNA synthetase, putative / GlnRS [Source:UniProtKB/TrEMBL;Acc:F4ICG2]	-1.01057	-0.602972	0.0473776	0.218242	0.921671	0.998894	Downregulated in Col x C24	Not significant
Q93Y35	AT4G24820		26S proteasome non-ATPase regulatory subunit 6 homolog [Source:UniProtKB/Swiss-Prot;Acc:Q93Y35]	-0.757437	-0.320739	0.000451249	0.0811663	0.173054	0.998894	Downregulated in Col x C24	Not significant
Q940U6	AT3G14110	FLU	Tetratricopeptide repeat (TPR)-like superfamily protein [Source:UniProtKB/TrEMBL;Acc:F4JFR1]	-0.808232	-0.153056	0.0174308	0.62248	0.892001	0.998894	Downregulated in Col x C24	Not significant
Q94CE4	AT1G70410	ATBCA4	Beta carbonic anhydrase 4 [Source:UniProtKB/Swiss-Prot;Acc:Q94CE4]	-0.573061	-0.14672	0.049525	0.59392	0.921671	0.998894	Downregulated in Col x C24	Not significant
Q94K85	AT4G01610		Cathepsin B-like protease 3 [Source:UniProtKB/Swiss-Prot;Acc:Q94K85]	-0.697414	-0.499373	0.00416578	0.0256757	0.563851	0.998894	Downregulated in Col x C24	Not significant
Q96266	AT2G47730	ATGSTF8	Glutathione S-transferase F8, chloroplastic [Source:UniProtKB/Swiss-Prot;Acc:Q96266]	-0.860359	-0.49869	0.00402739	0.0696344	0.563851	0.998894	Downregulated in Col x C24	Not significant
Q9C9K3	AT1G76550		Pyrophosphate--fructose 6-phosphate 1-phosphotransferase subunit alpha 2 [Source:UniProtKB/Swiss-Prot;Acc:Q9C9K3]	-1.165	-0.136923	0.0316563	0.775237	0.910514	0.998894	Downregulated in Col x C24	Not significant
Q9CAP8	AT1G77590	LACS9	Long chain acyl-CoA synthetase 9, chloroplastic [Source:UniProtKB/Swiss-Prot;Acc:Q9CAP8]	-0.97129	0.0542296	0.018497	0.885442	0.892001	0.998894	Downregulated in Col x C24	Not significant
Q9FFD2	AT5G16510		Glycosyltransferase (Fragment) [Source:UniProtKB/TrEMBL;Acc:W8Q2T5]	-1.23542	-0.317041	0.0152161	0.495572	0.892001	0.998894	Downregulated in Col x C24	Not significant
Q9FHY8	AT5G41950		Protein HLB1 [Source:UniProtKB/Swiss-Prot;Acc:Q9FHY8]	-1.02912	-0.584083	0.0153774	0.124715	0.892001	0.998894	Downregulated in Col x C24	Not significant
Q9FMF7	AT5G64290	DCT	Dicarboxylate transporter 2.1, chloroplastic [Source:UniProtKB/Swiss-Prot;Acc:Q9FMF7]	-0.717379	0.105711	0.0422543	0.749212	0.921671	0.998894	Downregulated in Col x C24	Not significant
Q9FMU6	AT5G14040	PHT3;1	Mitochondrial phosphate carrier protein 3, mitochondrial [Source:UniProtKB/Swiss-Prot;Acc:Q9FMU6]	-0.647058	-0.313866	0.0397876	0.293734	0.921671	0.998894	Downregulated in Col x C24	Not significant
Q9FNM5	AT5G08650		Translation factor GUF1 homolog, chloroplastic [Source:UniProtKB/TrEMBL;Acc:A0A178USI8]	-1.19341	-0.378504	0.045436	0.499498	0.921671	0.998894	Downregulated in Col x C24	Not significant
Q9LFN6	AT5G11200		DEAD/DEAH box RNA helicase family protein [Source:UniProtKB/TrEMBL;Acc:F4JWF6]	-0.859731	-0.350501	0.0224372	0.318295	0.892001	0.998894	Downregulated in Col x C24	Not significant
Q9LIC2	AT3G13772	TMN7	Transmembrane 9 superfamily member [Source:UniProtKB/TrEMBL;Acc:A0A178V8P8]	-0.726548	0.344814	0.031544	0.279969	0.910514	0.998894	Downregulated in Col x C24	Not significant
Q9LK88	AT3G27890	NQR	NQR [Source:UniProtKB/TrEMBL;Acc:A0A384KSW6]	-0.907465	-0.245934	0.027367	0.519938	0.892001	0.998894	Downregulated in Col x C24	Not significant
Q9LMI0	AT1G06410	ATTPS7	TPS7 [Source:UniProtKB/TrEMBL;Acc:A0A178WH64]	-0.841667	0.100887	0.0253765	0.755725	0.892001	0.998894	Downregulated in Col x C24	Not significant
Q9LTX3	AT5G49970	ATPPOX	Pyridoxine/pyridoxamine 5'-phosphate oxidase 1, chloroplastic [Source:UniProtKB/Swiss-Prot;Acc:Q9LTX3]	-0.859352	-0.640643	0.0264847	0.0871932	0.892001	0.998894	Downregulated in Col x C24	Not significant
Q9M084	AT4G31180		Aspartate--tRNA ligase 2, cytoplasmic [Source:UniProtKB/Swiss-Prot;Acc:Q9M084]	-1.19447	-0.66646	0.0226564	0.178536	0.892001	0.998894	Downregulated in Col x C24	Not significant
Q9M8L4	AT1G80460	NHO1	Glycerol kinase [Source:UniProtKB/Swiss-Prot;Acc:Q9M8L4]	-1.63455	-0.5027	0.00635874	0.330395	0.665066	0.998894	Downregulated in Col x C24	Not significant
Q9MAB3	AT3G05060		Probable nucleolar protein 5-2 [Source:UniProtKB/Swiss-Prot;Acc:Q9MAB3]	-1.46145	-0.287189	0.0239948	0.630813	0.892001	0.998894	Downregulated in Col x C24	Not significant
Q9S714	AT2G20260	PSAE-2	Photosystem I reaction center subunit IV B, chloroplastic [Source:UniProtKB/Swiss-Prot;Acc:Q9S714]	-0.901889	-0.309845	0.0177307	0.377399	0.892001	0.998894	Downregulated in Col x C24	Not significant
Q9S7C0	AT1G79930	HSP91	Heat shock 70 kDa protein 14 [Source:UniProtKB/Swiss-Prot;Acc:Q9S7C0]	-0.962391	0.453393	0.0498895	0.327093	0.921671	0.998894	Downregulated in Col x C24	Not significant
Q9S7U9	AT4G29810	ATMKK2	MAP kinase kinase 2 [Source:TAIR;Acc:AT4G29810]	-0.943417	0.240046	0.0357509	0.558599	0.921671	0.998894	Downregulated in Col x C24	Not significant
Q9SIV2	AT2G20580	RPN1A	26S proteasome non-ATPase regulatory subunit 2 homolog [Source:UniProtKB/TrEMBL;Acc:A0A178VZC8]	-0.852584	-0.280072	0.0257998	0.431402	0.892001	0.998894	Downregulated in Col x C24	Not significant
Q9SRY5	AT1G02920	ATGSTF7	Glutathione S-transferase F7 [Source:UniProtKB/Swiss-Prot;Acc:Q9SRY5]	-1.72469	-0.486716	0.000966509	0.222527	0.277992	0.998894	Downregulated in Col x C24	Not significant
Q9SX77	AT1G47420	SDH5	Succinate dehydrogenase subunit 5, mitochondrial [Source:UniProtKB/Swiss-Prot;Acc:Q9SX77]	-0.721089	-0.294622	0.0270955	0.335048	0.892001	0.998894	Downregulated in Col x C24	Not significant
Q9SZN1	AT4G38510		ATPase, V1 complex, subunit B protein [Source:UniProtKB/TrEMBL;Acc:F4JTQ0]	-1.10052	-0.0649693	0.0166213	0.876526	0.892001	0.998894	Downregulated in Col x C24	Not significant
Q9XH48	AT1G61570	TIM13	Mitochondrial import inner membrane translocase subunit TIM13 [Source:UniProtKB/Swiss-Prot;Acc:Q9XH48]	-1.57122	0.118986	0.0379864	0.858081	0.921671	0.998894	Downregulated in Col x C24	Not significant
Q9ZPH2	AT4G04950		Monothiol glutaredoxin-S17 [Source:UniProtKB/Swiss-Prot;Acc:Q9ZPH2]	-0.838809	-0.560006	0.0230241	0.112713	0.892001	0.998894	Downregulated in Col x C24	Not significant
Q9ZUG4	AT2G05830		Methylthioribose-1-phosphate isomerase [Source:UniProtKB/Swiss-Prot;Acc:Q9ZUG4]	-0.92425	-0.446481	0.0245378	0.247957	0.892001	0.998894	Downregulated in Col x C24	Not significant
O23324	AT4G14680	APS3	Pseudouridine synthase/archaeosine transglycosylase-like family protein [Source:TAIR;Acc:AT4G14680]	0.771654	0.1546	0.0296584	0.635165	0.90992	0.998894	Upregulated in Col x C24	Not significant
P21276	AT4G25100	FSD1	Superoxide dismutase [Fe] 1, chloroplastic [Source:UniProtKB/Swiss-Prot;Acc:P21276]	0.748196	0.413845	0.0349371	0.220631	0.921671	0.998894	Upregulated in Col x C24	Not significant
P48421	AT4G13770	CYP83A1	Cytochrome P450 83A1 [Source:UniProtKB/Swiss-Prot;Acc:P48421]	0.745109	0.502719	0.00995287	0.0661324	0.848206	0.998894	Upregulated in Col x C24	Not significant
Q06611	AT2G45960	PIP1B	Plasma membrane intrinsic protein 1B [Source:UniProtKB/TrEMBL;Acc:A8MRW1]	0.792072	0.307491	0.0300852	0.364684	0.910514	0.998894	Upregulated in Col x C24	Not significant
Q42599	AT1G79010		NADH dehydrogenase [ubiquinone] iron-sulfur protein 8-A, mitochondrial [Source:UniProtKB/Swiss-Prot;Acc:Q42599]	1.14304	0.894192	0.0332395	0.0517786	0.921671	0.998894	Upregulated in Col x C24	Not significant
Q43307	AT1G32200	ATS1	Glycerol-3-phosphate acyltransferase, chloroplastic [Source:UniProtKB/Swiss-Prot;Acc:Q43307]	0.513772	-0.106845	0.0362244	0.64092	0.921671	0.998894	Upregulated in Col x C24	Not significant
Q944A6	AT1G09020	SNF4	Sucrose nonfermenting 4-like protein [Source:UniProtKB/Swiss-Prot;Acc:Q944A6]	1.22031	0.40893	0.0329851	0.378723	0.921671	0.998894	Upregulated in Col x C24	Not significant
Q94II3	AT4G19120	ERD3	Probable methyltransferase PMT21 [Source:UniProtKB/Swiss-Prot;Acc:Q94II3]	0.945973	0.628149	0.0453654	0.167816	0.921671	0.998894	Upregulated in Col x C24	Not significant
Q9C9Z5	AT3G08610		NADH dehydrogenase [ubiquinone] 1 alpha subcomplex subunit 1 [Source:UniProtKB/Swiss-Prot;Acc:Q9C9Z5]	1.1841	0.198169	0.0369688	0.703607	0.921671	0.998894	Upregulated in Col x C24	Not significant
Q9FE78	AT5G05470	EIF2 ALPHA	Eukaryotic translation initiation factor 2 subunit alpha [Source:UniProtKB/Swiss-Prot;Acc:Q9FE78]	0.79313	0.0319776	0.0492976	0.932075	0.921671	0.998894	Upregulated in Col x C24	Not significant
Q9FG67	AT5G23010	MAM1	methylthioalkylmalate synthase 1 [Source:TAIR;Acc:AT5G23010]	0.72361	0.494267	0.0479829	0.160996	0.921671	0.998894	Upregulated in Col x C24	Not significant
Q9FIB6	AT5G09900	EMB2107	26S proteasome regulatory subunit, putative (RPN5) [Source:UniProtKB/TrEMBL;Acc:B3H6B0]	1.12837	0.81826	0.0267919	0.0960891	0.892001	0.998894	Upregulated in Col x C24	Not significant
Q9FUP0	AT2G06050	OPR3	12-oxophytodienoate reductase 3 [Source:UniProtKB/Swiss-Prot;Acc:Q9FUP0]	0.878846	0.130378	0.0423062	0.746529	0.921671	0.998894	Upregulated in Col x C24	Not significant
Q9FY64	AT5G09510		40S ribosomal protein S15-4 [Source:UniProtKB/Swiss-Prot;Acc:Q9FY64]	2.49933	1.73844	0.0430242	0.144986	0.921671	0.998894	Upregulated in Col x C24	Not significant
Q9M2D8	AT3G61260		Uncharacterized protein At3g61260 [Source:UniProtKB/Swiss-Prot;Acc:Q9M2D8]	0.950606	0.427553	0.00917269	0.201412	0.848206	0.998894	Upregulated in Col x C24	Not significant
Q9SKX4	AT2G43030		50S ribosomal protein L3-1, chloroplastic [Source:UniProtKB/Swiss-Prot;Acc:Q9SKX4]	0.64172	0.604089	0.0457853	0.0583571	0.921671	0.998894	Upregulated in Col x C24	Not significant
Q9SV71	AT4G12980		Cytochrome b561 and DOMON domain-containing protein At4g12980 [Source:UniProtKB/Swiss-Prot;Acc:Q9SV71]	0.632363	0.488324	0.0359359	0.0960382	0.921671	0.998894	Upregulated in Col x C24	Not significant
CONTAMINANT_ENSEMBL:ENSBTAP00000016242	NA	NA	NA	0.871645	-0.0687818	0.0277105	0.8491	0.892001	0.998894	Upregulated in Col x C24	Not significant
B9DFK5	AT2G37860	LCD1	Protein RETICULATA, chloroplastic [Source:UniProtKB/Swiss-Prot;Acc:B9DFK5]	-0.940084	-1.10673	0.0338085	0.0311518	0.921671	0.998894	Downregulated in Col x C24	Downregulated in C24 x Col
B9DGD6	AT5G36880	ACS	Acetyl-coenzyme A synthetase, chloroplastic/glyoxysomal [Source:UniProtKB/Swiss-Prot;Acc:B9DGD6]	-0.950766	-0.818489	0.0103931	0.0237487	0.85409	0.998894	Downregulated in Col x C24	Downregulated in C24 x Col
F4JFN3	AT3G07770	Hsp89.1	Heat shock protein 90-6, mitochondrial [Source:UniProtKB/Swiss-Prot;Acc:F4JFN3]	-0.659002	-0.516567	0.00986171	0.0356113	0.848206	0.998894	Downregulated in Col x C24	Downregulated in C24 x Col
O04153	AT1G08450	CRT3	Calreticulin-3 [Source:UniProtKB/Swiss-Prot;Acc:O04153]	-1.37696	-0.712358	6.75509e-05	0.0140022	0.0498399	0.998894	Downregulated in Col x C24	Downregulated in C24 x Col
O24456	AT1G18080	ATARCA	RACK1A_AT [Source:UniProtKB/TrEMBL;Acc:A0A178WHX3]	-0.877444	-0.89784	0.0309906	0.0277813	0.910514	0.998894	Downregulated in Col x C24	Downregulated in C24 x Col
O49636	AT4G22310		Mitochondrial pyruvate carrier [Source:UniProtKB/TrEMBL;Acc:A0A178USR1]	-1.27353	-0.949765	0.0115252	0.0472369	0.883983	0.998894	Downregulated in Col x C24	Downregulated in C24 x Col
O82251	AT2G47840		Tic20-II [Source:UniProtKB/TrEMBL;Acc:A0A178VYR0]	-1.75559	-1.46867	0.0123496	0.0371209	0.888013	0.998894	Downregulated in Col x C24	Downregulated in C24 x Col
P28493	AT1G75040	PR5	Pathogenesis-related protein 5 [Source:UniProtKB/Swiss-Prot;Acc:P28493]	-0.935425	-0.759926	0.014406	0.0404737	0.892001	0.998894	Downregulated in Col x C24	Downregulated in C24 x Col
P33157	AT3G57260	BGL2	Beta-1,3-glucanase 2 [Source:UniProtKB/TrEMBL;Acc:A0A1I9LMG6]	-1.797	-1.06393	0.00195204	0.0424863	0.345512	0.998894	Downregulated in Col x C24	Downregulated in C24 x Col
P42760	AT1G02930	GSTF6	Glutathione S-transferase F6 [Source:UniProtKB/Swiss-Prot;Acc:P42760]	-1.39254	-1.13473	0.00141007	0.00619899	0.296502	0.998894	Downregulated in Col x C24	Downregulated in C24 x Col
P46422	AT4G02520	ATGSTF2	Glutathione S-transferase F2 [Source:UniProtKB/Swiss-Prot;Acc:P46422]	-0.578559	-0.689382	0.0161037	0.00551851	0.892001	0.998894	Downregulated in Col x C24	Downregulated in C24 x Col
P93285	ATMG00160	COX2	Cytochrome c oxidase subunit 2 [Source:UniProtKB/TrEMBL;Acc:G1C2Q7]	-0.898161	-0.731897	0.00453837	0.0156532	0.580155	0.998894	Downregulated in Col x C24	Downregulated in C24 x Col
Q94CE3	AT4G33580	ATBCA5	beta carbonic anhydrase 5 [Source:TAIR;Acc:AT4G33580]	-1.07979	-1.45315	0.0400008	0.0179283	0.921671	0.998894	Downregulated in Col x C24	Downregulated in C24 x Col
Q9LQU2	AT1G14880	PCR1	Protein PLANT CADMIUM RESISTANCE 1 [Source:UniProtKB/Swiss-Prot;Acc:Q9LQU2]	-1.56169	-0.631176	1.78338e-05	0.0223045	0.0205178	0.998894	Downregulated in Col x C24	Downregulated in C24 x Col
Q9SE50	AT1G52400	BGLU18	Beta-D-glucopyranosyl abscisate beta-glucosidase [Source:UniProtKB/Swiss-Prot;Acc:Q9SE50]	-0.629718	-1.10504	0.0204155	0.000351885	0.892001	0.407307	Downregulated in Col x C24	Downregulated in C24 x Col
Q9SRG3	AT1G77510	ATPDIL1-2	Protein disulfide isomerase-like 1-2 [Source:UniProtKB/Swiss-Prot;Acc:Q9SRG3]	-0.653361	-0.768402	0.0345865	0.0152551	0.921671	0.998894	Downregulated in Col x C24	Downregulated in C24 x Col
Q9T0A0	AT4G23850	LACS4	Long chain acyl-CoA synthetase 4 [Source:UniProtKB/Swiss-Prot;Acc:Q9T0A0]	-0.613844	-0.713656	0.0494996	0.0251093	0.921671	0.998894	Downregulated in Col x C24	Downregulated in C24 x Col
Q9XEX2	AT1G65980	TPX1	Peroxiredoxin-2B [Source:UniProtKB/Swiss-Prot;Acc:Q9XEX2]	-1.07583	-1.01345	0.0119434	0.0166797	0.88651	0.998894	Downregulated in Col x C24	Downregulated in C24 x Col
Q9XI36	AT1G15340	MBD10	Methyl-CpG-binding domain-containing protein 10 [Source:UniProtKB/Swiss-Prot;Acc:Q9XI36]	-0.846447	-0.92725	0.0206455	0.0125811	0.892001	0.998894	Downregulated in Col x C24	Downregulated in C24 x Col
A2RVJ8	AT5G10010		Protein HEAT INTOLERANT 4 [Source:UniProtKB/Swiss-Prot;Acc:A2RVJ8]	-0.284687	-2.21166	0.731073	0.0141308	0.9946	0.998894	Not significant	Downregulated in C24 x Col
F4IG73	AT2G45540		BEACH domain-containing protein C2 [Source:UniProtKB/Swiss-Prot;Acc:F4IG73]	-0.604142	-0.930006	0.146878	0.0342919	0.949621	0.998894	Not significant	Downregulated in C24 x Col
F4JV80	AT4G32915		Glutamyl-tRNA(Gln) amidotransferase subunit C, chloroplastic/mitochondrial [Source:UniProtKB/Swiss-Prot;Acc:F4JV80]	-0.0750587	-0.809103	0.760755	0.00445142	0.9946	0.998894	Not significant	Downregulated in C24 x Col
O24616	AT5G66140	PAD2	Proteasome subunit alpha type-7-B [Source:UniProtKB/Swiss-Prot;Acc:O24616]	-0.78263	-1.03146	0.110546	0.0418684	0.945597	0.998894	Not significant	Downregulated in C24 x Col
P29511	AT4G14960	TUA6	Tubulin alpha chain [Source:UniProtKB/TrEMBL;Acc:A0A178UXP7]	-0.528178	-0.762179	0.0677659	0.0150804	0.93051	0.998894	Not significant	Downregulated in C24 x Col
P49227	AT5G39740	OLI7	RPL5B [Source:UniProtKB/TrEMBL;Acc:A0A178UJU5]	-0.397795	-0.878236	0.309896	0.0342004	0.959008	0.998894	Not significant	Downregulated in C24 x Col
P62095	ATCG00570	PSBF	Cytochrome b559 subunit beta [Source:UniProtKB/TrEMBL;Acc:A0A1B1W4V6]	-0.501248	-1.69267	0.18572	0.00144474	0.949621	0.668915	Not significant	Downregulated in C24 x Col
Q1KPV0	AT1G03160	FZL	Probable transmembrane GTPase FZO-like, chloroplastic [Source:UniProtKB/Swiss-Prot;Acc:Q1KPV0]	-0.585478	-0.889957	0.092293	0.0153913	0.942471	0.998894	Not significant	Downregulated in C24 x Col
Q42564	AT4G35000	APX3	L-ascorbate peroxidase 3 [Source:UniProtKB/Swiss-Prot;Acc:Q42564]	-0.182778	-0.55719	0.285805	0.00392968	0.956156	0.998894	Not significant	Downregulated in C24 x Col
Q8RWG8	AT2G30060		Ran-binding protein 1 homolog b [Source:UniProtKB/Swiss-Prot;Acc:Q8RWG8]	-0.042194	-1.14474	0.919883	0.0147943	0.9946	0.998894	Not significant	Downregulated in C24 x Col
Q93XM7	AT5G46800	BOU	Mitochondrial carnitine/acylcarnitine carrier-like protein [Source:UniProtKB/Swiss-Prot;Acc:Q93XM7]	-0.354501	-0.531265	0.140538	0.0336286	0.949621	0.998894	Not significant	Downregulated in C24 x Col
Q93Z08	AT5G58090		Glucan endo-1,3-beta-glucosidase 6 [Source:UniProtKB/Swiss-Prot;Acc:Q93Z08]	-0.330425	-0.772754	0.284973	0.0246497	0.956156	0.998894	Not significant	Downregulated in C24 x Col
Q94AG6	AT4G39460	SAMC1	SAMT1 [Source:UniProtKB/TrEMBL;Acc:A0A178UZZ4]	-0.306912	-0.674665	0.339243	0.0458064	0.967283	0.998894	Not significant	Downregulated in C24 x Col
Q9ASS6	AT5G13120	ATCYP20-2	Peptidyl-prolyl cis-trans isomerase [Source:UniProtKB/TrEMBL;Acc:A0A178UN74]	-0.49248	-0.654418	0.12306	0.0459995	0.949621	0.998894	Not significant	Downregulated in C24 x Col
Q9FIJ4	AT5G47870		DNA repair RAD52-like protein 2, chloroplastic [Source:UniProtKB/Swiss-Prot;Acc:Q9FIJ4]	-0.988317	-1.6515	0.163979	0.0182384	0.949621	0.998894	Not significant	Downregulated in C24 x Col
Q9FKC0	AT5G48760		60S ribosomal protein L13a-4 [Source:UniProtKB/Swiss-Prot;Acc:Q9FKC0]	-0.967606	-1.16886	0.0766891	0.0378453	0.933525	0.998894	Not significant	Downregulated in C24 x Col
Q9LQK7	AT1G32500	ATNAP6	At1g32500 [Source:UniProtKB/TrEMBL;Acc:Q058Q9]	-0.542071	-1.11493	0.189003	0.0122747	0.949621	0.998894	Not significant	Downregulated in C24 x Col
Q9M1R2	AT3G62120		Proline--tRNA ligase, cytoplasmic [Source:UniProtKB/Swiss-Prot;Acc:Q9M1R2]	0.0627023	-0.936376	0.837988	0.0068283	0.9946	0.998894	Not significant	Downregulated in C24 x Col
Q9MAH3	AT1G53280		Protein DJ-1 homolog B [Source:UniProtKB/Swiss-Prot;Acc:Q9MAH3]	0.0535569	-1.32719	0.919159	0.0394378	0.9946	0.998894	Not significant	Downregulated in C24 x Col
Q9SVG4	AT4G20830		Berberine bridge enzyme-like 19 [Source:UniProtKB/Swiss-Prot;Acc:Q9SVG4]	0.121797	-2.17263	0.85232	0.00668354	0.9946	0.998894	Not significant	Downregulated in C24 x Col
Q9ZNT0	AT2G27600	SKD1	Protein SUPPRESSOR OF K(+) TRANSPORT GROWTH DEFECT 1 [Source:UniProtKB/Swiss-Prot;Acc:Q9ZNT0]	-0.486196	-0.705195	0.160196	0.0484569	0.949621	0.998894	Not significant	Downregulated in C24 x Col
