# Supplementary material for: Protein nonadditive expression and solubility contribute to heterosis in Arabidopsis hybrids and allotetraploids
Source: Front Plant Sci. 2023 Sep 14;14:1252564. doi: 10.3389/fpls.2023.1252564 (PMC10538547; doi:10.3389/fpls.2023.1252564)
Supplement: Supplementary file 5 [file Table_4.xlsx]

## Sheet: Index
Supplemental dataset 4: differential expression of proteins between progenitors
Differential expression between allopolyploid progenitors
Differential expression between hybrid parents

## Sheet: Allotetraploid progenitors
Supplementary Dataset 4. Differentially expressed proteins between the progenitors.
Orthogroup ID	Gene name of OG members	Uniprot ID of OG members	Descriptions of OG members	log2FC(A. arenosa/A. thaliana)	p-value	BH-adjusted p-value	Expression in A. arenosa v A. thaliana
At03g000060.1	NA	NA	Mog1/PsbP, alpha/beta/alpha sandwich	1.43366	0.000351868	0.0158763	Upregulated in A. arenosa
OG0000033	UBQ12, UBQ13, UBQ14, UBQ11, UBQ10, UBQ3, UBQ4, UBQ9	Q3E7K8, Q3E7T8, P0CH33, Q8H159, Q1EC66, Q1EC66, Q9FHQ6	Polyubiquitin 12 [Source:UniProtKB/Swiss-Prot;Acc:Q3E7K8], Ubiquitin 13 [Source:UniProtKB/TrEMBL;Acc:F4I9X6], Polyubiquitin 14 [Source:UniProtKB/Swiss-Prot;Acc:Q3E7T8], Polyubiquitin [Source:UniProtKB/TrEMBL;Acc:Q8H0Y0], Polyubiquitin 10 [Source:UniProtKB/Swiss-Prot;Acc:Q8H159], Ubiquitin 4 [Source:UniProtKB/TrEMBL;Acc:A0A1P8BGQ7], Polyubiquitin 4 [Source:UniProtKB/Swiss-Prot;Acc:P0CH32], Polyubi…	2.93312	2.76638e-07	0.000174287	Upregulated in A. arenosa
OG0000087	ATB2	O22707, Q93ZN2, F4HPY8	Probable aldo-keto reductase 1 [Source:UniProtKB/Swiss-Prot;Acc:Q9C5B9], Probable aldo-keto reductase 2 [Source:UniProtKB/Swiss-Prot;Acc:Q84M96], Probable aldo-keto reductase 3 [Source:UniProtKB/Swiss-Prot;Acc:O22707], Probable aldo-keto reductase 4 [Source:UniProtKB/Swiss-Prot;Acc:Q93ZN2], NAD(P)-linked oxidoreductase superfamily protein [Source:TAIR;Acc:AT1G60730], Probable aldo-keto reductase …	1.14301	0.0454934	0.13903	Upregulated in A. arenosa
OG0000244	PIP2B, RD28, PIP2A, PIP2F	P43287, P30302, P43286, Q9FF53	plasma membrane intrinsic protein 2 [Source:TAIR;Acc:AT2G37170], Aquaporin PIP2-3 [Source:UniProtKB/Swiss-Prot;Acc:P30302], PIP2A [Source:UniProtKB/TrEMBL;Acc:A0A178V8P4], PIP2F [Source:UniProtKB/TrEMBL;Acc:A0A178UG45]	0.901469	0.0347752	0.349859	Upregulated in A. arenosa
OG0000249	HSP81-1, Hsp81.4, HSP81-3, HSP81-2	P27323, O03986, P51818, P55737	Heat shock protein 90-1 [Source:UniProtKB/Swiss-Prot;Acc:P27323], Hsp81.4 [Source:UniProtKB/TrEMBL;Acc:A0A178UQ52], Heat shock protein 90-3 [Source:UniProtKB/Swiss-Prot;Acc:P51818], Heat shock protein 81-2 [Source:UniProtKB/TrEMBL;Acc:F4K6B6]	3.76633	1.29856e-10	7.77029e-07	Upregulated in A. arenosa
OG0000252	NA	Q9LNE4, Q9LNE3, Q9SID0, Q9M1B9	Probable fructokinase-3 [Source:UniProtKB/Swiss-Prot;Acc:Q9LNE4], Probable fructokinase-2 [Source:UniProtKB/Swiss-Prot;Acc:Q9LNE3], Probable fructokinase-1 [Source:UniProtKB/Swiss-Prot;Acc:Q9SID0], Probable fructokinase-4 [Source:UniProtKB/Swiss-Prot;Acc:Q9M1B9]	1.8744	0.00148591	0.0671769	Upregulated in A. arenosa
OG0000341	NA	Q940J9, Q8H118, Q93YV7	Probable methyltransferase PMT8 [Source:UniProtKB/Swiss-Prot;Acc:Q940J9], S-adenosyl-L-methionine-dependent methyltransferases superfamily protein [Source:UniProtKB/TrEMBL;Acc:A0A178VBP4], Probable methyltransferase PMT3 [Source:UniProtKB/Swiss-Prot;Acc:Q93YV7]	1.02518	0.0379414	0.88728	Upregulated in A. arenosa
OG0000387	CDC48	P54609, Q9SCN8, Q9LZF6	CDC48A [Source:UniProtKB/TrEMBL;Acc:A0A384KA82], Cell division control protein 48 homolog D [Source:UniProtKB/Swiss-Prot;Acc:Q9SCN8], Cell division control protein 48 homolog E [Source:UniProtKB/Swiss-Prot;Acc:Q9LZF6]	0.544779	0.00776401	0.013955	Upregulated in A. arenosa
OG0000512	NA	NA	Nucleic acid-binding, OB-fold-like protein [Source:UniProtKB/TrEMBL;Acc:Q9SJB9], Nucleic acid-binding, OB-fold-like protein [Source:UniProtKB/TrEMBL;Acc:F4K1D3]	2.11751	0.000516926	0.176122	Upregulated in A. arenosa
OG0000697	CAD2, CAD3, ATCAD9	Q9SJ25, Q9SJ10, P42734	Cinnamyl alcohol dehydrogenase 2 [Source:UniProtKB/Swiss-Prot;Acc:Q9SJ25], Cinnamyl alcohol dehydrogenase 3 [Source:UniProtKB/Swiss-Prot;Acc:Q9SJ10], Probable cinnamyl alcohol dehydrogenase 9 [Source:UniProtKB/Swiss-Prot;Acc:P42734]	0.583611	0.0416549	0.02039	Upregulated in A. arenosa
OG0000745	ACO2	O65378, Q41931	1-aminocyclopropane-1-carboxylate oxidase 3 [Source:UniProtKB/Swiss-Prot;Acc:O65378], 1-aminocyclopropane-1-carboxylate oxidase 2 [Source:UniProtKB/Swiss-Prot;Acc:Q41931]	3.21473	9.75269e-08	0.000678308	Upregulated in A. arenosa
OG0000756	GRF10, GRF11	NA	GRF10 [Source:UniProtKB/TrEMBL;Acc:A0A178W0Z4], general regulatory factor 11 [Source:TAIR;Acc:AT1G34760]	2.54951	0.037674	0.947502	Upregulated in A. arenosa
OG0000853	NA	Q9M337, Q3E902	40S ribosomal protein S21-1 [Source:UniProtKB/Swiss-Prot;Acc:Q9M337], 40S ribosomal protein S21 [Source:UniProtKB/TrEMBL;Acc:A0A178UBS9]	1.92705	5.29607e-05	0.000518562	Upregulated in A. arenosa
OG0000860	MAM1, MAM-L	Q9FG67, Q9FN52	methylthioalkylmalate synthase 1 [Source:TAIR;Acc:AT5G23010], Methylthioalkylmalate synthase 3, chloroplastic [Source:UniProtKB/Swiss-Prot;Acc:Q9FN52]	2.47627	4.79072e-07	0.00202222	Upregulated in A. arenosa
OG0000897	PCNA1, PCNA2	Q9M7Q7, Q9ZW35	Proliferating cellular nuclear antigen 1 [Source:UniProtKB/Swiss-Prot;Acc:Q9M7Q7], Proliferating cell nuclear antigen 2 [Source:UniProtKB/Swiss-Prot;Acc:Q9ZW35]	0.902066	0.0389614	0.483924	Upregulated in A. arenosa
OG0000977	ATPDIL1-1, ATPDIL1-2	Q9XI01, Q9SRG3	Protein disulfide isomerase-like 1-1 [Source:UniProtKB/Swiss-Prot;Acc:Q9XI01], Protein disulfide isomerase-like 1-2 [Source:UniProtKB/Swiss-Prot;Acc:Q9SRG3]	0.704578	0.0368467	0.0345888	Upregulated in A. arenosa
OG0001172	ATPLC2	Q39033, Q9LY51	Phosphoinositide phospholipase C [Source:UniProtKB/TrEMBL;Acc:C0Z2P3], Phosphoinositide phospholipase C 7 [Source:UniProtKB/Swiss-Prot;Acc:Q9LY51]	1.862	0.00247114	0.176122	Upregulated in A. arenosa
OG0001189	FAD7, FAD8	P46310, P48622	sn-2 acyl-lipid omega-3 desaturase (ferredoxin), chloroplastic [Source:UniProtKB/Swiss-Prot;Acc:P46310], Temperature-sensitive sn-2 acyl-lipid omega-3 desaturase (ferredoxin), chloroplastic [Source:UniProtKB/Swiss-Prot;Acc:P48622]	1.07225	0.0187184	0.897477	Upregulated in A. arenosa
OG0001198	NA	Q949X7, Q94A94	Diaminopimelate decarboxylase 1, chloroplastic [Source:UniProtKB/Swiss-Prot;Acc:Q949X7], Diaminopimelate decarboxylase 2, chloroplastic [Source:UniProtKB/Swiss-Prot;Acc:Q94A94]	1.01848	0.0213331	0.0554401	Upregulated in A. arenosa
OG0001240	PIP3B, PIP3	Q9ZVX8, P93004	Probable aquaporin PIP2-8 [Source:UniProtKB/Swiss-Prot;Acc:Q9ZVX8], Aquaporin PIP2-7 [Source:UniProtKB/Swiss-Prot;Acc:P93004]	1.04086	0.0139519	0.0436339	Upregulated in A. arenosa
OG0001280	ATGRP7, CCR1	Q03250, Q9SIX3	Glycine-rich RNA-binding protein 7 [Source:UniProtKB/Swiss-Prot;Acc:Q03250], GRP8 [Source:UniProtKB/TrEMBL;Acc:A0A384L218]	2.02088	6.17937e-05	0.00945006	Upregulated in A. arenosa
OG0001352	VLN2, VLN3	O81644, O81645	VLN2 [Source:UniProtKB/TrEMBL;Acc:A0A178VT62], Villin-3 [Source:UniProtKB/Swiss-Prot;Acc:O81645]	0.863788	0.0393396	0.792987	Upregulated in A. arenosa
OG0001384	NA	Q940S0, Q9ZPS7, Q9FHT4	Transmembrane 9 superfamily member 2 [Source:UniProtKB/Swiss-Prot;Acc:Q940S0], Transmembrane 9 superfamily member 3 [Source:UniProtKB/Swiss-Prot;Acc:Q9ZPS7], Transmembrane 9 superfamily member 4 [Source:UniProtKB/Swiss-Prot;Acc:Q9FHT4]	0.810126	0.0244298	0.410995	Upregulated in A. arenosa
OG0001426	NA	Q9M2Y6, Q0WPN7	Probable pectin methylesterase CGR2 [Source:UniProtKB/Swiss-Prot;Acc:Q9M2Y6], Probable pectin methylesterase CGR3 [Source:UniProtKB/Swiss-Prot;Acc:Q0WPN7]	1.15546	0.00690451	0.0732755	Upregulated in A. arenosa
OG0001432	MUR1, GMD1	P93031, Q9SNY3	MUR_1 [Source:UniProtKB/TrEMBL;Acc:A0A178V6B0], GMD1 [Source:UniProtKB/TrEMBL;Acc:A0A178U7H7]	1.44829	0.00105795	0.00556253	Upregulated in A. arenosa
OG0001534	NA	Q9SVZ6, Q9LVC9	60S acidic ribosomal protein P3-1 [Source:UniProtKB/Swiss-Prot;Acc:Q9SVZ6], 60S acidic ribosomal protein P3-2 [Source:UniProtKB/Swiss-Prot;Acc:Q9LVC9]	1.10338	0.00419908	0.0147604	Upregulated in A. arenosa
OG0001716	PAE1, PAE2	O81149, Q42134	Proteasome subunit alpha type-5-A [Source:UniProtKB/Swiss-Prot;Acc:O81149], Proteasome subunit alpha type-5-B [Source:UniProtKB/Swiss-Prot;Acc:Q42134]	0.851358	0.0421289	0.354591	Upregulated in A. arenosa
OG0001768	DRH1	Q8H136, Q9LYJ9	DEAD-box ATP-dependent RNA helicase 14 [Source:UniProtKB/Swiss-Prot;Acc:Q8H136], DEAD box RNA helicase family protein [Source:UniProtKB/TrEMBL;Acc:F4K6V1]	1.75129	0.00446405	0.0721541	Upregulated in A. arenosa
OG0001774	UGP, UGP2	NA	UTP--glucose-1-phosphate uridylyltransferase [Source:UniProtKB/TrEMBL;Acc:A0A1I9LT02], UTP--glucose-1-phosphate uridylyltransferase 1 [Source:UniProtKB/Swiss-Prot;Acc:P57751]	0.580944	0.0246282	0.154148	Upregulated in A. arenosa
OG0001789	EIF4A-III	Q94A52	Eukaryotic initiation factor 4A-III homolog [Source:UniProtKB/Swiss-Prot;Acc:Q94A52]	2.06797	0.000198007	0.0818995	Upregulated in A. arenosa
OG0001902	GAMMA-TIP, TIP2	P25818, Q41963	Aquaporin TIP1-1 [Source:UniProtKB/Swiss-Prot;Acc:P25818], Aquaporin TIP1-2 [Source:UniProtKB/Swiss-Prot;Acc:Q41963]	0.670753	0.00126334	0.00954028	Upregulated in A. arenosa
OG0002011	SR1, SR34b	F4JHI7	Serine/arginine-rich-splicing factor SR34 [Source:UniProtKB/Swiss-Prot;Acc:O22315], RNA-binding (RRM/RBD/RNP motifs) family protein [Source:TAIR;Acc:AT4G02430]	1.54268	0.00957757	0.755878	Upregulated in A. arenosa
OG0002045	NA	NA	Pectin acetylesterase 11 [Source:UniProtKB/Swiss-Prot;Acc:Q9FH82]	1.06728	0.0366659	0.0557781	Upregulated in A. arenosa
OG0002124	CPN10	P34893	10 kDa chaperonin, mitochondrial [Source:UniProtKB/Swiss-Prot;Acc:P34893]	1.04055	0.000310755	0.00626475	Upregulated in A. arenosa
OG0002133	NRP2, NRP1	Q8LC68, Q9CA59	NRP2 [Source:UniProtKB/TrEMBL;Acc:A0A178W8U0], NAP1-related protein 1 [Source:TAIR;Acc:AT1G74560]	1.1692	0.00855216	0.0357311	Upregulated in A. arenosa
OG0002248	VCR, VCS	Q9LTT9, Q9LTT8	Varicose-related protein [Source:UniProtKB/Swiss-Prot;Acc:Q9LTT9], Enhancer of mRNA-decapping protein 4 [Source:UniProtKB/Swiss-Prot;Acc:Q9LTT8]	1.51228	0.00815515	0.0108561	Upregulated in A. arenosa
OG0002279	EDA9	O49485	D-3-phosphoglycerate dehydrogenase [Source:UniProtKB/TrEMBL;Acc:A0A178UWV4]	0.914966	0.0378819	0.613158	Upregulated in A. arenosa
OG0002378	NA	NA	DEAD-box ATP-dependent RNA helicase 56 [Source:UniProtKB/Swiss-Prot;Acc:Q9LFN6], DEAD/DEAH box RNA helicase family protein [Source:UniProtKB/TrEMBL;Acc:F4JWF6]	0.869607	0.0316813	0.135292	Upregulated in A. arenosa
OG0002762	NA	Q9ZT91	Elongation factor Tu, mitochondrial [Source:UniProtKB/Swiss-Prot;Acc:Q9ZT91]	0.725403	0.0221094	0.92834	Upregulated in A. arenosa
OG0003604	ERD14	P42763	Dehydrin ERD14 [Source:UniProtKB/Swiss-Prot;Acc:P42763]	1.00534	0.00428298	0.283097	Upregulated in A. arenosa
OG0003616	PQL1	Q9SGH4	Photosynthetic NDH subunit of lumenal location 3, chloroplastic [Source:UniProtKB/Swiss-Prot;Acc:Q9SGH4]	1.99619	0.00589014	0.0554401	Upregulated in A. arenosa
OG0003628	FLK	NA	Flowering locus K homology domain [Source:UniProtKB/Swiss-Prot;Acc:Q9SR13]	1.45687	0.0111743	0.163797	Upregulated in A. arenosa
OG0003669	FLU	Q940U6	Tetratricopeptide repeat (TPR)-like superfamily protein [Source:UniProtKB/TrEMBL;Acc:F4JFR1]	0.742186	0.0381378	0.327704	Upregulated in A. arenosa
OG0003818	ATGPX2	O04922	Probable glutathione peroxidase 2 [Source:UniProtKB/Swiss-Prot;Acc:O04922]	0.862151	0.0143988	0.320944	Upregulated in A. arenosa
OG0004017	PSRP5	Q9LER7	50S ribosomal protein 5, chloroplastic [Source:UniProtKB/Swiss-Prot;Acc:Q9LER7]	1.81264	0.00224899	0.00165153	Upregulated in A. arenosa
OG0004081	NA	NA	At5g19440 [Source:UniProtKB/TrEMBL;Acc:Q29Q34]	1.86084	1.37602e-05	0.0254167	Upregulated in A. arenosa
OG0004127	GRP2	Q41188	GRP2 [Source:UniProtKB/TrEMBL;Acc:A0A178UYV3]	0.843063	0.0112588	0.0125992	Upregulated in A. arenosa
OG0004517	MEE63	O23676	MEE63 [Source:UniProtKB/TrEMBL;Acc:A0A178WA48]	1.51045	0.0215959	0.508622	Upregulated in A. arenosa
OG0004877	ATWHY1	Q9M9S3	Single-stranded DNA-binding protein WHY1, chloroplastic [Source:UniProtKB/Swiss-Prot;Acc:Q9M9S3]	1.68763	0.0170606	0.958073	Upregulated in A. arenosa
OG0004926	NA	NA	F9L1.8 protein [Source:UniProtKB/TrEMBL;Acc:Q9XI55]	1.08835	0.00668115	0.0127991	Upregulated in A. arenosa
OG0004935	MBD10	NA	Methyl-CpG-binding domain-containing protein 10 [Source:UniProtKB/Swiss-Prot;Acc:Q9XI36]	1.53012	0.0298337	0.278662	Upregulated in A. arenosa
OG0005405	NA	Q9ZUC1	NADPH-dependent alkenal/one oxidoreductase, chloroplastic [Source:UniProtKB/Swiss-Prot;Acc:Q9ZUC1]	0.668547	0.00703541	0.0857692	Upregulated in A. arenosa
OG0005798	ACBP6	P57752	ACBP6 [Source:UniProtKB/TrEMBL;Acc:A0A178WJ33]	1.78768	4.16919e-05	0.014708	Upregulated in A. arenosa
OG0005858	NACA5	Q8LGC6	Nascent polypeptide-associated complex subunit alpha-like protein 5 [Source:UniProtKB/Swiss-Prot;Acc:Q8LGC6]	2.38148	4.23957e-05	0.00714932	Upregulated in A. arenosa
OG0005965	NA	NA	Inner membrane localized protein [Source:UniProtKB/TrEMBL;Acc:Q9C7S3]	0.876523	0.00285572	0.0190612	Upregulated in A. arenosa
OG0006398	NA	NA	Bifunctional inhibitor/lipid-transfer protein/seed storage 2S albumin superfamily protein [Source:UniProtKB/TrEMBL;Acc:F4I082]	1.56387	0.00344701	0.0948479	Upregulated in A. arenosa
OG0007473	emb2184	Q9FWS4	50S ribosomal protein L31, chloroplastic [Source:UniProtKB/Swiss-Prot;Acc:Q9FWS4]	0.675943	0.0169578	0.0920037	Upregulated in A. arenosa
OG0007514	ATCDSP32	Q9SGS4	CDSP32 [Source:UniProtKB/TrEMBL;Acc:A0A178WHK1]	0.764065	0.00665152	0.00514309	Upregulated in A. arenosa
OG0007638	NA	NA	unknown protein; BEST Arabidopsis thaliana protein match is: unknown protein (TAIR:AT1G35780.1); Ha. [Source:TAIR;Acc:AT1G78150]	1.58787	0.000456794	0.388024	Upregulated in A. arenosa
OG0007820	emb2768	Q9M876	Tyrosine--tRNA ligase [Source:UniProtKB/TrEMBL;Acc:A0A178VAQ8]	3.32629	0.000515736	0.406557	Upregulated in A. arenosa
OG0007912	NA	Q9SQR2	NADPH-dependent aldehyde reductase 2, chloroplastic [Source:UniProtKB/Swiss-Prot;Acc:Q9SQR2]	3.73514	0.00172423	0.0548906	Upregulated in A. arenosa
OG0008522	NA	Q9LVJ1	Subtilisin-like protease SBT1.4 [Source:UniProtKB/Swiss-Prot;Acc:Q9LVJ1]	0.865632	0.0184435	0.102591	Upregulated in A. arenosa
OG0008685	NA	Q9LU14	GDSL esterase/lipase APG [Source:UniProtKB/Swiss-Prot;Acc:Q9LU14]	2.04573	0.0378797	0.70593	Upregulated in A. arenosa
OG0008789	NA	Q9LV21	T-complex protein 1 subunit delta [Source:UniProtKB/Swiss-Prot;Acc:Q9LV21]	1.50342	0.00419331	0.958073	Upregulated in A. arenosa
OG0008947	TGD2	NA	Protein TRIGALACTOSYLDIACYLGLYCEROL 2, chloroplastic [Source:UniProtKB/Swiss-Prot;Acc:Q9LTR2]	0.904438	0.0283738	0.291388	Upregulated in A. arenosa
OG0008982	NA	NA	Leucine-rich repeat (LRR) family protein [Source:UniProtKB/TrEMBL;Acc:Q9LT39]	1.48391	0.00056332	0.758057	Upregulated in A. arenosa
OG0009283	GATB	NA	Glutamyl-tRNA(Gln) amidotransferase subunit B, chloroplastic/mitochondrial [Source:UniProtKB/Swiss-Prot;Acc:Q9FV81]	0.989867	0.0138058	0.0920037	Upregulated in A. arenosa
OG0009300	EXGT-A1	NA	Xyloglucan endotransglucosylase/hydrolase protein 4 [Source:UniProtKB/Swiss-Prot;Acc:Q39099]	2.72258	1.82077e-05	0.000571317	Upregulated in A. arenosa
OG0009483	PIN1AT	Q9SL42	Peptidyl-prolyl cis-trans isomerase Pin1 [Source:UniProtKB/Swiss-Prot;Acc:Q9SL42]	1.5885	0.014723	0.27997	Upregulated in A. arenosa
OG0009556	NAP1;2	NA	Nucleosome assembly protein 1;2 [Source:UniProtKB/Swiss-Prot;Acc:Q9ZUP3]	0.820776	0.00162834	0.0620268	Upregulated in A. arenosa
OG0009770	PAB4	O22173	Polyadenylate-binding protein 4 [Source:UniProtKB/Swiss-Prot;Acc:O22173]	1.03245	0.00624626	0.0583574	Upregulated in A. arenosa
OG0009816	ALDH11A3	NA	aldehyde dehydrogenase 11A3 [Source:TAIR;Acc:AT2G24270]	0.558669	0.019391	0.678752	Upregulated in A. arenosa
OG0009843	TIC55-II	Q9SK50	Protein TIC 55, chloroplastic [Source:UniProtKB/Swiss-Prot;Acc:Q9SK50]	1.28737	0.00014776	0.0563356	Upregulated in A. arenosa
OG0009915	FDH	Q570B4	3-ketoacyl-CoA synthase [Source:UniProtKB/TrEMBL;Acc:A0A178VYA3]	1.37079	0.00151159	0.0147604	Upregulated in A. arenosa
OG0009934	HEMD	O48721	Uroporphyrinogen-III synthase, chloroplastic [Source:UniProtKB/Swiss-Prot;Acc:O48721]	1.58821	0.00416566	0.166309	Upregulated in A. arenosa
OG0010033	CSD2	O78310	Superoxide dismutase [Cu-Zn] 2, chloroplastic [Source:UniProtKB/Swiss-Prot;Acc:O78310]	1.31754	1.74624e-05	9.51617e-05	Upregulated in A. arenosa
OG0010091	TIM10	Q9ZW33	Tim10/DDP family zinc finger protein [Source:UniProtKB/TrEMBL;Acc:F4IKQ3]	0.927993	0.0493251	0.143089	Upregulated in A. arenosa
OG0010230	NA	NA	Expressed protein [Source:UniProtKB/TrEMBL;Acc:O80858]	1.19043	0.00171475	0.000749338	Upregulated in A. arenosa
OG0010301	RD20	O22788	Probable peroxygenase 3 [Source:UniProtKB/Swiss-Prot;Acc:O22788]	2.38184	0.00045647	0.0224737	Upregulated in A. arenosa
OG0010383	PTAC12	F4IHY7	Protein PLASTID TRANSCRIPTIONALLY ACTIVE 12, chloroplastic [Source:UniProtKB/Swiss-Prot;Acc:F4IHY7]	1.75567	0.0100401	0.152441	Upregulated in A. arenosa
OG0010934	SSI2	NA	Stearoyl-[acyl-carrier-protein] 9-desaturase 7, chloroplastic [Source:UniProtKB/Swiss-Prot;Acc:O22832]	1.21831	0.0096309	0.082915	Upregulated in A. arenosa
OG0011165	DEGP2	NA	EMB3117 [Source:UniProtKB/TrEMBL;Acc:A0A178VUR8]	0.982674	0.0235526	0.570603	Upregulated in A. arenosa
OG0011316	SPR1	Q9SJW3	Protein SPIRAL1 [Source:UniProtKB/Swiss-Prot;Acc:Q9SJW3]	2.05028	0.00590321	0.0660381	Upregulated in A. arenosa
OG0011344	NA	Q9LI77	Glutamyl-tRNA(Gln) amidotransferase subunit A, chloroplastic/mitochondrial [Source:UniProtKB/Swiss-Prot;Acc:Q9LI77]	1.16744	0.0212938	0.557357	Upregulated in A. arenosa
OG0012114	NA	NA	AT3g54400/T12E18_90 [Source:UniProtKB/TrEMBL;Acc:Q9M2U7]	0.717683	0.0438541	0.0568347	Upregulated in A. arenosa
OG0012403	NA	Q05758	Ketol-acid reductoisomerase, chloroplastic [Source:UniProtKB/Swiss-Prot;Acc:Q05758]	0.65909	0.00175309	0.000901092	Upregulated in A. arenosa
OG0012660	NA	Q7Y1W1	Protein TIC 56, chloroplastic [Source:UniProtKB/Swiss-Prot;Acc:Q7Y1W1]	1.66627	0.00427715	0.134296	Upregulated in A. arenosa
OG0012757	iqd2	NA	AT5g03040/F15A17_70 [Source:UniProtKB/TrEMBL;Acc:Q93ZH7]	2.57009	0.0106196	0.0235355	Upregulated in A. arenosa
OG0012797	ATMDAR2	Q93WJ8	Monodehydroascorbate reductase 2 [Source:UniProtKB/Swiss-Prot;Acc:Q93WJ8]	1.95634	0.00242813	0.570603	Upregulated in A. arenosa
OG0013073	SYP132	NA	Syntaxin of plants 132 [Source:UniProtKB/TrEMBL;Acc:F4K9K2]	2.01906	0.0499341	0.759678	Upregulated in A. arenosa
OG0013223	NA	Q9LEV3	CBSX3 [Source:UniProtKB/TrEMBL;Acc:A0A178UNP9]	1.06265	0.0112369	0.0257838	Upregulated in A. arenosa
OG0013608	EMB2247	F4KE63	Valine--tRNA ligase, chloroplastic/mitochondrial 2 [Source:UniProtKB/Swiss-Prot;Acc:F4KE63]	1.57679	0.0131716	0.483364	Upregulated in A. arenosa
OG0013873	NA	Q940P8	T-complex protein 1 subunit beta [Source:UniProtKB/Swiss-Prot;Acc:Q940P8]	0.778401	0.0210055	0.022708	Upregulated in A. arenosa
OG0013876	EIF2 BETA	Q41969	Eukaryotic translation initiation factor 2 subunit beta [Source:UniProtKB/Swiss-Prot;Acc:Q41969]	2.50983	0.014203	0.113075	Upregulated in A. arenosa
OG0013959	EMB86	NA	Alanyl-tRNA synthetase, class IIc [Source:TAIR;Acc:AT5G22800]	0.700636	0.0075873	0.00922406	Upregulated in A. arenosa
OG0014163	emb1138	NA	RH3 [Source:UniProtKB/TrEMBL;Acc:A0A178UT03]	0.965276	2.62011e-05	0.000258859	Upregulated in A. arenosa
OG0014295	NA	NA	At4g09040 [Source:UniProtKB/TrEMBL;Acc:Q6NPL0]	0.997577	0.00701687	0.00516474	Upregulated in A. arenosa
OG0014398	ATGPX6	O48646	Probable phospholipid hydroperoxide glutathione peroxidase 6, mitochondrial [Source:UniProtKB/Swiss-Prot;Acc:O48646]	1.73598	2.20839e-05	0.0031305	Upregulated in A. arenosa
OG0014445	FIB	O81439	Probable plastid-lipid-associated protein 1, chloroplastic [Source:UniProtKB/Swiss-Prot;Acc:O81439]	2.48495	4.01137e-05	0.000571317	Upregulated in A. arenosa
OG0014613	PPOX	P55826	Protoporphyrinogen oxidase [Source:UniProtKB/TrEMBL;Acc:A0A178UVN5]	0.575143	0.0481566	0.0419142	Upregulated in A. arenosa
OG0014926	NA	Q9M065	Pentatricopeptide repeat-containing protein At4g36680, mitochondrial [Source:UniProtKB/Swiss-Prot;Acc:Q9M065]	2.3849	0.021218	0.773497	Upregulated in A. arenosa
OG0015062	CLB6	Q94B35	4-hydroxy-3-methylbut-2-enyl diphosphate reductase, chloroplastic [Source:UniProtKB/Swiss-Prot;Acc:Q94B35]	1.25498	0.00156039	0.00689793	Upregulated in A. arenosa
OG0015454	NA	O49453	Uncharacterized protein At4g28440 [Source:UniProtKB/Swiss-Prot;Acc:O49453]	1.74708	0.0123684	0.58532	Upregulated in A. arenosa
OG0015683	NA	Q9SW33	Thylakoid lumenal 17.9 kDa protein, chloroplastic [Source:UniProtKB/Swiss-Prot;Acc:Q9SW33]	0.927961	0.016665	0.305518	Upregulated in A. arenosa
OG0015960	AK-HSDH II	O81852	Bifunctional aspartokinase/homoserine dehydrogenase 2, chloroplastic [Source:UniProtKB/Swiss-Prot;Acc:O81852]	1.4952	0.00501735	0.000678341	Upregulated in A. arenosa
OG0016152	NA	NA	RGG repeats nuclear RNA binding protein A [Source:UniProtKB/Swiss-Prot;Acc:O23523]	2.05409	0.00853509	0.415896	Upregulated in A. arenosa
OG0016187	SVR7	Q8GWE0	Pentatricopeptide repeat-containing protein At4g16390, chloroplastic [Source:UniProtKB/Swiss-Prot;Acc:Q8GWE0]	1.89234	0.00294856	0.0147604	Upregulated in A. arenosa
OG0016250	HPL1	B3LF83	Probable inactive linolenate hydroperoxide lyase [Source:UniProtKB/Swiss-Prot;Acc:B3LF83]	1.45269	0.00248673	0.955262	Upregulated in A. arenosa
OG0016421	FLA2	Q9SU13	Fasciclin-like arabinogalactan protein 2 [Source:UniProtKB/Swiss-Prot;Acc:Q9SU13]	1.66736	4.11887e-05	0.000341327	Upregulated in A. arenosa
OG0016429	ATPAP26	Q949Y3	Purple acid phosphatase [Source:UniProtKB/TrEMBL;Acc:A0A178UD94]	2.64968	0.000144768	0.0026506	Upregulated in A. arenosa
OG0016778	PYL1	Q8VZS8	Abscisic acid receptor PYL1 [Source:UniProtKB/Swiss-Prot;Acc:Q8VZS8]	1.51125	0.0447121	0.0805194	Upregulated in A. arenosa
OG0016977	NA	Q9FMH8	Probable cysteine protease RD21B [Source:UniProtKB/Swiss-Prot;Acc:Q9FMH8]	1.45129	3.34243e-05	0.000591381	Upregulated in A. arenosa
OG0017077	NA	Q9LV66	Uncharacterized protein At5g48480 [Source:UniProtKB/Swiss-Prot;Acc:Q9LV66]	1.64163	0.00856436	0.112102	Upregulated in A. arenosa
OG0017187	CP31B	Q9FGS0	RNA-binding protein CP31B, chloroplastic [Source:UniProtKB/Swiss-Prot;Acc:Q9FGS0]	1.56935	0.000185129	0.0108561	Upregulated in A. arenosa
OG0017231	NA	NA	Probable pterin-4-alpha-carbinolamine dehydratase, chloroplastic [Source:UniProtKB/Swiss-Prot;Acc:Q9LU63]	1.14993	0.00610454	0.0152055	Upregulated in A. arenosa
OG0017316	OVA6	Q9FYR6	Proline--tRNA ligase, chloroplastic/mitochondrial [Source:UniProtKB/Swiss-Prot;Acc:Q9FYR6]	1.49277	0.00289116	0.026735	Upregulated in A. arenosa
OG0017519	NA	NA	DEK domain-containing chromatin associated protein [Source:UniProtKB/TrEMBL;Acc:F4K4Y5]	1.81662	0.000497602	0.000437308	Upregulated in A. arenosa
OG0018811	PTAC4	O80796	Membrane-associated protein VIPP1, chloroplastic [Source:UniProtKB/Swiss-Prot;Acc:O80796]	1.26517	0.000108683	0.00190836	Upregulated in A. arenosa
OG0018898	emb1473	Q9SYL9	50S ribosomal protein L13, chloroplastic [Source:UniProtKB/Swiss-Prot;Acc:Q9SYL9]	1.05418	0.00403211	0.386213	Upregulated in A. arenosa
OG0019108	PIP	P93732	Proline iminopeptidase [Source:UniProtKB/Swiss-Prot;Acc:P93732]	1.48591	0.00277884	0.329683	Upregulated in A. arenosa
OG0019505	NACA2	NA	Nascent polypeptide-associated complex subunit alpha-like protein 2 [Source:UniProtKB/TrEMBL;Acc:A0A1I9LR04]	2.05526	0.000802917	0.0996004	Upregulated in A. arenosa
OG0019523	NA	NA	AT3g52230/F4F15_340 [Source:UniProtKB/TrEMBL;Acc:Q9SUY2]	2.69997	0.00547894	0.168082	Upregulated in A. arenosa
OG0020191	NA	NA	SVR8 [Source:UniProtKB/TrEMBL;Acc:A0A178U954]	0.835896	0.0147404	0.557357	Upregulated in A. arenosa
OG0020512	CSD1	P24704	Superoxide dismutase [Cu-Zn] 1 [Source:UniProtKB/Swiss-Prot;Acc:P24704]	0.790494	0.0340035	0.0139879	Upregulated in A. arenosa
OG0020595	CJD1	NA	Chloroplast J-like domain 1 [Source:UniProtKB/TrEMBL;Acc:Q93WG3]	1.15911	0.000670226	0.000571317	Upregulated in A. arenosa
OG0021250	YCF1.2	P56785	Ycf1 protein [Source:TAIR;Acc:ATCG01130]	1.50237	0.011067	0.805946	Upregulated in A. arenosa
OG0028163	NA	NA	Transmembrane protein [Source:UniProtKB/TrEMBL;Acc:Q9LW52]	2.8559	0.0040939	0.570603	Upregulated in A. arenosa
OG0000037	HA9, AHA6, AHA1, AHA5, AHA8, AHA4, HA7, HA2, AHA3, AHA11	Q9SH76, Q9M2A0, Q9SU58, Q9LY32, P20431, Q9LV11	ATPase 9, plasma membrane-type [Source:UniProtKB/Swiss-Prot;Acc:Q42556], ATPase 6, plasma membrane-type [Source:UniProtKB/Swiss-Prot;Acc:Q9SH76], Plasma membrane ATPase [Source:UniProtKB/TrEMBL;Acc:A0A178VSN5], H(+)-ATPase 5 [Source:TAIR;Acc:AT2G24520], ATPase 8, plasma membrane-type [Source:UniProtKB/Swiss-Prot;Acc:Q9M2A0], Plasma membrane ATPase [Source:UniProtKB/TrEMBL;Acc:A0A178VFQ4], Plasma …	-0.75873	0.0166538	0.634914	Upregulated in A. thaliana
OG0000169	CAB3, CAB2, CAB1, LHB1B2, LHB1B1	P0CJ48, P0CJ48, P04778	Chlorophyll a-b binding protein 3, chloroplastic [Source:UniProtKB/Swiss-Prot;Acc:Q8VZ87], Chlorophyll a-b binding protein 3, chloroplastic [Source:UniProtKB/Swiss-Prot;Acc:Q8VZ87], Chlorophyll a-b binding protein 1, chloroplastic [Source:UniProtKB/Swiss-Prot;Acc:P04778], Chlorophyll a-b binding protein, chloroplastic [Source:UniProtKB/TrEMBL;Acc:Q39141], Chlorophyll a-b binding protein, chloropl…	-2.38482	0.0372908	0.323796	Upregulated in A. thaliana
OG0000260	NA	Q9LRS0	GOX2 [Source:UniProtKB/TrEMBL;Acc:A0A384L6X3], (S)-2-hydroxy-acid oxidase GLO1 [Source:UniProtKB/Swiss-Prot;Acc:Q9LRR9], Peroxisomal (S)-2-hydroxy-acid oxidase GLO5 [Source:UniProtKB/Swiss-Prot;Acc:O49506]	-0.504313	0.0364651	0.068344	Upregulated in A. thaliana
OG0000300	ACO3, ACO2, ACO1	Q9SIB9, Q94A28	Aconitate hydratase 3, mitochondrial [Source:UniProtKB/Swiss-Prot;Acc:Q9SIB9], Aconitate hydratase [Source:UniProtKB/TrEMBL;Acc:A0A178UVE5], Aconitate hydratase [Source:UniProtKB/TrEMBL;Acc:A0A178V2T4]	-0.971599	0.000296918	0.278662	Upregulated in A. thaliana
OG0000333	PRX33, ATPERX34	Q9LHB9, P24101, Q9SMU8	Peroxidase 32 [Source:UniProtKB/Swiss-Prot;Acc:Q9LHB9], Peroxidase 33 [Source:UniProtKB/Swiss-Prot;Acc:P24101], Peroxidase 34 [Source:UniProtKB/Swiss-Prot;Acc:Q9SMU8]	-3.04241	1.57506e-05	0.00813307	Upregulated in A. thaliana
OG0000344	ERF1-2, ERF1-3, ERF1-1	Q9LPV8, P35614, Q39097	Eukaryotic peptide chain release factor subunit 1-2 [Source:UniProtKB/Swiss-Prot;Acc:Q9LPV8], ERF1-3 [Source:UniProtKB/TrEMBL;Acc:A0A178VIS2], ERF1-1 [Source:UniProtKB/TrEMBL;Acc:A0A178UFY7]	-1.11647	0.022153	0.557357	Upregulated in A. thaliana
OG0000390	ATMIPS2, MI-1-P SYNTHASE, ATMIPS3	Q38862, P42801, Q9LX12	Inositol-3-phosphate synthase isozyme 2 [Source:UniProtKB/Swiss-Prot;Acc:Q38862], Inositol-3-phosphate synthase isozyme 1 [Source:UniProtKB/Swiss-Prot;Acc:P42801], Probable inositol 3-phosphate synthase isozyme 3 [Source:UniProtKB/Swiss-Prot;Acc:Q9LX12]	-2.03496	0.00114727	0.0787916	Upregulated in A. thaliana
OG0000396	NA	Q9SIP7, Q9M339, Q9FJA6	40S ribosomal protein S3-1 [Source:UniProtKB/Swiss-Prot;Acc:Q9SIP7], 40S ribosomal protein S3-2 [Source:UniProtKB/Swiss-Prot;Acc:Q9M339], 40S ribosomal protein S3-3 [Source:UniProtKB/Swiss-Prot;Acc:Q9FJA6]	-1.10022	0.0246441	0.898356	Upregulated in A. thaliana
OG0000410	ASN1, ASN3, ASN2	Q9LFU1, Q9LV77	DIN6 [Source:UniProtKB/TrEMBL;Acc:A0A178VBT4], Asparagine synthetase [glutamine-hydrolyzing] 3 [Source:UniProtKB/Swiss-Prot;Acc:Q9LFU1], asparagine synthetase 2 [Source:TAIR;Acc:AT5G65010]	-1.50876	0.000249019	0.0254167	Upregulated in A. thaliana
OG0000419	TGG2, TGG1, TGG3	Q3E8E5	Myrosinase 2 [Source:UniProtKB/Swiss-Prot;Acc:Q9C5C2], TGG1 [Source:UniProtKB/TrEMBL;Acc:A0A178U7L7], Putative myrosinase 3 [Source:UniProtKB/Swiss-Prot;Acc:Q3E8E5]	-3.17521	3.8004e-11	7.76407e-07	Upregulated in A. thaliana
OG0000440	PMEAMT, NMT1	Q9FR44	PMEAMT [Source:UniProtKB/TrEMBL;Acc:A0A178WLJ9], S-adenosyl-L-methionine-dependent methyltransferases superfamily protein [Source:TAIR;Acc:AT1G73600], XPL1 [Source:UniProtKB/TrEMBL;Acc:A0A178VHS8]	-2.38976	0.000188163	0.283097	Upregulated in A. thaliana
OG0000447	BGLU21, BGLU22, PYK10, BGLU24	Q9C8Y9, Q9SR37, Q9LKR7	BGLU21 [Source:UniProtKB/TrEMBL;Acc:A0A178WA93], Beta-glucosidase 22 [Source:UniProtKB/Swiss-Prot;Acc:Q9C8Y9], PYK10 [Source:UniProtKB/TrEMBL;Acc:A0A178VCN3], Beta-glucosidase 24 [Source:UniProtKB/Swiss-Prot;Acc:Q9LKR7]	-2.00653	0.00588289	0.404067	Upregulated in A. thaliana
OG0000451	ATMS2, ATCIMS, ATMS3	Q9SRV5, O50008, Q0WNZ5	5-methyltetrahydropteroyltriglutamate--homocysteine methyltransferase 2 [Source:UniProtKB/Swiss-Prot;Acc:Q9SRV5], 5-methyltetrahydropteroyltriglutamate--homocysteine methyltransferase 1 [Source:UniProtKB/Swiss-Prot;Acc:O50008], 5-methyltetrahydropteroyltriglutamate--homocysteine methyltransferase 3, chloroplastic [Source:UniProtKB/Swiss-Prot;Acc:Q0WNZ5]	-0.751441	0.0209016	0.817155	Upregulated in A. thaliana
OG0000466	NA	NA	Copia-like retroelement pol polyprotein [Source:UniProtKB/TrEMBL;Acc:O82209], Copia-like retroelement pol polyprotein [Source:UniProtKB/TrEMBL;Acc:Q9STR3], AT4g29480/F17A13_300 [Source:UniProtKB/TrEMBL;Acc:Q9M0D5]	-1.31736	0.0019511	0.0680016	Upregulated in A. thaliana
OG0000488	NA	Q8LCW9, O23095, Q8LEQ0	60S acidic ribosomal protein P1-1 [Source:UniProtKB/Swiss-Prot;Acc:Q8LCW9], AT4G00810 protein [Source:UniProtKB/TrEMBL;Acc:B9DFS7], 60S acidic ribosomal protein P1-3 [Source:UniProtKB/Swiss-Prot;Acc:Q8LEQ0]	-1.18335	0.0185415	0.973694	Upregulated in A. thaliana
OG0000509	ATIMD3, ATIMD2, ATIMD1	P93832	isopropylmalate dehydrogenase 3 [Source:TAIR;Acc:AT1G31180], 3-isopropylmalate dehydrogenase 2, chloroplastic [Source:UniProtKB/Swiss-Prot;Acc:P93832], 3-isopropylmalate dehydrogenase [Source:UniProtKB/TrEMBL;Acc:Q5XF32]	-0.945293	0.00203521	0.226892	Upregulated in A. thaliana
OG0000533	NA	Q944P7	Leucine aminopeptidase 1 [Source:UniProtKB/Swiss-Prot;Acc:P30184], Cytosol aminopeptidase family protein [Source:TAIR;Acc:AT4G30910], Leucine aminopeptidase 2, chloroplastic [Source:UniProtKB/Swiss-Prot;Acc:Q944P7]	-0.673458	0.00213916	0.0224838	Upregulated in A. thaliana
OG0000536	PGY1	Q8VZB9, P59230, P59231	60S ribosomal protein L10a-1 [Source:UniProtKB/Swiss-Prot;Acc:Q8VZB9], 60S ribosomal protein L10a-2 [Source:UniProtKB/Swiss-Prot;Acc:P59230], 60S ribosomal protein L10a-3 [Source:UniProtKB/Swiss-Prot;Acc:P59231]	-1.41691	0.0137142	0.245221	Upregulated in A. thaliana
OG0000565	SBP3, SBP1, EDA38	O23264, Q93WN0	SBP3 [Source:UniProtKB/TrEMBL;Acc:A0A178VEQ9], Selenium-binding protein 1 [Source:UniProtKB/Swiss-Prot;Acc:O23264], Selenium-binding protein 2 [Source:UniProtKB/Swiss-Prot;Acc:Q93WN0]	-1.83988	6.94652e-06	0.00149477	Upregulated in A. thaliana
OG0000577	CAT3, CAT1, CAT2	Q96528	catalase 3 [Source:TAIR;Acc:AT1G20620], CAT1 [Source:UniProtKB/TrEMBL;Acc:A0A384KXY6], catalase 2 [Source:TAIR;Acc:AT4G35090]	-2.04684	8.1008e-07	0.000250036	Upregulated in A. thaliana
OG0000587	BIP3, BIP1, BIP	Q9LKR3	Probable mediator of RNA polymerase II transcription subunit 37b [Source:UniProtKB/Swiss-Prot;Acc:Q8H1B3], Mediator of RNA polymerase II transcription subunit 37a [Source:UniProtKB/Swiss-Prot;Acc:Q9LKR3], Heat shock protein 70 (Hsp 70) family protein [Source:TAIR;Acc:AT5G42020]	-1.00313	0.00543174	0.53747	Upregulated in A. thaliana
OG0000608	NA	Q8VYK6	40S ribosomal protein S4-1 [Source:UniProtKB/Swiss-Prot;Acc:Q93VH9], 40S ribosomal protein S4-2 [Source:UniProtKB/Swiss-Prot;Acc:P49204], 40S ribosomal protein S4-3 [Source:UniProtKB/Swiss-Prot;Acc:Q8VYK6]	-1.84569	6.81125e-05	0.0033332	Upregulated in A. thaliana
OG0000685	emb2386	Q9SRX2, Q9LUQ6, P49693	60S ribosomal protein L19-1 [Source:UniProtKB/Swiss-Prot;Acc:Q9SRX2], 60S ribosomal protein L19-2 [Source:UniProtKB/Swiss-Prot;Acc:Q9LUQ6], 60S ribosomal protein L19-3 [Source:UniProtKB/Swiss-Prot;Acc:P49693]	-2.45505	0.00336219	0.284089	Upregulated in A. thaliana
OG0000740	NA	P49692, Q9LZH9	60S ribosomal protein L7a-1 [Source:UniProtKB/Swiss-Prot;Acc:P49692], 60S ribosomal protein L7a-2 [Source:UniProtKB/Swiss-Prot;Acc:Q9LZH9]	-1.61393	0.00233496	0.597677	Upregulated in A. thaliana
OG0000744	APA1	O65390	aspartic proteinase A1 [Source:TAIR;Acc:AT1G11910], Aspartic proteinase A2 [Source:UniProtKB/Swiss-Prot;Acc:Q8VYL3]	-1.3186	0.0024219	0.798701	Upregulated in A. thaliana
OG0000773	NA	Q9SH69, Q9FFR3	6-phosphogluconate dehydrogenase, decarboxylating 1, chloroplastic [Source:UniProtKB/Swiss-Prot;Acc:Q9SH69], 6-phosphogluconate dehydrogenase, decarboxylating [Source:UniProtKB/TrEMBL;Acc:A0A178UQL8]	-1.55221	1.5831e-05	0.000451332	Upregulated in A. thaliana
OG0000867	PORB, PORA	P21218	Protochlorophyllide reductase B, chloroplastic [Source:UniProtKB/Swiss-Prot;Acc:P21218], NADPH-protochlorophyllide oxidoreductase [Source:UniProtKB/TrEMBL;Acc:A0A178UR02]	-1.99055	1.87669e-08	0.000678308	Upregulated in A. thaliana
OG0000920	NA	Q94AZ4, Q8VZ50	Probable calcium-binding protein CML13 [Source:UniProtKB/Swiss-Prot;Acc:Q94AZ4], Probable calcium-binding protein CML14 [Source:UniProtKB/Swiss-Prot;Acc:Q8VZ50]	-1.87594	0.0249033	0.641297	Upregulated in A. thaliana
OG0000937	PDR7, PEN3	Q7PC86, Q9XIE2	PDR7 [Source:UniProtKB/TrEMBL;Acc:A0A178WAD4], ABC transporter G family member 36 [Source:UniProtKB/Swiss-Prot;Acc:Q9XIE2]	-3.69213	3.84608e-05	0.00666397	Upregulated in A. thaliana
OG0000980	NA	NA	Domain of unknown function (DUF543) [Source:TAIR;Acc:AT1G22520], MICOS complex subunit, putative (DUF543) [Source:UniProtKB/TrEMBL;Acc:Q8GWC7]	-1.30385	0.0231312	0.0395565	Upregulated in A. thaliana
OG0000986	GGT1, AOAT2	Q9LR30, Q9S7E9	Glutamate--glyoxylate aminotransferase 1 [Source:UniProtKB/Swiss-Prot;Acc:Q9LR30], Glutamate--glyoxylate aminotransferase 2 [Source:UniProtKB/Swiss-Prot;Acc:Q9S7E9]	-1.14444	5.6791e-05	0.000678308	Upregulated in A. thaliana
OG0001024	GDCH	Q9LQL0, P25855	Glycine cleavage system H protein 3, mitochondrial [Source:UniProtKB/Swiss-Prot;Acc:Q9LQL0], Glycine cleavage system H protein [Source:UniProtKB/TrEMBL;Acc:A0A178VV72]	-0.5245	0.0296815	0.342731	Upregulated in A. thaliana
OG0001048	ATPREP2, PREP1	Q9LJL3	Presequence protease 2, chloroplastic/mitochondrial [Source:UniProtKB/Swiss-Prot;Acc:Q8VY06], Presequence protease 1, chloroplastic/mitochondrial [Source:UniProtKB/Swiss-Prot;Acc:Q9LJL3]	-2.42817	7.61079e-09	9.3469e-06	Upregulated in A. thaliana
OG0001071	mMDH1, mMDH2	Q9ZP06	Malate dehydrogenase 1, mitochondrial [Source:UniProtKB/Swiss-Prot;Acc:Q9ZP06], Malate dehydrogenase 2, mitochondrial [Source:UniProtKB/Swiss-Prot;Acc:Q9LKA3]	-1.20006	0.00395419	0.847689	Upregulated in A. thaliana
OG0001075	NA	Q5M729, Q8RWN9	Acetyltransferase component of pyruvate dehydrogenase complex [Source:UniProtKB/TrEMBL;Acc:A0A178W5Y1], Dihydrolipoyllysine-residue acetyltransferase component 2 of pyruvate dehydrogenase complex, mitochondrial [Source:UniProtKB/Swiss-Prot;Acc:Q8RWN9]	-0.690187	0.0129051	0.874502	Upregulated in A. thaliana
OG0001178	LHCB4.2, LHCB4.1	Q9XF88, Q07473	Chlorophyll a-b binding protein CP29.2, chloroplastic [Source:UniProtKB/Swiss-Prot;Acc:Q9XF88], Chlorophyll a-b binding protein CP29.1, chloroplastic [Source:UniProtKB/Swiss-Prot;Acc:Q07473]	-1.13956	0.0487563	0.360614	Upregulated in A. thaliana
OG0001207	PAC1	O81148, F4JJE5	Proteasome subunit alpha type-4-A [Source:UniProtKB/Swiss-Prot;Acc:O81148], Putative proteasome subunit alpha type-4-B [Source:UniProtKB/Swiss-Prot;Acc:F4JJE5]	-1.27603	0.0349169	0.927127	Upregulated in A. thaliana
OG0001221	NA	NA	Eukaryotic translation initiation factor 3 subunit L [Source:UniProtKB/TrEMBL;Acc:F4JY76], Eukaryotic translation initiation factor 3 subunit L [Source:UniProtKB/TrEMBL;Acc:F4JY76]	-1.82563	0.00353167	0.0108561	Upregulated in A. thaliana
OG0001259	NA	O82204, Q9M0E2	60S ribosomal protein L28-1 [Source:UniProtKB/Swiss-Prot;Acc:O82204], 60S ribosomal protein L28-2 [Source:UniProtKB/Swiss-Prot;Acc:Q9M0E2]	-0.7246	0.00486065	0.419213	Upregulated in A. thaliana
OG0001262	RPT2a	Q9SL67, Q9SZD4	RPT2b [Source:UniProtKB/TrEMBL;Acc:A0A178VM16], RPT2a [Source:UniProtKB/TrEMBL;Acc:A0A178V3V3]	-0.958211	0.0352352	0.482988	Upregulated in A. thaliana
OG0001274	UFD1	NA	AT2G21270 protein [Source:UniProtKB/TrEMBL;Acc:A8MQW3], Putative ubiquitin-dependent proteolytic protein [Source:UniProtKB/TrEMBL;Acc:Q9SVK0]	-2.39989	0.0319613	0.664291	Upregulated in A. thaliana
OG0001277	VHA-A2, VHA-A3	Q9SJT7, Q8W4S4	V-type proton ATPase subunit a2 [Source:UniProtKB/Swiss-Prot;Acc:Q9SJT7], V-type proton ATPase subunit a3 [Source:UniProtKB/Swiss-Prot;Acc:Q8W4S4]	-1.31581	0.0351039	0.0281801	Upregulated in A. thaliana
OG0001308	AtGLDP2, AtGLDP1	O80988	Glycine dehydrogenase (decarboxylating) 2, mitochondrial [Source:UniProtKB/Swiss-Prot;Acc:O80988], Glycine cleavage system P protein [Source:UniProtKB/TrEMBL;Acc:A0A178UTF1]	-0.941359	1.7561e-05	0.0187665	Upregulated in A. thaliana
OG0001344	P5CS1, P5CS2	P54887	Delta-1-pyrroline-5-carboxylate synthase A [Source:UniProtKB/Swiss-Prot;Acc:P54887], Delta-1-pyrroline-5-carboxylate synthase [Source:UniProtKB/TrEMBL;Acc:A0A178VF78]	-1.49497	0.000659913	0.297634	Upregulated in A. thaliana
OG0001349	GLU2, GLU1	Q9T0P4, Q9ZNZ7	Ferredoxin-dependent glutamate synthase 2, chloroplastic [Source:UniProtKB/Swiss-Prot;Acc:Q9T0P4], glutamate synthase 1 [Source:TAIR;Acc:AT5G04140]	-0.99414	6.34455e-05	0.0774013	Upregulated in A. thaliana
OG0001367	ATCS, CSY5	NA	Citrate synthase 4, mitochondrial [Source:UniProtKB/Swiss-Prot;Acc:P20115], Citrate synthase [Source:UniProtKB/TrEMBL;Acc:A0A1I9LSJ6]	-0.509299	0.026968	0.580333	Upregulated in A. thaliana
OG0001378	TRIP-1	NA	Eukaryotic translation initiation factor 3 subunit I [Source:UniProtKB/Swiss-Prot;Acc:Q38884], Eukaryotic translation initiation factor 3 subunit I [Source:UniProtKB/TrEMBL;Acc:A0A178VR74]	-0.792677	0.0221296	0.996924	Upregulated in A. thaliana
OG0001385	ATGSTF3, ATGSTF2	Q9SLM6, P46422	Glutathione S-transferase F3 [Source:UniProtKB/Swiss-Prot;Acc:Q9SLM6], Glutathione S-transferase F2 [Source:UniProtKB/Swiss-Prot;Acc:P46422]	-2.91513	1.35939e-05	0.00116511	Upregulated in A. thaliana
OG0001386	NA	Q9LU85, Q6DBN2	Probable plastid-lipid-associated protein 4, chloroplastic [Source:UniProtKB/Swiss-Prot;Acc:Q9LU85], Plastid-lipid associated protein PAP / fibrillin family protein [Source:UniProtKB/TrEMBL;Acc:A0A1I9LP70]	-1.51523	0.000685666	0.382441	Upregulated in A. thaliana
OG0001393	NA	Q9LJI5	V-type proton ATPase subunit d1 [Source:UniProtKB/Swiss-Prot;Acc:Q9LJI5], V-type proton ATPase subunit d2 [Source:UniProtKB/Swiss-Prot;Acc:Q9LHA4]	-1.00783	0.00598605	0.0271281	Upregulated in A. thaliana
OG0001419	GSA2, GSA1	Q42522	Glutamate-1-semialdehyde 2,1-aminomutase 2, chloroplastic [Source:UniProtKB/Swiss-Prot;Acc:Q42522], Glutamate-1-semialdehyde 2,1-aminomutase 1, chloroplastic [Source:UniProtKB/Swiss-Prot;Acc:P42799]	-0.527794	0.0378536	0.335572	Upregulated in A. thaliana
OG0001436	NA	NA	2-oxoglutarate dehydrogenase, E1 component [Source:UniProtKB/TrEMBL;Acc:F4IWV2], 2-oxoglutarate dehydrogenase, E1 component [Source:UniProtKB/TrEMBL;Acc:Q9FLH2]	-1.14021	0.00661958	0.137049	Upregulated in A. thaliana
OG0001446	NA	Q940Y9	Protein of unknown function (DUF1012) [Source:TAIR;Acc:AT5G02940], Putative ion channel POLLUX-like 2 [Source:UniProtKB/Swiss-Prot;Acc:Q940Y9]	-1.46584	0.00667232	0.249914	Upregulated in A. thaliana
OG0001460	NA	P68209	Succinate--CoA ligase [ADP-forming] subunit alpha, mitochondrial [Source:UniProtKB/TrEMBL;Acc:A0A178U834], Succinate--CoA ligase [ADP-forming] subunit alpha-2, mitochondrial [Source:UniProtKB/Swiss-Prot;Acc:Q8LAD2]	-1.38903	0.000587576	0.0275742	Upregulated in A. thaliana
OG0001486	SHM1, SHM2	Q9SZJ5	Serine hydroxymethyltransferase 1, mitochondrial [Source:UniProtKB/Swiss-Prot;Acc:Q9SZJ5], serine hydroxymethyltransferase 2 [Source:TAIR;Acc:AT5G26780]	-0.734656	0.00259466	0.111257	Upregulated in A. thaliana
OG0001498	PGRL1B, PGR5-LIKE A	NA	PGR5-like protein 1B, chloroplastic [Source:UniProtKB/Swiss-Prot;Acc:Q8GYC7], PGR5-LIKE A [Source:UniProtKB/TrEMBL;Acc:A0A178UU76]	-1.76019	0.00166556	0.0318639	Upregulated in A. thaliana
OG0001608	RBCL	O03042	Ribulose bisphosphate carboxylase large chain [Source:UniProtKB/Swiss-Prot;Acc:O03042]	-0.520751	0.00591168	0.389884	Upregulated in A. thaliana
OG0001621	FLA9, FLA13	Q9ZWA8, Q9FFH6	At1g03870 [Source:UniProtKB/TrEMBL;Acc:B3LF88], Fasciclin-like arabinogalactan protein 13 [Source:UniProtKB/Swiss-Prot;Acc:Q9FFH6]	-1.08276	0.0306707	0.367656	Upregulated in A. thaliana
OG0001632	GAPA-2, GAPA	P25856	glyceraldehyde 3-phosphate dehydrogenase A subunit 2 [Source:TAIR;Acc:AT1G12900], Glyceraldehyde-3-phosphate dehydrogenase GAPA1, chloroplastic [Source:UniProtKB/Swiss-Prot;Acc:P25856]	-0.819014	1.97908e-05	0.0038971	Upregulated in A. thaliana
OG0001675	ALDH2B7, ALDH2B4	Q8S528, Q9SU63	Aldehyde dehydrogenase family 2 member B7, mitochondrial [Source:UniProtKB/Swiss-Prot;Acc:Q8S528], Aldehyde dehydrogenase family 2 member B4, mitochondrial [Source:UniProtKB/Swiss-Prot;Acc:Q9SU63]	-0.859301	0.0199485	0.0283818	Upregulated in A. thaliana
OG0001684	EMB1467	Q9FGI6	NADH dehydrogenase [ubiquinone] iron-sulfur protein 1, mitochondrial [Source:UniProtKB/Swiss-Prot;Acc:Q9FGI6]	-0.998056	0.000400058	0.11161	Upregulated in A. thaliana
OG0001769	CA1, CA2	P27140	Beta carbonic anhydrase 1, chloroplastic [Source:UniProtKB/Swiss-Prot;Acc:P27140], Beta carbonic anhydrase 2, chloroplastic [Source:UniProtKB/Swiss-Prot;Acc:P42737]	-0.95255	3.475e-08	8.5975e-05	Upregulated in A. thaliana
OG0001815	APS1, APS3	Q9LIK9	ATP sulfurylase 1, chloroplastic [Source:UniProtKB/Swiss-Prot;Acc:Q9LIK9], Pseudouridine synthase/archaeosine transglycosylase-like family protein [Source:TAIR;Acc:AT4G14680]	-0.74606	0.00997809	0.461854	Upregulated in A. thaliana
OG0001824	CYSC1	NA	Bifunctional L-3-cyanoalanine synthase/cysteine synthase C1, mitochondrial [Source:UniProtKB/Swiss-Prot;Acc:Q9S757]	-2.41647	0.000135704	0.00397308	Upregulated in A. thaliana
OG0001833	NA	Q0WW26	Coatomer subunit gamma [Source:UniProtKB/Swiss-Prot;Acc:Q0WW26]	-1.34964	0.000154568	0.0530302	Upregulated in A. thaliana
OG0001843	PMDH1, PMDH2	O82399, Q9ZP05	PMDH1 [Source:UniProtKB/TrEMBL;Acc:A0A384LAR8], Malate dehydrogenase [Source:UniProtKB/TrEMBL;Acc:B3H560]	-1.9502	0.000546599	0.0933484	Upregulated in A. thaliana
OG0001867	KAT1, PKT3	Q8LF48, Q56WD9	PKT4 [Source:UniProtKB/TrEMBL;Acc:A0A178W7T5], PKT3 [Source:UniProtKB/TrEMBL;Acc:A0A178VRP9]	-1.51377	5.34899e-05	0.0086497	Upregulated in A. thaliana
OG0001885	FTSH8, VAR2	Q8W585	ATP-dependent zinc metalloprotease FTSH 8, chloroplastic [Source:UniProtKB/Swiss-Prot;Acc:Q8W585], FtsH extracellular protease family [Source:TAIR;Acc:AT2G30950]	-0.867391	0.00619566	0.0281801	Upregulated in A. thaliana
OG0001996	NA	P46637	ARGAH2 [Source:UniProtKB/TrEMBL;Acc:A0A178V1K8], Arginase 1, mitochondrial [Source:UniProtKB/Swiss-Prot;Acc:P46637]	-3.073	4.70894e-05	0.00474622	Upregulated in A. thaliana
OG0002016	NA	NA	Peptidase M20/M25/M40 family protein [Source:UniProtKB/TrEMBL;Acc:F4JTK8]	-1.27262	0.00270918	0.281387	Upregulated in A. thaliana
OG0002113	PSBP-1	Q42029	Oxygen-evolving enhancer protein 2-1, chloroplastic [Source:UniProtKB/Swiss-Prot;Acc:Q42029]	-0.846182	0.00589122	0.438491	Upregulated in A. thaliana
OG0002182	ICDH, cICDH	Q9SRZ6	Peroxisomal isocitrate dehydrogenase [NADP] [Source:UniProtKB/Swiss-Prot;Acc:Q9SLK0], Isocitrate dehydrogenase [NADP] [Source:UniProtKB/TrEMBL;Acc:A0A178W7K0]	-1.48095	2.35952e-06	0.000832027	Upregulated in A. thaliana
OG0002207	ATX1, CCH	NA	homolog of anti-oxidant 1 [Source:TAIR;Acc:AT1G66240], Copper transport protein CCH [Source:UniProtKB/Swiss-Prot;Acc:O82089]	-0.966512	0.0196156	0.0496125	Upregulated in A. thaliana
OG0002220	PHT3;1	Q9FMU6	Mitochondrial phosphate carrier protein 3, mitochondrial [Source:UniProtKB/Swiss-Prot;Acc:Q9FMU6]	-1.86572	0.0066407	0.0968269	Upregulated in A. thaliana
OG0002226	MPPBETA	NA	Insulinase (Peptidase family M16) protein [Source:TAIR;Acc:AT3G02090]	-0.64871	0.0465059	0.792987	Upregulated in A. thaliana
OG0002264	OASA2, OASA1	P47998	O-acetylserine (thiol) lyase (OAS-TL) isoform A2 [Source:TAIR;Acc:AT3G22460], Cysteine synthase 1 [Source:UniProtKB/Swiss-Prot;Acc:P47998]	-0.657986	0.027895	0.614333	Upregulated in A. thaliana
OG0002288	NA	NA	DNAJ heat shock N-terminal domain-containing protein [Source:TAIR;Acc:AT2G21510], AT4g39150/T22F8_50 [Source:UniProtKB/TrEMBL;Acc:Q9T024]	-1.91784	0.00287347	0.296968	Upregulated in A. thaliana
OG0002317	LOS2	P25696	LOS2 [Source:UniProtKB/TrEMBL;Acc:A0A178VT47]	-0.610154	0.00884744	0.0920037	Upregulated in A. thaliana
OG0002338	NA	Q9LK29, Q9FKS5	Cytochrome c1 1, heme protein, mitochondrial [Source:UniProtKB/Swiss-Prot;Acc:Q9LK29], Cytochrome c1 2, heme protein, mitochondrial [Source:UniProtKB/Swiss-Prot;Acc:Q9FKS5]	-0.840975	0.00758896	0.810497	Upregulated in A. thaliana
OG0002366	MTHFR2, MTHFR1	O80585	Methylenetetrahydrofolate reductase 2 [Source:UniProtKB/Swiss-Prot;Acc:O80585], Methylenetetrahydrofolate reductase 1 [Source:UniProtKB/Swiss-Prot;Acc:Q9SE60]	-1.24932	0.000750772	0.361109	Upregulated in A. thaliana
OG0002432	NA	Q9FLX7	BEST Arabidopsis thaliana protein match is: NADH-ubiquinone oxidoreductase-related (TAIR:AT5G52840.1); Ha. [Source:TAIR;Acc:AT4G28005], Probable NADH dehydrogenase [ubiquinone] 1 alpha subcomplex subunit 5, mitochondrial [Source:UniProtKB/Swiss-Prot;Acc:Q9FLX7]	-1.25841	0.0124964	0.758057	Upregulated in A. thaliana
OG0002694	SIRANBP	Q9LMK7, Q8RWG8	Ran-binding protein 1 homolog a [Source:UniProtKB/Swiss-Prot;Acc:Q9LMK7], Ran-binding protein 1 homolog b [Source:UniProtKB/Swiss-Prot;Acc:Q8RWG8]	-1.01865	0.0437146	0.465491	Upregulated in A. thaliana
OG0002775	NA	Q9LX65	V-type proton ATPase subunit H [Source:UniProtKB/Swiss-Prot;Acc:Q9LX65]	-1.238	0.0398691	0.155262	Upregulated in A. thaliana
OG0002778	NA	Q9SV21, Q9SV20	Coatomer, beta subunit [Source:TAIR;Acc:AT4G31480], Coatomer subunit beta-2 [Source:UniProtKB/Swiss-Prot;Acc:Q9SV20]	-2.67125	0.0222163	0.329491	Upregulated in A. thaliana
OG0002859	PSAA	P56766	Photosystem I P700 chlorophyll a apoprotein A1 [Source:UniProtKB/Swiss-Prot;Acc:P56766]	-1.09814	0.000730631	0.0892942	Upregulated in A. thaliana
OG0002860	PSAB	P56767	Photosystem I P700 chlorophyll a apoprotein A2 [Source:UniProtKB/TrEMBL;Acc:A0A1B1W4U2]	-1.62606	0.00220411	0.257993	Upregulated in A. thaliana
OG0003013	NA	Q9ZVA4, Q9ZVA5	EP1-like glycoprotein 3 [Source:UniProtKB/Swiss-Prot;Acc:Q9ZVA4], EP1-like glycoprotein 4 [Source:UniProtKB/Swiss-Prot;Acc:Q9ZVA5]	-2.72452	8.19674e-05	0.000901092	Upregulated in A. thaliana
OG0003140	NA	NA	Major latex protein, putative [Source:UniProtKB/TrEMBL;Acc:Q9LIN0], Major latex protein-like [Source:UniProtKB/TrEMBL;Acc:Q9LIM9]	-2.06231	1.16103e-05	0.000901092	Upregulated in A. thaliana
OG0003156	LOX2	P38418	Lipoxygenase 2, chloroplastic [Source:UniProtKB/Swiss-Prot;Acc:P38418]	-1.01809	0.00860964	0.320944	Upregulated in A. thaliana
OG0003195	NA	F4IW47	Transketolase-2, chloroplastic [Source:UniProtKB/Swiss-Prot;Acc:F4IW47], Transketolase-1, chloroplastic [Source:UniProtKB/Swiss-Prot;Acc:Q8RWV0]	-0.922289	4.19026e-05	0.152441	Upregulated in A. thaliana
OG0003271	ATRAB8D	P17745	Elongation factor Tu, chloroplastic [Source:UniProtKB/Swiss-Prot;Acc:P17745]	-1.00576	0.0347818	0.547465	Upregulated in A. thaliana
OG0003458	IAR4, AT-E1 ALPHA	Q8H1Y0	Pyruvate dehydrogenase E1 component subunit alpha-2, mitochondrial [Source:UniProtKB/Swiss-Prot;Acc:Q8H1Y0], Pyruvate dehydrogenase E1 component subunit alpha-1, mitochondrial [Source:UniProtKB/Swiss-Prot;Acc:P52901]	-1.58025	0.0245154	0.53747	Upregulated in A. thaliana
OG0003536	NA	NA	Obg-like ATPase 1 [Source:UniProtKB/TrEMBL;Acc:F4I3J0]	-2.11783	0.0122327	0.525444	Upregulated in A. thaliana
OG0003591	ATBCA4	NA	Beta carbonic anhydrase 4 [Source:UniProtKB/Swiss-Prot;Acc:Q94CE4]	-1.70921	0.000218989	0.118122	Upregulated in A. thaliana
OG0003639	AIR12	Q94BT2	AIR12 [Source:UniProtKB/TrEMBL;Acc:A0A178VEI7]	-1.28072	0.0277521	0.535143	Upregulated in A. thaliana
OG0003773	AtMAPR2	Q9SK39	MAPR2 [Source:UniProtKB/TrEMBL;Acc:A0A178VV33]	-1.75844	0.000599788	0.183953	Upregulated in A. thaliana
OG0003956	NA	Q9LIB2	Alpha-glucan phosphorylase 1 [Source:UniProtKB/Swiss-Prot;Acc:Q9LIB2]	-1.62076	2.44129e-07	9.51617e-05	Upregulated in A. thaliana
OG0003959	NA	Q9SMT7	Oxalate--CoA ligase [Source:UniProtKB/Swiss-Prot;Acc:Q9SMT7]	-2.28148	4.22046e-07	6.73048e-05	Upregulated in A. thaliana
OG0004012	NA	Q9LFG2	Diaminopimelate epimerase, chloroplastic [Source:UniProtKB/Swiss-Prot;Acc:Q9LFG2]	-0.690999	0.0291199	0.53659	Upregulated in A. thaliana
OG0004247	NA	NA	Glucose-6-phosphate isomerase [Source:UniProtKB/TrEMBL;Acc:A0A178UPP5]	-2.35655	0.00407672	0.0864882	Upregulated in A. thaliana
OG0004248	AOS	Q96242	Allene oxide synthase, chloroplastic [Source:UniProtKB/Swiss-Prot;Acc:Q96242]	-3.47657	9.85368e-08	3.02518e-05	Upregulated in A. thaliana
OG0004407	PSBB	P56777	Photosystem II CP47 reaction center protein [Source:UniProtKB/TrEMBL;Acc:A0A1B1W4X0]	-1.12675	0.0206668	0.478268	Upregulated in A. thaliana
OG0004408	PSBE	P56779	Cytochrome b559 subunit alpha [Source:UniProtKB/TrEMBL;Acc:A0A1B1W4W2]	-1.08565	0.0247194	0.570603	Upregulated in A. thaliana
OG0004474	CSP41A	Q9LYA9	Chloroplast stem-loop binding protein of 41 kDa a, chloroplastic [Source:UniProtKB/Swiss-Prot;Acc:Q9LYA9]	-5.17971	2.03812e-06	0.000571317	Upregulated in A. thaliana
OG0004596	NA	Q9SHJ6	Peroxisomal and mitochondrial division factor 2 [Source:UniProtKB/Swiss-Prot;Acc:Q9SHJ6]	-1.03336	0.036332	0.0660381	Upregulated in A. thaliana
OG0004636	NA	O04496	Aspartyl protease AED3 [Source:UniProtKB/Swiss-Prot;Acc:O04496]	-1.32638	0.00935247	0.0774013	Upregulated in A. thaliana
OG0004724	NA	O65396	Glycine cleavage T-protein family [Source:TAIR;Acc:AT1G11860]	-0.876453	0.00170255	0.00397308	Upregulated in A. thaliana
OG0004786	DET3	Q9SDS7	V-type proton ATPase subunit C [Source:UniProtKB/Swiss-Prot;Acc:Q9SDS7]	-1.13619	0.0286333	0.630334	Upregulated in A. thaliana
OG0004968	LHCB6	NA	Chlorophyll a-b binding protein, chloroplastic [Source:UniProtKB/TrEMBL;Acc:Q9LMQ2]	-1.0691	0.0417628	0.406384	Upregulated in A. thaliana
OG0004972	NDF1	Q9S9N6	Photosynthetic NDH subunit of subcomplex B 1, chloroplastic [Source:UniProtKB/Swiss-Prot;Acc:Q9S9N6]	-1.66437	0.0483185	0.339482	Upregulated in A. thaliana
OG0004977	NA	NA	Nuclear protein [Source:UniProtKB/TrEMBL;Acc:Q9S9M7]	-2.01532	1.2878e-05	0.00176661	Upregulated in A. thaliana
OG0005018	NA	NA	ACR11 [Source:UniProtKB/TrEMBL;Acc:A0A178WLF3]	-1.44668	0.00019706	0.00413588	Upregulated in A. thaliana
OG0005065	GLYR2	NA	Glyoxylate/succinic semialdehyde reductase 2, chloroplastic [Source:UniProtKB/Swiss-Prot;Acc:F4I907]	-1.71265	0.022964	0.118275	Upregulated in A. thaliana
OG0005215	ATLFNR2	NA	Ferredoxin--NADP reductase, leaf isozyme 2, chloroplastic [Source:UniProtKB/Swiss-Prot;Acc:Q8W493]	-1.46271	0.0204685	0.135292	Upregulated in A. thaliana
OG0005231	DRT112	P42699	Plastocyanin major isoform, chloroplastic [Source:UniProtKB/Swiss-Prot;Acc:P42699]	-3.1297	5.30374e-06	0.318981	Upregulated in A. thaliana
OG0005674	NA	Q9C7N4	GDSL-like Lipase/Acylhydrolase superfamily protein [Source:TAIR;Acc:AT1G29670]	-1.95627	1.06801e-05	0.0127991	Upregulated in A. thaliana
OG0005733	NA	Q9SA73	Obg-like ATPase 1 [Source:UniProtKB/TrEMBL;Acc:A0A178WF69]	-0.653384	0.0209952	0.349068	Upregulated in A. thaliana
OG0005806	PRK	P25697	Phosphoribulokinase [Source:UniProtKB/TrEMBL;Acc:A0A178WLP9]	-1.14381	0.000285713	0.0364343	Upregulated in A. thaliana
OG0005896	OHP2	Q9FEC1	OHP2 [Source:UniProtKB/TrEMBL;Acc:A0A178WAB5]	-1.40292	0.00306726	0.0740218	Upregulated in A. thaliana
OG0005966	GAPB	P25857	Glyceraldehyde-3-phosphate dehydrogenase GAPB, chloroplastic [Source:UniProtKB/Swiss-Prot;Acc:P25857]	-0.828908	0.00023246	0.0620268	Upregulated in A. thaliana
OG0006048	SDH5	Q9SX77	Succinate dehydrogenase subunit 5, mitochondrial [Source:UniProtKB/Swiss-Prot;Acc:Q9SX77]	-1.40728	0.0097004	0.284036	Upregulated in A. thaliana
OG0006089	D-CDES	F4HYF3	Bifunctional D-cysteine desulfhydrase/1-aminocyclopropane-1-carboxylate deaminase, mitochondrial [Source:UniProtKB/Swiss-Prot;Acc:F4HYF3]	-1.30917	0.00860321	0.843482	Upregulated in A. thaliana
OG0006298	NA	NA	Is a member of the PF [Source:UniProtKB/TrEMBL;Acc:Q8VZ68]	-1.11679	0.0110971	0.17978	Upregulated in A. thaliana
OG0006409	ZKT	Q94BS2	Protein MET1, chloroplastic [Source:UniProtKB/Swiss-Prot;Acc:Q94BS2]	-0.921782	0.00789596	0.377664	Upregulated in A. thaliana
OG0006965	NA	Q8LDL0	Protein HHL1, chloroplastic [Source:UniProtKB/Swiss-Prot;Acc:Q8LDL0]	-2.55305	3.6275e-06	0.00542061	Upregulated in A. thaliana
OG0007000	HPR	NA	hydroxypyruvate reductase [Source:TAIR;Acc:AT1G68010]	-0.735225	0.00450151	0.0550889	Upregulated in A. thaliana
OG0007122	ATAMY3	Q94A41	Alpha-amylase 3, chloroplastic [Source:UniProtKB/Swiss-Prot;Acc:Q94A41]	-2.6345	5.96123e-05	0.0306116	Upregulated in A. thaliana
OG0007228	NA	NA	Rieske (2Fe-2S) domain-containing protein [Source:UniProtKB/TrEMBL;Acc:Q9C9I7]	-1.82746	2.31878e-06	0.0520311	Upregulated in A. thaliana
OG0007403	GR-RBP5	Q9C909	Glycine-rich RNA-binding protein 5, mitochondrial [Source:UniProtKB/Swiss-Prot;Acc:Q9C909]	-1.66206	0.0128121	0.442338	Upregulated in A. thaliana
OG0007406	PUR4	Q9M8D3	Probable phosphoribosylformylglycinamidine synthase, chloroplastic/mitochondrial [Source:UniProtKB/Swiss-Prot;Acc:Q9M8D3]	-0.970986	0.024589	0.281387	Upregulated in A. thaliana
OG0007571	NA	O49292	PsbP domain-containing protein 4, chloroplastic [Source:UniProtKB/Swiss-Prot;Acc:O49292]	-1.30498	0.000332362	0.137049	Upregulated in A. thaliana
OG0007598	TAPX	Q42593	L-ascorbate peroxidase T, chloroplastic [Source:UniProtKB/Swiss-Prot;Acc:Q42593]	-1.25494	0.000648998	0.281387	Upregulated in A. thaliana
OG0007702	ST1	NA	Thiosulfate/3-mercaptopyruvate sulfurtransferase 1, mitochondrial [Source:UniProtKB/Swiss-Prot;Acc:O64530]	-1.13354	0.0322652	0.4927	Upregulated in A. thaliana
OG0007755	CYP38	Q9SSA5	Peptidyl-prolyl cis-trans isomerase CYP38, chloroplastic [Source:UniProtKB/Swiss-Prot;Acc:Q9SSA5]	-0.559309	0.0146945	0.982249	Upregulated in A. thaliana
OG0007813	RAD23C	NA	Ubiquitin receptor RAD23c [Source:UniProtKB/Swiss-Prot;Acc:Q84L31]	-1.01422	0.0487042	0.97904	Upregulated in A. thaliana
OG0007828	TRXF1	Q9XFH8	TRXF1 [Source:UniProtKB/TrEMBL;Acc:A0A178VBJ7]	-1.38219	0.000420636	0.0419142	Upregulated in A. thaliana
OG0007962	NA	Q9S726	EMB3119 [Source:UniProtKB/TrEMBL;Acc:A0A178V804]	-0.696114	0.00522783	0.127825	Upregulated in A. thaliana
OG0008041	PRXIIF	NA	PRXIIF [Source:UniProtKB/TrEMBL;Acc:A0A178VBA5]	-0.639044	0.00141336	0.298597	Upregulated in A. thaliana
OG0008076	SFR2	NA	Glycosyl hydrolase superfamily protein [Source:TAIR;Acc:AT3G06510]	-0.638833	0.00748807	0.741899	Upregulated in A. thaliana
OG0008402	NA	Q9LHH7	Bifunctional protein FolD 2 [Source:UniProtKB/Swiss-Prot;Acc:Q9LHH7]	-1.12385	0.0290546	0.270916	Upregulated in A. thaliana
OG0008436	SDRB	Q9LTV6	Uncharacterized protein At3g12790 [Source:UniProtKB/TrEMBL;Acc:Q0WMN4]	-2.55213	0.00262063	0.0425652	Upregulated in A. thaliana
OG0008577	HEME1	Q93ZB6	Uroporphyrinogen decarboxylase 1, chloroplastic [Source:UniProtKB/Swiss-Prot;Acc:Q93ZB6]	-2.98855	2.39716e-07	0.211524	Upregulated in A. thaliana
OG0008581	NA	Q9FPF0	Protein DJ-1 homolog A [Source:UniProtKB/Swiss-Prot;Acc:Q9FPF0]	-4.30925	7.9956e-05	0.157651	Upregulated in A. thaliana
OG0008611	ATHM4	Q9SEU6	TRX-M4 [Source:UniProtKB/TrEMBL;Acc:A0A178VJ83]	-1.1919	0.00153527	0.019662	Upregulated in A. thaliana
OG0008632	NA	NA	Cytochrome c oxidase subunit 5b-1, mitochondrial [Source:UniProtKB/Swiss-Prot;Acc:Q9LW15]	-1.4737	0.00449458	0.757218	Upregulated in A. thaliana
OG0008658	MFP1	Q9LW85	MAR-binding filament-like protein 1 [Source:UniProtKB/Swiss-Prot;Acc:Q9LW85]	-1.01445	0.000910505	0.0377218	Upregulated in A. thaliana
OG0008687	JR1	NA	Jacalin-related lectin 35 [Source:UniProtKB/Swiss-Prot;Acc:O04309]	-2.72723	1.54407e-06	0.00945006	Upregulated in A. thaliana
OG0008839	NA	Q8H0U5	Protein TIC 62, chloroplastic [Source:UniProtKB/Swiss-Prot;Acc:Q8H0U5]	-1.04123	0.00434162	0.0235355	Upregulated in A. thaliana
OG0008899	BCAT4	Q9LE06	Methionine aminotransferase BCAT4 [Source:UniProtKB/Swiss-Prot;Acc:Q9LE06]	-1.74908	0.00430076	0.39665	Upregulated in A. thaliana
OG0008951	NA	NA	Endoribonuclease L-PSP family protein [Source:UniProtKB/TrEMBL;Acc:A0A1I9LS34]	-1.33351	0.000382068	0.0864347	Upregulated in A. thaliana
OG0009056	POP2	NA	Pyridoxal phosphate (PLP)-dependent transferases superfamily protein [Source:TAIR;Acc:AT3G22200]	-2.23837	0.000628437	0.00165153	Upregulated in A. thaliana
OG0009133	FIB4	NA	Plastid-lipid-associated protein 6, chloroplastic [Source:UniProtKB/Swiss-Prot;Acc:Q9LW57]	-2.20102	1.1613e-07	0.000561478	Upregulated in A. thaliana
OG0009191	ALDH2C4	Q56YU0	Aldehyde dehydrogenase family 2 member C4 [Source:UniProtKB/Swiss-Prot;Acc:Q56YU0]	-0.787718	0.0265159	0.00795751	Upregulated in A. thaliana
OG0009323	AGT	Q56YA5	Serine--glyoxylate aminotransferase [Source:UniProtKB/Swiss-Prot;Acc:Q56YA5]	-1.40584	0.0070222	0.106327	Upregulated in A. thaliana
OG0009359	NA	NA	Expressed protein [Source:UniProtKB/TrEMBL;Acc:O82326]	-1.69719	0.0343843	0.401287	Upregulated in A. thaliana
OG0009370	ATTIC21	Q9SHU7	Protein TIC 21, chloroplastic [Source:UniProtKB/Swiss-Prot;Acc:Q9SHU7]	-3.41062	0.0261525	0.92834	Upregulated in A. thaliana
OG0009379	NIR1	Q39161	Ferredoxin--nitrite reductase, chloroplastic [Source:UniProtKB/Swiss-Prot;Acc:Q39161]	-1.30137	5.78994e-06	0.0035691	Upregulated in A. thaliana
OG0009443	AKR2B	Q29Q26	Ankyrin repeat domain-containing protein 2B [Source:UniProtKB/Swiss-Prot;Acc:Q29Q26]	-1.0539	0.0241412	0.693744	Upregulated in A. thaliana
OG0009574	NA	NA	oxidoreductases, acting on the aldehyde or oxo group of donors, NAD or NADP as acceptor;copper ion binding [Source:TAIR;Acc:AT2G19940]	-0.761464	0.0173046	0.00912572	Upregulated in A. thaliana
OG0009594	PSAE-2	Q9S714	Photosystem I reaction center subunit IV B, chloroplastic [Source:UniProtKB/Swiss-Prot;Acc:Q9S714]	-1.48273	0.000656499	0.00100946	Upregulated in A. thaliana
OG0009602	NA	Q9SK66	NADH dehydrogenase [ubiquinone] 1 alpha subcomplex subunit 9, mitochondrial [Source:UniProtKB/Swiss-Prot;Acc:Q9SK66]	-0.966848	0.0319372	0.792987	Upregulated in A. thaliana
OG0009609	NA	O82662	Succinate--CoA ligase [ADP-forming] subunit beta, mitochondrial [Source:UniProtKB/Swiss-Prot;Acc:O82662]	-1.63737	6.56624e-05	0.0866319	Upregulated in A. thaliana
OG0009645	PSB29	Q9SKT0	THF1 [Source:UniProtKB/TrEMBL;Acc:A0A178VVV5]	-1.0479	0.0010759	0.175978	Upregulated in A. thaliana
OG0009686	NA	NA	At2g21530 [Source:UniProtKB/TrEMBL;Acc:Q8GWP4]	-2.12675	5.57959e-06	0.0351907	Upregulated in A. thaliana
OG0009825	NA	NA	AT2G24420 protein [Source:UniProtKB/TrEMBL;Acc:Q9ZQ26]	-1.08973	0.00136767	0.962624	Upregulated in A. thaliana
OG0009887	NA	O82314	Probable transcriptional regulatory protein At2g25830 [Source:UniProtKB/Swiss-Prot;Acc:O82314]	-2.73728	3.84961e-05	0.360003	Upregulated in A. thaliana
OG0010097	PY	O82392	Phosphomethylpyrimidine synthase, chloroplastic [Source:UniProtKB/Swiss-Prot;Acc:O82392]	-0.813721	0.0284517	0.40244	Upregulated in A. thaliana
OG0010236	ATGSTF9	NA	GSTF9 [Source:UniProtKB/TrEMBL;Acc:A0A178VP05]	-1.06124	0.00017843	0.0851386	Upregulated in A. thaliana
OG0010241	NA	NA	At2g30700/T11J7.9 [Source:UniProtKB/TrEMBL;Acc:Q945Q5]	-3.53554	4.2743e-06	0.828229	Upregulated in A. thaliana
OG0010429	NA	NA	Putative chloroplast RNA binding protein [Source:UniProtKB/TrEMBL;Acc:O82299]	-1.79574	0.000963476	0.00880162	Upregulated in A. thaliana
OG0010539	NA	Q9ZUU4	RNA-binding protein CP29B, chloroplastic [Source:UniProtKB/Swiss-Prot;Acc:Q9ZUU4]	-2.82566	0.000766752	0.219166	Upregulated in A. thaliana
OG0010591	CAC3	Q9LD43	Acetyl-coenzyme A carboxylase carboxyl transferase subunit alpha, chloroplastic [Source:UniProtKB/Swiss-Prot;Acc:Q9LD43]	-0.910389	0.000162337	0.117873	Upregulated in A. thaliana
OG0010752	DPE2	Q8RXD9	4-alpha-glucanotransferase DPE2 [Source:UniProtKB/Swiss-Prot;Acc:Q8RXD9]	-1.8079	5.63208e-06	0.000614053	Upregulated in A. thaliana
OG0010860	GRF9	NA	General regulatory factor 9 [Source:UniProtKB/TrEMBL;Acc:F4IP55]	-1.26013	0.00139237	0.821765	Upregulated in A. thaliana
OG0011059	NA	O80837	Remorin [Source:UniProtKB/Swiss-Prot;Acc:O80837]	-1.44936	0.0285505	0.129082	Upregulated in A. thaliana
OG0011160	CP12-1	O22914	Calvin cycle protein CP12-1, chloroplastic [Source:UniProtKB/Swiss-Prot;Acc:O22914]	-3.62471	6.16506e-05	0.0108561	Upregulated in A. thaliana
OG0011174	NA	Q9ZU52	Fructose-bisphosphate aldolase 3, chloroplastic [Source:UniProtKB/Swiss-Prot;Acc:Q9ZU52]	-1.05544	0.00146625	0.00920371	Upregulated in A. thaliana
OG0011241	NA	Q9SKC9	NADH dehydrogenase [ubiquinone] 1 beta subcomplex subunit 7 [Source:UniProtKB/Swiss-Prot;Acc:Q9SKC9]	-2.28282	0.00474409	0.64157	Upregulated in A. thaliana
OG0011355	LTA2	Q9SQI8	Dihydrolipoyllysine-residue acetyltransferase component 4 of pyruvate dehydrogenase complex, chloroplastic [Source:UniProtKB/Swiss-Prot;Acc:Q9SQI8]	-0.998051	0.0302149	0.964704	Upregulated in A. thaliana
OG0011401	CCL	Q96500	Light-regulated protein 1, chloroplastic [Source:UniProtKB/Swiss-Prot;Acc:Q96500]	-1.65258	0.029691	0.148177	Upregulated in A. thaliana
OG0011468	DEGP1	O22609	DEGP1 [Source:UniProtKB/TrEMBL;Acc:A0A178V823]	-1.17834	0.0186658	0.236585	Upregulated in A. thaliana
OG0011551	NA	NA	DAYSLEEPER [Source:UniProtKB/TrEMBL;Acc:A0A178VJS5]	-2.98688	8.31233e-06	0.773307	Upregulated in A. thaliana
OG0011657	TIM9	Q9XGX9	Mitochondrial import inner membrane translocase subunit TIM9 [Source:UniProtKB/Swiss-Prot;Acc:Q9XGX9]	-1.16101	0.0342848	0.712853	Upregulated in A. thaliana
OG0011667	PTAC16	Q9STF2	Protein PLASTID TRANSCRIPTIONALLY ACTIVE 16, chloroplastic [Source:UniProtKB/Swiss-Prot;Acc:Q9STF2]	-0.706282	0.037082	0.0933484	Upregulated in A. thaliana
OG0011678	ATPHS2	Q9SD76	Alpha-glucan phosphorylase 2, cytosolic [Source:UniProtKB/Swiss-Prot;Acc:Q9SD76]	-0.982341	0.00235063	0.283097	Upregulated in A. thaliana
OG0011681	NA	NA	Thylakoid soluble phosphoprotein [Source:UniProtKB/TrEMBL;Acc:Q9SD66]	-0.809799	0.010257	0.696815	Upregulated in A. thaliana
OG0011698	LHCA4	P27521	Chlorophyll a-b binding protein, chloroplastic [Source:UniProtKB/TrEMBL;Acc:A0A178VEE6]	-1.86094	0.00407951	0.332832	Upregulated in A. thaliana
OG0011703	MDH	Q9SN86	Malate dehydrogenase, chloroplastic [Source:UniProtKB/Swiss-Prot;Acc:Q9SN86]	-0.673795	0.0164747	0.351692	Upregulated in A. thaliana
OG0011728	NA	NA	AT3G48140 protein [Source:UniProtKB/TrEMBL;Acc:Q42338]	-1.94052	0.0212604	0.243603	Upregulated in A. thaliana
OG0011945	ATG2	NA	metallopeptidase M24 family protein [Source:TAIR;Acc:AT3G51800]	-0.796471	0.0168401	0.802665	Upregulated in A. thaliana
OG0012084	NA	NA	AT3G53990 protein [Source:UniProtKB/TrEMBL;Acc:Q9M328]	-1.20035	0.00314583	0.461474	Upregulated in A. thaliana
OG0012088	HCEF1	P25851	Fructose-1,6-bisphosphatase 1, chloroplastic [Source:UniProtKB/Swiss-Prot;Acc:P25851]	-0.510654	0.00548325	0.499432	Upregulated in A. thaliana
OG0012153	LHCA1	NA	Chlorophyll a-b binding protein, chloroplastic [Source:UniProtKB/TrEMBL;Acc:A0A178VBT7]	-0.741688	0.0076111	0.545293	Upregulated in A. thaliana
OG0012154	CXIP1	Q84Y95	Monothiol glutaredoxin-S14, chloroplastic [Source:UniProtKB/Swiss-Prot;Acc:Q84Y95]	-1.80393	0.000224158	0.832144	Upregulated in A. thaliana
OG0012166	GSTL2	Q9M2W2	Glutathione S-transferase L2, chloroplastic [Source:UniProtKB/Swiss-Prot;Acc:Q9M2W2]	-1.15116	0.00819161	0.4905	Upregulated in A. thaliana
OG0012219	SBPASE	P46283	Sedoheptulose-1,7-bisphosphatase, chloroplastic [Source:UniProtKB/Swiss-Prot;Acc:P46283]	-1.41876	6.14781e-05	0.0190612	Upregulated in A. thaliana
OG0012244	NA	NA	AT3g56130/F18O21_90 [Source:UniProtKB/TrEMBL;Acc:Q93W03]	-1.59174	0.0163801	0.0889955	Upregulated in A. thaliana
OG0012465	NA	NA	Rhodanese/Cell cycle control phosphatase superfamily protein [Source:UniProtKB/TrEMBL;Acc:F4J9G2]	-0.724103	0.0271796	0.0351907	Upregulated in A. thaliana
OG0012539	NA	Q9M2D8	Uncharacterized protein At3g61260 [Source:UniProtKB/Swiss-Prot;Acc:Q9M2D8]	-2.04722	0.0281039	0.386213	Upregulated in A. thaliana
OG0012605	CP12-2	Q9LZP9	Calvin cycle protein CP12-2, chloroplastic [Source:UniProtKB/Swiss-Prot;Acc:Q9LZP9]	-1.00327	0.0199725	0.25019	Upregulated in A. thaliana
OG0012713	NA	Q94EG6	Uncharacterized protein At5g02240 [Source:UniProtKB/Swiss-Prot;Acc:Q94EG6]	-0.607682	0.0459689	0.25609	Upregulated in A. thaliana
OG0012927	EGY2	NA	Probable zinc metalloprotease EGY2, chloroplastic [Source:UniProtKB/Swiss-Prot;Acc:Q9FFK3]	-1.45588	0.0205855	0.310139	Upregulated in A. thaliana
OG0013341	NA	Q94CJ5	Protein RETICULATA-RELATED 4, chloroplastic [Source:UniProtKB/Swiss-Prot;Acc:Q94CJ5]	-2.25092	0.00224738	0.20567	Upregulated in A. thaliana
OG0013404	NA	F4K410	Elongation factor family protein [Source:UniProtKB/TrEMBL;Acc:F4K409]	-2.94035	8.44023e-05	0.0384056	Upregulated in A. thaliana
OG0013485	FDH	NA	Formate dehydrogenase, mitochondrial [Source:UniProtKB/TrEMBL;Acc:A0A178UHK7]	-2.82532	1.70545e-05	0.0224838	Upregulated in A. thaliana
OG0013493	NA	NA	AT5g14910/F2G14_30 [Source:UniProtKB/TrEMBL;Acc:Q93VK7]	-0.758053	0.000166563	0.0994045	Upregulated in A. thaliana
OG0013600	PDE120	Q9FMD5	TIC40 [Source:UniProtKB/TrEMBL;Acc:A0A178UEV6]	-1.55116	0.0341004	0.303724	Upregulated in A. thaliana
OG0013607	DHAR3	Q8LE52	DHAR3 [Source:UniProtKB/TrEMBL;Acc:A0A178UIL9]	-0.619367	0.00820231	0.85331	Upregulated in A. thaliana
OG0013667	EMB1241	NA	GrpE protein homolog [Source:UniProtKB/TrEMBL;Acc:A0A178U8H4]	-0.908552	0.00221964	0.385834	Upregulated in A. thaliana
OG0013801	NA	Q9C5M0	Mitochondrial dicarboxylate/tricarboxylate transporter DTC [Source:UniProtKB/Swiss-Prot;Acc:Q9C5M0]	-2.19907	1.74442e-05	0.0155355	Upregulated in A. thaliana
OG0013822	NA	P83291	NADH-cytochrome b5 reductase-like protein [Source:UniProtKB/Swiss-Prot;Acc:P83291]	-1.06342	0.0102061	0.851692	Upregulated in A. thaliana
OG0013823	NA	Q949R9	Mitochondrial pyruvate carrier [Source:UniProtKB/TrEMBL;Acc:A0A178UR79]	-0.943768	0.00677815	0.329491	Upregulated in A. thaliana
OG0013899	NA	Q84VQ4	NdhU [Source:UniProtKB/TrEMBL;Acc:A0A178UN62]	-1.44893	0.0161581	0.191378	Upregulated in A. thaliana
OG0013975	CaS	NA	Calcium sensing receptor, chloroplastic [Source:UniProtKB/Swiss-Prot;Acc:Q9FN48]	-1.58319	5.85163e-06	0.000678308	Upregulated in A. thaliana
OG0014161	PWD	NA	Phosphoglucan, water dikinase, chloroplastic [Source:UniProtKB/Swiss-Prot;Acc:Q6ZY51]	-1.08935	0.0168378	0.298597	Upregulated in A. thaliana
OG0014176	NA	O04630	Threonine--tRNA ligase, mitochondrial 1 [Source:UniProtKB/Swiss-Prot;Acc:O04630]	-0.787822	0.00190749	0.612877	Upregulated in A. thaliana
OG0014270	SAPX	Q42592	L-ascorbate peroxidase S, chloroplastic/mitochondrial [Source:UniProtKB/Swiss-Prot;Acc:Q42592]	-1.41364	2.32698e-05	0.103852	Upregulated in A. thaliana
OG0014347	LHCB5	Q9XF89	Chlorophyll a-b binding protein, chloroplastic [Source:UniProtKB/TrEMBL;Acc:A0A178UW55]	-1.6376	0.0314835	0.442781	Upregulated in A. thaliana
OG0014481	PSBQ	Q41932	Oxygen-evolving enhancer protein 3-2, chloroplastic [Source:UniProtKB/Swiss-Prot;Acc:Q41932]	-0.9519	0.00269577	0.00689793	Upregulated in A. thaliana
OG0014508	PETC	NA	Cytochrome b6-f complex iron-sulfur subunit, chloroplastic [Source:UniProtKB/Swiss-Prot;Acc:Q9ZR03]	-1.58366	0.0220453	0.351017	Upregulated in A. thaliana
OG0014559	NA	O22769	NADH dehydrogenase [ubiquinone] flavoprotein 2, mitochondrial [Source:UniProtKB/Swiss-Prot;Acc:O22769]	-1.60721	0.000950131	0.0880983	Upregulated in A. thaliana
OG0014562	NA	NA	chloroplast thylakoid lumen protein [Source:TAIR;Acc:AT4G02530]	-1.03564	0.0262134	0.172478	Upregulated in A. thaliana
OG0014601	PII	Q9ZST4	Nitrogen regulatory protein P-II homolog [Source:UniProtKB/Swiss-Prot;Acc:Q9ZST4]	-2.80955	5.50294e-05	0.0835095	Upregulated in A. thaliana
OG0014826	NA	Q680K2	Haloacid dehalogenase-like hydrolase domain-containing protein At4g39970 [Source:UniProtKB/Swiss-Prot;Acc:Q680K2]	-0.521619	0.0312338	0.0431559	Upregulated in A. thaliana
OG0014875	MEE59	NA	AT4g37300/C7A10_60 [Source:UniProtKB/TrEMBL;Acc:O23157]	-1.82354	0.00011623	0.382315	Upregulated in A. thaliana
OG0014997	AKR2	NA	Ankyrin repeat-containing protein 2 [Source:UniProtKB/TrEMBL;Acc:F4JN13]	-0.888982	0.0419609	0.518459	Upregulated in A. thaliana
OG0015008	NA	NA	HCF244 [Source:UniProtKB/TrEMBL;Acc:A0A178UXV2]	-0.819948	0.0186312	0.544667	Upregulated in A. thaliana
OG0015037	CIB22	Q945M1	NADH dehydrogenase [ubiquinone] 1 beta subcomplex subunit 9 [Source:UniProtKB/Swiss-Prot;Acc:Q945M1]	-1.6523	0.00587584	0.751868	Upregulated in A. thaliana
OG0015040	SSR16	O65686	SSR16 [Source:UniProtKB/TrEMBL;Acc:A0A178UZA3]	-1.72046	4.01272e-05	0.0548906	Upregulated in A. thaliana
OG0015080	NA	NA	unknown protein; FUNCTIONS IN: molecular_function unknown; INVOLVED IN: biological_process unknown; LOCATED IN: chloroplast, chloroplast stroma; EXPRESSED IN: 22 plant structures; EXPRESSED DURING: 13 growth stages; BEST Arabidopsis thaliana protein /.../ is: unknown protein (TAIR:AT2G23370.1); Ha. [Source:TAIR;Acc:AT4G34090]	-1.88089	6.21307e-06	0.000281508	Upregulated in A. thaliana
OG0015082	CCoAOMT1	O49499	S-adenosyl-L-methionine-dependent methyltransferases superfamily protein [Source:TAIR;Acc:AT4G34050]	-1.09874	0.0293286	0.0351907	Upregulated in A. thaliana
OG0015106	AGD2	Q93ZN9	LL-diaminopimelate aminotransferase, chloroplastic [Source:UniProtKB/Swiss-Prot;Acc:Q93ZN9]	-1.60682	5.96933e-07	0.0750147	Upregulated in A. thaliana
OG0015119	PAA1	NA	Copper-transporting ATPase PAA1, chloroplastic [Source:UniProtKB/Swiss-Prot;Acc:Q9SZC9]	-1.24222	0.000687805	0.596457	Upregulated in A. thaliana
OG0015120	DHS2	Q00218	Phospho-2-dehydro-3-deoxyheptonate aldolase [Source:UniProtKB/TrEMBL;Acc:A0A178US70]	-1.19673	0.0432805	0.934819	Upregulated in A. thaliana
OG0015214	NA	NA	PDE334 [Source:UniProtKB/TrEMBL;Acc:A0A178V017]	-1.09045	0.00354177	0.311869	Upregulated in A. thaliana
OG0015226	ASP5	P46248	Aspartate aminotransferase [Source:UniProtKB/TrEMBL;Acc:B9DG21]	-1.35916	0.000267192	0.00720653	Upregulated in A. thaliana
OG0015378	ACHT2	Q8LCT3	Thioredoxin-like 2-2, chloroplastic [Source:UniProtKB/Swiss-Prot;Acc:Q8LCT3]	-1.61151	0.0139001	0.335572	Upregulated in A. thaliana
OG0015413	AIM1	Q9ZPI6	Peroxisomal fatty acid beta-oxidation multifunctional protein AIM1 [Source:UniProtKB/Swiss-Prot;Acc:Q9ZPI6]	-1.66179	6.00331e-05	0.000749608	Upregulated in A. thaliana
OG0015428	PSAE-1	Q9S831	Photosystem I reaction center subunit IV A, chloroplastic [Source:UniProtKB/Swiss-Prot;Acc:Q9S831]	-2.20379	1.91614e-06	0.000678341	Upregulated in A. thaliana
OG0015520	ENODL2	Q9T076	Early nodulin-like protein 2 [Source:UniProtKB/Swiss-Prot;Acc:Q9T076]	-0.840159	0.00515072	0.226257	Upregulated in A. thaliana
OG0015550	ATRBP45C	Q93W34	Polyadenylate-binding protein RBP45C [Source:UniProtKB/Swiss-Prot;Acc:Q93W34]	-2.65316	0.000142569	0.512663	Upregulated in A. thaliana
OG0015559	AT-HF	Q9SZ30	Imidazole glycerol phosphate synthase hisHF [Source:UniProtKB/TrEMBL;Acc:A0A178UW68]	-2.89709	0.00759491	0.142138	Upregulated in A. thaliana
OG0015611	NAP1;1	Q9SZI2	Nucleosome assembly protein 1;1 [Source:UniProtKB/Swiss-Prot;Acc:Q9SZI2]	-2.50286	4.44628e-05	0.000678341	Upregulated in A. thaliana
OG0015693	NA	Q0WWT7	Rhodanese-like domain-containing protein 11, chloroplastic [Source:UniProtKB/Swiss-Prot;Acc:Q0WWT7]	-1.65193	0.01833	0.420464	Upregulated in A. thaliana
OG0015762	NA	Q9T0A4	NAD(P)H-quinone oxidoreductase subunit S, chloroplastic [Source:UniProtKB/Swiss-Prot;Acc:Q9T0A4]	-4.94691	8.11649e-07	0.00555218	Upregulated in A. thaliana
OG0015796	GSH1	P46309	Glutamate--cysteine ligase, chloroplastic [Source:UniProtKB/Swiss-Prot;Acc:P46309]	-1.4769	0.00231622	0.336186	Upregulated in A. thaliana
OG0015823	AtHip1	Q93YR3	FAM10 family protein At4g22670 [Source:UniProtKB/Swiss-Prot;Acc:Q93YR3]	-1.35398	0.00140207	0.807543	Upregulated in A. thaliana
OG0015894	ATRP1	O49562	Pyruvate, phosphate dikinase regulatory protein 1, chloroplastic [Source:UniProtKB/Swiss-Prot;Acc:O49562]	-1.79758	0.00122817	0.0557781	Upregulated in A. thaliana
OG0015939	PCAP1	Q96262	plasma-membrane associated cation-binding protein 1 [Source:TAIR;Acc:AT4G20260]	-0.572132	0.0356529	0.941138	Upregulated in A. thaliana
OG0015991	NCED4	O49675	Probable carotenoid cleavage dioxygenase 4, chloroplastic [Source:UniProtKB/Swiss-Prot;Acc:O49675]	-1.44786	0.0195005	0.0548713	Upregulated in A. thaliana
OG0016018	NA	NA	NAD(P)-binding Rossmann-fold superfamily protein [Source:UniProtKB/TrEMBL;Acc:F4JRN8]	-0.647222	0.0427133	0.0988679	Upregulated in A. thaliana
OG0016108	LIL3:1	Q9SYX1	Light-harvesting complex-like protein 3 isotype 1, chloroplastic [Source:UniProtKB/Swiss-Prot;Acc:Q9SYX1]	-1.44067	0.000198197	0.59892	Upregulated in A. thaliana
OG0016240	NA	Q93W28	Uncharacterized protein At4g15545 [Source:UniProtKB/Swiss-Prot;Acc:Q93W28]	-1.59393	0.000219969	0.964704	Upregulated in A. thaliana
OG0016324	PDS3	Q07356	15-cis-phytoene desaturase, chloroplastic/chromoplastic [Source:UniProtKB/Swiss-Prot;Acc:Q07356]	-1.25618	0.0202362	0.481418	Upregulated in A. thaliana
OG0016351	PTAC5	A1A6M1	Protein disulfide isomerase pTAC5, chloroplastic [Source:UniProtKB/Swiss-Prot;Acc:A1A6M1]	-1.52504	0.00209678	0.026074	Upregulated in A. thaliana
OG0016401	NA	Q9SV71	Cytochrome b561 and DOMON domain-containing protein At4g12980 [Source:UniProtKB/Swiss-Prot;Acc:Q9SV71]	-1.1489	0.0329694	0.296968	Upregulated in A. thaliana
OG0016432	NA	O65220	Cyclophilin-like peptidyl-prolyl cis-trans isomerase family protein [Source:TAIR;Acc:AT5G35100]	-1.03766	0.0340414	0.35492	Upregulated in A. thaliana
OG0016453	GS2	Q43127	Glutamine synthetase, chloroplastic/mitochondrial [Source:UniProtKB/Swiss-Prot;Acc:Q43127]	-1.14023	0.0340429	0.35492	Upregulated in A. thaliana
OG0016587	DEGP8	Q9LU10	Protease Do-like 8, chloroplastic [Source:UniProtKB/Swiss-Prot;Acc:Q9LU10]	-1.26237	0.0092264	0.829964	Upregulated in A. thaliana
OG0016613	NA	NA	Glutaredoxin family protein [Source:UniProtKB/TrEMBL;Acc:B3H604]	-1.58646	2.77646e-05	0.000901092	Upregulated in A. thaliana
OG0016776	BOU	Q93XM7	Mitochondrial carnitine/acylcarnitine carrier-like protein [Source:UniProtKB/Swiss-Prot;Acc:Q93XM7]	-1.14379	0.0416321	0.936982	Upregulated in A. thaliana
OG0016989	ATSCP2	NA	SCP2 [Source:UniProtKB/TrEMBL;Acc:A0A178UHV6]	-0.819716	0.0299112	0.723103	Upregulated in A. thaliana
OG0016993	NA	Q9FMN4	Thioredoxin-like protein Clot [Source:UniProtKB/Swiss-Prot;Acc:Q9FMN4]	-1.25561	0.00913554	0.342731	Upregulated in A. thaliana
OG0016996	NA	NA	INVOLVED IN: biological_process unknown; LOCATED IN: thylakoid, chloroplast thylakoid membrane, chloroplast; EXPRESSED IN: 22 plant structures; EXPRESSED DURING: 13 growth stages; CONTAINS InterPro DOMAIN/s: Twin-arginine translocation pathway, sign /.../uence (InterPro:IPR006311); Ha. [Source:TAIR;Acc:AT5G42765]	-2.02013	0.00168849	0.807543	Upregulated in A. thaliana
OG0017019	NA	Q9FIH8	Stromal processing peptidase, chloroplastic [Source:UniProtKB/Swiss-Prot;Acc:Q9FIH8]	-1.2429	0.0138621	0.0774013	Upregulated in A. thaliana
OG0017060	NA	NA	AT5g48220/MIF21_11 [Source:UniProtKB/TrEMBL;Acc:Q9LUB2]	-0.850547	0.0284329	0.278662	Upregulated in A. thaliana
OG0017211	TIM8	Q9XGY4	Mitochondrial import inner membrane translocase subunit TIM8 [Source:UniProtKB/Swiss-Prot;Acc:Q9XGY4]	-2.86967	0.0424816	0.829067	Upregulated in A. thaliana
OG0017279	PGM	Q9SCY0	Phosphoglucomutase, chloroplastic [Source:UniProtKB/Swiss-Prot;Acc:Q9SCY0]	-4.25682	2.53231e-06	0.0563356	Upregulated in A. thaliana
OG0017377	GLT1	Q9LV03	Glutamate synthase 1 [NADH], chloroplastic [Source:UniProtKB/Swiss-Prot;Acc:Q9LV03]	-1.56561	0.000346141	0.152685	Upregulated in A. thaliana
OG0017379	NA	Q9FJD4	Importin subunit beta-1 [Source:UniProtKB/Swiss-Prot;Acc:Q9FJD4]	-2.38447	0.00699918	0.723399	Upregulated in A. thaliana
OG0017425	LHCB3	Q9S7M0	Chlorophyll a-b binding protein 3, chloroplastic [Source:UniProtKB/Swiss-Prot;Acc:Q9S7M0]	-2.25118	0.00440575	0.376599	Upregulated in A. thaliana
OG0017632	NA	NA	Xylose isomerase [Source:UniProtKB/TrEMBL;Acc:A0A178UDJ9]	-1.61754	0.000621155	0.24685	Upregulated in A. thaliana
OG0017651	eIFiso4G1	Q93ZT6	Eukaryotic translation initiation factor isoform 4G-1 [Source:UniProtKB/Swiss-Prot;Acc:Q93ZT6]	-0.884581	0.0331061	0.609363	Upregulated in A. thaliana
OG0017958	DXR	NA	1-deoxy-D-xylulose 5-phosphate reductoisomerase [Source:UniProtKB/TrEMBL;Acc:F4K7T6]	-1.61603	0.000949592	0.281387	Upregulated in A. thaliana
OG0018000	NDPK2	O64903	NDPK2 [Source:UniProtKB/TrEMBL;Acc:A0A384KNJ7]	-2.12145	0.0034212	0.495529	Upregulated in A. thaliana
OG0018052	ATERS	Q9FEA2	Glutamate--tRNA ligase, chloroplastic/mitochondrial [Source:UniProtKB/Swiss-Prot;Acc:Q9FEA2]	-0.788017	0.0313787	0.538435	Upregulated in A. thaliana
OG0018328	NA	NA	AT1G01800 protein [Source:UniProtKB/TrEMBL;Acc:Q94K30]	-1.32313	0.00176489	0.927094	Upregulated in A. thaliana
OG0018444	NDHH	P56753	NAD(P)H-quinone oxidoreductase subunit H, chloroplastic [Source:UniProtKB/Swiss-Prot;Acc:P56753]	-0.951144	0.0228488	0.25657	Upregulated in A. thaliana
OG0018449	PSAC	P62090	Photosystem I iron-sulfur center [Source:UniProtKB/Swiss-Prot;Acc:P62090]	-1.42062	0.00403535	0.56301	Upregulated in A. thaliana
OG0018456	PETA	P56771	Cytochrome f [Source:UniProtKB/Swiss-Prot;Acc:P56771]	-0.992364	0.00114593	0.0224838	Upregulated in A. thaliana
OG0018465	ATPA	P56757	ATP synthase subunit alpha, chloroplastic [Source:UniProtKB/TrEMBL;Acc:A0A1B1W4S8]	-1.26959	0.00033232	0.047051	Upregulated in A. thaliana
OG0018623	APT1	NA	Adenine phosphoribosyl transferase 1 [Source:UniProtKB/TrEMBL;Acc:F4HSX1]	-2.39895	0.000686463	0.0382259	Upregulated in A. thaliana
OG0019382	ATGSTF8	Q96266	Glutathione S-transferase F8, chloroplastic [Source:UniProtKB/Swiss-Prot;Acc:Q96266]	-2.27521	4.38414e-06	0.0117142	Upregulated in A. thaliana
OG0019596	NA	NA	AT5g02160 [Source:UniProtKB/TrEMBL;Acc:Q9FPH2]	-1.14538	0.0226222	0.0554401	Upregulated in A. thaliana
OG0019691	ENH1	NA	Rubredoxin family protein [Source:UniProtKB/TrEMBL;Acc:Q9FFJ2]	-2.44953	5.78002e-07	0.00217531	Upregulated in A. thaliana
OG0019942	FSD1	P21276	Superoxide dismutase [Fe] 1, chloroplastic [Source:UniProtKB/Swiss-Prot;Acc:P21276]	-3.87793	2.70396e-07	0.00017968	Upregulated in A. thaliana
OG0020396	PSB27	Q9LR64	Photosystem II repair protein PSB27-H1, chloroplastic [Source:UniProtKB/Swiss-Prot;Acc:Q9LR64]	-1.22705	0.0193338	0.426524	Upregulated in A. thaliana
OG0020550	KAB1	O23016	Probable voltage-gated potassium channel subunit beta [Source:UniProtKB/Swiss-Prot;Acc:O23016]	-1.34985	0.0148132	0.799411	Upregulated in A. thaliana
OG0020728	NA	NA	Tetratricopeptide repeat (TPR)-like superfamily protein [Source:UniProtKB/TrEMBL;Acc:F4HS99]	-1.07278	0.0168849	0.514733	Upregulated in A. thaliana
OG0020760	SNC4	D7SFH9	suppressor of npr1-1 constitutive 4 [Source:TAIR;Acc:AT1G66980]	-3.44647	1.94574e-10	9.3469e-06	Upregulated in A. thaliana
OG0020988	LHCA2	Q9SYW8	Photosystem I chlorophyll a/b-binding protein 2, chloroplastic [Source:UniProtKB/Swiss-Prot;Acc:Q9SYW8]	-1.59262	0.00634259	0.934819	Upregulated in A. thaliana
OG0021078	CYP83A1	P48421	Cytochrome P450 83A1 [Source:UniProtKB/Swiss-Prot;Acc:P48421]	-2.54021	8.35005e-05	0.166228	Upregulated in A. thaliana
OG0021251	RPS15	P56805	30S ribosomal protein S15, chloroplastic [Source:UniProtKB/Swiss-Prot;Acc:P56805]	-1.55087	1.44887e-05	0.776678	Upregulated in A. thaliana
OG0021265	ATPF	P56759	ATP synthase subunit b, chloroplastic [Source:UniProtKB/Swiss-Prot;Acc:P56759]	-1.38466	8.97e-05	0.0203763	Upregulated in A. thaliana
OG0022272	ATHM1	O48737	Thioredoxin M1, chloroplastic [Source:UniProtKB/Swiss-Prot;Acc:O48737]	-2.31897	1.20956e-08	0.000191473	Upregulated in A. thaliana
OG0022500	GSTL1	Q6NLB0	Glutathione S-transferase L1 [Source:UniProtKB/Swiss-Prot;Acc:Q6NLB0]	-1.63073	0.00228675	0.18009	Upregulated in A. thaliana
OG0022624	ATPE	P09468	ATP synthase epsilon chain, chloroplastic [Source:UniProtKB/Swiss-Prot;Acc:P09468]	-0.714026	0.0128081	0.00951597	Upregulated in A. thaliana
OG0022631	NAD7	P93306	NADH dehydrogenase subunit 7 [Source:UniProtKB/TrEMBL;Acc:G1C2X4]	-1.67698	0.00328669	0.0933484	Upregulated in A. thaliana
OG0023001	NA	Q8VZF3	Prolyl oligopeptidase family protein [Source:TAIR;Acc:AT2G47390]	-2.06532	2.94603e-05	0.281387	Upregulated in A. thaliana
OG0023434	NA	NA	Leucine-rich repeat (LRR) family protein [Source:UniProtKB/TrEMBL;Acc:Q4PT10]	-1.99424	0.000175034	0.0553379	Upregulated in A. thaliana
OG0023631	ATPGLP1	P0DKC3, P0DKC3	Phosphoglycolate phosphatase 1B, chloroplastic [Source:UniProtKB/Swiss-Prot;Acc:P0DKC4], Phosphoglycolate phosphatase 1B, chloroplastic [Source:UniProtKB/Swiss-Prot;Acc:P0DKC4]	-0.986957	0.0338979	0.402655	Upregulated in A. thaliana
OG0025557	NA	NA	chloroplast outer envelope GTP-binding protein, putative [Source:TAIR;Acc:AT4G02482]	-3.096	0.000769108	0.00922406	Upregulated in A. thaliana

## Sheet: Hybrid parents
Uniprot ID	TAIR ID	Gene Name	Description	log2FC(C24/Col)	p-value	BH-adjusted p-value	Expression in C24 v Col
P33157	AT3G57260	BGL2	Beta-1,3-glucanase 2 [Source:UniProtKB/TrEMBL;Acc:A0A1I9LMG6]	5.01051	1.84711e-07	6.16408e-05	Upregulated in C24
Q39241	AT1G45145	ATTRX5	Thioredoxin H5 [Source:UniProtKB/Swiss-Prot;Acc:Q39241]	4.24073	0.00035654	0.0186181	Upregulated in C24
Q84VZ5	AT5G19240		Uncharacterized GPI-anchored protein At5g19240 [Source:UniProtKB/Swiss-Prot;Acc:Q84VZ5]	3.88069	8.95342e-05	0.00674684	Upregulated in C24
Q9LHD9	AT3G28270		UPF0496 protein At3g28270 [Source:UniProtKB/Swiss-Prot;Acc:Q9LHD9]	3.66924	2.73878e-10	3.1989e-07	Upregulated in C24
P28493	AT1G75040	PR5	Pathogenesis-related protein 5 [Source:UniProtKB/Swiss-Prot;Acc:P28493]	3.64475	7.92101e-08	3.7007e-05	Upregulated in C24
Q9LQU2	AT1G14880	PCR1	Protein PLANT CADMIUM RESISTANCE 1 [Source:UniProtKB/Swiss-Prot;Acc:Q9LQU2]	3.54891	5.49037e-09	4.27517e-06	Upregulated in C24
Q9LS02	AT3G25770	AOC2	AOC2 [Source:UniProtKB/TrEMBL;Acc:A0A178VKE4]	3.33168	0.000416422	0.0206971	Upregulated in C24
P54121	AT3G28930	AIG2	Protein AIG2 A [Source:UniProtKB/Swiss-Prot;Acc:P54121]	3.28047	0.00499458	0.0988758	Upregulated in C24
O23006	AT2G17120	LYM2	LysM domain-containing GPI-anchored protein 2 [Source:UniProtKB/Swiss-Prot;Acc:O23006]	3.12686	0.00254865	0.0739643	Upregulated in C24
Q9LVC9	AT5G57290		60S acidic ribosomal protein P3-2 [Source:UniProtKB/Swiss-Prot;Acc:Q9LVC9]	3.01184	4.06819e-05	0.00452538	Upregulated in C24
Q9SRY5	AT1G02920	ATGSTF7	Glutathione S-transferase F7 [Source:UniProtKB/Swiss-Prot;Acc:Q9SRY5]	2.91499	5.06422e-05	0.00473021	Upregulated in C24
P42760	AT1G02930	GSTF6	Glutathione S-transferase F6 [Source:UniProtKB/Swiss-Prot;Acc:P42760]	2.82802	5.36002e-06	0.000963155	Upregulated in C24
O22433	AT3G15353	MT3	Metallothionein-like protein 3 [Source:UniProtKB/Swiss-Prot;Acc:O22433]	2.70258	0.00105529	0.0425028	Upregulated in C24
Q680P8	AT4G33865		40S ribosomal protein S29 [Source:UniProtKB/Swiss-Prot;Acc:Q680P8]	2.66923	0.0451667	0.349809	Upregulated in C24
Q9M069	AT4G34480		Glucan endo-1,3-beta-glucosidase 7 [Source:UniProtKB/Swiss-Prot;Acc:Q9M069]	2.64821	0.000110828	0.00739698	Upregulated in C24
P46422	AT4G02520	ATGSTF2	Glutathione S-transferase F2 [Source:UniProtKB/Swiss-Prot;Acc:P46422]	2.54427	1.96191e-08	1.14575e-05	Upregulated in C24
O64864	AT2G44290		Protein YLS3 [Source:UniProtKB/Swiss-Prot;Acc:O64864]	2.54126	0.000101425	0.00739698	Upregulated in C24
P40941	AT5G13490	AAC2	ADP,ATP carrier protein 2, mitochondrial [Source:UniProtKB/Swiss-Prot;Acc:P40941]	2.5391	0.00257712	0.0739643	Upregulated in C24
Q9SVG4	AT4G20830		Berberine bridge enzyme-like 19 [Source:UniProtKB/Swiss-Prot;Acc:Q9SVG4]	2.52972	0.0063714	0.110249	Upregulated in C24
P34790	AT4G38740	ROC1	Peptidyl-prolyl cis-trans isomerase [Source:UniProtKB/TrEMBL;Acc:A0A178V2S8]	2.40389	0.000217291	0.0130152	Upregulated in C24
Q1JPL7	AT1G11580	ATPMEPCRA	methylesterase PCR A [Source:TAIR;Acc:AT1G11580]	2.39443	0.0172259	0.208496	Upregulated in C24
Q9LK72	AT3G16530		Lectin-like protein At3g16530 [Source:UniProtKB/Swiss-Prot;Acc:Q9LK72]	2.36132	0.0172005	0.208496	Upregulated in C24
Q8L773	AT5G59950		RNA-binding (RRM/RBD/RNP motifs) family protein [Source:UniProtKB/TrEMBL;Acc:F4JXE3]	2.31616	0.00920092	0.144251	Upregulated in C24
P93032	AT2G17130	IDH2	Isocitrate dehydrogenase [NAD] regulatory subunit 2, mitochondrial [Source:UniProtKB/Swiss-Prot;Acc:P93032]	2.20334	0.0058435	0.107484	Upregulated in C24
Q949Q7	AT4G30810	scpl29	Serine carboxypeptidase-like 29 [Source:UniProtKB/Swiss-Prot;Acc:Q949Q7]	2.17425	0.0248239	0.26121	Upregulated in C24
Q9LE06	AT3G19710	BCAT4	Methionine aminotransferase BCAT4 [Source:UniProtKB/Swiss-Prot;Acc:Q9LE06]	2.16918	2.03448e-05	0.00250134	Upregulated in C24
O04153	AT1G08450	CRT3	Calreticulin-3 [Source:UniProtKB/Swiss-Prot;Acc:O04153]	2.16734	1.88514e-06	0.000440368	Upregulated in C24
Q9LJR2	AT3G15356		Lectin-like protein LEC [Source:UniProtKB/Swiss-Prot;Acc:Q9LJR2]	2.1662	0.00180106	0.0592575	Upregulated in C24
Q9M5K2	AT3G17240	mtLPD2	Dihydrolipoyl dehydrogenase 2, mitochondrial [Source:UniProtKB/Swiss-Prot;Acc:Q9M5K2]	2.14794	0.0139202	0.185814	Upregulated in C24
Q8LCE1	AT1G66200	GSR2	Glutamine synthetase [Source:UniProtKB/TrEMBL;Acc:F4ID91]	2.14415	0.0432364	0.341217	Upregulated in C24
Q9S7U9	AT4G29810	ATMKK2	MAP kinase kinase 2 [Source:TAIR;Acc:AT4G29810]	2.12685	0.00103587	0.0424526	Upregulated in C24
Q94F08	AT5G62630	HIPL2	HIPL2 protein [Source:UniProtKB/Swiss-Prot;Acc:Q94F08]	2.0312	0.0274303	0.270868	Upregulated in C24
Q9FNH6	AT5G06320	NHL3	NHL3 [Source:UniProtKB/TrEMBL;Acc:A0A178UB58]	1.93542	5.26479e-05	0.00473021	Upregulated in C24
Q9SR37	AT3G09260	PYK10	PYK10 [Source:UniProtKB/TrEMBL;Acc:A0A178VCN3]	1.91687	1.21889e-05	0.00158184	Upregulated in C24
Q9SIL6	AT2G20530	ATPHB6	Prohibitin-6, mitochondrial [Source:UniProtKB/Swiss-Prot;Acc:Q9SIL6]	1.90919	0.0152168	0.1997	Upregulated in C24
Q9ZNV4	AT2G46650	B5 #1	Cytochrome B5 isoform C [Source:UniProtKB/Swiss-Prot;Acc:Q9ZNV4]	1.90144	0.00278469	0.0741915	Upregulated in C24
Q8VZM7	AT5G02940		Protein of unknown function (DUF1012) [Source:TAIR;Acc:AT5G02940]	1.88102	0.0210608	0.237096	Upregulated in C24
Q9FG67	AT5G23010	MAM1	methylthioalkylmalate synthase 1 [Source:TAIR;Acc:AT5G23010]	1.87822	0.000247407	0.0140962	Upregulated in C24
Q9ZU23	AT1G52000		Jacalin-related lectin 5 [Source:UniProtKB/Swiss-Prot;Acc:Q9ZU23]	1.86978	0.00944832	0.145206	Upregulated in C24
P32068	AT5G05730	ASA1	Anthranilate synthase alpha subunit 1 [Source:UniProtKB/TrEMBL;Acc:F4K0T5]	1.86305	0.00268381	0.0741915	Upregulated in C24
C0LGN2	AT3G14840		Probable leucine-rich repeat receptor-like serine/threonine-protein kinase At3g14840 [Source:UniProtKB/Swiss-Prot;Acc:C0LGN2]	1.8314	0.0130091	0.176681	Upregulated in C24
Q8LG77	AT3G09810	IDH-VI	Isocitrate dehydrogenase [NAD] subunit, mitochondrial [Source:UniProtKB/TrEMBL;Acc:A0A178V9M1]	1.8018	0.000395975	0.0201087	Upregulated in C24
Q940M2	AT4G39660	AGT2	Alanine--glyoxylate aminotransferase 2 homolog 1, mitochondrial [Source:UniProtKB/Swiss-Prot;Acc:Q940M2]	1.7927	0.000358654	0.0186181	Upregulated in C24
Q9LUD4	AT3G14600		60S ribosomal protein L18a-3 [Source:UniProtKB/Swiss-Prot;Acc:Q9LUD4]	1.7635	0.0237901	0.254925	Upregulated in C24
Q39054	AT5G20990	B73	Molybdopterin biosynthesis protein CNX1 [Source:UniProtKB/Swiss-Prot;Acc:Q39054]	1.73211	0.00682832	0.11643	Upregulated in C24
Q9S7C0	AT1G79930	HSP91	Heat shock 70 kDa protein 14 [Source:UniProtKB/Swiss-Prot;Acc:Q9S7C0]	1.70221	0.00562702	0.105158	Upregulated in C24
Q9FV52	AT1G13270	MAP1C	Methionine aminopeptidase 1B, chloroplastic [Source:UniProtKB/Swiss-Prot;Acc:Q9FV52]	1.69289	0.00631775	0.110136	Upregulated in C24
Q9C9Z5	AT3G08610		NADH dehydrogenase [ubiquinone] 1 alpha subcomplex subunit 1 [Source:UniProtKB/Swiss-Prot;Acc:Q9C9Z5]	1.69257	0.012968	0.176681	Upregulated in C24
Q9M084	AT4G31180		Aspartate--tRNA ligase 2, cytoplasmic [Source:UniProtKB/Swiss-Prot;Acc:Q9M084]	1.68029	0.00729148	0.122539	Upregulated in C24
Q9FMT1	AT5G14200	ATIMD1	3-isopropylmalate dehydrogenase [Source:UniProtKB/TrEMBL;Acc:Q5XF32]	1.67863	0.000318252	0.0172892	Upregulated in C24
Q9ZSD4	AT3G11820	SYP121	SYR1 [Source:UniProtKB/TrEMBL;Acc:A0A178VIM4]	1.66261	0.00068724	0.0309819	Upregulated in C24
Q9C5C2	AT5G25980	TGG2	Myrosinase 2 [Source:UniProtKB/Swiss-Prot;Acc:Q9C5C2]	1.60207	0.000110436	0.00739698	Upregulated in C24
Q9S7Z3	AT5G44070	CAD1	PCS1 [Source:UniProtKB/TrEMBL;Acc:A0A178UMN4]	1.60134	0.0288509	0.273966	Upregulated in C24
Q9FNE2	AT5G40370		Glutaredoxin family protein [Source:UniProtKB/TrEMBL;Acc:B3H604]	1.58169	8.61587e-06	0.00125792	Upregulated in C24
Q9M1G8	AT3G54600		DJ-1 protein homolog F [Source:UniProtKB/Swiss-Prot;Acc:Q9M1G8]	1.53866	0.0027518	0.0741915	Upregulated in C24
Q0WM29	AT2G14170	ALDH6B2	Methylmalonate-semialdehyde dehydrogenase [acylating], mitochondrial [Source:UniProtKB/Swiss-Prot;Acc:Q0WM29]	1.53007	0.0260055	0.269995	Upregulated in C24
Q9SMU8	AT3G49120	ATPERX34	Peroxidase 34 [Source:UniProtKB/Swiss-Prot;Acc:Q9SMU8]	1.52656	1.28819e-07	5.01537e-05	Upregulated in C24
O22941	AT2G41790		Insulin-degrading enzyme-like 1, peroxisomal [Source:UniProtKB/Swiss-Prot;Acc:O22941]	1.52222	4.8222e-05	0.00473021	Upregulated in C24
Q9MBH2	AT3G28940		Protein AIG2 B [Source:UniProtKB/Swiss-Prot;Acc:Q9MBH2]	1.51859	0.00148799	0.0543117	Upregulated in C24
Q8VX13	AT3G54960	ATPDIL1-3	PDIL1-3 [Source:UniProtKB/TrEMBL;Acc:A0A178VF09]	1.48838	0.00544761	0.102651	Upregulated in C24
Q9LZG7	AT3G43800	ATGSTU27	Glutathione S-transferase U27 [Source:UniProtKB/Swiss-Prot;Acc:Q9LZG7]	1.4844	0.00176899	0.0590336	Upregulated in C24
O22527	AT1G19670	ATCLH1	Chlorophyllase-1 [Source:UniProtKB/Swiss-Prot;Acc:O22527]	1.47779	0.031409	0.288061	Upregulated in C24
Q9CAR7	AT1G69840		Hypersensitive-induced response protein 2 [Source:UniProtKB/Swiss-Prot;Acc:Q9CAR7]	1.47541	0.0345596	0.300357	Upregulated in C24
O48832	AT2G17840	ERD7	Protein EARLY-RESPONSIVE TO DEHYDRATION 7, chloroplastic [Source:UniProtKB/Swiss-Prot;Acc:O48832]	1.46623	0.032608	0.290734	Upregulated in C24
A7WM73	AT3G55260	HEXO1	Beta-hexosaminidase [Source:UniProtKB/TrEMBL;Acc:A0A178VFV1]	1.4644	0.0261724	0.270224	Upregulated in C24
Q9LV60	AT5G48540		Cysteine-rich repeat secretory protein 55 [Source:UniProtKB/Swiss-Prot;Acc:Q9LV60]	1.4593	0.010438	0.157311	Upregulated in C24
Q9SRH6	AT3G01290		HIR2 [Source:UniProtKB/TrEMBL;Acc:A0A178V7M0]	1.45124	0.000246388	0.0140962	Upregulated in C24
P49572	AT2G04400		Indole-3-glycerol phosphate synthase, chloroplastic [Source:UniProtKB/Swiss-Prot;Acc:P49572]	1.42973	0.00262064	0.0739643	Upregulated in C24
P46645	AT5G19550	ASP2	Aspartate aminotransferase [Source:UniProtKB/TrEMBL;Acc:Q1EBW2]	1.42715	0.000907815	0.0378688	Upregulated in C24
O04130	AT1G17745	PGDH	D-3-phosphoglycerate dehydrogenase [Source:TAIR;Acc:AT1G17745]	1.42229	0.0415566	0.331041	Upregulated in C24
O82656	AT1G71860	PTP1	Protein-tyrosine-phosphatase PTP1 [Source:UniProtKB/Swiss-Prot;Acc:O82656]	1.41233	0.0154592	0.200954	Upregulated in C24
Q8RWG8	AT2G30060		Ran-binding protein 1 homolog b [Source:UniProtKB/Swiss-Prot;Acc:Q8RWG8]	1.39766	0.0108029	0.157723	Upregulated in C24
P51407	AT2G27720		60S acidic ribosomal protein family [Source:UniProtKB/TrEMBL;Acc:F4IGR4]	1.38449	0.00837774	0.136296	Upregulated in C24
Q8H1Q1	AT1G12250		Thylakoid lumenal protein TL20.3, chloroplastic [Source:UniProtKB/Swiss-Prot;Acc:Q8H1Q1]	1.37383	7.99898e-05	0.00622854	Upregulated in C24
Q9M8R9	AT3G02770		Putative 4-hydroxy-4-methyl-2-oxoglutarate aldolase 1 [Source:UniProtKB/Swiss-Prot;Acc:Q9M8R9]	1.36361	0.00318796	0.080044	Upregulated in C24
F4JQH3	AT4G36760	ATAPP1	aminopeptidase P1 [Source:TAIR;Acc:AT4G36760]	1.34755	0.0318041	0.288061	Upregulated in C24
Q9SEI2	AT3G05530	RPT5A	26S proteasome regulatory subunit 6A homolog A [Source:UniProtKB/Swiss-Prot;Acc:Q9SEI2]	1.34491	0.0398578	0.323291	Upregulated in C24
Q84WW2	AT5G24400	EMB2024	Probable 6-phosphogluconolactonase 5, chloroplastic [Source:UniProtKB/Swiss-Prot;Acc:Q84WW2]	1.34305	0.00934291	0.145206	Upregulated in C24
Q949U1	AT1G16410	CYP79F1	Dihomomethionine N-hydroxylase [Source:UniProtKB/Swiss-Prot;Acc:Q949U1]	1.32392	0.00700486	0.118575	Upregulated in C24
Q8LDW8	AT1G06130	GLX2-4	GLX2-4 [Source:UniProtKB/TrEMBL;Acc:A0A178WGQ2]	1.31115	0.00840179	0.136296	Upregulated in C24
Q9ZVA1	AT1G78820		EP1-like glycoprotein 1 [Source:UniProtKB/Swiss-Prot;Acc:Q9ZVA1]	1.30722	0.0114643	0.166339	Upregulated in C24
Q94K85	AT4G01610		Cathepsin B-like protease 3 [Source:UniProtKB/Swiss-Prot;Acc:Q94K85]	1.30142	0.000116063	0.00753118	Upregulated in C24
Q9FGY9	AT5G49570	AtPNG1	Transglutaminase [Source:UniProtKB/TrEMBL;Acc:A5PHD1]	1.26881	0.000793635	0.0343321	Upregulated in C24
O23404	AT4G15530	PPDK	Pyruvate, phosphate dikinase 1, chloroplastic [Source:UniProtKB/Swiss-Prot;Acc:O23404]	1.25665	0.00207502	0.0646298	Upregulated in C24
O23324	AT4G14680	APS3	Pseudouridine synthase/archaeosine transglycosylase-like family protein [Source:TAIR;Acc:AT4G14680]	1.25273	0.00428235	0.0934914	Upregulated in C24
P68209	AT5G08300		Succinate--CoA ligase [ADP-forming] subunit alpha, mitochondrial [Source:UniProtKB/TrEMBL;Acc:A0A178U834]	1.22656	0.0270245	0.270868	Upregulated in C24
P69834	AT2G02500	ISPD	2-C-methyl-D-erythritol 4-phosphate cytidylyltransferase, chloroplastic [Source:UniProtKB/Swiss-Prot;Acc:P69834]	1.22303	0.016073	0.201863	Upregulated in C24
Q9C505	AT1G69410	ATELF5A-3	Eukaryotic translation initiation factor 5A-3 [Source:UniProtKB/Swiss-Prot;Acc:Q9C505]	1.20686	0.013193	0.178144	Upregulated in C24
Q03251	AT4G39260	CCR1	GRP8 [Source:UniProtKB/TrEMBL;Acc:A0A384L218]	1.2032	0.000105746	0.00739698	Upregulated in C24
O49460	AT4G28510	ATPHB1	PHB1 [Source:UniProtKB/TrEMBL;Acc:A0A178UY74]	1.20148	0.0233751	0.251632	Upregulated in C24
Q8L7C9	AT1G78370	ATGSTU20	Glutathione S-transferase U20 [Source:UniProtKB/Swiss-Prot;Acc:Q8L7C9]	1.19214	7.97973e-05	0.00622854	Upregulated in C24
P49040	AT5G20830	SUS1	Sucrose synthase 1 [Source:UniProtKB/Swiss-Prot;Acc:P49040]	1.18337	0.00417886	0.0920926	Upregulated in C24
P24806	AT4G30270	MERI5B	Xyloglucan endotransglucosylase/hydrolase protein 24 [Source:UniProtKB/Swiss-Prot;Acc:P24806]	1.18256	0.0354435	0.302854	Upregulated in C24
O80852	AT2G30860	ATGSTF9	GSTF9 [Source:UniProtKB/TrEMBL;Acc:A0A178VP05]	1.18225	4.90506e-05	0.00473021	Upregulated in C24
O65570	AT4G30160	VLN4	villin 4 [Source:TAIR;Acc:AT4G30160]	1.17618	0.0483073	0.362848	Upregulated in C24
Q9LKR8	AT5G28500		Rubisco accumulation factor 1.1, chloroplastic [Source:UniProtKB/Swiss-Prot;Acc:Q9LKR8]	1.16183	0.048089	0.362848	Upregulated in C24
Q02166	AT5G17990	TRP1	Anthranilate phosphoribosyltransferase, chloroplastic [Source:UniProtKB/Swiss-Prot;Acc:Q02166]	1.14423	0.0321469	0.288061	Upregulated in C24
Q9M0A7	AT4G30530		GGP1 [Source:UniProtKB/TrEMBL;Acc:A0A178V143]	1.14324	0.0242041	0.257003	Upregulated in C24
Q9SIU8	AT2G20630	PIA1	Probable protein phosphatase 2C 20 [Source:UniProtKB/Swiss-Prot;Acc:Q9SIU8]	1.11464	0.0182269	0.218349	Upregulated in C24
Q8W585	AT1G06430	FTSH8	ATP-dependent zinc metalloprotease FTSH 8, chloroplastic [Source:UniProtKB/Swiss-Prot;Acc:Q8W585]	1.11295	0.0392251	0.32094	Upregulated in C24
Q9SCZ4	AT3G51550	FER	Receptor-like protein kinase FERONIA [Source:UniProtKB/Swiss-Prot;Acc:Q9SCZ4]	1.10828	0.0241009	0.257003	Upregulated in C24
Q9MAH0	AT1G53310	ATPPC1	Phosphoenolpyruvate carboxylase 1 [Source:UniProtKB/Swiss-Prot;Acc:Q9MAH0]	1.10665	0.00523323	0.101679	Upregulated in C24
B9DHG0	AT1G22700		Tetratricopeptide repeat domain-containing protein PYG7, chloroplastic [Source:UniProtKB/Swiss-Prot;Acc:B9DHG0]	1.10132	0.0274457	0.270868	Upregulated in C24
P21276	AT4G25100	FSD1	Superoxide dismutase [Fe] 1, chloroplastic [Source:UniProtKB/Swiss-Prot;Acc:P21276]	1.08314	0.0106784	0.157575	Upregulated in C24
Q9LZ08	AT5G02770		Protein MODIFIER OF SNC1 11 [Source:UniProtKB/Swiss-Prot;Acc:Q9LZ08]	1.08256	0.037568	0.312309	Upregulated in C24
B9DGD6	AT5G36880	ACS	Acetyl-coenzyme A synthetase, chloroplastic/glyoxysomal [Source:UniProtKB/Swiss-Prot;Acc:B9DGD6]	1.07834	0.0115659	0.166404	Upregulated in C24
Q93VP3	AT1G26630	FBR12	Eukaryotic translation initiation factor 5A-2 [Source:UniProtKB/Swiss-Prot;Acc:Q93VP3]	1.07633	0.0276039	0.270868	Upregulated in C24
Q38879	AT5G39950	ATTRX2	Thioredoxin H2 [Source:UniProtKB/Swiss-Prot;Acc:Q38879]	1.0692	0.0296589	0.278245	Upregulated in C24
Q9SVN5	AT4G13780		Methionine--tRNA ligase, cytoplasmic [Source:UniProtKB/Swiss-Prot;Acc:Q9SVN5]	1.06516	0.0196877	0.229952	Upregulated in C24
Q8LFC0	AT4G35260	IDH1	Isocitrate dehydrogenase [NAD] regulatory subunit 1, mitochondrial [Source:UniProtKB/Swiss-Prot;Acc:Q8LFC0]	1.05607	0.0309725	0.285975	Upregulated in C24
Q945K7	AT5G03290	IDH-V	Isocitrate dehydrogenase [NAD] catalytic subunit 5, mitochondrial [Source:UniProtKB/Swiss-Prot;Acc:Q945K7]	1.0539	0.0284911	0.272685	Upregulated in C24
Q9SUR6	AT4G23600	CORI3	Cystine lyase CORI3 [Source:UniProtKB/Swiss-Prot;Acc:Q9SUR6]	1.04915	0.00610895	0.108935	Upregulated in C24
Q9LZG0	AT5G03300	ADK2	Adenosine kinase 2 [Source:UniProtKB/Swiss-Prot;Acc:Q9LZG0]	1.04745	0.0452235	0.349809	Upregulated in C24
Q9SE50	AT1G52400	BGLU18	Beta-D-glucopyranosyl abscisate beta-glucosidase [Source:UniProtKB/Swiss-Prot;Acc:Q9SE50]	1.03915	0.00203664	0.0642918	Upregulated in C24
Q04613	ATMG00640	ORF25	hydrogen ion transporting ATP synthases, rotational mechanism;zinc ion binding [Source:TAIR;Acc:ATMG00640]	1.0279	0.00523175	0.101679	Upregulated in C24
Q96266	AT2G47730	ATGSTF8	Glutathione S-transferase F8, chloroplastic [Source:UniProtKB/Swiss-Prot;Acc:Q96266]	1.00511	0.00370662	0.0857293	Upregulated in C24
Q9LYT7	AT3G58990	IPMI1	3-isopropylmalate dehydratase small subunit 2 [Source:UniProtKB/Swiss-Prot;Acc:Q9LYT7]	0.997222	0.00496054	0.0988758	Upregulated in C24
O04487	AT1G09640		Probable elongation factor 1-gamma 1 [Source:UniProtKB/Swiss-Prot;Acc:O04487]	0.993877	0.0492847	0.365489	Upregulated in C24
O80983	AT2G26140	ftsh4	ATP-dependent zinc metalloprotease FTSH 4, mitochondrial [Source:UniProtKB/Swiss-Prot;Acc:O80983]	0.983919	0.00602609	0.108935	Upregulated in C24
Q9M5P2	AT1G61250	SC3	Secretory carrier-associated membrane protein 3 [Source:UniProtKB/Swiss-Prot;Acc:Q9M5P2]	0.972834	0.00796354	0.131006	Upregulated in C24
Q9ZW85	AT2G43090		3-isopropylmalate dehydratase small subunit 3 [Source:UniProtKB/Swiss-Prot;Acc:Q9ZW85]	0.967935	0.049885	0.367672	Upregulated in C24
Q9SA18	AT1G31230	AK-HSDH I	Bifunctional aspartokinase/homoserine dehydrogenase 1, chloroplastic [Source:UniProtKB/Swiss-Prot;Acc:Q9SA18]	0.967585	0.0128812	0.176681	Upregulated in C24
Q9ZVL6	AT1G54780	TLP18.3	TLP18.3 [Source:UniProtKB/TrEMBL;Acc:A0A178WHT4]	0.964627	0.0220095	0.24252	Upregulated in C24
Q9S757	AT3G61440	CYSC1	Bifunctional L-3-cyanoalanine synthase/cysteine synthase C1, mitochondrial [Source:UniProtKB/Swiss-Prot;Acc:Q9S757]	0.952674	0.00175907	0.0590336	Upregulated in C24
Q9LSQ5	AT5G54500	FQR1	Flavodoxin-like quinone reductase 1 [Source:UniProtKB/TrEMBL;Acc:F4K0D0]	0.940667	0.0472121	0.361598	Upregulated in C24
Q9LYG3	AT5G11670	ATNADP-ME2	NADP-dependent malic enzyme 2 [Source:UniProtKB/Swiss-Prot;Acc:Q9LYG3]	0.937454	0.0292613	0.275622	Upregulated in C24
O23593	AT4G17520		RGG repeats nuclear RNA binding protein B [Source:UniProtKB/Swiss-Prot;Acc:O23593]	0.934448	0.0157173	0.200954	Upregulated in C24
Q8L968	AT4G13720		Inosine triphosphate pyrophosphatase family protein [Source:TAIR;Acc:AT4G13720]	0.929948	0.0191271	0.225167	Upregulated in C24
Q680K2	AT4G39970		Haloacid dehalogenase-like hydrolase domain-containing protein At4g39970 [Source:UniProtKB/Swiss-Prot;Acc:Q680K2]	0.911769	0.0386344	0.318904	Upregulated in C24
P47998	AT4G14880	OASA1	Cysteine synthase 1 [Source:UniProtKB/Swiss-Prot;Acc:P47998]	0.909445	0.00629729	0.110136	Upregulated in C24
P42814	AT2G39780	RNS2	Ribonuclease 2 [Source:UniProtKB/Swiss-Prot;Acc:P42814]	0.901952	0.00405423	0.090197	Upregulated in C24
Q8LBU2	AT1G63460	GPX8	Probable glutathione peroxidase 8 [Source:UniProtKB/Swiss-Prot;Acc:Q8LBU2]	0.90139	0.0444459	0.347243	Upregulated in C24
P41088	AT3G55120	TT5	Chalcone--flavonone isomerase 1 [Source:UniProtKB/Swiss-Prot;Acc:P41088]	0.897486	0.0198543	0.230745	Upregulated in C24
Q8W493	AT1G20020	ATLFNR2	Ferredoxin--NADP reductase, leaf isozyme 2, chloroplastic [Source:UniProtKB/Swiss-Prot;Acc:Q8W493]	0.893669	0.00377852	0.0865354	Upregulated in C24
Q9LNU4	AT1G20200	EMB2719	26S proteasome non-ATPase regulatory subunit 3 homolog A [Source:UniProtKB/Swiss-Prot;Acc:Q9LNU4]	0.887935	0.0355231	0.302854	Upregulated in C24
Q93YR3	AT4G22670	AtHip1	FAM10 family protein At4g22670 [Source:UniProtKB/Swiss-Prot;Acc:Q93YR3]	0.881487	0.00136822	0.051551	Upregulated in C24
Q9SR19	AT3G04550		Rubisco accumulation factor 1.2, chloroplastic [Source:UniProtKB/Swiss-Prot;Acc:Q9SR19]	0.873889	0.0302913	0.281914	Upregulated in C24
F4JL11	AT4G16143	IMPA-2	Importin subunit alpha-2 [Source:UniProtKB/Swiss-Prot;Acc:F4JL11]	0.86624	0.00366772	0.0857293	Upregulated in C24
P37702	AT5G26000	TGG1	TGG1 [Source:UniProtKB/TrEMBL;Acc:A0A178U7L7]	0.865948	0.000128264	0.00809797	Upregulated in C24
Q42592	AT4G08390	SAPX	L-ascorbate peroxidase S, chloroplastic/mitochondrial [Source:UniProtKB/Swiss-Prot;Acc:Q42592]	0.854036	0.0106626	0.157575	Upregulated in C24
P38418	AT3G45140	LOX2	Lipoxygenase 2, chloroplastic [Source:UniProtKB/Swiss-Prot;Acc:P38418]	0.85393	0.00322095	0.080044	Upregulated in C24
P53780	AT3G57050	CBL	Cystathionine beta-lyase, chloroplastic [Source:UniProtKB/Swiss-Prot;Acc:P53780]	0.841285	0.00860577	0.138642	Upregulated in C24
Q56YU0	AT3G24503	ALDH2C4	Aldehyde dehydrogenase family 2 member C4 [Source:UniProtKB/Swiss-Prot;Acc:Q56YU0]	0.840227	0.0258249	0.269316	Upregulated in C24
Q9ZPY7	AT2G46520		Exportin-2 [Source:UniProtKB/Swiss-Prot;Acc:Q9ZPY7]	0.832963	0.0281997	0.271165	Upregulated in C24
Q9SIU0	AT2G13560	NAD-ME1	NAD-dependent malic enzyme 1, mitochondrial [Source:UniProtKB/Swiss-Prot;Acc:Q9SIU0]	0.832093	0.0350476	0.302108	Upregulated in C24
Q0WL80	AT1G71220	EBS1	UDP-glucose:glycoprotein glucosyltransferases;transferases, transferring hexosyl groups;transferases, transferring glycosyl groups [Source:TAIR;Acc:AT1G71220]	0.822972	0.0273862	0.270868	Upregulated in C24
O82392	AT2G29630	PY	Phosphomethylpyrimidine synthase, chloroplastic [Source:UniProtKB/Swiss-Prot;Acc:O82392]	0.790275	0.00276603	0.0741915	Upregulated in C24
Q8VYN6	AT2G22480	PFK5	ATP-dependent 6-phosphofructokinase 5, chloroplastic [Source:UniProtKB/Swiss-Prot;Acc:Q8VYN6]	0.789871	0.0480887	0.362848	Upregulated in C24
P25873	AT3G25920	RPL15	50S ribosomal protein L15, chloroplastic [Source:UniProtKB/Swiss-Prot;Acc:P25873]	0.778549	0.0048671	0.0980134	Upregulated in C24
P50318	AT1G56190		Phosphoglycerate kinase [Source:UniProtKB/TrEMBL;Acc:A0A178W4Q1]	0.770829	0.0408554	0.327967	Upregulated in C24
F4IYF8	AT3G02760		Histidine--tRNA ligase, cytoplasmic [Source:UniProtKB/Swiss-Prot;Acc:F4IYF8]	0.760038	0.032103	0.288061	Upregulated in C24
P48421	AT4G13770	CYP83A1	Cytochrome P450 83A1 [Source:UniProtKB/Swiss-Prot;Acc:P48421]	0.752155	0.0211718	0.237096	Upregulated in C24
O82514	AT5G63400	ADK1	ADK1 [Source:UniProtKB/TrEMBL;Acc:A0A178UAM7]	0.751619	0.0275158	0.270868	Upregulated in C24
O23144	AT4G27500	PPI1	Proton pump-interactor 1 [Source:UniProtKB/Swiss-Prot;Acc:O23144]	0.746012	0.0157425	0.200954	Upregulated in C24
P29402	AT5G61790	CNX1	Calnexin homolog 1 [Source:UniProtKB/Swiss-Prot;Acc:P29402]	0.735015	0.0403244	0.325944	Upregulated in C24
Q94EG6	AT5G02240		Uncharacterized protein At5g02240 [Source:UniProtKB/Swiss-Prot;Acc:Q94EG6]	0.728093	0.00388461	0.0872544	Upregulated in C24
O82662	AT2G20420		Succinate--CoA ligase [ADP-forming] subunit beta, mitochondrial [Source:UniProtKB/Swiss-Prot;Acc:O82662]	0.719437	0.0154847	0.200954	Upregulated in C24
P83755	ATCG00020	PSBA	Photosystem II protein D1 [Source:UniProtKB/Swiss-Prot;Acc:P83755]	0.710672	0.030119	0.281432	Upregulated in C24
Q9SRG3	AT1G77510	ATPDIL1-2	Protein disulfide isomerase-like 1-2 [Source:UniProtKB/Swiss-Prot;Acc:Q9SRG3]	0.709817	0.045145	0.349809	Upregulated in C24
Q940G0	AT1G10950	TMN1	Transmembrane 9 superfamily member 1 [Source:UniProtKB/Swiss-Prot;Acc:Q940G0]	0.70647	0.00455058	0.0975244	Upregulated in C24
P56778	ATCG00280	PSBC	Photosystem II CP43 reaction center protein [Source:UniProtKB/TrEMBL;Acc:A0A1B1W4T4]	0.69486	0.0278765	0.270868	Upregulated in C24
P46309	AT4G23100	GSH1	Glutamate--cysteine ligase, chloroplastic [Source:UniProtKB/Swiss-Prot;Acc:P46309]	0.671937	0.0200423	0.231776	Upregulated in C24
Q9STX5	AT4G24190	SHD	Endoplasmin homolog [Source:UniProtKB/Swiss-Prot;Acc:Q9STX5]	0.659985	0.00262801	0.0739643	Upregulated in C24
Q01525	AT1G78300	GRF2	14-3-3-like protein GF14 omega [Source:UniProtKB/Swiss-Prot;Acc:Q01525]	0.654357	0.0125409	0.174332	Upregulated in C24
Q8W1X2	AT5G37850	SOS4	pfkB-like carbohydrate kinase family protein [Source:TAIR;Acc:AT5G37850]	0.632198	0.0279394	0.270868	Upregulated in C24
Q9T076	AT4G27520	ENODL2	Early nodulin-like protein 2 [Source:UniProtKB/Swiss-Prot;Acc:Q9T076]	0.631425	0.00893008	0.142881	Upregulated in C24
Q8GW64	AT1G18440		Peptidyl-tRNA hydrolase, chloroplastic [Source:UniProtKB/Swiss-Prot;Acc:Q8GW64]	0.61932	0.026428	0.270224	Upregulated in C24
Q9SYT0	AT1G35720	ANNAT1	Annexin [Source:UniProtKB/TrEMBL;Acc:A0A178WGZ8]	0.591787	0.0169323	0.2071	Upregulated in C24
P42825	AT5G22060	ATJ2	At5g22060 [Source:UniProtKB/TrEMBL;Acc:Q0V7U1]	0.582129	0.0394306	0.32094	Upregulated in C24
Q9SVM8	AT4G13850	ATGRP2	Glycine-rich RNA-binding protein 2, mitochondrial [Source:UniProtKB/Swiss-Prot;Acc:Q9SVM8]	0.5807	0.0345873	0.300357	Upregulated in C24
Q9SZY1	AT4G10480		Putative alpha NAC [Source:UniProtKB/TrEMBL;Acc:Q0WWN5]	0.564518	0.0206647	0.236233	Upregulated in C24
Q05431	AT1G07890	APX1	MEE6 [Source:UniProtKB/TrEMBL;Acc:A0A178W5I1]	0.553844	0.0231063	0.251053	Upregulated in C24
Q43316	AT5G08280	HEMC	Porphobilinogen deaminase, chloroplastic [Source:UniProtKB/Swiss-Prot;Acc:Q43316]	0.510225	0.0212128	0.237096	Upregulated in C24
O65581	AT4G26530		Fructose-bisphosphate aldolase [Source:UniProtKB/TrEMBL;Acc:A0A178V385]	-0.547808	0.0484789	0.36297	Upregulated in Col
Q9XF88	AT3G08940	LHCB4.2	Chlorophyll a-b binding protein CP29.2, chloroplastic [Source:UniProtKB/Swiss-Prot;Acc:Q9XF88]	-0.595617	0.0360808	0.305077	Upregulated in Col
Q38814	AT5G54770	THI1	Thiamine thiazole synthase, chloroplastic [Source:UniProtKB/TrEMBL;Acc:A0A178UNL2]	-0.617036	0.0318223	0.288061	Upregulated in Col
P93004	AT4G35100	PIP3	Aquaporin PIP2-7 [Source:UniProtKB/Swiss-Prot;Acc:P93004]	-0.617634	0.0213423	0.237408	Upregulated in Col
Q9C5Z3	AT3G57290	EIF3E	Eukaryotic translation initiation factor 3 subunit E [Source:UniProtKB/TrEMBL;Acc:A0A178VL03]	-0.623393	0.0134653	0.180775	Upregulated in Col
P52901	AT1G59900	AT-E1 ALPHA	Pyruvate dehydrogenase E1 component subunit alpha-1, mitochondrial [Source:UniProtKB/Swiss-Prot;Acc:P52901]	-0.626179	0.0416636	0.331041	Upregulated in Col
Q94AW8	AT3G44110	ATJ3	DnaJ protein homolog atj3 [Source:UniProtKB/TrEMBL;Acc:Q0WW92]	-0.630648	0.0394222	0.32094	Upregulated in Col
Q3E902	AT5G27700		40S ribosomal protein S21 [Source:UniProtKB/TrEMBL;Acc:A0A178UBS9]	-0.646276	0.0189359	0.225167	Upregulated in Col
P57106	AT5G43330		Malate dehydrogenase 2, cytoplasmic [Source:UniProtKB/Swiss-Prot;Acc:P57106]	-0.654531	0.00531581	0.101785	Upregulated in Col
Q94K71	AT3G48420		CBBY-like protein [Source:UniProtKB/Swiss-Prot;Acc:Q94K71]	-0.664768	0.0487641	0.363939	Upregulated in Col
Q9SAC6	AT1G10760	SEX1	Alpha-glucan water dikinase 1, chloroplastic [Source:UniProtKB/Swiss-Prot;Acc:Q9SAC6]	-0.669386	0.0329193	0.29139	Upregulated in Col
Q9C5Z1	AT5G27640	TIF3B1	Eukaryotic translation initiation factor 3 subunit B [Source:UniProtKB/TrEMBL;Acc:F4K4D5]	-0.678194	0.0191341	0.225167	Upregulated in Col
Q9ZUC1	AT1G23740		NADPH-dependent alkenal/one oxidoreductase, chloroplastic [Source:UniProtKB/Swiss-Prot;Acc:Q9ZUC1]	-0.698515	0.0252037	0.264017	Upregulated in Col
Q8LGG0	AT5G64350	FKBP12	Peptidyl-prolyl cis-trans isomerase FKBP12 [Source:UniProtKB/Swiss-Prot;Acc:Q8LGG0]	-0.703801	0.0321849	0.288061	Upregulated in Col
O04983	AT5G35360	CAC2	Acetyl Co-enzyme a carboxylase biotin carboxylase subunit [Source:UniProtKB/TrEMBL;Acc:F4JYE0]	-0.705399	0.00472406	0.0980134	Upregulated in Col
O49299	AT1G23190	PGM3	Probable phosphoglucomutase, cytoplasmic 1 [Source:UniProtKB/Swiss-Prot;Acc:O49299]	-0.711174	0.00168249	0.0586613	Upregulated in Col
Q9SB81	AT4G21960	PRXR1	Peroxidase 42 [Source:UniProtKB/Swiss-Prot;Acc:Q9SB81]	-0.758054	0.0404662	0.325962	Upregulated in Col
Q9SAC0	AT1G10830	Z-ISO	15-cis-zeta-carotene isomerase, chloroplastic [Source:UniProtKB/Swiss-Prot;Acc:Q9SAC0]	-0.770993	0.0116112	0.166404	Upregulated in Col
Q9SFU1	AT3G07110		Ribosomal protein L13 family protein [Source:UniProtKB/TrEMBL;Acc:F4JD96]	-0.81911	0.0412404	0.329923	Upregulated in Col
P29513	AT1G20010	TUB5	Tubulin beta-5 chain [Source:UniProtKB/Swiss-Prot;Acc:P29513]	-0.829802	0.00619751	0.109677	Upregulated in Col
Q94EJ6	AT4G18030		Probable methyltransferase PMT14 [Source:UniProtKB/Swiss-Prot;Acc:Q94EJ6]	-0.849515	0.0177519	0.213754	Upregulated in Col
Q9M098	AT4G30620		Nucleoid-associated protein At4g30620, chloroplastic [Source:UniProtKB/Swiss-Prot;Acc:Q9M098]	-0.851002	0.0305694	0.283374	Upregulated in Col
Q9LER7	AT3G56910	PSRP5	50S ribosomal protein 5, chloroplastic [Source:UniProtKB/Swiss-Prot;Acc:Q9LER7]	-0.852113	0.0276166	0.270868	Upregulated in Col
O48529	AT2G42220		Rhodanese-like domain-containing protein 9, chloroplastic [Source:UniProtKB/Swiss-Prot;Acc:O48529]	-0.875955	0.016895	0.2071	Upregulated in Col
Q9LDB4	AT3G08770	LTP6	Non-specific lipid-transfer protein [Source:UniProtKB/TrEMBL;Acc:F4IXC6]	-0.87825	0.00477328	0.0980134	Upregulated in Col
F4IFC5	AT2G04842	EMB2761	Threonine--tRNA ligase, chloroplastic/mitochondrial 2 [Source:UniProtKB/Swiss-Prot;Acc:F4IFC5]	-0.888468	0.0393701	0.32094	Upregulated in Col
Q9SRK5	AT3G10940		Phosphoglucan phosphatase LSF2, chloroplastic [Source:UniProtKB/Swiss-Prot;Acc:Q9SRK5]	-0.920351	0.00193527	0.0619287	Upregulated in Col
P52577	AT1G75280		Isoflavone reductase homolog P3 [Source:UniProtKB/Swiss-Prot;Acc:P52577]	-0.921596	0.0438512	0.344591	Upregulated in Col
P46416	AT5G27380	GSH2	Glutathione synthetase, chloroplastic [Source:UniProtKB/Swiss-Prot;Acc:P46416]	-0.934886	0.0334753	0.292878	Upregulated in Col
Q8GSJ6	AT1G75690		LQY1 [Source:UniProtKB/TrEMBL;Acc:A0A178W9N8]	-0.945179	0.00963291	0.147075	Upregulated in Col
Q39108	AT4G38460	GGR	Heterodimeric geranylgeranyl pyrophosphate synthase small subunit, chloroplastic [Source:UniProtKB/Swiss-Prot;Acc:Q39108]	-0.946653	0.0320564	0.288061	Upregulated in Col
Q9SCY0	AT5G51820	PGM	Phosphoglucomutase, chloroplastic [Source:UniProtKB/Swiss-Prot;Acc:Q9SCY0]	-0.961608	0.000451078	0.0219525	Upregulated in Col
O65258	AT4G00490	BAM2	Beta-amylase 2, chloroplastic [Source:UniProtKB/Swiss-Prot;Acc:O65258]	-0.964684	0.00544896	0.102651	Upregulated in Col
Q9CAF5	AT3G10670	ATNAP7	ABC transporter I family member 6, chloroplastic [Source:UniProtKB/Swiss-Prot;Acc:Q9CAF5]	-0.967068	0.00368804	0.0857293	Upregulated in Col
Q9M9P3	AT3G03250	UGP	UTP--glucose-1-phosphate uridylyltransferase [Source:UniProtKB/TrEMBL;Acc:A0A1I9LT02]	-0.967424	0.00119374	0.0464763	Upregulated in Col
Q94F09	AT1G35620	ATPDIL5-2	Protein disulfide-isomerase 5-2 [Source:UniProtKB/Swiss-Prot;Acc:Q94F09]	-0.972266	0.0208662	0.236619	Upregulated in Col
P38605	AT2G07050	CAS1	Cycloartenol synthase [Source:UniProtKB/Swiss-Prot;Acc:P38605]	-0.985132	0.00919976	0.144251	Upregulated in Col
Q84TF0	AT2G37790		Aldo-keto reductase family 4 member C10 [Source:UniProtKB/Swiss-Prot;Acc:Q84TF0]	-0.992154	0.041995	0.332544	Upregulated in Col
P43286	AT3G53420	PIP2A	PIP2A [Source:UniProtKB/TrEMBL;Acc:A0A178V8P4]	-0.994572	0.00526678	0.101679	Upregulated in Col
F4JV80	AT4G32915		Glutamyl-tRNA(Gln) amidotransferase subunit C, chloroplastic/mitochondrial [Source:UniProtKB/Swiss-Prot;Acc:F4JV80]	-0.996133	0.00282665	0.0741915	Upregulated in Col
Q9SMN0	AT3G48690	ATCXE12	Probable carboxylesterase 12 [Source:UniProtKB/Swiss-Prot;Acc:Q9SMN0]	-1.00375	0.0368799	0.308123	Upregulated in Col
Q9LZ23	AT5G04740		ACR12 [Source:UniProtKB/TrEMBL;Acc:A0A178UNY1]	-1.01812	0.00152183	0.0546921	Upregulated in Col
Q944H0	AT1G48600	PMEAMT	PMEAMT [Source:UniProtKB/TrEMBL;Acc:A0A178WLJ9]	-1.01945	0.00257906	0.0739643	Upregulated in Col
Q9SHP0	AT2G17630		Phosphoserine aminotransferase 2, chloroplastic [Source:UniProtKB/Swiss-Prot;Acc:Q9SHP0]	-1.02253	0.012512	0.174332	Upregulated in Col
Q9SZA3	AT4G33250	EIF3K	Eukaryotic translation initiation factor 3 subunit K [Source:UniProtKB/Swiss-Prot;Acc:Q9SZA3]	-1.02484	0.01239	0.174332	Upregulated in Col
Q9SCM3	AT3G57490		40S ribosomal protein S2-4 [Source:UniProtKB/Swiss-Prot;Acc:Q9SCM3]	-1.03048	0.0331856	0.291435	Upregulated in Col
Q6NKS4	AT5G47110	LIL3:2	Light-harvesting complex-like protein 3 isotype 2, chloroplastic [Source:UniProtKB/Swiss-Prot;Acc:Q6NKS4]	-1.0383	0.0126122	0.174332	Upregulated in Col
O81645	AT3G57410	VLN3	Villin-3 [Source:UniProtKB/Swiss-Prot;Acc:O81645]	-1.04859	0.0368453	0.308123	Upregulated in Col
Q5GM68	AT2G42600	ATPPC2	PPC2 [Source:UniProtKB/TrEMBL;Acc:A0A178VV64]	-1.05353	0.00145045	0.0537817	Upregulated in Col
Q84QC1	AT1G44790		Gamma-glutamylcyclotransferase 2-3 [Source:UniProtKB/Swiss-Prot;Acc:Q84QC1]	-1.06078	0.00610483	0.108935	Upregulated in Col
Q9LK88	AT3G27890	NQR	NQR [Source:UniProtKB/TrEMBL;Acc:A0A384KSW6]	-1.06975	0.0247233	0.26121	Upregulated in Col
Q945Q1	AT5G12140	ATCYS1	Cysteine proteinase inhibitor [Source:UniProtKB/TrEMBL;Acc:A0A178UCE6]	-1.0817	0.043959	0.344591	Upregulated in Col
O49562	AT4G21210	ATRP1	Pyruvate, phosphate dikinase regulatory protein 1, chloroplastic [Source:UniProtKB/Swiss-Prot;Acc:O49562]	-1.08176	0.0265402	0.270224	Upregulated in Col
Q9ZPE7	AT4G08950	EXO	Protein EXORDIUM [Source:UniProtKB/Swiss-Prot;Acc:Q9ZPE7]	-1.08268	0.0321787	0.288061	Upregulated in Col
P42738	AT3G29200	CM1	Chorismate mutase 1, chloroplastic [Source:UniProtKB/Swiss-Prot;Acc:P42738]	-1.08547	0.0275843	0.270868	Upregulated in Col
Q9SVU5	AT4G28780		GDSL esterase/lipase At4g28780 [Source:UniProtKB/Swiss-Prot;Acc:Q9SVU5]	-1.10072	0.0107253	0.157575	Upregulated in Col
Q9SUM3	AT4G30210	ATR2	P450 reductase 2 [Source:TAIR;Acc:AT4G30210]	-1.1117	0.0454414	0.350333	Upregulated in Col
O80574	AT2G44040		4-hydroxy-tetrahydrodipicolinate reductase 1, chloroplastic [Source:UniProtKB/Swiss-Prot;Acc:O80574]	-1.11497	0.0329939	0.29139	Upregulated in Col
Q9C8D6	AT1G66100		Probable thionin-2.4 [Source:UniProtKB/Swiss-Prot;Acc:Q9C8D6]	-1.11656	0.0168129	0.2071	Upregulated in Col
Q9LV21	AT3G18190		T-complex protein 1 subunit delta [Source:UniProtKB/Swiss-Prot;Acc:Q9LV21]	-1.13252	0.0166342	0.2071	Upregulated in Col
Q9SZC9	AT4G33520	PAA1	Copper-transporting ATPase PAA1, chloroplastic [Source:UniProtKB/Swiss-Prot;Acc:Q9SZC9]	-1.13935	0.00317533	0.080044	Upregulated in Col
Q9S829	AT1G74880	NDH-O	NAD(P)H-quinone oxidoreductase subunit O, chloroplastic [Source:UniProtKB/Swiss-Prot;Acc:Q9S829]	-1.15788	0.0191816	0.225167	Upregulated in Col
Q9FNQ2	AT5G61130	PDCB1	PDCB1 [Source:UniProtKB/TrEMBL;Acc:A0A178URD1]	-1.16512	0.0160214	0.201863	Upregulated in Col
Q9LVJ1	AT3G14067		Subtilisin-like protease SBT1.4 [Source:UniProtKB/Swiss-Prot;Acc:Q9LVJ1]	-1.17008	0.0169333	0.2071	Upregulated in Col
Q9LZP9	AT3G62410	CP12-2	Calvin cycle protein CP12-2, chloroplastic [Source:UniProtKB/Swiss-Prot;Acc:Q9LZP9]	-1.18188	0.016068	0.201863	Upregulated in Col
Q9ZVJ6	AT2G38750	ANNAT4	Annexin D4 [Source:UniProtKB/Swiss-Prot;Acc:Q9ZVJ6]	-1.18882	0.0456034	0.350426	Upregulated in Col
Q570C8	AT5G48880	PKT1	PKT2 [Source:UniProtKB/TrEMBL;Acc:A0A178UEC0]	-1.20953	0.00596042	0.108778	Upregulated in Col
Q39033	AT3G08510	ATPLC2	Phosphoinositide phospholipase C [Source:UniProtKB/TrEMBL;Acc:C0Z2P3]	-1.21849	0.0490108	0.364616	Upregulated in Col
O80476	AT2G23600	ACL	acetone-cyanohydrin lyase [Source:TAIR;Acc:AT2G23600]	-1.24257	0.00572091	0.106064	Upregulated in Col
Q39099	AT2G06850	EXGT-A1	Xyloglucan endotransglucosylase/hydrolase protein 4 [Source:UniProtKB/Swiss-Prot;Acc:Q39099]	-1.24556	0.0023177	0.0712388	Upregulated in Col
Q96262	AT4G20260	PCAP1	plasma-membrane associated cation-binding protein 1 [Source:TAIR;Acc:AT4G20260]	-1.26069	0.00471684	0.0980134	Upregulated in Col
O80448	AT2G38230	ATPDX1.1	Pyridoxal 5'-phosphate synthase subunit PDX1.1 [Source:UniProtKB/Swiss-Prot;Acc:O80448]	-1.30221	5.29706e-06	0.000963155	Upregulated in Col
Q8GWG0	AT5G60620	GPAT9	GPAT9 [Source:UniProtKB/TrEMBL;Acc:A0A178UCY8]	-1.30742	0.00969848	0.147115	Upregulated in Col
Q9LVY0	AT5G36170	HCF109	Peptide chain release factor PrfB1, chloroplastic [Source:UniProtKB/Swiss-Prot;Acc:Q9LVY0]	-1.30953	0.0290512	0.274752	Upregulated in Col
P31168	AT1G20440	COR47	RD17 [Source:UniProtKB/TrEMBL;Acc:A0A384KK16]	-1.33308	0.0015468	0.0547472	Upregulated in Col
P23686	AT1G02500	SAM1	S-adenosylmethionine synthase [Source:UniProtKB/TrEMBL;Acc:A0A178WES1]	-1.33345	0.00253354	0.0739643	Upregulated in Col
Q949P3	AT2G17340		Uncharacterized protein At2g17340 [Source:UniProtKB/Swiss-Prot;Acc:Q949P3]	-1.34386	0.0349531	0.302108	Upregulated in Col
Q93ZC5	AT1G13280	AOC4	Allene oxide cyclase 4, chloroplastic [Source:UniProtKB/Swiss-Prot;Acc:Q93ZC5]	-1.34418	0.0121524	0.172048	Upregulated in Col
F4JZY1	AT5G41790	CIP1	COP1-interactive protein 1 [Source:UniProtKB/Swiss-Prot;Acc:F4JZY1]	-1.35834	0.000642179	0.0300026	Upregulated in Col
P42759	AT1G20450	LTI29	Dehydrin ERD10 [Source:UniProtKB/Swiss-Prot;Acc:P42759]	-1.35966	0.00346865	0.0844039	Upregulated in Col
Q9C5W7	AT1G32400	TOM2A	Tobamovirus multiplication protein 2A [Source:UniProtKB/Swiss-Prot;Acc:Q9C5W7]	-1.37738	0.0157059	0.200954	Upregulated in Col
Q42560	AT4G35830	ACO1	Aconitate hydratase [Source:UniProtKB/TrEMBL;Acc:A0A178V2T4]	-1.40767	6.40413e-05	0.00534287	Upregulated in Col
Q9LPZ1	AT1G11430		Multiple organellar RNA editing factor 9, chloroplastic [Source:UniProtKB/Swiss-Prot;Acc:Q9LPZ1]	-1.41625	0.0357851	0.303978	Upregulated in Col
Q9CAK8	AT1G63970	ISPF	2-C-methyl-D-erythritol 2,4-cyclodiphosphate synthase, chloroplastic [Source:UniProtKB/Swiss-Prot;Acc:Q9CAK8]	-1.44919	0.0217639	0.24095	Upregulated in Col
Q9C6B9	AT1G73600		S-adenosyl-L-methionine-dependent methyltransferases superfamily protein [Source:TAIR;Acc:AT1G73600]	-1.45266	0.0207311	0.236233	Upregulated in Col
Q9SQT8	AT3G06350	EMB3004	Bifunctional 3-dehydroquinate dehydratase/shikimate dehydrogenase, chloroplastic [Source:UniProtKB/Swiss-Prot;Acc:Q9SQT8]	-1.45426	0.00362149	0.0857293	Upregulated in Col
Q9LMM0	AT1G01610	ATGPAT4	GPAT4 [Source:UniProtKB/TrEMBL;Acc:A0A178W9F8]	-1.49567	0.0118972	0.169462	Upregulated in Col
Q56WH4	AT5G22650	HD2B	Histone deacetylase HDT2 [Source:UniProtKB/Swiss-Prot;Acc:Q56WH4]	-1.50665	0.0143745	0.189732	Upregulated in Col
Q9FK25	AT5G54160	ATOMT1	Flavone 3'-O-methyltransferase 1 [Source:UniProtKB/Swiss-Prot;Acc:Q9FK25]	-1.51017	5.50684e-05	0.00476443	Upregulated in Col
Q9SV71	AT4G12980		Cytochrome b561 and DOMON domain-containing protein At4g12980 [Source:UniProtKB/Swiss-Prot;Acc:Q9SV71]	-1.56404	0.000158467	0.00974154	Upregulated in Col
Q9ZST4	AT4G01900	PII	Nitrogen regulatory protein P-II homolog [Source:UniProtKB/Swiss-Prot;Acc:Q9ZST4]	-1.59735	0.0034189	0.0840689	Upregulated in Col
Q9FGS0	AT5G50250	CP31B	RNA-binding protein CP31B, chloroplastic [Source:UniProtKB/Swiss-Prot;Acc:Q9FGS0]	-1.59767	0.00659579	0.113292	Upregulated in Col
O81439	AT4G04020	FIB	Probable plastid-lipid-associated protein 1, chloroplastic [Source:UniProtKB/Swiss-Prot;Acc:O81439]	-1.6124	0.00280553	0.0741915	Upregulated in Col
O04309	AT3G16470	JR1	Jacalin-related lectin 35 [Source:UniProtKB/Swiss-Prot;Acc:O04309]	-1.64866	0.00482319	0.0980134	Upregulated in Col
Q9FZD1	AT1G26460		Pentatricopeptide repeat-containing protein At1g26460, mitochondrial [Source:UniProtKB/Swiss-Prot;Acc:Q9FZD1]	-1.67313	0.026558	0.270224	Upregulated in Col
Q9MAQ0	AT1G32900		Granule-bound starch synthase 1, chloroplastic/amyloplastic [Source:UniProtKB/Swiss-Prot;Acc:Q9MAQ0]	-1.70941	4.83938e-05	0.00473021	Upregulated in Col
Q9FN50	AT5G23040	CDF1	Protein CHAPERONE-LIKE PROTEIN OF POR1, chloroplastic [Source:UniProtKB/Swiss-Prot;Acc:Q9FN50]	-1.75212	0.000873348	0.0370935	Upregulated in Col
O82314	AT2G25830		Probable transcriptional regulatory protein At2g25830 [Source:UniProtKB/Swiss-Prot;Acc:O82314]	-1.7586	0.00188172	0.0610513	Upregulated in Col
Q9S7E4	AT5G14780	FDH	Formate dehydrogenase, mitochondrial [Source:UniProtKB/TrEMBL;Acc:A0A178UHK7]	-1.77188	0.000301292	0.0167576	Upregulated in Col
P92963	AT4G17170	AT-RAB2	RABB1C [Source:UniProtKB/TrEMBL;Acc:A0A178V4V1]	-1.78264	0.00479365	0.0980134	Upregulated in Col
Q9SR70	AT3G10060		Peptidylprolyl isomerase [Source:UniProtKB/TrEMBL;Acc:A0A178V516]	-1.82488	0.000635667	0.0300026	Upregulated in Col
Q9XEX2	AT1G65980	TPX1	Peroxiredoxin-2B [Source:UniProtKB/Swiss-Prot;Acc:Q9XEX2]	-1.83577	0.000734666	0.0323807	Upregulated in Col
Q94A68	AT1G06690		Uncharacterized oxidoreductase At1g06690, chloroplastic [Source:UniProtKB/Swiss-Prot;Acc:Q94A68]	-1.83599	0.0369326	0.308123	Upregulated in Col
Q9M2W2	AT3G55040	GSTL2	Glutathione S-transferase L2, chloroplastic [Source:UniProtKB/Swiss-Prot;Acc:Q9M2W2]	-1.87171	6.37165e-06	0.00106269	Upregulated in Col
Q9S756	AT2G40300	ATFER4	Ferritin-4, chloroplastic [Source:UniProtKB/Swiss-Prot;Acc:Q9S756]	-1.911	0.00485156	0.0980134	Upregulated in Col
Q8VZ10	AT1G56500		Protein SUPPRESSOR OF QUENCHING 1, chloroplastic [Source:UniProtKB/Swiss-Prot;Acc:Q8VZ10]	-1.91325	0.00128061	0.0490412	Upregulated in Col
Q9SSK5	AT1G70890	MLP43	MLP-like protein 43 [Source:UniProtKB/Swiss-Prot;Acc:Q9SSK5]	-1.94111	0.00944103	0.145206	Upregulated in Col
P31169	AT5G15970	KIN2	KIN2 [Source:UniProtKB/TrEMBL;Acc:A0A384KRF8]	-1.94539	0.00446817	0.0966449	Upregulated in Col
Q9C942	AT1G52760	LysoPL2	Caffeoylshikimate esterase [Source:UniProtKB/Swiss-Prot;Acc:Q9C942]	-2.02325	0.00768286	0.127285	Upregulated in Col
Q9LHA7	AT3G28200		Peroxidase 31 [Source:UniProtKB/Swiss-Prot;Acc:Q9LHA7]	-2.09443	0.00916208	0.144251	Upregulated in Col
Q8LER3	AT4G37800	XTH7	Probable xyloglucan endotransglucosylase/hydrolase protein 7 [Source:UniProtKB/Swiss-Prot;Acc:Q8LER3]	-2.11334	0.000689664	0.0309819	Upregulated in Col
O24521	AT3G10520	AHB2	Non-symbiotic hemoglobin 2 [Source:UniProtKB/Swiss-Prot;Acc:O24521]	-2.14651	9.38857e-06	0.0012901	Upregulated in Col
Q8LDU4	AT4G37000	ACD2	Red chlorophyll catabolite reductase, chloroplastic [Source:UniProtKB/Swiss-Prot;Acc:Q8LDU4]	-2.16164	0.00111046	0.0439666	Upregulated in Col
Q8L5Z7	AT5G58440	SNX2a	SNX2a [Source:UniProtKB/TrEMBL;Acc:A0A178UPE2]	-2.19918	0.0143761	0.189732	Upregulated in Col
Q8VYL1	AT5G35170		Adenylate kinase 5, chloroplastic [Source:UniProtKB/Swiss-Prot;Acc:Q8VYL1]	-2.25088	0.00249431	0.0739643	Upregulated in Col
Q9FK81	AT5G22580		Stress-response A/B barrel domain-containing protein At5g22580 [Source:UniProtKB/Swiss-Prot;Acc:Q9FK81]	-2.35384	3.51295e-05	0.00410312	Upregulated in Col
Q9FIX1	AT5G39730		AIG2-like protein B [Source:UniProtKB/Swiss-Prot;Acc:Q9FIX1]	-2.37596	0.00293101	0.0757434	Upregulated in Col
F4IG09	AT2G39850		Subtilisin-like protease SBT4.1 [Source:UniProtKB/Swiss-Prot;Acc:F4IG09]	-2.38083	0.00295062	0.0757434	Upregulated in Col
Q9M2D8	AT3G61260		Uncharacterized protein At3g61260 [Source:UniProtKB/Swiss-Prot;Acc:Q9M2D8]	-2.56481	3.43813e-06	0.000730133	Upregulated in Col
Q9SIN5	AT2G42530	COR15B	Protein COLD-REGULATED 15B, chloroplastic [Source:UniProtKB/Swiss-Prot;Acc:Q9SIN5]	-2.75383	1.59087e-06	0.000412919	Upregulated in Col
Q9LJG3	AT3G14210	ESM1	GDSL esterase/lipase ESM1 [Source:UniProtKB/Swiss-Prot;Acc:Q9LJG3]	-5.87803	9.23706e-14	2.15778e-10	Upregulated in Col
