# Supplementary material for: Protein nonadditive expression and solubility contribute to heterosis in Arabidopsis hybrids and allotetraploids
Source: Front Plant Sci. 2023 Sep 14;14:1252564. doi: 10.3389/fpls.2023.1252564 (PMC10538547; doi:10.3389/fpls.2023.1252564)
Supplement: Supplementary file 6 [file Table_5.xlsx]

## Sheet: Index
Supplemental data 5: solubility changes of proteins in allopolyploids and in hybrids
Changes in allopolyploids
Changes in Intraspecific hybrids

## Sheet: Allopolyploids
Supplemenatry Dataset 5. Solubility shift of proteins between hybrids and their parents.
Orthogroup (OG)	OG Member Gene Names	OG Member Descriptions	OG Member Uniprot ID	Allo738 p-value	Allo738 Solubility Score	A. suecica p-value	A. suecica Solubility Score	Allo738 solubility change	A. suecica solubility change
OG0016224	HSBP	Heat shock factor-binding protein [Source:UniProtKB/Swiss-Prot;Acc:Q8GW48]	Q8GW48	0.0429633	0.863779	0.0259391	0.862434	Solubility higher in Allo738	Solubility higher in A. suecica
OG0001441	ADL1B, ADL1	DL1B [Source:UniProtKB/TrEMBL;Acc:A0A178VE87], RSW9 [Source:UniProtKB/TrEMBL;Acc:A0A178UEJ4]	Q84XF3	0.0031799	3.06661	NA	NA	Solubility higher in Allo738	No change
OG0001730	ADL6, ADL3	DRP2A [Source:UniProtKB/TrEMBL;Acc:A0A178WBB3], Dynamin-2B [Source:UniProtKB/Swiss-Prot;Acc:Q9LQ55]	Q9SE83, Q9LQ55	0.0234395	3.79514	NA	NA	Solubility higher in Allo738	No change
OG0000105	TUA4, TUA2, TUA1, TUA6, TUA3, TUA5	Tubulin alpha-2 chain [Source:UniProtKB/Swiss-Prot;Acc:B9DGT7], Tubulin alpha-2 chain [Source:UniProtKB/Swiss-Prot;Acc:B9DGT7], Tubulin alpha-1 chain [Source:UniProtKB/Swiss-Prot;Acc:P11139], Tubulin alpha chain [Source:UniProtKB/TrEMBL;Acc:A0A178UXP7], Tubulin alpha chain [Source:UniProtKB/TrEMBL;Acc:A0A178UTQ9], Tubulin alpha chain [Source:UniProtKB/TrEMBL;Acc:A0A178UTQ9]	Q0WV25, Q0WV25, P11139, P29511, Q56WH1, Q56WH1	NA	NA	0.035029	0.545467	No change	Solubility higher in A. suecica
OG0000515	ASP4, ASP3, ASP2	Aspartate aminotransferase [Source:UniProtKB/TrEMBL;Acc:F4I0D4], Aspartate aminotransferase 3, chloroplastic [Source:UniProtKB/Swiss-Prot;Acc:P46644], Aspartate aminotransferase [Source:UniProtKB/TrEMBL;Acc:Q1EBW2]	P46644, P46645	NA	NA	0.0182241	0.828502	No change	Solubility higher in A. suecica
OG0002333	FUM1, FUM2	FUM1 [Source:UniProtKB/TrEMBL;Acc:A0A178VMD4], AT5G50950 protein [Source:UniProtKB/TrEMBL;Acc:B9DFR5]	P93033	NA	NA	0.00955535	0.542547	No change	Solubility higher in A. suecica
OG0002748	NA	Cytochrome b-c1 complex subunit Rieske-1, mitochondrial [Source:UniProtKB/Swiss-Prot;Acc:Q94JS0], Cytochrome b-c1 complex subunit Rieske-2, mitochondrial [Source:UniProtKB/Swiss-Prot;Acc:Q9LYR2]	Q94JS0, Q9LYR2	NA	NA	0.0253002	1.77292	No change	Solubility higher in A. suecica
OG0002841	AXS2, AXS1	UDP-D-apiose/UDP-D-xylose synthase 2 [Source:UniProtKB/Swiss-Prot;Acc:Q9SGE0], UDP-D-apiose/UDP-D-xylose synthase 1 [Source:UniProtKB/Swiss-Prot;Acc:Q9ZUY6]	Q9SGE0, Q9ZUY6	NA	NA	0.0265181	1.1456	No change	Solubility higher in A. suecica
OG0006503	MDAR6	MDAR6 [Source:UniProtKB/TrEMBL;Acc:A0A178WFH3]	P92947	NA	NA	0.046372	0.642367	No change	Solubility higher in A. suecica
OG0009595	NA	Thioredoxin superfamily protein [Source:UniProtKB/TrEMBL;Acc:F4IUG7]	NA	NA	NA	0.0385083	0.669393	No change	Solubility higher in A. suecica
OG0009851	ATGPX1	Phospholipid hydroperoxide glutathione peroxidase 1, chloroplastic [Source:UniProtKB/Swiss-Prot;Acc:P52032]	P52032	NA	NA	0.0341855	1.09484	No change	Solubility higher in A. suecica
OG0011718	CHL	CHL [Source:UniProtKB/TrEMBL;Acc:A0A178VKZ0]	Q9STS7	NA	NA	0.0366172	1.51261	No change	Solubility higher in A. suecica
OG0011726	EDD1	Glycine--tRNA ligase, chloroplastic/mitochondrial 2 [Source:UniProtKB/Swiss-Prot;Acc:Q8L785]	Q8L785	NA	NA	0.0237936	1.51197	No change	Solubility higher in A. suecica
OG0014667	NAD-ME2	NAD-dependent malic enzyme 2, mitochondrial [Source:UniProtKB/Swiss-Prot;Acc:Q8L7K9]	Q8L7K9	NA	NA	0.00466868	0.853187	No change	Solubility higher in A. suecica
OG0016112	NA	50S ribosomal protein L19-1, chloroplastic [Source:UniProtKB/Swiss-Prot;Acc:Q8W463]	Q8W463	NA	NA	0.0093158	0.861088	No change	Solubility higher in A. suecica
OG0016138	CT-BMY	Beta-amylase 3, chloroplastic [Source:UniProtKB/Swiss-Prot;Acc:O23553]	O23553	NA	NA	0.0263456	0.928334	No change	Solubility higher in A. suecica
OG0017860	RPE	RPE [Source:UniProtKB/TrEMBL;Acc:A0A178UPG9]	NA	NA	NA	0.000939365	0.553157	No change	Solubility higher in A. suecica
OG0000623	NA	40S ribosomal protein S20-1 [Source:UniProtKB/Swiss-Prot;Acc:P49200], 40S ribosomal protein S20-2 [Source:UniProtKB/Swiss-Prot;Acc:Q9STY6], 40S ribosomal protein S20-1 [Source:UniProtKB/Swiss-Prot;Acc:P49200]	P49200, Q9STY6, P49200	NA	NA	0.0286193	-0.913993	No change	Solubility higher in parents
OG0001156	NA	60S ribosomal protein L22-2 [Source:UniProtKB/Swiss-Prot;Acc:Q9M9W1], 60S ribosomal protein L22-3 [Source:UniProtKB/Swiss-Prot;Acc:Q9FE58]	Q9M9W1, Q9FE58	NA	NA	0.0221489	-1.02775	No change	Solubility higher in parents
OG0001452	Tudor1, Tudor2	TUDOR-SN protein 1 [Source:TAIR;Acc:AT5G07350], Ribonuclease TUDOR 2 [Source:UniProtKB/Swiss-Prot;Acc:Q9FLT0]	Q8VZG7, Q9FLT0	NA	NA	0.0343296	-1.05077	No change	Solubility higher in parents
OG0001682	NA	60S ribosomal protein L17-1 [Source:UniProtKB/Swiss-Prot;Acc:Q93VI3], 60S ribosomal protein L17-2 [Source:UniProtKB/Swiss-Prot;Acc:P51413]	Q93VI3, P51413	NA	NA	0.0472819	-0.979674	No change	Solubility higher in parents
OG0001872	ARASP	Probable membrane metalloprotease ARASP2, chloroplastic [Source:UniProtKB/Swiss-Prot;Acc:O23053], Membrane metalloprotease ARASP, chloroplastic [Source:UniProtKB/Swiss-Prot;Acc:O80885]	O23053	NA	NA	0.02545	-1.98031	No change	Solubility higher in parents
OG0002038	NA	AT4G23670 protein [Source:UniProtKB/TrEMBL;Acc:Q9SUR0], AT4g23680/F9D16_150 [Source:UniProtKB/TrEMBL;Acc:Q9SUQ9]	NA	NA	NA	0.0115563	-1.25543	No change	Solubility higher in parents
OG0002957	BGLU18	Beta-D-glucopyranosyl abscisate beta-glucosidase [Source:UniProtKB/Swiss-Prot;Acc:Q9SE50]	Q9SE50	NA	NA	0.0356301	-0.970216	No change	Solubility higher in parents
OG0006500	ISPF	2-C-methyl-D-erythritol 2,4-cyclodiphosphate synthase, chloroplastic [Source:UniProtKB/Swiss-Prot;Acc:Q9CAK8]	Q9CAK8	NA	NA	0.0171515	-2.52063	No change	Solubility higher in parents
OG0007450	RPS9	30S ribosomal protein S9, chloroplastic [Source:UniProtKB/Swiss-Prot;Acc:Q9XJ27]	Q9XJ27	NA	NA	0.0424435	-2.24143	No change	Solubility higher in parents
OG0009228	ROF1	Peptidylprolyl isomerase [Source:UniProtKB/TrEMBL;Acc:B3H746]	Q38931	NA	NA	0.0358091	-1.49574	No change	Solubility higher in parents
OG0014064	NA	30S ribosomal protein [Source:UniProtKB/TrEMBL;Acc:Q94K97]	NA	NA	NA	0.0439326	-0.832327	No change	Solubility higher in parents
OG0014162	PYR6	UMP-CMP kinase [Source:UniProtKB/TrEMBL;Acc:A0A178UDQ9]	O04905	NA	NA	0.0149349	-0.97727	No change	Solubility higher in parents
OG0014404	MVA1	Hydroxymethylglutaryl-CoA synthase [Source:UniProtKB/Swiss-Prot;Acc:P54873]	P54873	NA	NA	0.0368574	-0.904017	No change	Solubility higher in parents
OG0016651	RPL27	50S ribosomal protein L27, chloroplastic [Source:UniProtKB/Swiss-Prot;Acc:Q9FLN4]	Q9FLN4	NA	NA	0.0108373	-1.01598	No change	Solubility higher in parents
OG0000125	GLN1;5, GSR2, ATGSKB6, GLN1;4, ATGSR1	Glutamine synthetase cytosolic isozyme 1-5 [Source:UniProtKB/Swiss-Prot;Acc:Q8GXW5], Glutamine synthetase [Source:UniProtKB/TrEMBL;Acc:F4ID91], Glutamine synthetase [Source:UniProtKB/TrEMBL;Acc:A0A178VNQ6], Glutamine synthetase [Source:UniProtKB/TrEMBL;Acc:A0A178UB24], Glutamine synthetase cytosolic isozyme 1-1 [Source:UniProtKB/Swiss-Prot;Acc:Q56WN1]	Q8GXW5, Q8LCE1, Q9LVI8, Q9FMD9, Q56WN1	0.0414054	-1.222	NA	NA	Solubility higher in parents	No change
OG0000215	SAM1, MAT3, MTO3, SAM-2	S-adenosylmethionine synthase [Source:UniProtKB/TrEMBL;Acc:A0A178WES1], S-adenosylmethionine synthase [Source:UniProtKB/TrEMBL;Acc:A0A178VXF8], S-adenosylmethionine synthase [Source:UniProtKB/TrEMBL;Acc:A0A178VIP8], S-adenosylmethionine synthase [Source:UniProtKB/TrEMBL;Acc:A0A178V3V9]	P23686, Q9SJL8, Q9LUT2, P17562	0.0458128	-0.553795	NA	NA	Solubility higher in parents	No change
OG0000247	ADF2, ADF1, ADF3, ADF4	Actin depolymerizing factor 2 [Source:UniProtKB/TrEMBL;Acc:A0A1I9LRV3], Actin depolymerizing factor 1 [Source:UniProtKB/TrEMBL;Acc:A8MR09], Actin-depolymerizing factor 3 [Source:UniProtKB/Swiss-Prot;Acc:Q9ZSK4], Actin-depolymerizing factor 4 [Source:UniProtKB/Swiss-Prot;Acc:Q9ZSK3]	Q39250	0.0288482	-0.73698	NA	NA	Solubility higher in parents	No change
OG0000516	TPX2, TPX1	At1g60740 [Source:UniProtKB/TrEMBL;Acc:B4G289], TPX2 [Source:UniProtKB/TrEMBL;Acc:A0A178WKG0], Peroxiredoxin-2B [Source:UniProtKB/Swiss-Prot;Acc:Q9XEX2]	O22711, Q9SRZ4	0.0291822	-0.959566	NA	NA	Solubility higher in parents	No change
OG0000547	NIT2, NIT1, NIT3	NIT2 [Source:UniProtKB/TrEMBL;Acc:A0A384LD03], NITI [Source:UniProtKB/TrEMBL;Acc:A0A384KJ08], Nitrilase 3 [Source:UniProtKB/Swiss-Prot;Acc:P46010]	P32962, P32961, P46010	0.00197941	-1.16013	NA	NA	Solubility higher in parents	No change
OG0000625	ATNADP-ME1, ATNADP-ME2, ATNADP-ME3	NADP-dependent malic enzyme 1 [Source:UniProtKB/Swiss-Prot;Acc:O82191], NADP-dependent malic enzyme 2 [Source:UniProtKB/Swiss-Prot;Acc:Q9LYG3], Malic enzyme [Source:UniProtKB/TrEMBL;Acc:A0A178UAR6]	O82191, Q9LYG3	0.0219975	-0.956032	NA	NA	Solubility higher in parents	No change
OG0000710	ATPDX1.1, PDX1	Pyridoxal 5'-phosphate synthase subunit PDX1.1 [Source:UniProtKB/Swiss-Prot;Acc:O80448], Pyridoxal 5'-phosphate synthase subunit PDX1.3 [Source:UniProtKB/Swiss-Prot;Acc:Q8L940]	O80448, Q8L940	0.0238651	-0.991854	NA	NA	Solubility higher in parents	No change
OG0000748	RPL27A	60S ribosomal protein L27a-2 [Source:UniProtKB/Swiss-Prot;Acc:Q9LR33], 60S ribosomal protein L27a-3 [Source:UniProtKB/Swiss-Prot;Acc:P49637]	Q9LR33, P49637	0.0192997	-0.604803	NA	NA	Solubility higher in parents	No change
OG0000798	ADK1, ADK2	Adenosine kinase 1 [Source:UniProtKB/Swiss-Prot;Acc:Q9SF85], Adenosine kinase 2 [Source:UniProtKB/Swiss-Prot;Acc:Q9LZG0]	Q9SF85	0.0356614	-0.556444	NA	NA	Solubility higher in parents	No change
OG0000905	NA	IPGAM1 [Source:UniProtKB/TrEMBL;Acc:A0A178W6V9], IPGAM2 [Source:UniProtKB/TrEMBL;Acc:A0A384KAQ5]	O04499, Q9M9K1	0.0440676	-0.505531	NA	NA	Solubility higher in parents	No change
OG0001075	NA	Acetyltransferase component of pyruvate dehydrogenase complex [Source:UniProtKB/TrEMBL;Acc:A0A178W5Y1], Dihydrolipoyllysine-residue acetyltransferase component 2 of pyruvate dehydrogenase complex, mitochondrial [Source:UniProtKB/Swiss-Prot;Acc:Q8RWN9]	Q5M729, Q8RWN9	0.0442947	-0.609476	NA	NA	Solubility higher in parents	No change
OG0001098	CRT1b, CRT1	Calreticulin-2 [Source:UniProtKB/Swiss-Prot;Acc:Q38858], Calreticulin-1 [Source:UniProtKB/Swiss-Prot;Acc:O04151]	Q38858	0.0398153	-0.961017	NA	NA	Solubility higher in parents	No change
OG0001262	RPT2a	RPT2b [Source:UniProtKB/TrEMBL;Acc:A0A178VM16], RPT2a [Source:UniProtKB/TrEMBL;Acc:A0A178V3V3]	Q9SL67, Q9SZD4	0.0158739	-1.44462	NA	NA	Solubility higher in parents	No change
OG0001388	ATPHB4, ATPHB3	Prohibitin-4, mitochondrial [Source:UniProtKB/Swiss-Prot;Acc:Q9LK25], Prohibitin-3, mitochondrial [Source:UniProtKB/Swiss-Prot;Acc:O04331]	Q9LK25, O04331	0.0364217	-1.01821	NA	NA	Solubility higher in parents	No change
OG0001520	ATOMT1	Flavone 3'-O-methyltransferase 1 [Source:UniProtKB/Swiss-Prot;Acc:Q9FK25]	Q9FK25	0.0492549	-0.874421	NA	NA	Solubility higher in parents	No change
OG0001870	NA	26S proteasome non-ATPase regulatory subunit 1 homolog [Source:UniProtKB/TrEMBL;Acc:A0A178WEG0], 26S proteasome non-ATPase regulatory subunit 1 homolog A [Source:UniProtKB/Swiss-Prot;Acc:O48844]	Q9MAT0, O48844	0.0479201	-1.04726	NA	NA	Solubility higher in parents	No change
OG0003604	ERD14	Dehydrin ERD14 [Source:UniProtKB/Swiss-Prot;Acc:P42763]	P42763	0.00153664	-1.7267	NA	NA	Solubility higher in parents	No change
OG0005006	HCF173	high chlorophyll fluorescence phenotype 173 [Source:TAIR;Acc:AT1G16720]	NA	0.0201339	-1.28539	NA	NA	Solubility higher in parents	No change
OG0005026	NA	HBP1 [Source:UniProtKB/TrEMBL;Acc:A0A178W6J0]	NA	0.0322822	-0.593849	NA	NA	Solubility higher in parents	No change
OG0005235	LTI29	Dehydrin ERD10 [Source:UniProtKB/Swiss-Prot;Acc:P42759]	NA	0.0374347	-1.17741	NA	NA	Solubility higher in parents	No change
OG0005886	NA	Zinc finger/BTB domain protein [Source:UniProtKB/TrEMBL;Acc:Q8L9M8]	NA	0.0488778	-1.14274	NA	NA	Solubility higher in parents	No change
OG0005944	NA	50S ribosomal protein L21, chloroplastic [Source:UniProtKB/Swiss-Prot;Acc:P51412]	P51412	0.00217797	-1.03327	NA	NA	Solubility higher in parents	No change
OG0006111	ATNUC-L1	Nucleolin 1 [Source:UniProtKB/Swiss-Prot;Acc:Q9FVQ1]	Q9FVQ1	0.00196672	-2.40227	NA	NA	Solubility higher in parents	No change
OG0007702	ST1	Thiosulfate/3-mercaptopyruvate sulfurtransferase 1, mitochondrial [Source:UniProtKB/Swiss-Prot;Acc:O64530]	NA	0.00755059	-2.45138	NA	NA	Solubility higher in parents	No change
OG0007755	CYP38	Peptidyl-prolyl cis-trans isomerase CYP38, chloroplastic [Source:UniProtKB/Swiss-Prot;Acc:Q9SSA5]	Q9SSA5	0.0276228	-0.550642	NA	NA	Solubility higher in parents	No change
OG0009239	GHBDH	GR1 [Source:UniProtKB/TrEMBL;Acc:A0A178VK60]	NA	0.0349424	-0.53991	NA	NA	Solubility higher in parents	No change
OG0009784	YCF37	YCF37 [Source:UniProtKB/TrEMBL;Acc:A0A178VUP0]	NA	0.0323683	-1.21397	NA	NA	Solubility higher in parents	No change
OG0009806	NA	50S ribosomal protein L35, chloroplastic [Source:UniProtKB/Swiss-Prot;Acc:Q8VZ55]	Q8VZ55	0.00765529	-2.45778	NA	NA	Solubility higher in parents	No change
OG0010374	NA	Uncharacterized protein At2g34460, chloroplastic [Source:UniProtKB/Swiss-Prot;Acc:Q8H124]	Q8H124	0.00744991	-1.24132	NA	NA	Solubility higher in parents	No change
OG0010935	OASB	Cysteine synthase [Source:UniProtKB/TrEMBL;Acc:Q0WW95]	P47999	0.0275809	-0.690796	NA	NA	Solubility higher in parents	No change
OG0011368	ATPRX Q	Thioredoxin superfamily protein [Source:UniProtKB/TrEMBL;Acc:F4JBC9]	NA	0.00952584	-0.687783	NA	NA	Solubility higher in parents	No change
OG0011657	TIM9	Mitochondrial import inner membrane translocase subunit TIM9 [Source:UniProtKB/Swiss-Prot;Acc:Q9XGX9]	Q9XGX9	0.0299029	-1.28429	NA	NA	Solubility higher in parents	No change
OG0012133	GR	At3g54660 [Source:UniProtKB/TrEMBL;Acc:Q5FV38]	P42770	0.0325039	-0.967771	NA	NA	Solubility higher in parents	No change
OG0012307	CBL	Cystathionine beta-lyase, chloroplastic [Source:UniProtKB/Swiss-Prot;Acc:P53780]	P53780	0.0298171	-1.38184	NA	NA	Solubility higher in parents	No change
OG0012517	PBF1	Proteasome subunit beta type [Source:UniProtKB/TrEMBL;Acc:A0A178V6R9]	NA	0.0177897	-1.18523	NA	NA	Solubility higher in parents	No change
OG0012866	SIR	SIR [Source:UniProtKB/TrEMBL;Acc:A0A178UPZ1]	Q9LZ66	0.0104327	-0.712778	NA	NA	Solubility higher in parents	No change
OG0013448	NA	Rubisco methyltransferase family protein [Source:UniProtKB/TrEMBL;Acc:Q8VZB5]	NA	0.0186659	-0.914735	NA	NA	Solubility higher in parents	No change
OG0014293	APX4	ascorbate peroxidase 4 [Source:TAIR;Acc:AT4G09010]	NA	0.00566011	-0.650751	NA	NA	Solubility higher in parents	No change
OG0014496	ATHM2	Thioredoxin M2, chloroplastic [Source:UniProtKB/Swiss-Prot;Acc:Q9SEU8]	NA	0.0438898	-0.61307	NA	NA	Solubility higher in parents	No change
OG0015307	NA	Translation initiation factor IF3-4, chloroplastic [Source:UniProtKB/Swiss-Prot;Acc:Q94B52]	NA	0.034968	-1.40565	NA	NA	Solubility higher in parents	No change
OG0016143	CLPR4	ATP-dependent Clp protease proteolytic subunit [Source:UniProtKB/TrEMBL;Acc:A0A178V785]	Q8LB10	0.00114935	-1.414	NA	NA	Solubility higher in parents	No change
OG0016538	APE1	Acclimation of photosynthesis to environment [Source:UniProtKB/TrEMBL;Acc:A0A219HZL6]	NA	0.0223609	-0.658568	NA	NA	Solubility higher in parents	No change
OG0016573	NA	Transmembrane protein [Source:UniProtKB/TrEMBL;Acc:Q8L7C5]	NA	0.0486651	-1.38988	NA	NA	Solubility higher in parents	No change
OG0017286	NA	Sorbitol dehydrogenase [Source:UniProtKB/Swiss-Prot;Acc:Q9FJ95]	Q9FJ95	0.0183972	-0.673091	NA	NA	Solubility higher in parents	No change
OG0018007	emb2746	Ribonuclease J [Source:UniProtKB/Swiss-Prot;Acc:Q84W56]	Q84W56	0.000594074	-1.29206	NA	NA	Solubility higher in parents	No change
OG0001474	KCA1, KCA2	kinesin like protein for actin based chloroplast movement 1 [Source:TAIR;Acc:AT5G10470], kinesin like protein for actin based chloroplast movement 2 [Source:TAIR;Acc:AT5G65460]	Q9LX99	0.000647119	-2.82716	0.0215854	-1.91432	Solubility higher in parents	Solubility higher in parents
OG0001617	OEP7	OEP7 [Source:UniProtKB/TrEMBL;Acc:A0A178VGL9], OEP6 [Source:UniProtKB/TrEMBL;Acc:A0A384KZL8]	Q9SVC4	0.0412353	-1.04319	0.0016135	-2.00063	Solubility higher in parents	Solubility higher in parents
OG0002858	RPS4	30S ribosomal protein S4, chloroplastic [Source:UniProtKB/TrEMBL;Acc:A0A1B1W4U6]	P56799	0.0094933	-1.43319	0.0118319	-1.51461	Solubility higher in parents	Solubility higher in parents
OG0004845	NA	At1g13930/F16A14.27 [Source:UniProtKB/TrEMBL;Acc:Q9XI93]	NA	0.0206709	-1.0625	0.0427813	-0.683319	Solubility higher in parents	Solubility higher in parents

## Sheet: Intraspecific Hybrids
Uniprot ID	TAIR	Gene	Description	Col x C24 p-value	Col x C24 Solubility Score	C24 x Col p-value	C24 x Col Solubility Score	Col x C24 solubility change	C24 x Col solubility change
Q04836	AT4G24770	RBP31	31 kDa ribonucleoprotein, chloroplastic [Source:UniProtKB/Swiss-Prot;Acc:Q04836]	0.0491052	-1.62694	0.00450187	-1.85132	Solubility higher in parents	Solubility higher in parents
Q9ZV24	AT2G28900	OEP16	Outer envelope pore protein 16-1, chloroplastic [Source:UniProtKB/Swiss-Prot;Acc:Q9ZV24]	0.0119163	-1.56883	0.00497705	-2.08223	Solubility higher in parents	Solubility higher in parents
O04209	AT2G40060		Clathrin light chain [Source:UniProtKB/TrEMBL;Acc:A0A178W0Q3]	0.0106299	-1.52041	NA	NA	Solubility higher in parents	No change
O22969	AT2G34160		Uncharacterized protein At2g34160 [Source:UniProtKB/Swiss-Prot;Acc:O22969]	0.00542693	-1.71174	NA	NA	Solubility higher in parents	No change
Q39196	AT4G00430	TMP-C	TMP-C [Source:UniProtKB/TrEMBL;Acc:A0A178USZ7]	0.0302414	-2.67562	NA	NA	Solubility higher in parents	No change
Q9S7L9	AT1G22450	COX6B	COX6B [Source:UniProtKB/TrEMBL;Acc:A0A178WPQ4]	0.0310484	-1.24757	NA	NA	Solubility higher in parents	No change
Q9SA78	AT1G30630		Coatomer subunit epsilon-1 [Source:UniProtKB/Swiss-Prot;Acc:Q9SA78]	0.0401138	-1.96416	NA	NA	Solubility higher in parents	No change
O49160	AT3G56150	EIF3C	Eukaryotic translation initiation factor 3 subunit C [Source:UniProtKB/Swiss-Prot;Acc:O49160]	NA	NA	0.0485105	-0.848133	No change	Solubility higher in parents
O80860	AT2G30950	VAR2	FtsH extracellular protease family [Source:TAIR;Acc:AT2G30950]	NA	NA	0.0115534	-1.89701	No change	Solubility higher in parents
O81126	AT4G31580	SRZ-22	Serine/arginine-rich splicing factor RSZ22 [Source:UniProtKB/Swiss-Prot;Acc:O81126]	NA	NA	0.00150797	-2.00714	No change	Solubility higher in parents
O81283	AT4G02510	TOC159	Translocase of chloroplast 159, chloroplastic [Source:UniProtKB/Swiss-Prot;Acc:O81283]	NA	NA	0.0128148	-1.30068	No change	Solubility higher in parents
P23321	AT5G66570	PSBO-1	Oxygen-evolving enhancer protein 1-1, chloroplastic [Source:UniProtKB/Swiss-Prot;Acc:P23321]	NA	NA	0.00438349	-1.58802	No change	Solubility higher in parents
P42697	AT5G42080	ADL1	RSW9 [Source:UniProtKB/TrEMBL;Acc:A0A178UEJ4]	NA	NA	0.00195935	-0.877673	No change	Solubility higher in parents
P42804	AT1G58290	HEMA1	Glutamyl-tRNA reductase 1, chloroplastic [Source:UniProtKB/Swiss-Prot;Acc:P42804]	NA	NA	0.032135	-2.06914	No change	Solubility higher in parents
P43286	AT3G53420	PIP2A	PIP2A [Source:UniProtKB/TrEMBL;Acc:A0A178V8P4]	NA	NA	0.0413125	-1.1646	No change	Solubility higher in parents
P56761	ATCG00270	PSBD	Photosystem II D2 protein [Source:UniProtKB/Swiss-Prot;Acc:P56761]	NA	NA	0.000894569	-1.85236	No change	Solubility higher in parents
P56767	ATCG00340	PSAB	Photosystem I P700 chlorophyll a apoprotein A2 [Source:UniProtKB/TrEMBL;Acc:A0A1B1W4U2]	NA	NA	0.0328773	-0.652663	No change	Solubility higher in parents
P56777	ATCG00680	PSBB	Photosystem II CP47 reaction center protein [Source:UniProtKB/TrEMBL;Acc:A0A1B1W4X0]	NA	NA	0.0369041	-1.2723	No change	Solubility higher in parents
P56778	ATCG00280	PSBC	Photosystem II CP43 reaction center protein [Source:UniProtKB/TrEMBL;Acc:A0A1B1W4T4]	NA	NA	0.00349194	-1.54945	No change	Solubility higher in parents
P56785	ATCG01130	YCF1.2	Ycf1 protein [Source:TAIR;Acc:ATCG01130]	NA	NA	0.0325328	-1.08104	No change	Solubility higher in parents
P83755	ATCG00020	PSBA	Photosystem II protein D1 [Source:UniProtKB/Swiss-Prot;Acc:P83755]	NA	NA	0.0405263	-1.35603	No change	Solubility higher in parents
Q07473	AT5G01530	LHCB4.1	Chlorophyll a-b binding protein CP29.1, chloroplastic [Source:UniProtKB/Swiss-Prot;Acc:Q07473]	NA	NA	0.0170623	-1.28472	No change	Solubility higher in parents
Q39102	AT1G50250	FTSH1	ATP-dependent zinc metalloprotease FTSH 1, chloroplastic [Source:UniProtKB/Swiss-Prot;Acc:Q39102]	NA	NA	0.00809545	-1.58644	No change	Solubility higher in parents
Q42547	AT1G20620	CAT3	catalase 3 [Source:TAIR;Acc:AT1G20620]	NA	NA	0.00824573	-0.63299	No change	Solubility higher in parents
Q8H1Q1	AT1G12250		Thylakoid lumenal protein TL20.3, chloroplastic [Source:UniProtKB/Swiss-Prot;Acc:Q8H1Q1]	NA	NA	0.0148442	-1.2935	No change	Solubility higher in parents
Q8L7S8	AT5G26742	emb1138	RH3 [Source:UniProtKB/TrEMBL;Acc:A0A178UT03]	NA	NA	0.0113436	-0.887371	No change	Solubility higher in parents
Q94EJ6	AT4G18030		Probable methyltransferase PMT14 [Source:UniProtKB/Swiss-Prot;Acc:Q94EJ6]	NA	NA	0.0379295	-1.4944	No change	Solubility higher in parents
Q9FH02	AT5G42270	VAR1	VAR1 [Source:UniProtKB/TrEMBL;Acc:A0A178U8J6]	NA	NA	0.01788	-0.67558	No change	Solubility higher in parents
Q9LR64	AT1G03600	PSB27	Photosystem II repair protein PSB27-H1, chloroplastic [Source:UniProtKB/Swiss-Prot;Acc:Q9LR64]	NA	NA	0.00677648	-0.976523	No change	Solubility higher in parents
Q9LVA0	AT5G62390	ATBAG7	BAG family molecular chaperone regulator 7 [Source:UniProtKB/Swiss-Prot;Acc:Q9LVA0]	NA	NA	0.0406898	-0.951199	No change	Solubility higher in parents
Q9M2Y6	AT3G49720		Probable pectin methylesterase CGR2 [Source:UniProtKB/Swiss-Prot;Acc:Q9M2Y6]	NA	NA	0.00247104	-1.45707	No change	Solubility higher in parents
Q9S841	AT3G50820	PSBO2	Oxygen-evolving enhancer protein 1-2, chloroplastic [Source:UniProtKB/Swiss-Prot;Acc:Q9S841]	NA	NA	0.0338999	-1.30241	No change	Solubility higher in parents
Q9SRH6	AT3G01290		HIR2 [Source:UniProtKB/TrEMBL;Acc:A0A178V7M0]	NA	NA	0.0278663	-1.63926	No change	Solubility higher in parents
Q9STE8	AT3G46740	TOC75-III	Protein TOC75-3, chloroplastic [Source:UniProtKB/Swiss-Prot;Acc:Q9STE8]	NA	NA	0.00156791	-1.47484	No change	Solubility higher in parents
Q9SZI2	AT4G26110	NAP1;1	Nucleosome assembly protein 1;1 [Source:UniProtKB/Swiss-Prot;Acc:Q9SZI2]	NA	NA	0.0467355	-1.1604	No change	Solubility higher in parents
Q9ZUP3	AT2G19480	NAP1;2	Nucleosome assembly protein 1;2 [Source:UniProtKB/Swiss-Prot;Acc:Q9ZUP3]	NA	NA	0.0249903	-1.22245	No change	Solubility higher in parents
Q9ZVL6	AT1G54780	TLP18.3	TLP18.3 [Source:UniProtKB/TrEMBL;Acc:A0A178WHT4]	NA	NA	0.0208256	-1.88557	No change	Solubility higher in parents
B9DGD6	AT5G36880	ACS	Acetyl-coenzyme A synthetase, chloroplastic/glyoxysomal [Source:UniProtKB/Swiss-Prot;Acc:B9DGD6]	NA	NA	0.0213488	1.3867	No change	Solubility higher in C24 x Col
F4JVN6	AT4G20850	TPP2	Tripeptidyl-peptidase 2 [Source:UniProtKB/Swiss-Prot;Acc:F4JVN6]	NA	NA	0.00251916	1.19808	No change	Solubility higher in C24 x Col
O22126	AT2G45470	FLA8	Fasciclin-like arabinogalactan protein 8 [Source:UniProtKB/Swiss-Prot;Acc:O22126]	NA	NA	0.0175046	0.885009	No change	Solubility higher in C24 x Col
O22609	AT3G27925	DEGP1	DEGP1 [Source:UniProtKB/TrEMBL;Acc:A0A178V823]	NA	NA	0.0101335	1.77456	No change	Solubility higher in C24 x Col
O22832	AT2G43710	SSI2	Stearoyl-[acyl-carrier-protein] 9-desaturase 7, chloroplastic [Source:UniProtKB/Swiss-Prot;Acc:O22832]	NA	NA	0.0214945	0.988729	No change	Solubility higher in C24 x Col
O23365	AT4G15110	CYP97B3	CYP97B3 [Source:UniProtKB/TrEMBL;Acc:A0A178V2Z2]	NA	NA	0.0416714	0.840505	No change	Solubility higher in C24 x Col
O24457	AT1G01090	PDH-E1 ALPHA	Pyruvate dehydrogenase E1 component subunit alpha [Source:UniProtKB/TrEMBL;Acc:A0A178W8A7]	NA	NA	0.0354184	1.26546	No change	Solubility higher in C24 x Col
O65202	AT4G16760	ACX1	Peroxisomal acyl-coenzyme A oxidase 1 [Source:UniProtKB/Swiss-Prot;Acc:O65202]	NA	NA	0.0236604	1.76158	No change	Solubility higher in C24 x Col
O65398	AT1G11840	GLX1		NA	NA	0.0368055	0.609859	No change	Solubility higher in C24 x Col
O65719	AT3G09440		Heat shock protein 70 (Hsp 70) family protein [Source:UniProtKB/TrEMBL;Acc:A0A178VI76]	NA	NA	0.0463394	0.944501	No change	Solubility higher in C24 x Col
O80988	AT2G26080	AtGLDP2	Glycine dehydrogenase (decarboxylating) 2, mitochondrial [Source:UniProtKB/Swiss-Prot;Acc:O80988]	NA	NA	0.00600466	1.23247	No change	Solubility higher in C24 x Col
O81235	AT3G10920	MSD1	Superoxide dismutase [Mn] 1, mitochondrial [Source:UniProtKB/Swiss-Prot;Acc:O81235]	NA	NA	0.0134409	1.03084	No change	Solubility higher in C24 x Col
P25696	AT2G36530	LOS2	LOS2 [Source:UniProtKB/TrEMBL;Acc:A0A178VT47]	NA	NA	0.0437368	0.687143	No change	Solubility higher in C24 x Col
P29976	AT4G39980	DHS1	Phospho-2-dehydro-3-deoxyheptonate aldolase 1, chloroplastic [Source:UniProtKB/Swiss-Prot;Acc:P29976]	NA	NA	0.0273329	1.23419	No change	Solubility higher in C24 x Col
P34795	AT5G42740		Glucose-6-phosphate isomerase [Source:UniProtKB/TrEMBL;Acc:A0A178UPP5]	NA	NA	0.0173358	1.10978	No change	Solubility higher in C24 x Col
P41127	AT3G49010	ATBBC1	60S ribosomal protein L13-1 [Source:UniProtKB/Swiss-Prot;Acc:P41127]	NA	NA	0.00802378	2.28007	No change	Solubility higher in C24 x Col
P42731	AT4G34110	PAB2	Polyadenylate-binding protein [Source:UniProtKB/TrEMBL;Acc:A0A178UWB3]	NA	NA	0.0101189	0.624885	No change	Solubility higher in C24 x Col
P42733	AT5G23740	RPS11-BETA	RPS11-BETA [Source:UniProtKB/TrEMBL;Acc:A0A178UPD3]	NA	NA	0.0307844	0.874882	No change	Solubility higher in C24 x Col
P42742	AT3G60820	PBF1	Proteasome subunit beta type [Source:UniProtKB/TrEMBL;Acc:A0A178V6R9]	NA	NA	0.0132994	1.48108	No change	Solubility higher in C24 x Col
P42770	AT3G54660	GR	At3g54660 [Source:UniProtKB/TrEMBL;Acc:Q5FV38]	NA	NA	0.0396758	1.16605	No change	Solubility higher in C24 x Col
P43333	AT1G09760	U2A'	U2 small nuclear ribonucleoprotein A' [Source:UniProtKB/Swiss-Prot;Acc:P43333]	NA	NA	0.0232813	1.65994	No change	Solubility higher in C24 x Col
P46248	AT4G31990	ASP5	Aspartate aminotransferase [Source:UniProtKB/TrEMBL;Acc:B9DG21]	NA	NA	0.0423053	0.679471	No change	Solubility higher in C24 x Col
P47999	AT2G43750	OASB	Cysteine synthase [Source:UniProtKB/TrEMBL;Acc:Q0WW95]	NA	NA	0.0122817	0.688821	No change	Solubility higher in C24 x Col
P49690	AT3G04400	emb2171	60S ribosomal protein L23 [Source:UniProtKB/Swiss-Prot;Acc:P49690]	NA	NA	0.00183756	0.970421	No change	Solubility higher in C24 x Col
P51418	AT2G34480		Ribosomal protein L18ae/LX family protein [Source:TAIR;Acc:AT2G34480]	NA	NA	0.0139577	1.38888	No change	Solubility higher in C24 x Col
P51430	AT5G10360	EMB3010	40S ribosomal protein S6 [Source:UniProtKB/TrEMBL;Acc:A0A178USM6]	NA	NA	0.0393508	1.01838	No change	Solubility higher in C24 x Col
P53492	AT5G09810	ACT7	AtACT7 [Source:UniProtKB/TrEMBL;Acc:A0A178UEW4]	NA	NA	0.0481161	0.595871	No change	Solubility higher in C24 x Col
P54150	AT4G25130	PMSR4	Peptide methionine sulfoxide reductase A4, chloroplastic [Source:UniProtKB/Swiss-Prot;Acc:P54150]	NA	NA	0.0160017	1.58561	No change	Solubility higher in C24 x Col
P55228	AT5G48300	ADG1	Glucose-1-phosphate adenylyltransferase small subunit, chloroplastic [Source:UniProtKB/Swiss-Prot;Acc:P55228]	NA	NA	0.0198106	0.978299	No change	Solubility higher in C24 x Col
P55229	AT5G19220	ADG2	Glucose-1-phosphate adenylyltransferase large subunit 1, chloroplastic [Source:UniProtKB/Swiss-Prot;Acc:P55229]	NA	NA	0.0499095	0.750916	No change	Solubility higher in C24 x Col
P55826	AT4G01690	PPOX	Protoporphyrinogen oxidase [Source:UniProtKB/TrEMBL;Acc:A0A178UVN5]	NA	NA	0.0106235	1.41922	No change	Solubility higher in C24 x Col
P56759	ATCG00130	ATPF	ATP synthase subunit b, chloroplastic [Source:UniProtKB/Swiss-Prot;Acc:P56759]	NA	NA	0.0401026	0.585856	No change	Solubility higher in C24 x Col
P56771	ATCG00540	PETA	Cytochrome f [Source:UniProtKB/Swiss-Prot;Acc:P56771]	NA	NA	0.0195168	1.03694	No change	Solubility higher in C24 x Col
P56791	ATCG00830	RPL2.1	50S ribosomal protein L2, chloroplastic [Source:UniProtKB/TrEMBL;Acc:A0A1B1W512]	NA	NA	0.00177684	0.783613	No change	Solubility higher in C24 x Col
P57720	AT1G48850	EMB1144	Chorismate synthase, chloroplastic [Source:UniProtKB/Swiss-Prot;Acc:P57720]	NA	NA	0.0396023	0.816481	No change	Solubility higher in C24 x Col
P61841	ATCG01240	RPS7.2	30S ribosomal protein S7, chloroplastic [Source:UniProtKB/TrEMBL;Acc:Q6KGZ1]	NA	NA	0.0312715	0.833451	No change	Solubility higher in C24 x Col
P61845	ATCG01300	RPL23.2	50S ribosomal protein L23, chloroplastic [Source:UniProtKB/Swiss-Prot;Acc:P61845]	NA	NA	0.00786254	2.1116	No change	Solubility higher in C24 x Col
P83291	AT5G20080		NADH-cytochrome b5 reductase-like protein [Source:UniProtKB/Swiss-Prot;Acc:P83291]	NA	NA	0.0248888	1.53333	No change	Solubility higher in C24 x Col
P92959	AT5G54600		SVR8 [Source:UniProtKB/TrEMBL;Acc:A0A178U954]	NA	NA	0.0187779	0.940406	No change	Solubility higher in C24 x Col
P92994	AT2G30490	ATC4H	Cinnamate-4-hydroxylase [Source:UniProtKB/TrEMBL;Acc:B1GV49]	NA	NA	0.0210377	0.887914	No change	Solubility higher in C24 x Col
Q38814	AT5G54770	THI1	Thiamine thiazole synthase, chloroplastic [Source:UniProtKB/TrEMBL;Acc:A0A178UNL2]	NA	NA	0.0187254	1.0095	No change	Solubility higher in C24 x Col
Q39161	AT2G15620	NIR1	Ferredoxin--nitrite reductase, chloroplastic [Source:UniProtKB/Swiss-Prot;Acc:Q39161]	NA	NA	0.00683637	0.53768	No change	Solubility higher in C24 x Col
Q42290	AT3G02090	MPPBETA	Insulinase (Peptidase family M16) protein [Source:TAIR;Acc:AT3G02090]	NA	NA	0.0445779	0.771086	No change	Solubility higher in C24 x Col
Q42342	AT5G53560	ATB5-A	CB5-E [Source:UniProtKB/TrEMBL;Acc:A0A178USU5]	NA	NA	0.00796966	0.764074	No change	Solubility higher in C24 x Col
Q42564	AT4G35000	APX3	L-ascorbate peroxidase 3 [Source:UniProtKB/Swiss-Prot;Acc:Q42564]	NA	NA	0.0138449	0.898509	No change	Solubility higher in C24 x Col
Q5XF33	AT5G45930	CHLI2	Magnesium-chelatase subunit ChlI-2, chloroplastic [Source:UniProtKB/Swiss-Prot;Acc:Q5XF33]	NA	NA	0.0356308	1.40167	No change	Solubility higher in C24 x Col
Q76E23	AT3G60240	EIF4G	Eukaryotic translation initiation factor 4G [Source:UniProtKB/Swiss-Prot;Acc:Q76E23]	NA	NA	0.011808	1.40476	No change	Solubility higher in C24 x Col
Q8L770	AT1G09130		ATP-dependent Clp protease proteolytic subunit [Source:UniProtKB/TrEMBL;Acc:F4HZE0]	NA	NA	0.0313062	0.775089	No change	Solubility higher in C24 x Col
Q8L7B5	AT2G33210	HSP60-2	Chaperonin CPN60-like 1, mitochondrial [Source:UniProtKB/Swiss-Prot;Acc:Q8L7B5]	NA	NA	0.0426207	1.93657	No change	Solubility higher in C24 x Col
Q8L940	AT5G01410	PDX1	Pyridoxal 5'-phosphate synthase subunit PDX1.3 [Source:UniProtKB/Swiss-Prot;Acc:Q8L940]	NA	NA	0.0353881	0.861326	No change	Solubility higher in C24 x Col
Q8LAS8	AT2G41530	ATSFGH	S-formylglutathione hydrolase [Source:UniProtKB/Swiss-Prot;Acc:Q8LAS8]	NA	NA	0.0163673	1.61721	No change	Solubility higher in C24 x Col
Q8LD27	AT4G31300	PBA1	Proteasome subunit beta type [Source:UniProtKB/TrEMBL;Acc:F4JRY2]	NA	NA	0.0252655	1.15339	No change	Solubility higher in C24 x Col
Q8LFQ6	AT5G20500		Glutaredoxin-C4 [Source:UniProtKB/Swiss-Prot;Acc:Q8LFQ6]	NA	NA	0.0135982	1.0915	No change	Solubility higher in C24 x Col
Q8VZC3	AT5G62530	ALDH12A1	Delta-1-pyrroline-5-carboxylate dehydrogenase 12A1, mitochondrial [Source:UniProtKB/Swiss-Prot;Acc:Q8VZC3]	NA	NA	0.00925758	1.65195	No change	Solubility higher in C24 x Col
Q8W0Y8	AT4G28660	PSB28	Photosystem II reaction center Psb28 protein [Source:UniProtKB/TrEMBL;Acc:F4JM05]	NA	NA	0.0270072	0.81893	No change	Solubility higher in C24 x Col
Q93XM7	AT5G46800	BOU	Mitochondrial carnitine/acylcarnitine carrier-like protein [Source:UniProtKB/Swiss-Prot;Acc:Q93XM7]	NA	NA	0.0487214	0.521618	No change	Solubility higher in C24 x Col
Q93Z70	AT2G19940		oxidoreductases, acting on the aldehyde or oxo group of donors, NAD or NADP as acceptor;copper ion binding [Source:TAIR;Acc:AT2G19940]	NA	NA	0.0417403	0.535865	No change	Solubility higher in C24 x Col
Q93ZB6	AT3G14930	HEME1	Uroporphyrinogen decarboxylase 1, chloroplastic [Source:UniProtKB/Swiss-Prot;Acc:Q93ZB6]	NA	NA	0.0454796	0.830016	No change	Solubility higher in C24 x Col
Q93ZG7	AT3G53110	LOS4	DEAD-box ATP-dependent RNA helicase 38 [Source:UniProtKB/Swiss-Prot;Acc:Q93ZG7]	NA	NA	0.00945912	1.38155	No change	Solubility higher in C24 x Col
Q940G0	AT1G10950	TMN1	Transmembrane 9 superfamily member 1 [Source:UniProtKB/Swiss-Prot;Acc:Q940G0]	NA	NA	0.0316128	1.03827	No change	Solubility higher in C24 x Col
Q944I4	AT1G80380		D-glycerate 3-kinase, chloroplastic [Source:UniProtKB/Swiss-Prot;Acc:Q944I4]	NA	NA	0.0192531	1.06367	No change	Solubility higher in C24 x Col
Q94AG6	AT4G39460	SAMC1	SAMT1 [Source:UniProtKB/TrEMBL;Acc:A0A178UZZ4]	NA	NA	0.00280211	0.905813	No change	Solubility higher in C24 x Col
Q94JQ4	AT3G20390		Endoribonuclease L-PSP family protein [Source:UniProtKB/TrEMBL;Acc:A0A1I9LS34]	NA	NA	0.0424981	0.910214	No change	Solubility higher in C24 x Col
Q94K73	AT3G58140		Phenylalanine--tRNA ligase, chloroplastic/mitochondrial [Source:UniProtKB/Swiss-Prot;Acc:Q94K73]	NA	NA	0.0162879	1.41391	No change	Solubility higher in C24 x Col
Q96327	AT3G51800	ATG2	metallopeptidase M24 family protein [Source:TAIR;Acc:AT3G51800]	NA	NA	0.00842786	1.11405	No change	Solubility higher in C24 x Col
Q96533	AT5G43940	HOT5	S-(hydroxymethyl)glutathione dehydrogenase [Source:UniProtKB/TrEMBL;Acc:F4K7D6]	NA	NA	0.00131888	0.725885	No change	Solubility higher in C24 x Col
Q9ASV6	AT3G15190		PRPS20 [Source:UniProtKB/TrEMBL;Acc:A0A178VMN1]	NA	NA	0.0261511	0.587158	No change	Solubility higher in C24 x Col
Q9C5M0	AT5G19760		Mitochondrial dicarboxylate/tricarboxylate transporter DTC [Source:UniProtKB/Swiss-Prot;Acc:Q9C5M0]	NA	NA	0.0216565	0.619545	No change	Solubility higher in C24 x Col
Q9C9D0	AT1G74100	SOT16	Sulfotransferase [Source:UniProtKB/TrEMBL;Acc:M1EU36]	NA	NA	0.0439965	0.88153	No change	Solubility higher in C24 x Col
Q9FEC1	AT1G34000	OHP2	OHP2 [Source:UniProtKB/TrEMBL;Acc:A0A178WAB5]	NA	NA	0.0235881	1.37999	No change	Solubility higher in C24 x Col
Q9FFC7	AT5G22800	EMB86	Alanyl-tRNA synthetase, class IIc [Source:TAIR;Acc:AT5G22800]	NA	NA	0.0226837	0.858262	No change	Solubility higher in C24 x Col
Q9FFK3	AT5G05740	EGY2	Probable zinc metalloprotease EGY2, chloroplastic [Source:UniProtKB/Swiss-Prot;Acc:Q9FFK3]	NA	NA	0.0430527	1.4765	No change	Solubility higher in C24 x Col
Q9FMD5	AT5G16620	PDE120	TIC40 [Source:UniProtKB/TrEMBL;Acc:A0A178UEV6]	NA	NA	0.0479676	0.699929	No change	Solubility higher in C24 x Col
Q9FNB0	AT5G13630	GUN5	Magnesium-chelatase subunit ChlH, chloroplastic [Source:UniProtKB/Swiss-Prot;Acc:Q9FNB0]	NA	NA	0.0243984	0.880086	No change	Solubility higher in C24 x Col
Q9FNN5	AT5G08530	CI51	NADH dehydrogenase [ubiquinone] flavoprotein 1, mitochondrial [Source:UniProtKB/TrEMBL;Acc:A0A178UJ45]	NA	NA	0.0128195	1.15193	No change	Solubility higher in C24 x Col
Q9FVT2	AT1G57720		Probable elongation factor 1-gamma 2 [Source:UniProtKB/Swiss-Prot;Acc:Q9FVT2]	NA	NA	0.0474176	0.592582	No change	Solubility higher in C24 x Col
Q9FWA3	AT3G02360		6-phosphogluconate dehydrogenase, decarboxylating [Source:UniProtKB/TrEMBL;Acc:A0A178VK18]	NA	NA	0.00506429	1.20513	No change	Solubility higher in C24 x Col
Q9FY50	AT5G13510		50S ribosomal protein L10, chloroplastic [Source:UniProtKB/Swiss-Prot;Acc:Q9FY50]	NA	NA	0.0212753	0.750027	No change	Solubility higher in C24 x Col
Q9LEU8	AT5G10920		Argininosuccinate lyase, chloroplastic [Source:UniProtKB/Swiss-Prot;Acc:Q9LEU8]	NA	NA	0.00572725	2.27343	No change	Solubility higher in C24 x Col
Q9LEV3	AT5G10860		CBSX3 [Source:UniProtKB/TrEMBL;Acc:A0A178UNP9]	NA	NA	0.00295934	1.3926	No change	Solubility higher in C24 x Col
Q9LF98	AT3G52930		Fructose-bisphosphate aldolase [Source:UniProtKB/TrEMBL;Acc:A0A178V8L4]	NA	NA	0.0306841	1.21624	No change	Solubility higher in C24 x Col
Q9LFG2	AT3G53580		Diaminopimelate epimerase, chloroplastic [Source:UniProtKB/Swiss-Prot;Acc:Q9LFG2]	NA	NA	0.0398928	0.819149	No change	Solubility higher in C24 x Col
Q9LHI0	AT3G12260		NADH dehydrogenase [ubiquinone] 1 alpha subcomplex subunit 6 [Source:UniProtKB/Swiss-Prot;Acc:Q9LHI0]	NA	NA	0.0146092	1.55205	No change	Solubility higher in C24 x Col
Q9LI77	AT3G25660		Glutamyl-tRNA(Gln) amidotransferase subunit A, chloroplastic/mitochondrial [Source:UniProtKB/Swiss-Prot;Acc:Q9LI77]	NA	NA	0.0115593	2.26336	No change	Solubility higher in C24 x Col
Q9LJL3	AT3G19170	PREP1	Presequence protease 1, chloroplastic/mitochondrial [Source:UniProtKB/Swiss-Prot;Acc:Q9LJL3]	NA	NA	0.0195394	0.78714	No change	Solubility higher in C24 x Col
Q9LK29	AT3G27240		Cytochrome c1 1, heme protein, mitochondrial [Source:UniProtKB/Swiss-Prot;Acc:Q9LK29]	NA	NA	0.0113253	1.06548	No change	Solubility higher in C24 x Col
Q9LQK7	AT1G32500	ATNAP6	At1g32500 [Source:UniProtKB/TrEMBL;Acc:Q058Q9]	NA	NA	0.0077347	1.72501	No change	Solubility higher in C24 x Col
Q9LTX3	AT5G49970	ATPPOX	Pyridoxine/pyridoxamine 5'-phosphate oxidase 1, chloroplastic [Source:UniProtKB/Swiss-Prot;Acc:Q9LTX3]	NA	NA	0.0222567	1.44373	No change	Solubility higher in C24 x Col
Q9LW57	AT3G23400	FIB4	Plastid-lipid-associated protein 6, chloroplastic [Source:UniProtKB/Swiss-Prot;Acc:Q9LW57]	NA	NA	0.0186962	1.07221	No change	Solubility higher in C24 x Col
Q9LXC9	AT5G09650	AtPPa6	Soluble inorganic pyrophosphatase 6, chloroplastic [Source:UniProtKB/Swiss-Prot;Acc:Q9LXC9]	NA	NA	0.0249756	0.893897	No change	Solubility higher in C24 x Col
Q9LY66	AT3G63490		50S ribosomal protein L1, chloroplastic [Source:UniProtKB/Swiss-Prot;Acc:Q9LY66]	NA	NA	0.0338179	0.827805	No change	Solubility higher in C24 x Col
Q9M158	AT4G01050	TROL	thylakoid rhodanese-like [Source:TAIR;Acc:AT4G01050]	NA	NA	0.00427937	0.563182	No change	Solubility higher in C24 x Col
Q9M1R2	AT3G62120		Proline--tRNA ligase, cytoplasmic [Source:UniProtKB/Swiss-Prot;Acc:Q9M1R2]	NA	NA	0.00208063	1.48693	No change	Solubility higher in C24 x Col
Q9M1X0	AT3G63190	RRF	Ribosome-recycling factor, chloroplastic [Source:UniProtKB/Swiss-Prot;Acc:Q9M1X0]	NA	NA	0.0486611	1.07286	No change	Solubility higher in C24 x Col
Q9M336	AT3G53900	UPP	Uracil phosphoribosyltransferase, chloroplastic [Source:UniProtKB/Swiss-Prot;Acc:Q9M336]	NA	NA	0.0145146	1.18792	No change	Solubility higher in C24 x Col
Q9M5K3	AT1G48030	mtLPD1	Dihydrolipoyl dehydrogenase 1, mitochondrial [Source:UniProtKB/Swiss-Prot;Acc:Q9M5K3]	NA	NA	0.00953911	1.09267	No change	Solubility higher in C24 x Col
Q9M9K1	AT3G08590		IPGAM2 [Source:UniProtKB/TrEMBL;Acc:A0A384KAQ5]	NA	NA	0.0194202	0.877075	No change	Solubility higher in C24 x Col
Q9S726	AT3G04790		EMB3119 [Source:UniProtKB/TrEMBL;Acc:A0A178V804]	NA	NA	0.0136699	0.740754	No change	Solubility higher in C24 x Col
Q9S7Y7	AT1G68560	ATXYL1	Alpha-xylosidase 1 [Source:UniProtKB/Swiss-Prot;Acc:Q9S7Y7]	NA	NA	0.0353801	2.00653	No change	Solubility higher in C24 x Col
Q9SAR5	AT4G35450	AKR2	Ankyrin repeat-containing protein 2 [Source:UniProtKB/TrEMBL;Acc:F4JN13]	NA	NA	0.0461017	1.05264	No change	Solubility higher in C24 x Col
Q9SCK3	AT3G49560		Chloroplastic import inner membrane translocase subunit HP30-1 [Source:UniProtKB/Swiss-Prot;Acc:Q9SCK3]	NA	NA	0.0283198	1.50167	No change	Solubility higher in C24 x Col
Q9SFU0	AT3G07100	ERMO2	Protein transport protein Sec24-like At3g07100 [Source:UniProtKB/Swiss-Prot;Acc:Q9SFU0]	NA	NA	0.0343619	1.29963	No change	Solubility higher in C24 x Col
Q9SH69	AT1G64190		6-phosphogluconate dehydrogenase, decarboxylating 1, chloroplastic [Source:UniProtKB/Swiss-Prot;Acc:Q9SH69]	NA	NA	0.0112651	1.4528	No change	Solubility higher in C24 x Col
Q9SIF2	AT2G04030	CR88	HSP90.5 [Source:UniProtKB/TrEMBL;Acc:A0A178VPV7]	NA	NA	0.0347154	0.774217	No change	Solubility higher in C24 x Col
Q9SQI8	AT3G25860	LTA2	Dihydrolipoyllysine-residue acetyltransferase component 4 of pyruvate dehydrogenase complex, chloroplastic [Source:UniProtKB/Swiss-Prot;Acc:Q9SQI8]	NA	NA	0.00943741	1.15447	No change	Solubility higher in C24 x Col
Q9SSS9	AT4G09650	ATPD	PDE332 [Source:UniProtKB/TrEMBL;Acc:A0A178V1L3]	NA	NA	0.0308087	0.869268	No change	Solubility higher in C24 x Col
Q9STS7	AT3G47860	CHL	CHL [Source:UniProtKB/TrEMBL;Acc:A0A178VKZ0]	NA	NA	0.0106102	1.2094	No change	Solubility higher in C24 x Col
Q9SU63	AT3G48000	ALDH2B4	Aldehyde dehydrogenase family 2 member B4, mitochondrial [Source:UniProtKB/Swiss-Prot;Acc:Q9SU63]	NA	NA	0.0187372	0.827818	No change	Solubility higher in C24 x Col
Q9SW18	AT4G25080	CHLM	magnesium-protoporphyrin IX methyltransferase [Source:TAIR;Acc:AT4G25080]	NA	NA	0.0117789	0.899833	No change	Solubility higher in C24 x Col
Q9SYX1	AT4G17600	LIL3:1	Light-harvesting complex-like protein 3 isotype 1, chloroplastic [Source:UniProtKB/Swiss-Prot;Acc:Q9SYX1]	NA	NA	0.00097227	1.90827	No change	Solubility higher in C24 x Col
Q9SZP8	AT4G38710		glycine-rich protein [Source:TAIR;Acc:AT4G38710]	NA	NA	0.0228238	0.951811	No change	Solubility higher in C24 x Col
Q9XEE2	AT5G65020	ANNAT2	Annexin D2 [Source:UniProtKB/Swiss-Prot;Acc:Q9XEE2]	NA	NA	0.0258376	0.894556	No change	Solubility higher in C24 x Col
Q9XF91	AT1G44575	NPQ4	Photosystem II 22 kDa protein, chloroplastic [Source:UniProtKB/Swiss-Prot;Acc:Q9XF91]	NA	NA	0.0234595	0.577818	No change	Solubility higher in C24 x Col
Q9XGM1	AT3G58730		V-type proton ATPase subunit D [Source:UniProtKB/Swiss-Prot;Acc:Q9XGM1]	NA	NA	0.0449041	1.27784	No change	Solubility higher in C24 x Col
Q9XJ36	AT1G12410	CLPR2	ATP-dependent Clp protease proteolytic subunit-related protein 2, chloroplastic [Source:UniProtKB/Swiss-Prot;Acc:Q9XJ36]	NA	NA	0.0146941	1.39765	No change	Solubility higher in C24 x Col
Q9ZNT0	AT2G27600	SKD1	Protein SUPPRESSOR OF K(+) TRANSPORT GROWTH DEFECT 1 [Source:UniProtKB/Swiss-Prot;Acc:Q9ZNT0]	NA	NA	0.00798876	1.60399	No change	Solubility higher in C24 x Col
Q9ZNT1	AT5G17770	ATCBR	NADH-cytochrome b5 reductase [Source:UniProtKB/TrEMBL;Acc:A0A178US77]	NA	NA	0.0442875	1.54828	No change	Solubility higher in C24 x Col
Q9ZPI5	AT3G06860	MFP2	Peroxisomal fatty acid beta-oxidation multifunctional protein MFP2 [Source:UniProtKB/Swiss-Prot;Acc:Q9ZPI5]	NA	NA	0.0280231	1.98722	No change	Solubility higher in C24 x Col
Q9ZSR7	AT5G46110	APE2	Glucose-6-phosphate/phosphate translocator-like protein [Source:UniProtKB/TrEMBL;Acc:A0A219I0W9]	NA	NA	0.0382498	1.33369	No change	Solubility higher in C24 x Col
O04486	AT1G09630	ATRAB11C	Ras-related protein RABA2a [Source:UniProtKB/Swiss-Prot;Acc:O04486]	0.0259311	1.3451	NA	NA	Solubility higher in Col x C24	No change
O23138	AT1G22840	CYTC-1	CYTC-1 [Source:UniProtKB/TrEMBL;Acc:A0A178W284]	0.00151262	1.41256	NA	NA	Solubility higher in Col x C24	No change
O82204	AT2G19730		60S ribosomal protein L28-1 [Source:UniProtKB/Swiss-Prot;Acc:O82204]	0.0373086	0.699164	NA	NA	Solubility higher in Col x C24	No change
P56799	ATCG00380	RPS4	30S ribosomal protein S4, chloroplastic [Source:UniProtKB/TrEMBL;Acc:A0A1B1W4U6]	0.0257818	0.768464	NA	NA	Solubility higher in Col x C24	No change
Q01908	AT4G04640	ATPC1	ATP synthase gamma chain 1, chloroplastic [Source:UniProtKB/Swiss-Prot;Acc:Q01908]	0.0323292	0.546878	NA	NA	Solubility higher in Col x C24	No change
Q0WQF7	AT3G52200	LTA3	Dihydrolipoamide acetyltransferase component of pyruvate dehydrogenase complex [Source:UniProtKB/TrEMBL;Acc:F4J5T2]	0.0316212	1.45923	NA	NA	Solubility higher in Col x C24	No change
Q84WV1	AT5G26360		T-complex protein 1 subunit gamma [Source:UniProtKB/TrEMBL;Acc:A0A178UHF4]	0.0022283	0.816695	NA	NA	Solubility higher in Col x C24	No change
Q8GW48	AT4G15802	HSBP	Heat shock factor-binding protein [Source:UniProtKB/Swiss-Prot;Acc:Q8GW48]	0.0322992	1.23373	NA	NA	Solubility higher in Col x C24	No change
Q8LBI1	AT3G25520	ATL5	RPL5A [Source:UniProtKB/TrEMBL;Acc:A0A178V891]	0.0475583	0.514375	NA	NA	Solubility higher in Col x C24	No change
Q8S9M1	AT2G42130		Probable plastid-lipid-associated protein 13, chloroplastic [Source:UniProtKB/Swiss-Prot;Acc:Q8S9M1]	0.0260106	1.79663	NA	NA	Solubility higher in Col x C24	No change
Q8VZF1	AT3G16910	AAE7	Acetate/butyrate--CoA ligase AAE7, peroxisomal [Source:UniProtKB/Swiss-Prot;Acc:Q8VZF1]	0.0125376	1.43489	NA	NA	Solubility higher in Col x C24	No change
Q8W593	AT1G67280		Probable lactoylglutathione lyase, chloroplastic [Source:UniProtKB/Swiss-Prot;Acc:Q8W593]	0.0312491	0.857084	NA	NA	Solubility higher in Col x C24	No change
Q93Y35	AT4G24820		26S proteasome non-ATPase regulatory subunit 6 homolog [Source:UniProtKB/Swiss-Prot;Acc:Q93Y35]	0.00053339	1.39093	NA	NA	Solubility higher in Col x C24	No change
Q949Y5	AT5G35220	EGY1	Probable zinc metalloprotease EGY1, chloroplastic [Source:UniProtKB/Swiss-Prot;Acc:Q949Y5]	0.0184866	1.35954	NA	NA	Solubility higher in Col x C24	No change
Q9C5U3	AT5G19990	RPT6A	26S proteasome regulatory subunit 8 homolog A [Source:UniProtKB/Swiss-Prot;Acc:Q9C5U3]	0.0234897	2.49785	NA	NA	Solubility higher in Col x C24	No change
Q9C6B3	AT1G47260	APFI	GAMMA CA2 [Source:UniProtKB/TrEMBL;Acc:A0A178WI45]	0.0298001	0.899055	NA	NA	Solubility higher in Col x C24	No change
Q9CA67	AT1G74470		Geranylgeranyl diphosphate reductase, chloroplastic [Source:UniProtKB/Swiss-Prot;Acc:Q9CA67]	0.0441311	0.510061	NA	NA	Solubility higher in Col x C24	No change
Q9FJ95	AT5G51970		Sorbitol dehydrogenase [Source:UniProtKB/Swiss-Prot;Acc:Q9FJ95]	0.016915	1.54548	NA	NA	Solubility higher in Col x C24	No change
Q9FLP6	AT5G55160	SUM2	Small ubiquitin-related modifier [Source:UniProtKB/TrEMBL;Acc:F4K3D6]	0.0377773	1.41777	NA	NA	Solubility higher in Col x C24	No change
Q9FMF7	AT5G64290	DCT	Dicarboxylate transporter 2.1, chloroplastic [Source:UniProtKB/Swiss-Prot;Acc:Q9FMF7]	0.0468312	1.22335	NA	NA	Solubility higher in Col x C24	No change
Q9FMU6	AT5G14040	PHT3;1	Mitochondrial phosphate carrier protein 3, mitochondrial [Source:UniProtKB/Swiss-Prot;Acc:Q9FMU6]	0.0201167	1.01623	NA	NA	Solubility higher in Col x C24	No change
Q9FPJ4	AT5G47200	ATRABD2B	Ras-related protein RABD2b [Source:UniProtKB/Swiss-Prot;Acc:Q9FPJ4]	0.0444577	0.931112	NA	NA	Solubility higher in Col x C24	No change
Q9FVQ4	AT1G32080		Plastidal glycolate/glycerate translocator 1, chloroplastic [Source:UniProtKB/Swiss-Prot;Acc:Q9FVQ4]	0.0406337	0.798694	NA	NA	Solubility higher in Col x C24	No change
Q9LFN6	AT5G11200		DEAD/DEAH box RNA helicase family protein [Source:UniProtKB/TrEMBL;Acc:F4JWF6]	0.0330698	0.781859	NA	NA	Solubility higher in Col x C24	No change
Q9LIC2	AT3G13772	TMN7	Transmembrane 9 superfamily member [Source:UniProtKB/TrEMBL;Acc:A0A178V8P8]	0.0283545	1.36409	NA	NA	Solubility higher in Col x C24	No change
Q9LK88	AT3G27890	NQR	NQR [Source:UniProtKB/TrEMBL;Acc:A0A384KSW6]	0.0464534	1.18137	NA	NA	Solubility higher in Col x C24	No change
Q9LSV0	AT3G25530	GHBDH	GR1 [Source:UniProtKB/TrEMBL;Acc:A0A178VK60]	0.0337631	1.14871	NA	NA	Solubility higher in Col x C24	No change
Q9M1X2	AT3G63170		Fatty-acid-binding protein 1 [Source:UniProtKB/Swiss-Prot;Acc:Q9M1X2]	0.0234085	1.33501	NA	NA	Solubility higher in Col x C24	No change
Q9M3C6	AT3G55250		PDE329 [Source:UniProtKB/TrEMBL;Acc:A0A178VJJ9]	0.0346884	0.958578	NA	NA	Solubility higher in Col x C24	No change
Q9MAB3	AT3G05060		Probable nucleolar protein 5-2 [Source:UniProtKB/Swiss-Prot;Acc:Q9MAB3]	0.0426099	2.27169	NA	NA	Solubility higher in Col x C24	No change
Q9SJE1	AT1G08520	ALB1	Mg-protoporphyrin IX chelatase [Source:UniProtKB/TrEMBL;Acc:A0A178W355]	0.0354492	0.580829	NA	NA	Solubility higher in Col x C24	No change
Q9SKC1	AT2G31790		Glycosyltransferase (Fragment) [Source:UniProtKB/TrEMBL;Acc:W8Q6Z8]	0.0409096	0.985758	NA	NA	Solubility higher in Col x C24	No change
Q9XFH8	AT3G02730	TRXF1	TRXF1 [Source:UniProtKB/TrEMBL;Acc:A0A178VBJ7]	0.0457704	0.726743	NA	NA	Solubility higher in Col x C24	No change
Q9ZUL7	AT2G02130	PDF2.3	Defensin-like protein 1 [Source:UniProtKB/Swiss-Prot;Acc:Q9ZUL7]	0.0190284	2.13785	NA	NA	Solubility higher in Col x C24	No change
O04151	AT1G56340	CRT1	Calreticulin-1 [Source:UniProtKB/Swiss-Prot;Acc:O04151]	0.00996898	0.759229	0.00483635	1.08028	Solubility higher in Col x C24	Solubility higher in C24 x Col
O81644	AT2G41740	VLN2	VLN2 [Source:UniProtKB/TrEMBL;Acc:A0A178VT62]	0.018413	1.16734	0.035795	1.43643	Solubility higher in Col x C24	Solubility higher in C24 x Col
P34788	AT1G22780	PFL	40S ribosomal protein S18 [Source:UniProtKB/Swiss-Prot;Acc:P34788]	0.044875	1.30529	0.0287927	0.622788	Solubility higher in Col x C24	Solubility higher in C24 x Col
P37107	AT5G03940	FFC	SRP54CP [Source:UniProtKB/TrEMBL;Acc:A0A178UD49]	0.0480928	0.983331	0.0163701	0.859133	Solubility higher in Col x C24	Solubility higher in C24 x Col
P49227	AT5G39740	OLI7	RPL5B [Source:UniProtKB/TrEMBL;Acc:A0A178UJU5]	0.0343872	1.49287	0.00427879	2.24984	Solubility higher in Col x C24	Solubility higher in C24 x Col
Q38931	AT3G25230	ROF1	Peptidylprolyl isomerase [Source:UniProtKB/TrEMBL;Acc:B3H746]	0.0250095	1.33332	0.0281027	0.879343	Solubility higher in Col x C24	Solubility higher in C24 x Col
Q39172	AT5G16970	AT-AER	NADPH-dependent oxidoreductase 2-alkenal reductase [Source:UniProtKB/Swiss-Prot;Acc:Q39172]	0.027299	0.745857	0.0149377	1.40309	Solubility higher in Col x C24	Solubility higher in C24 x Col
Q8H1E2	AT5G58330		Malate dehydrogenase [NADP], chloroplastic [Source:UniProtKB/Swiss-Prot;Acc:Q8H1E2]	0.00324189	1.38455	0.0103648	1.17608	Solubility higher in Col x C24	Solubility higher in C24 x Col
Q8L785	AT3G48110	EDD1	Glycine--tRNA ligase, chloroplastic/mitochondrial 2 [Source:UniProtKB/Swiss-Prot;Acc:Q8L785]	0.0080033	1.98864	0.0369609	0.910232	Solubility higher in Col x C24	Solubility higher in C24 x Col
Q8RWV0	AT3G60750		Transketolase-1, chloroplastic [Source:UniProtKB/Swiss-Prot;Acc:Q8RWV0]	0.0341968	0.774163	0.0136239	0.706996	Solubility higher in Col x C24	Solubility higher in C24 x Col
Q9FLT0	AT5G61780	Tudor2	Ribonuclease TUDOR 2 [Source:UniProtKB/Swiss-Prot;Acc:Q9FLT0]	0.00381884	1.06516	0.000672012	1.22923	Solubility higher in Col x C24	Solubility higher in C24 x Col
Q9LY74	AT3G63410	APG1	2-methyl-6-phytyl-1,4-hydroquinone methyltransferase, chloroplastic [Source:UniProtKB/Swiss-Prot;Acc:Q9LY74]	0.0102971	1.41628	0.0307473	1.01303	Solubility higher in Col x C24	Solubility higher in C24 x Col
Q9S7B5	AT4G29840	MTO2	Threonine synthase 1, chloroplastic [Source:UniProtKB/Swiss-Prot;Acc:Q9S7B5]	0.0362222	1.08638	0.0112393	0.958672	Solubility higher in Col x C24	Solubility higher in C24 x Col
Q9SCX3	AT5G19510		Elongation factor 1-beta 2 [Source:UniProtKB/Swiss-Prot;Acc:Q9SCX3]	0.0279527	0.815443	0.00503862	0.705801	Solubility higher in Col x C24	Solubility higher in C24 x Col
Q9SYI0	AT4G01800	AGY1	Albino or Glassy Yellow 1 [Source:UniProtKB/TrEMBL;Acc:F4JG57]	0.0176929	0.604021	0.00364208	0.930745	Solubility higher in Col x C24	Solubility higher in C24 x Col
Q9SZ11	AT4G26690	SHV3	Glycerophosphodiester phosphodiesterase GDPDL3 [Source:UniProtKB/Swiss-Prot;Acc:Q9SZ11]	0.0321502	0.831654	0.0127051	1.06913	Solubility higher in Col x C24	Solubility higher in C24 x Col
Q9T074	AT4G37870	PCK1	Phosphoenolpyruvate carboxykinase (ATP)-like protein [Source:UniProtKB/TrEMBL;Acc:Q0WWL8]	0.0407965	1.19983	0.0169325	1.13126	Solubility higher in Col x C24	Solubility higher in C24 x Col
