# Supplementary material for: Protein nonadditive expression and solubility contribute to heterosis in Arabidopsis hybrids and allotetraploids
Source: Front Plant Sci. 2023 Sep 14;14:1252564. doi: 10.3389/fpls.2023.1252564 (PMC10538547; doi:10.3389/fpls.2023.1252564)
Supplement: Supplementary file 7 [file Table_6.xlsx]

## Sheet: Sheet1
Supplementary Dataset 6. Homoeolog-specific expression of proteins in allotetraploids.
Orthogroup (OG)	At OG members	Aa OG members	OG Member Uniprot ID	OG Member Gene Names	OG Member Descriptions	Bias in Allo738	Bias in A. suecica	Overall allele bias
OG0000131	At01g026270.1; At03g031480.1; At05g014270.1; At05g033610.1; At03g000100.1	Aa01g017590.1; Aa03g001210.1; Aa05g008470.1; Aa06g015020.1; Aa07g037420.1	Q9FZE1, Q9LIA8, Q9LF33, Q9FM01	UGD1	UDP-glucose 6-dehydrogenase [Source:UniProtKB/TrEMBL;Acc:A0A178WCI2], UDP-glucose 6-dehydrogenase 2 [Source:UniProtKB/Swiss-Prot;Acc:Q9LIA8], UDP-glucose 6-dehydrogenase [Source:UniProtKB/TrEMBL;Acc:A0A178UJW9], UDP-glucose 6-dehydrogenase 4 [Source:UniProtKB/Swiss-Prot;Acc:Q9FM01]	Arenosa_Bias	Arenosa_Bias	Arenosa_Bias
OG0000333	At03g033610.1; At02g033280.1; At03g041480.1	Aa06g027340.1; Aa05g009500.1; Aa05g017300.1	Q9LHB9, P24101, Q9SMU8	PRX33, ATPERX34	Peroxidase 32 [Source:UniProtKB/Swiss-Prot;Acc:Q9LHB9], Peroxidase 33 [Source:UniProtKB/Swiss-Prot;Acc:P24101], Peroxidase 34 [Source:UniProtKB/Swiss-Prot;Acc:Q9SMU8]	Arenosa_Bias	Arenosa_Bias	Arenosa_Bias
OG0000403	At02g039440.1; At03g052950.1; At05g008510.1	Aa04g030000.1; Aa05g029000.1; Aa06g008960.1	O24653, Q9LXC0	ATGDI1, ATGDI2	Guanosine nucleotide diphosphate dissociation inhibitor 1 [Source:UniProtKB/Swiss-Prot;Acc:Q96254], Guanosine nucleotide diphosphate dissociation inhibitor [Source:UniProtKB/TrEMBL;Acc:A0A178VFJ4], Guanosine nucleotide diphosphate dissociation inhibitor At5g09550 [Source:UniProtKB/Swiss-Prot;Acc:Q9LXC0]	Arenosa_Bias	Arenosa_Bias	Arenosa_Bias
OG0000455	At05g055460.1; At03g008890.1; At05g001140.1	Aa08g023360.1; Aa03g009490.1; Aa06g001240.1	Q9SR33, Q93Y40	ORP3B, UNE18, ORP3C	ORP3B [Source:UniProtKB/TrEMBL;Acc:A0A178VKM3], Oxysterol-binding protein-related protein 3A [Source:UniProtKB/Swiss-Prot;Acc:Q9LZM1], Oxysterol-binding protein-related protein 3C [Source:UniProtKB/Swiss-Prot;Acc:Q93Y40]	Arenosa_Bias	Arenosa_Bias	Arenosa_Bias
OG0000515	At05g018600.1; At01g053090.1; At05g010570.1	Aa06g019400.1; Aa02g002340.1; Aa06g011100.1	P46644, P46645	ASP4, ASP3, ASP2	Aspartate aminotransferase [Source:UniProtKB/TrEMBL;Acc:F4I0D4], Aspartate aminotransferase 3, chloroplastic [Source:UniProtKB/Swiss-Prot;Acc:P46644], Aspartate aminotransferase [Source:UniProtKB/TrEMBL;Acc:Q1EBW2]	Arenosa_Bias	Arenosa_Bias	Arenosa_Bias
OG0000530	At04g003550.1; At04g003590.1; At04g003560.1; At04g003600.1	Aa06g037020.1	Q9ZTA1, Q9ZTA3	AOP3, AOP1	2-oxoglutarate-dependent dioxygenase AOP3 [Source:UniProtKB/Swiss-Prot;Acc:Q9ZTA1], Probable 2-oxoglutarate-dependent dioxygenase AOP1 [Source:UniProtKB/Swiss-Prot;Acc:Q9ZTA3]	Arenosa_Bias	Arenosa_Bias	Arenosa_Bias
OG0000798	At03g009400.1; At05g002300.1	Aa03g010030.1; Aa06g002370.1	Q9SF85	ADK1, ADK2	Adenosine kinase 1 [Source:UniProtKB/Swiss-Prot;Acc:Q9SF85], Adenosine kinase 2 [Source:UniProtKB/Swiss-Prot;Acc:Q9LZG0]	Arenosa_Bias	Arenosa_Bias	Arenosa_Bias
OG0001058	At01g043610.1; At03g022360.1	Aa01g036020.1; Aa03g023400.1	NA	UBP6, UBP7	Ubiquitin carboxyl-terminal hydrolase 6 [Source:UniProtKB/Swiss-Prot;Acc:Q949Y0], UBP7 [Source:UniProtKB/TrEMBL;Acc:A0A178VLU8]	Arenosa_Bias	Arenosa_Bias	Arenosa_Bias
OG0001093	At02g015170.1; At01g052320.1	Aa02g003200.1; Aa04g000580.1	Q94A40, Q9SJT9	NA	Coatomer subunit alpha [Source:UniProtKB/TrEMBL;Acc:A0A178WAY4], Coatomer subunit alpha-2 [Source:UniProtKB/Swiss-Prot;Acc:Q9SJT9]	Arenosa_Bias	Arenosa_Bias	Arenosa_Bias
OG0001267	At02g014210.1; At04g030110.1; At04g008080.1	Aa03g039850.1; Aa07g012740.1	Q9SIV2, Q6XJG8	RPN1A, RPN1B	26S proteasome non-ATPase regulatory subunit 2 homolog [Source:UniProtKB/TrEMBL;Acc:A0A178VZC8], 26S proteasome non-ATPase regulatory subunit 2 homolog B [Source:UniProtKB/Swiss-Prot;Acc:Q6XJG8]	Arenosa_Bias	Arenosa_Bias	Arenosa_Bias
OG0001350	At02g036730.1; At03g050330.1	Aa04g027040.1	Q9M2L4	ACA4, ACA11	Calcium-transporting ATPase 4, plasma membrane-type [Source:UniProtKB/Swiss-Prot;Acc:O22218], Putative calcium-transporting ATPase 11, plasma membrane-type [Source:UniProtKB/Swiss-Prot;Acc:Q9M2L4]	Arenosa_Bias	Arenosa_Bias	Arenosa_Bias
OG0001367	At02g039710.1; At03g053130.1	Aa04g030270.1; Aa05g029200.1	NA	ATCS, CSY5	Citrate synthase 4, mitochondrial [Source:UniProtKB/Swiss-Prot;Acc:P20115], Citrate synthase [Source:UniProtKB/TrEMBL;Acc:A0A1I9LSJ6]	Arenosa_Bias	Arenosa_Bias	Arenosa_Bias
OG0001384	At01g014800.1; At02g001040.1; At05g031590.1	Aa05g001180.1; Aa07g034940.1	Q940S0, Q9ZPS7, Q9FHT4	NA	Transmembrane 9 superfamily member 2 [Source:UniProtKB/Swiss-Prot;Acc:Q940S0], Transmembrane 9 superfamily member 3 [Source:UniProtKB/Swiss-Prot;Acc:Q9ZPS7], Transmembrane 9 superfamily member 4 [Source:UniProtKB/Swiss-Prot;Acc:Q9FHT4]	Arenosa_Bias	Arenosa_Bias	Arenosa_Bias
OG0001403	At05g020420.1; At03g036320.1	Aa06g021310.1; Aa05g011980.1	Q94AW8, P42825	ATJ3, ATJ2	DnaJ protein homolog atj3 [Source:UniProtKB/TrEMBL;Acc:Q0WW92], At5g22060 [Source:UniProtKB/TrEMBL;Acc:Q0V7U1]	Arenosa_Bias	Arenosa_Bias	Arenosa_Bias
OG0001408	At04g034680.1; At03g036630.1	Aa07g008150.1; Aa05g012310.1	Q9M291, Q9M081	CEF	Protein transport protein Sec24-like CEF [Source:UniProtKB/Swiss-Prot;Acc:Q9M291], Protein transport protein Sec24-like At4g32640 [Source:UniProtKB/Swiss-Prot;Acc:Q9M081]	Arenosa_Bias	Arenosa_Bias	Arenosa_Bias
OG0001419	At05g059740.1; At03g041100.1	Aa08g027790.1; Aa05g016860.1	Q42522	GSA2, GSA1	Glutamate-1-semialdehyde 2,1-aminomutase 2, chloroplastic [Source:UniProtKB/Swiss-Prot;Acc:Q42522], Glutamate-1-semialdehyde 2,1-aminomutase 1, chloroplastic [Source:UniProtKB/Swiss-Prot;Acc:P42799]	Arenosa_Bias	Arenosa_Bias	Arenosa_Bias
OG0001432	At03g043790.1; At05g062770.1	Aa05g019610.1; Aa08g032020.1	P93031, Q9SNY3	MUR1, GMD1	MUR_1 [Source:UniProtKB/TrEMBL;Acc:A0A178V6B0], GMD1 [Source:UniProtKB/TrEMBL;Acc:A0A178U7H7]	Arenosa_Bias	Arenosa_Bias	Arenosa_Bias
OG0001538	At04g027070.1; At05g048140.1	Aa07g015730.1; Aa08g015510.1	Q9SW09, Q9LTF2	NA	40S ribosomal protein S10-1 [Source:UniProtKB/Swiss-Prot;Acc:Q9SW09], 40S ribosomal protein S10-3 [Source:UniProtKB/Swiss-Prot;Acc:Q9LTF2]	Arenosa_Bias	Arenosa_Bias	Arenosa_Bias
OG0001774	At03g002630.1; At05g016180.1	Aa03g002630.1; Aa06g016920.1	NA	UGP, UGP2	UTP--glucose-1-phosphate uridylyltransferase [Source:UniProtKB/TrEMBL;Acc:A0A1I9LT02], UTP--glucose-1-phosphate uridylyltransferase 1 [Source:UniProtKB/Swiss-Prot;Acc:P57751]	Arenosa_Bias	Arenosa_Bias	Arenosa_Bias
OG0001781	At03g005090.1	Aa03g005540.1	Q9MA55	ACBP4, ACBP5	acyl-CoA binding protein 4 [Source:TAIR;Acc:AT3G05420], acyl-CoA binding protein 5 [Source:TAIR;Acc:AT5G27630]	Arenosa_Bias	Arenosa_Bias	Arenosa_Bias
OG0001783	At03g005280.1; At05g026340.1	Aa06g026760.1; Aa03g005740.1; Aa04g033770.1	P42791, Q940B0	RPL18	RPL18 [Source:UniProtKB/TrEMBL;Acc:A0A178V8M9], 60S ribosomal protein L18-3 [Source:UniProtKB/Swiss-Prot;Acc:Q940B0]	Arenosa_Bias	Arenosa_Bias	Arenosa_Bias
OG0001819	At02g027700.1; At03g025380.1	Aa04g017490.1; Aa03g026900.1	P29197	HSP60-2, HSP60	Chaperonin CPN60-like 1, mitochondrial [Source:UniProtKB/Swiss-Prot;Acc:Q8L7B5], Chaperonin CPN60, mitochondrial [Source:UniProtKB/Swiss-Prot;Acc:P29197]	Arenosa_Bias	Arenosa_Bias	Arenosa_Bias
OG0001836	At02g010730.1; At02g010740.1	Aa03g035950.1; Aa03g035960.1; Aa06g025490.1	Q9SII9, Q9SII8	DSK2	Ubiquitin domain-containing protein DSK2a [Source:UniProtKB/Swiss-Prot;Acc:Q9SII9], Ubiquitin domain-containing protein DSK2b [Source:UniProtKB/Swiss-Prot;Acc:Q9SII8]	Arenosa_Bias	Arenosa_Bias	Arenosa_Bias
OG0002593	At04g013980.1	Aa07g030030.1; Aa02g007090.1	Q9SVN5	NA	Methionine--tRNA ligase, cytoplasmic [Source:UniProtKB/Swiss-Prot;Acc:Q9SVN5]	Arenosa_Bias	Arenosa_Bias	Arenosa_Bias
OG0002900	At01g018810.1	Aa01g010870.1; Aa02g022250.1	Q9FZ80	SOT17	SOT17 [Source:UniProtKB/TrEMBL;Acc:A0A384KIF3]	Arenosa_Bias	Arenosa_Bias	Arenosa_Bias
OG0003639	At03g007330.1	Aa03g007910.1	Q94BT2	AIR12	AIR12 [Source:UniProtKB/TrEMBL;Acc:A0A178VEI7]	Arenosa_Bias	Arenosa_Bias	Arenosa_Bias
OG0003877	At02g034940.1	Aa04g025110.1	O04202	EIF2	Eukaryotic translation initiation factor 3 subunit F [Source:UniProtKB/Swiss-Prot;Acc:O04202]	Arenosa_Bias	Arenosa_Bias	Arenosa_Bias
OG0004786	At01g012830.1	Aa01g004890.1	Q9SDS7	DET3	V-type proton ATPase subunit C [Source:UniProtKB/Swiss-Prot;Acc:Q9SDS7]	Arenosa_Bias	Arenosa_Bias	Arenosa_Bias
OG0004977	At01g016270.1	Aa01g008400.1	NA	NA	Nuclear protein [Source:UniProtKB/TrEMBL;Acc:Q9S9M7]	Arenosa_Bias	Arenosa_Bias	Arenosa_Bias
OG0005006	At01g016860.1	Aa01g008980.1	NA	HCF173	high chlorophyll fluorescence phenotype 173 [Source:TAIR;Acc:AT1G16720]	Arenosa_Bias	Arenosa_Bias	Arenosa_Bias
OG0005018	At01g017040.1	Aa01g009140.1	NA	NA	ACR11 [Source:UniProtKB/TrEMBL;Acc:A0A178WLF3]	Arenosa_Bias	Arenosa_Bias	Arenosa_Bias
OG0005559	At01g027230.1	Aa01g019070.1	NA	TOM20-2	TOM20-2 [Source:UniProtKB/TrEMBL;Acc:A0A178W7F2]	Arenosa_Bias	Arenosa_Bias	Arenosa_Bias
OG0005610	At01g028160.1	Aa01g019890.1	NA	AGP31	Non-classical arabinogalactan protein 31 [Source:UniProtKB/Swiss-Prot;Acc:Q9FZA2]	Arenosa_Bias	Arenosa_Bias	Arenosa_Bias
OG0005677	At01g029400.1	Aa01g021320.1	NA	NA	Metallo-hydrolase/oxidoreductase superfamily protein [Source:UniProtKB/TrEMBL;Acc:Q9C535]	Arenosa_Bias	Arenosa_Bias	Arenosa_Bias
OG0005692	At01g029740.1	Aa01g021660.1	NA	PFD6	At1g29990 [Source:UniProtKB/TrEMBL;Acc:Q2HIK4]	Arenosa_Bias	Arenosa_Bias	Arenosa_Bias
OG0005798	At01g031550.1	Aa01g023940.1	P57752	ACBP6	ACBP6 [Source:UniProtKB/TrEMBL;Acc:A0A178WJ33]	Arenosa_Bias	Arenosa_Bias	Arenosa_Bias
OG0006547	At01g053320.1; At01g069390.1	Aa02g002070.1; Aa01g038270.1; Aa02g026950.1	Q9LQ04	NRS/ER	Bifunctional dTDP-4-dehydrorhamnose 3,5-epimerase/dTDP-4-dehydrorhamnose reductase [Source:UniProtKB/Swiss-Prot;Acc:Q9LQ04]	Arenosa_Bias	Arenosa_Bias	Arenosa_Bias
OG0006678	At01g050490.1	Aa02g005430.2	NA	NA	Splicing factor PWI domain-containing protein / RNA recognition motif (RRM)-containing protein [Source:UniProtKB/TrEMBL;Acc:Q8VY15]	Arenosa_Bias	Arenosa_Bias	Arenosa_Bias
OG0006753	At01g048610.1	Aa02g008230.1	NA	NA	Protein SUPPRESSOR OF QUENCHING 1, chloroplastic [Source:UniProtKB/Swiss-Prot;Acc:Q8VZ10]	Arenosa_Bias	Arenosa_Bias	Arenosa_Bias
OG0007086	At01g026170.1; At01g059940.1	Aa02g017010.1; Aa01g017710.1	Q93V72	PDCB4	PLASMODESMATA CALLOSE-BINDING PROTEIN 4 [Source:UniProtKB/Swiss-Prot;Acc:Q93V72]	Arenosa_Bias	Arenosa_Bias	Arenosa_Bias
OG0007214	At01g062030.1	Aa02g019310.1	NA	EBS1	UDP-glucose:glycoprotein glucosyltransferases;transferases, transferring hexosyl groups;transferases, transferring glycosyl groups [Source:TAIR;Acc:AT1G71220]	Arenosa_Bias	Arenosa_Bias	Arenosa_Bias
OG0007842	At03g002260.1	Aa03g002210.1	Q9M8T0	NA	Probable inactive receptor kinase At3g02880 [Source:UniProtKB/Swiss-Prot;Acc:Q9M8T0]	Arenosa_Bias	Arenosa_Bias	Arenosa_Bias
OG0007912	At03g003470.1; At03g003450.1	Aa03g003640.1; Aa06g017940.1; Aa03g003620.1	Q9SQR2	NA	NADPH-dependent aldehyde reductase 2, chloroplastic [Source:UniProtKB/Swiss-Prot;Acc:Q9SQR2]	Arenosa_Bias	Arenosa_Bias	Arenosa_Bias
OG0008085	At03g006480.1	Aa03g007050.1	NA	NA	DNA-binding enhancer protein-like protein [Source:UniProtKB/TrEMBL;Acc:Q9C901]	Arenosa_Bias	Arenosa_Bias	Arenosa_Bias
OG0008087	At03g006540.1	Aa03g007100.1	Q9C835	NA	Peptidyl-prolyl cis-trans isomerase CYP21-4 [Source:UniProtKB/Swiss-Prot;Acc:Q9C835]	Arenosa_Bias	Arenosa_Bias	Arenosa_Bias
OG0008372	At03g011630.1	Aa03g012160.1	NA	NA	T-complex protein 1 subunit eta [Source:UniProtKB/Swiss-Prot;Acc:Q9SF16]	Arenosa_Bias	Arenosa_Bias	Arenosa_Bias
OG0008642	At03g016290.1	Aa03g016910.1	Q9LW00	MBD11	Methyl-CpG-binding domain-containing protein 11 [Source:UniProtKB/Swiss-Prot;Acc:Q9LW00]	Arenosa_Bias	Arenosa_Bias	Arenosa_Bias
OG0009770	At02g017320.1; At01g023080.1; At01g062480.1	Aa04g002910.1; Aa01g015280.1	O22173	PAB4	Polyadenylate-binding protein 4 [Source:UniProtKB/Swiss-Prot;Acc:O22173]	Arenosa_Bias	Arenosa_Bias	Arenosa_Bias
OG0009816	At02g018200.1	Aa04g003860.1	NA	ALDH11A3	aldehyde dehydrogenase 11A3 [Source:TAIR;Acc:AT2G24270]	Arenosa_Bias	Arenosa_Bias	Arenosa_Bias
OG0009968	At02g021100.1	Aa04g009810.1	Q9ZVD5	AGO4	Protein argonaute 4 [Source:UniProtKB/Swiss-Prot;Acc:Q9ZVD5]	Arenosa_Bias	Arenosa_Bias	Arenosa_Bias
OG0010301	At02g027890.1	Aa04g017700.1	O22788	RD20	Probable peroxygenase 3 [Source:UniProtKB/Swiss-Prot;Acc:O22788]	Arenosa_Bias	Arenosa_Bias	Arenosa_Bias
OG0010477	At02g030820.1	Aa04g020730.1	NA	NA	Expressed protein [Source:UniProtKB/TrEMBL;Acc:Q8VXY0]	Arenosa_Bias	Arenosa_Bias	Arenosa_Bias
OG0010927	At02g038860.1	Aa04g029370.1	NA	NA	Peptidylprolyl isomerase [Source:UniProtKB/TrEMBL;Acc:A0A178VVY6]	Arenosa_Bias	Arenosa_Bias	Arenosa_Bias
OG0011012	At02g040410.1	Aa04g031080.1	NA	NA	Alanine-tRNA ligase [Source:UniProtKB/TrEMBL;Acc:Q94AZ5]	Arenosa_Bias	Arenosa_Bias	Arenosa_Bias
OG0011570	At03g035790.1	Aa05g011470.1	NA	NA	Initiation factor 4F subunit (DUF1350) [Source:UniProtKB/TrEMBL;Acc:Q9M236]	Arenosa_Bias	Arenosa_Bias	Arenosa_Bias
OG0011675	At03g039190.1	Aa05g015000.1	Q9STG6	DUT1	dUTP-PYROPHOSPHATASE-LIKE 1 [Source:UniProtKB/TrEMBL;Acc:A0A1I9LM85]	Arenosa_Bias	Arenosa_Bias	Arenosa_Bias
OG0011748	At03g040750.1	Aa05g016560.1	NA	NA	Alpha/beta-Hydrolases superfamily protein [Source:UniProtKB/TrEMBL;Acc:A0A1I9LMU3]	Arenosa_Bias	Arenosa_Bias	Arenosa_Bias
OG0012183	At03g048250.1	Aa05g024130.1	P82538	PPL1	PPL1 [Source:UniProtKB/TrEMBL;Acc:A0A178VEI8]	Arenosa_Bias	Arenosa_Bias	Arenosa_Bias
OG0012192	At03g048360.1; At02g014920.1	Aa05g024260.1; Aa04g000330.1	P48491	ATCTIMC	Triosephosphate isomerase, cytosolic [Source:UniProtKB/Swiss-Prot;Acc:P48491]	Arenosa_Bias	Arenosa_Bias	Arenosa_Bias
OG0012307	At03g050030.2	Aa05g026060.1	P53780	CBL	Cystathionine beta-lyase, chloroplastic [Source:UniProtKB/Swiss-Prot;Acc:P53780]	Arenosa_Bias	Arenosa_Bias	Arenosa_Bias
OG0012872	At05g003840.1	Aa06g003850.1	NA	NA	ACR12 [Source:UniProtKB/TrEMBL;Acc:A0A178UNY1]	Arenosa_Bias	Arenosa_Bias	Arenosa_Bias
OG0013069	At05g007290.1	Aa06g007730.1	Q9SD80	TOM5	At5g08040 [Source:UniProtKB/TrEMBL;Acc:Q6IDR6]	Arenosa_Bias	Arenosa_Bias	Arenosa_Bias
OG0013118	At05g008070.1	Aa06g008540.1	Q8GXR9	NDC1	NAD(P)H dehydrogenase C1 [Source:TAIR;Acc:AT5G08740]	Arenosa_Bias	Arenosa_Bias	Arenosa_Bias
OG0013721	At05g017630.1	Aa06g018390.1	Q1H537	PCB2	Divinyl chlorophyllide a 8-vinyl-reductase, chloroplastic [Source:UniProtKB/Swiss-Prot;Acc:Q1H537]	Arenosa_Bias	Arenosa_Bias	Arenosa_Bias
OG0014200	At05g026030.1	Aa06g027060.1	NA	NA	DUF1995 domain protein, putative (DUF1995) [Source:UniProtKB/TrEMBL;Acc:Q94K68]	Arenosa_Bias	Arenosa_Bias	Arenosa_Bias
OG0014241	At05g027540.1	Aa06g028550.1	Q93VR3	GME	GDP-mannose 3,5-epimerase [Source:UniProtKB/Swiss-Prot;Acc:Q93VR3]	Arenosa_Bias	Arenosa_Bias	Arenosa_Bias
OG0014667	At04g000730.1	Aa06g039650.1	Q8L7K9	NAD-ME2	NAD-dependent malic enzyme 2, mitochondrial [Source:UniProtKB/Swiss-Prot;Acc:Q8L7K9]	Arenosa_Bias	Arenosa_Bias	Arenosa_Bias
OG0014803	At04g042050.1	Aa07g001640.1	NA	NA	SAP domain-containing protein [Source:UniProtKB/TrEMBL;Acc:O65655]	Arenosa_Bias	Arenosa_Bias	Arenosa_Bias
OG0015214	At04g034240.1	Aa07g008560.1	NA	NA	PDE334 [Source:UniProtKB/TrEMBL;Acc:A0A178V017]	Arenosa_Bias	Arenosa_Bias	Arenosa_Bias
OG0015233	At04g033810.1	Aa07g008980.1	NA	NA	Transcriptional regulator [Source:UniProtKB/TrEMBL;Acc:Q8GUP3]	Arenosa_Bias	Arenosa_Bias	Arenosa_Bias
OG0016018	At04g019880.1	Aa07g023090.1	NA	NA	NAD(P)-binding Rossmann-fold superfamily protein [Source:UniProtKB/TrEMBL;Acc:F4JRN8]	Arenosa_Bias	Arenosa_Bias	Arenosa_Bias
OG0016152	At04g017820.1	Aa07g025340.1	NA	NA	RGG repeats nuclear RNA binding protein A [Source:UniProtKB/Swiss-Prot;Acc:O23523]	Arenosa_Bias	Arenosa_Bias	Arenosa_Bias
OG0016250	At04g016170.1	Aa07g027480.1	B3LF83	HPL1	Probable inactive linolenate hydroperoxide lyase [Source:UniProtKB/Swiss-Prot;Acc:B3LF83]	Arenosa_Bias	Arenosa_Bias	Arenosa_Bias
OG0016300	At04g015010.1	Aa07g028710.1	Q84LM4	NA	acylaminoacyl-peptidase-related [Source:TAIR;Acc:AT4G14570]	Arenosa_Bias	Arenosa_Bias	Arenosa_Bias
OG0016336	At04g014290.1	Aa07g029610.1	Q8W471	AAE15	Long-chain-fatty-acid--[acyl-carrier-protein] ligase AEE15, chloroplastic [Source:UniProtKB/Swiss-Prot;Acc:Q8W471]	Arenosa_Bias	Arenosa_Bias	Arenosa_Bias
OG0016481	At05g031180.2	Aa07g034500.1	Q9FIW4	BGLU42	Beta-glucosidase 42 [Source:UniProtKB/Swiss-Prot;Acc:Q9FIW4]	Arenosa_Bias	Arenosa_Bias	Arenosa_Bias
OG0016776	At05g041890.1	Aa08g001190.1	Q93XM7	BOU	Mitochondrial carnitine/acylcarnitine carrier-like protein [Source:UniProtKB/Swiss-Prot;Acc:Q93XM7]	Arenosa_Bias	Arenosa_Bias	Arenosa_Bias
OG0016929	At05g038770.1	Aa08g004870.1	NA	HOT5	S-(hydroxymethyl)glutathione dehydrogenase [Source:UniProtKB/TrEMBL;Acc:F4K7D6]	Arenosa_Bias	Arenosa_Bias	Arenosa_Bias
OG0017029	At05g036810.1	Aa08g007810.1	NA	NA	AT5g42220/K5J14_2 [Source:UniProtKB/TrEMBL;Acc:Q8L745]	Arenosa_Bias	Arenosa_Bias	Arenosa_Bias
OG0017130	At05g044760.1	Aa08g011800.1	Q9FGY1	BXL1	Beta-D-xylosidase 1 [Source:UniProtKB/Swiss-Prot;Acc:Q9FGY1]	Arenosa_Bias	Arenosa_Bias	Arenosa_Bias
OG0017223	At05g046430.1	Aa08g013620.1	NA	NA	Rubredoxin-like superfamily protein [Source:UniProtKB/TrEMBL;Acc:Q9FI47]	Arenosa_Bias	Arenosa_Bias	Arenosa_Bias
OG0017519	At05g051420.1	Aa08g019230.1	NA	NA	DEK domain-containing chromatin associated protein [Source:UniProtKB/TrEMBL;Acc:F4K4Y5]	Arenosa_Bias	Arenosa_Bias	Arenosa_Bias
OG0017668	At05g054050.1	Aa08g021950.1	Q9FGT8	ATTIL	TIL [Source:UniProtKB/TrEMBL;Acc:A0A178US04]	Arenosa_Bias	Arenosa_Bias	Arenosa_Bias
OG0017674	At05g054120.1	Aa08g022020.1	NA	PHOT2	Phototropin-2 [Source:UniProtKB/Swiss-Prot;Acc:P93025]	Arenosa_Bias	Arenosa_Bias	Arenosa_Bias
OG0017799	At05g056500.1	Aa08g024420.1	NA	NA	Protein transport protein Sec61 subunit beta [Source:UniProtKB/TrEMBL;Acc:Q9FKK1]	Arenosa_Bias	Arenosa_Bias	Arenosa_Bias
OG0017949	At05g058780.1	Aa08g026770.1	Q94F08	HIPL2	HIPL2 protein [Source:UniProtKB/Swiss-Prot;Acc:Q94F08]	Arenosa_Bias	Arenosa_Bias	Arenosa_Bias
OG0018052	At05g060250.1	Aa08g028340.1	Q9FEA2	ATERS	Glutamate--tRNA ligase, chloroplastic/mitochondrial [Source:UniProtKB/Swiss-Prot;Acc:Q9FEA2]	Arenosa_Bias	Arenosa_Bias	Arenosa_Bias
OG0018243	At05g063470.1	Aa08g031330.1	NA	sks17	Sks17 [Source:UniProtKB/TrEMBL;Acc:A0A178UJS3]	Arenosa_Bias	Arenosa_Bias	Arenosa_Bias
OG0019092	At02g004580.1	Aa03g029970.1	NA	NA	Methylthioribose-1-phosphate isomerase [Source:UniProtKB/Swiss-Prot;Acc:Q9ZUG4]	Arenosa_Bias	Arenosa_Bias	Arenosa_Bias
OG0019108	At02g008120.1	Aa03g032530.1	P93732	PIP	Proline iminopeptidase [Source:UniProtKB/Swiss-Prot;Acc:P93732]	Arenosa_Bias	Arenosa_Bias	Arenosa_Bias
OG0019922	At04g030420.1	Aa07g012400.1	NA	NA	GrxC5 [Source:UniProtKB/TrEMBL;Acc:A0A178UXL4]	Arenosa_Bias	Arenosa_Bias	Arenosa_Bias
OG0021725	At02g042870.1	Aa04g033650.1	O22265	CAO	Signal recognition particle 43 kDa protein, chloroplastic [Source:UniProtKB/Swiss-Prot;Acc:O22265]	Arenosa_Bias	Arenosa_Bias	Arenosa_Bias
OG0000195	At04g041120.1; At02g010110.1; At02g014880.1	Aa07g000590.1; Aa03g035270.1; Aa04g000290.1	Q38900, Q9SKQ0, Q42406, P34790	ROC3, ROC5, ROC1	Peptidyl-prolyl cis-trans isomerase [Source:UniProtKB/TrEMBL;Acc:A0A178VVJ7], Peptidyl-prolyl cis-trans isomerase CYP19-2 [Source:UniProtKB/Swiss-Prot;Acc:Q9SKQ0], Peptidyl-prolyl cis-trans isomerase [Source:UniProtKB/TrEMBL;Acc:A0A178UWH6], Peptidyl-prolyl cis-trans isomerase [Source:UniProtKB/TrEMBL;Acc:A0A178V2S8]	Arenosa_Bias	Not_significant	Arenosa_Bias_738
OG0000249	At05g048130.1; At05g051780.1; At05g051790.1; At05g051810.1	Aa07g014830.1; Aa08g015500.1; Aa08g019580.1; Aa08g019590.1; Aa08g006620.1; Aa01g029410.1	P27323, O03986, P51818, P55737	HSP81-1, Hsp81.4, HSP81-3, HSP81-2	Heat shock protein 90-1 [Source:UniProtKB/Swiss-Prot;Acc:P27323], Hsp81.4 [Source:UniProtKB/TrEMBL;Acc:A0A178UQ52], Heat shock protein 90-3 [Source:UniProtKB/Swiss-Prot;Acc:P51818], Heat shock protein 81-2 [Source:UniProtKB/TrEMBL;Acc:F4K6B6]	Arenosa_Bias	Not_significant	Arenosa_Bias_738
OG0000370	At01g046340.1; At01g063490.1; At03g014100.1	Aa01g039170.1; Aa02g020860.1; Aa03g014700.1	P41377, Q9CAI7, P41376	EIF4A-2, EIF4A1	eIF4A-2 [Source:UniProtKB/TrEMBL;Acc:A0A178W4U1], Eukaryotic initiation factor 4A-3 [Source:UniProtKB/Swiss-Prot;Acc:Q9CAI7], Eukaryotic translation initiation factor 4A1 [Source:UniProtKB/TrEMBL;Acc:A0A1I9LSZ7]	Arenosa_Bias	Not_significant	Arenosa_Bias_738
OG0000525	At02g030830.1; At03g045280.1	Aa03g011850.1; Aa04g020740.1; Aa05g021210.1	Q9SIH0, Q9CAX6, P42036	NA	40S ribosomal protein S14-1 [Source:UniProtKB/Swiss-Prot;Acc:Q9SIH0], At3g11510 [Source:UniProtKB/TrEMBL;Acc:Q1H555], 40S ribosomal protein S14-3 [Source:UniProtKB/Swiss-Prot;Acc:P42036]	Arenosa_Bias	Not_significant	Arenosa_Bias_738
OG0000630	At04g001920.1; At01g001410.1	Aa06g038660.1	F4HVZ1, Q93VC9	NA	Cathepsin B-like protease 1 [Source:UniProtKB/Swiss-Prot;Acc:F4HVZ1], Cathepsin B-like protease 2 [Source:UniProtKB/Swiss-Prot;Acc:Q93VC9], Cathepsin B-like protease 3 [Source:UniProtKB/Swiss-Prot;Acc:Q94K85]	Arenosa_Bias	Not_significant	Arenosa_Bias_738
OG0001130	At05g014370.2; At03g001510.1	Aa03g001360.1	NA	NA	Eukaryotic translation initiation factor 3 subunit M [Source:UniProtKB/TrEMBL;Acc:Q8W4A0], Eukaryotic translation initiation factor 3 subunit M [Source:UniProtKB/TrEMBL;Acc:Q9LF21]	Arenosa_Bias	Not_significant	Arenosa_Bias_738
OG0001548	At05g039200.1; At04g021920.1	Aa08g004340.1; Aa07g021040.1	P56820	NA	Eukaryotic translation initiation factor 3 subunit D [Source:UniProtKB/Swiss-Prot;Acc:P56820], Eukaryotic translation initiation factor 3 subunit D [Source:UniProtKB/TrEMBL;Acc:Q9FKV6]	Arenosa_Bias	Not_significant	Arenosa_Bias_738
OG0001842	At02g016020.1; At04g042100.1	Aa04g001440.1; Aa07g001690.1	Q9SIE7, O65660	NA	PLAT domain-containing protein 2 [Source:UniProtKB/Swiss-Prot;Acc:Q9SIE7], PLAT1 [Source:UniProtKB/TrEMBL;Acc:A0A178V098]	Arenosa_Bias	Not_significant	Arenosa_Bias_738
OG0002271	At05g043510.1	Aa03g028710.1; Aa08g009910.1	P55228	ADG1	Glucose-1-phosphate adenylyltransferase small subunit, chloroplastic [Source:UniProtKB/Swiss-Prot;Acc:P55228]	Arenosa_Bias	Not_significant	Arenosa_Bias_738
OG0002364	At03g049130.1; At03g024070.1	Aa05g025130.1; Aa05g027550.1; Aa03g025190.1	O49160	EIF3C	Eukaryotic translation initiation factor 3 subunit C [Source:UniProtKB/Swiss-Prot;Acc:O49160]	Arenosa_Bias	Not_significant	Arenosa_Bias_738
OG0003821	At02g025430.1	Aa04g015830.1	F4IPY2	SYCO ARATH	SYCO ARATH [Source:UniProtKB/TrEMBL;Acc:A0A178VWT1]	Arenosa_Bias	Not_significant	Arenosa_Bias_738
OG0004081	At05g018470.1	Aa06g019270.1	NA	NA	At5g19440 [Source:UniProtKB/TrEMBL;Acc:Q29Q34]	Arenosa_Bias	Not_significant	Arenosa_Bias_738
OG0004247	At05g037420.1	Aa08g006900.1	NA	NA	Glucose-6-phosphate isomerase [Source:UniProtKB/TrEMBL;Acc:A0A178UPP5]	Arenosa_Bias	Not_significant	Arenosa_Bias_738
OG0005689	At01g029620.1	Aa01g021520.1	Q42601	CARB	Carbamoyl-phosphate synthase large chain, chloroplastic [Source:UniProtKB/Swiss-Prot;Acc:Q42601]	Arenosa_Bias	Not_significant	Arenosa_Bias_738
OG0006604	At01g052040.1	Aa02g003610.1	Q9SYA9	NA	Probable transcription factor At1g61730 [Source:UniProtKB/Swiss-Prot;Acc:Q9SYA9]	Arenosa_Bias	Not_significant	Arenosa_Bias_738
OG0008647	At03g016340.1	Aa03g016960.1	NA	PIFI	Post-illumination chlorophyll fluorescence increase [Source:UniProtKB/TrEMBL;Acc:Q9LVZ5]	Arenosa_Bias	Not_significant	Arenosa_Bias_738
OG0010004	At02g021830.1	Aa04g010940.1	Q9ZUX4	NA	Uncharacterized protein At2g27730, mitochondrial [Source:UniProtKB/Swiss-Prot;Acc:Q9ZUX4]	Arenosa_Bias	Not_significant	Arenosa_Bias_738
OG0010277	At02g024340.1	Aa04g017080.1	NA	NA	EMBRYO DEFECTIVE 3147 [Source:UniProtKB/TrEMBL;Acc:Q8RU07]	Arenosa_Bias	Not_significant	Arenosa_Bias_738
OG0010785	At02g036560.1	Aa04g026890.1	Q39096	ERD15	LSR1 [Source:UniProtKB/TrEMBL;Acc:A0A178VWR6]	Arenosa_Bias	Not_significant	Arenosa_Bias_738
OG0011174	At02g000130.1	Aa05g000110.1	Q9ZU52	NA	Fructose-bisphosphate aldolase 3, chloroplastic [Source:UniProtKB/Swiss-Prot;Acc:Q9ZU52]	Arenosa_Bias	Not_significant	Arenosa_Bias_738
OG0011270	At02g001790.1; At01g014500.1	Aa05g001820.1; Aa01g006570.1	Q66GR6	ATWHY3	Single-stranded DNA-binding protein WHY3, chloroplastic [Source:UniProtKB/Swiss-Prot;Acc:Q66GR6]	Arenosa_Bias	Not_significant	Arenosa_Bias_738
OG0011638	At03g038050.1; At05g054120.1	Aa05g013790.1; Aa08g022020.1	O48963	PHOT1	RPT1 [Source:UniProtKB/TrEMBL;Acc:A0A178VFT4]	Arenosa_Bias	Not_significant	Arenosa_Bias_738
OG0012019	At03g045550.1	Aa05g021520.1	NA	ATMDAR1	Monodehydroascorbate reductase 1 [Source:UniProtKB/TrEMBL;Acc:F4J849]	Arenosa_Bias	Not_significant	Arenosa_Bias_738
OG0012082	At03g046730.1	Aa05g022730.1	Q9M330	NA	Probable proteasome inhibitor [Source:UniProtKB/Swiss-Prot;Acc:Q9M330]	Arenosa_Bias	Not_significant	Arenosa_Bias_738
OG0012574	At03g054890.1	Aa05g030950.1	NA	NA	Eukaryotic aspartyl protease family protein [Source:UniProtKB/TrEMBL;Acc:Q9M356]	Arenosa_Bias	Not_significant	Arenosa_Bias_738
OG0014613	At04g002000.1	Aa06g038590.1	P55826	PPOX	Protoporphyrinogen oxidase [Source:UniProtKB/TrEMBL;Acc:A0A178UVN5]	Arenosa_Bias	Not_significant	Arenosa_Bias_738
OG0015729	At04g025530.1	Aa07g017280.1	NA	EMB140	EMBRYO DEFECTIVE 140 [Source:UniProtKB/TrEMBL;Acc:F4JQ75]	Arenosa_Bias	Not_significant	Arenosa_Bias_738
OG0016475	At05g030860.1	Aa07g034280.1	NA	NA	Alpha/beta-Hydrolases superfamily protein [Source:UniProtKB/TrEMBL;Acc:F4K2Y3]	Arenosa_Bias	Not_significant	Arenosa_Bias_738
OG0016977	At05g037800.1	Aa08g006250.1	Q9FMH8	NA	Probable cysteine protease RD21B [Source:UniProtKB/Swiss-Prot;Acc:Q9FMH8]	Arenosa_Bias	Not_significant	Arenosa_Bias_738
OG0017805	At05g056670.1	Aa08g024550.1	NA	GCPE	4-hydroxy-3-methylbut-2-en-1-yl diphosphate synthase (ferredoxin), chloroplastic [Source:UniProtKB/Swiss-Prot;Acc:F4K0E8]	Arenosa_Bias	Not_significant	Arenosa_Bias_738
OG0019523	At03g044910.1	Aa05g020790.1	NA	NA	AT3g52230/F4F15_340 [Source:UniProtKB/TrEMBL;Acc:Q9SUY2]	Arenosa_Bias	Not_significant	Arenosa_Bias_738
OG0019892	At04g034970.1	Aa07g007820.1	F4JV80	NA	Glutamyl-tRNA(Gln) amidotransferase subunit C, chloroplastic/mitochondrial [Source:UniProtKB/Swiss-Prot;Acc:F4JV80]	Arenosa_Bias	Not_significant	Arenosa_Bias_738
OG0001755	At01g059170.1; At03g038200.3	Aa02g016230.1	Q9S7Y7, F4J6T7	ATXYL1	Alpha-xylosidase 1 [Source:UniProtKB/Swiss-Prot;Acc:Q9S7Y7], Putative alpha-xylosidase 2 [Source:UniProtKB/Swiss-Prot;Acc:F4J6T7]	Arenosa_Bias	Not_significant	Arenosa_Bias_738
OG0001800	At03g011340.1	Aa06g005530.1; Aa03g011900.1	NA	NA	AT3G11560 protein [Source:UniProtKB/TrEMBL;Acc:Q8H0W4], LETM1-like protein [Source:UniProtKB/TrEMBL;Acc:F4K2D7]	Arenosa_Bias	Not_significant	Arenosa_Bias_738
OG0002124	At01g015160.1	Aa01g007220.1; Aa05g000540.1	P34893	CPN10	10 kDa chaperonin, mitochondrial [Source:UniProtKB/Swiss-Prot;Acc:P34893]	Arenosa_Bias	Not_significant	Arenosa_Bias_738
OG0002229	At05g015740.1	Aa03g002380.1; Aa06g016530.1	NA	NA	TOM1-like protein 1 [Source:UniProtKB/Swiss-Prot;Acc:Q9LFL3]	Arenosa_Bias	Not_significant	Arenosa_Bias_738
OG0003178	At03g047520.2	Aa05g023520.1	NA	NA	Dentin sialophosphoprotein-like protein [Source:UniProtKB/TrEMBL;Acc:Q9M1S4]	Arenosa_Bias	Not_significant	Arenosa_Bias_738
OG0006671	At01g050630.1	Aa02g005250.1	O80763	NA	Probable nucleoredoxin 1 [Source:UniProtKB/Swiss-Prot;Acc:O80763]	Arenosa_Bias	Not_significant	Arenosa_Bias_738
OG0007638	At01g069000.1; At01g035310.1	Aa02g026510.1; Aa01g027820.1	NA	NA	unknown protein; BEST Arabidopsis thaliana protein match is: unknown protein (TAIR:AT1G35780.1); Ha. [Source:TAIR;Acc:AT1G78150]	Arenosa_Bias	Not_significant	Arenosa_Bias_738
OG0007706	At01g070130.1	Aa02g027760.1	NA	NUA	nuclear pore anchor [Source:TAIR;Acc:AT1G79280]	Arenosa_Bias	Not_significant	Arenosa_Bias_738
OG0008270	At03g009480.1	Aa03g010100.1	NA	NA	Ankyrin repeat family protein [Source:UniProtKB/TrEMBL;Acc:Q8LDN2]	Arenosa_Bias	Not_significant	Arenosa_Bias_738
OG0009462	At02g011260.1	Aa03g036530.1	Q8GXB1	NA	FUNCTIONS IN: molecular_function unknown; INVOLVED IN: biological_process unknown; LOCATED IN: chloroplast; CONTAINS InterPro DOMAIN/s: Domain of unknown function DUF1990 (InterPro:IPR018960); Ha. [Source:TAIR;Acc:AT2G17695]	Arenosa_Bias	Not_significant	Arenosa_Bias_738
OG0009921	At02g020370.1	Aa04g007410.1	NA	NA	unknown protein; FUNCTIONS IN: molecular_function unknown; INVOLVED IN: biological_process unknown; LOCATED IN: chloroplast thylakoid membrane, chloroplast thylakoid lumen, chloroplast; EXPRESSED IN: 22 plant structures; EXPRESSED DURING: 13 growth /.../; Ha. [Source:TAIR;Acc:AT2G26340]	Arenosa_Bias	Not_significant	Arenosa_Bias_738
OG0010061	At02g022770.1	Aa04g012140.1	Q8VY52	NA	PsbP domain-containing protein 2, chloroplastic [Source:UniProtKB/Swiss-Prot;Acc:Q8VY52]	Arenosa_Bias	Not_significant	Arenosa_Bias_738
OG0010227	At02g025170.1	Aa04g016110.1	P46643	ASP1	Aspartate aminotransferase, mitochondrial [Source:UniProtKB/Swiss-Prot;Acc:P46643]	Arenosa_Bias	Not_significant	Arenosa_Bias_738
OG0011593	At03g036710.1	Aa05g012380.1	Q9LXN4	HIRA	homolog of histone chaperone HIRA [Source:TAIR;Acc:AT3G44530]	Arenosa_Bias	Not_significant	Arenosa_Bias_738
OG0011952	At03g044530.1	Aa05g020390.1	F4J5M9	NA	Clathrin light chain 3 [Source:UniProtKB/Swiss-Prot;Acc:F4J5M9]	Arenosa_Bias	Not_significant	Arenosa_Bias_738
OG0012189	At03g048320.1	Aa05g024220.1	Q9M2T9	OVA1	Methionine--tRNA ligase, chloroplastic/mitochondrial [Source:UniProtKB/Swiss-Prot;Acc:Q9M2T9]	Arenosa_Bias	Not_significant	Arenosa_Bias_738
OG0012295	At03g049830.1	Aa05g025850.1	Q9LES2	UBA2A	UBP1-associated protein 2A [Source:UniProtKB/Swiss-Prot;Acc:Q9LES2]	Arenosa_Bias	Not_significant	Arenosa_Bias_738
OG0012743	At05g001770.1	Aa06g001840.1	Q9LZ08	NA	Protein MODIFIER OF SNC1 11 [Source:UniProtKB/Swiss-Prot;Acc:Q9LZ08]	Arenosa_Bias	Not_significant	Arenosa_Bias_738
OG0013228	At05g009950.1	Aa06g010440.1	Q9LEU8	NA	Argininosuccinate lyase, chloroplastic [Source:UniProtKB/Swiss-Prot;Acc:Q9LEU8]	Arenosa_Bias	Not_significant	Arenosa_Bias_738
OG0013230	At05g009970.1	Aa06g010460.1	NA	NA	Transducin family protein / WD-40 repeat family protein [Source:UniProtKB/TrEMBL;Acc:Q94BQ3]	Arenosa_Bias	Not_significant	Arenosa_Bias_738
OG0013480	At05g013510.1	Aa06g014250.1	NA	NA	Protein kinase superfamily protein [Source:UniProtKB/TrEMBL;Acc:Q84WU5]	Arenosa_Bias	Not_significant	Arenosa_Bias_738
OG0013614	At05g015640.1	Aa06g016420.1	Q9LFE0	DOT2	MDF [Source:UniProtKB/TrEMBL;Acc:A0A178UP47]	Arenosa_Bias	Not_significant	Arenosa_Bias_738
OG0015735	At04g025460.1	Aa07g017390.1	NA	VEP1	3-oxo-Delta(4,5)-steroid 5-beta-reductase [Source:UniProtKB/Swiss-Prot;Acc:Q9STX2]	Arenosa_Bias	Not_significant	Arenosa_Bias_738
OG0016069	At04g019080.1	Aa07g024040.1	NA	NA	AT4G18070 protein [Source:UniProtKB/TrEMBL;Acc:Q8VZS7]	Arenosa_Bias	Not_significant	Arenosa_Bias_738
OG0016112	At04g018460.1	Aa07g024650.1	Q8W463	NA	50S ribosomal protein L19-1, chloroplastic [Source:UniProtKB/Swiss-Prot;Acc:Q8W463]	Arenosa_Bias	Not_significant	Arenosa_Bias_738
OG0016575	At05g033910.1	Aa07g037730.1	NA	NA	TLD-domain containing nucleolar protein [Source:UniProtKB/TrEMBL;Acc:Q9FKA3]	Arenosa_Bias	Not_significant	Arenosa_Bias_738
OG0016778	At05g041870.1	Aa08g001210.1	Q8VZS8	PYL1	Abscisic acid receptor PYL1 [Source:UniProtKB/Swiss-Prot;Acc:Q8VZS8]	Arenosa_Bias	Not_significant	Arenosa_Bias_738
OG0017357	At05g048730.1	Aa08g016120.1	Q9FGM0	FTSH11	ATP-dependent zinc metalloprotease FTSH 11, chloroplastic/mitochondrial [Source:UniProtKB/Swiss-Prot;Acc:Q9FGM0]	Arenosa_Bias	Not_significant	Arenosa_Bias_738
OG0018741	At01g045640.1	Aa01g038390.1	NA	GLX2-3	Persulfide dioxygenase ETHE1 homolog, mitochondrial [Source:UniProtKB/Swiss-Prot;Acc:Q9C8L4]	Arenosa_Bias	Not_significant	Arenosa_Bias_738
OG0000326	At02g018020.1; At03g041290.1; At04g032590.1; At05g022210.1	Aa04g003640.1; Aa05g017040.1; Aa06g023270.1; Aa07g010130.1	P16181, O65569, P42733	EMB1080, RPS11-BETA	40S ribosomal protein S11-1 [Source:UniProtKB/Swiss-Prot;Acc:P16181], 40S ribosomal protein S11-2 [Source:UniProtKB/Swiss-Prot;Acc:O65569], RPS11-BETA [Source:UniProtKB/TrEMBL;Acc:A0A178UPD3]	Not_significant	Arenosa_Bias	Arenosa_Bias_Suecica
OG0000369	At01g045530.1; At01g069390.1; At03g015100.1	Aa01g038270.1; Aa02g026950.1; Aa03g015650.1	Q9LPG6, Q9SYM5	MUM4, RHM1, RHM3	RHM2 [Source:UniProtKB/TrEMBL;Acc:A0A178W591], Trifunctional UDP-glucose 4,6-dehydratase/UDP-4-keto-6-deoxy-D-glucose 3,5-epimerase/UDP-4-keto-L-rhamnose-reductase RHM1 [Source:UniProtKB/Swiss-Prot;Acc:Q9SYM5], Rhamnose biosynthesis 3 [Source:UniProtKB/TrEMBL;Acc:A0A1I9LN83]	Not_significant	Arenosa_Bias	Arenosa_Bias_Suecica
OG0000738	At05g018560.1; At05g011180.1	Aa06g019360.1; Aa06g011770.1	Q84WM9, Q9SCX3	NA	At5g12110 [Source:UniProtKB/TrEMBL;Acc:Q29PY2], Elongation factor 1-beta 2 [Source:UniProtKB/Swiss-Prot;Acc:Q9SCX3]	Not_significant	Arenosa_Bias	Arenosa_Bias_Suecica
OG0000773	At01g054560.1; At05g036200.1	Aa02g000660.1; Aa07g040150.1	Q9SH69, Q9FFR3	NA	6-phosphogluconate dehydrogenase, decarboxylating 1, chloroplastic [Source:UniProtKB/Swiss-Prot;Acc:Q9SH69], 6-phosphogluconate dehydrogenase, decarboxylating [Source:UniProtKB/TrEMBL;Acc:A0A178UQL8]	Not_significant	Arenosa_Bias	Arenosa_Bias_Suecica
OG0000893	At01g003580.1; At05g038120.1; At05g052540.1	Aa01g001170.1; Aa08g005760.1; Aa08g020500.1	P93819, P57106	NA	Malate dehydrogenase [Source:UniProtKB/TrEMBL;Acc:A0A178W4H0], Malate dehydrogenase 2, cytoplasmic [Source:UniProtKB/Swiss-Prot;Acc:P57106]	Not_significant	Arenosa_Bias	Arenosa_Bias_Suecica
OG0001189	At03g010950.1; At05g004740.1	Aa03g011550.1; Aa06g004850.1	P46310, P48622	FAD7, FAD8	sn-2 acyl-lipid omega-3 desaturase (ferredoxin), chloroplastic [Source:UniProtKB/Swiss-Prot;Acc:P46310], Temperature-sensitive sn-2 acyl-lipid omega-3 desaturase (ferredoxin), chloroplastic [Source:UniProtKB/Swiss-Prot;Acc:P48622]	Not_significant	Arenosa_Bias	Arenosa_Bias_Suecica
OG0003161	At03g041060.1; At03g041070.1	Aa05g016810.1	Q9SMN0, Q9SMM9	ATCXE12, ATCXE13	Probable carboxylesterase 12 [Source:UniProtKB/Swiss-Prot;Acc:Q9SMN0], Probable carboxylesterase 13 [Source:UniProtKB/Swiss-Prot;Acc:Q9SMM9]	Not_significant	Arenosa_Bias	Arenosa_Bias_Suecica
OG0004610	At01g006330.1	Aa01g001880.1	Q8LPR9	ATTIC110	Protein TIC110, chloroplastic [Source:UniProtKB/Swiss-Prot;Acc:Q8LPR9]	Not_significant	Arenosa_Bias	Arenosa_Bias_Suecica
OG0004690	At01g011160.1	Aa01g003340.1	NA	NA	AT1G11360 protein [Source:UniProtKB/TrEMBL;Acc:C0Z2J1]	Not_significant	Arenosa_Bias	Arenosa_Bias_Suecica
OG0004853	At01g014090.1	Aa01g006180.1	Q9XI84	NA	[Fructose-bisphosphate aldolase]-lysine N-methyltransferase, chloroplastic [Source:UniProtKB/Swiss-Prot;Acc:Q9XI84]	Not_significant	Arenosa_Bias	Arenosa_Bias_Suecica
OG0005011	At01g016930.1	Aa01g009050.1	NA	NA	At1g16790 [Source:UniProtKB/TrEMBL;Acc:Q6NQG3]	Not_significant	Arenosa_Bias	Arenosa_Bias_Suecica
OG0005342	At01g022860.1	Aa01g015040.1	Q56ZI2	PATL2	Patellin-2 [Source:UniProtKB/Swiss-Prot;Acc:Q56ZI2]	Not_significant	Arenosa_Bias	Arenosa_Bias_Suecica
OG0006282	At01g044370.1	Aa01g037000.1	NA	TSA1	TSK-associating protein 1 [Source:UniProtKB/Swiss-Prot;Acc:F4ICX9]	Not_significant	Arenosa_Bias	Arenosa_Bias_Suecica
OG0007186	At01g061570.1	Aa02g018840.1	NA	NA	At1g70820 [Source:UniProtKB/TrEMBL;Acc:Q9SSL0]	Not_significant	Arenosa_Bias	Arenosa_Bias_Suecica
OG0007598	At01g068310.1; At04g008370.1	Aa02g025780.1; Aa06g030080.1	Q42593	TAPX	L-ascorbate peroxidase T, chloroplastic [Source:UniProtKB/Swiss-Prot;Acc:Q42593]	Not_significant	Arenosa_Bias	Arenosa_Bias_Suecica
OG0007768	At03g000390.1	Aa03g000900.1	Q9SRH5	VDAC1	Mitochondrial outer membrane protein porin 1 [Source:UniProtKB/Swiss-Prot;Acc:Q9SRH5]	Not_significant	Arenosa_Bias	Arenosa_Bias_Suecica
OG0008158	At03g007640.1	Aa03g008200.1	NA	NA	Flocculation protein (DUF1296) [Source:UniProtKB/TrEMBL;Acc:Q0WUY5]	Not_significant	Arenosa_Bias	Arenosa_Bias_Suecica
OG0009300	At02g005070.1; At05g012640.1	Aa03g030470.1; Aa06g013300.1	NA	EXGT-A1	Xyloglucan endotransglucosylase/hydrolase protein 4 [Source:UniProtKB/Swiss-Prot;Acc:Q39099]	Not_significant	Arenosa_Bias	Arenosa_Bias_Suecica
OG0009556	At02g013090.1	Aa03g038640.1	NA	NAP1;2	Nucleosome assembly protein 1;2 [Source:UniProtKB/Swiss-Prot;Acc:Q9ZUP3]	Not_significant	Arenosa_Bias	Arenosa_Bias_Suecica
OG0009558	At02g013130.1; At04g031470.1	Aa03g038670.1; Aa07g011290.1	O22607	FVE	NFC4 [Source:UniProtKB/TrEMBL;Acc:A0A178VX04]	Not_significant	Arenosa_Bias	Arenosa_Bias_Suecica
OG0009888	At02g019890.1	Aa04g006290.1	NA	OVA4	Nucleotidylyl transferase superfamily protein [Source:UniProtKB/TrEMBL;Acc:F4ISP4]	Not_significant	Arenosa_Bias	Arenosa_Bias_Suecica
OG0009898	At02g020010.1	Aa04g006600.1	NA	NA	F17H15.1/F17H15.1 [Source:UniProtKB/TrEMBL;Acc:O82762]	Not_significant	Arenosa_Bias	Arenosa_Bias_Suecica
OG0010033	At02g022290.1	Aa04g011560.1	O78310	CSD2	Superoxide dismutase [Cu-Zn] 2, chloroplastic [Source:UniProtKB/Swiss-Prot;Acc:O78310]	Not_significant	Arenosa_Bias	Arenosa_Bias_Suecica
OG0010230	At02g025110.1	Aa04g016250.1	NA	NA	Expressed protein [Source:UniProtKB/TrEMBL;Acc:O80858]	Not_significant	Arenosa_Bias	Arenosa_Bias_Suecica
OG0010602	At02g033150.1	Aa04g023190.1	O80452	FAC1	FAC1 [Source:UniProtKB/TrEMBL;Acc:A0A178VY66]	Not_significant	Arenosa_Bias	Arenosa_Bias_Suecica
OG0010934	At02g039010.1	Aa04g029530.1	NA	SSI2	Stearoyl-[acyl-carrier-protein] 9-desaturase 7, chloroplastic [Source:UniProtKB/Swiss-Prot;Acc:O22832]	Not_significant	Arenosa_Bias	Arenosa_Bias_Suecica
OG0011160	At02g042820.1; At03g055540.1	Aa04g033600.1	O22914	CP12-1	Calvin cycle protein CP12-1, chloroplastic [Source:UniProtKB/Swiss-Prot;Acc:O22914]	Not_significant	Arenosa_Bias	Arenosa_Bias_Suecica
OG0011551	At03g034600.1	Aa05g010680.1	NA	NA	DAYSLEEPER [Source:UniProtKB/TrEMBL;Acc:A0A178VJS5]	Not_significant	Arenosa_Bias	Arenosa_Bias_Suecica
OG0011566	At03g035520.1	Aa05g011360.1	NA	ATMIN7	HOPM interactor 7 [Source:TAIR;Acc:AT3G43300]	Not_significant	Arenosa_Bias	Arenosa_Bias_Suecica
OG0012241	At03g049070.1	Aa05g025070.1	Q9LYN2	ATFER3	Ferritin-3, chloroplastic [Source:UniProtKB/Swiss-Prot;Acc:Q9LYN2]	Not_significant	Arenosa_Bias	Arenosa_Bias_Suecica
OG0012323	At03g050290.1	Aa05g026320.1	Q9C5Z3	EIF3E	Eukaryotic translation initiation factor 3 subunit E [Source:UniProtKB/TrEMBL;Acc:A0A178VL03]	Not_significant	Arenosa_Bias	Arenosa_Bias_Suecica
OG0012377	At03g051160.1	Aa05g027240.1	Q94K73	NA	Phenylalanine--tRNA ligase, chloroplastic/mitochondrial [Source:UniProtKB/Swiss-Prot;Acc:Q94K73]	Not_significant	Arenosa_Bias	Arenosa_Bias_Suecica
OG0012507	At03g053650.1	Aa05g029740.1	Q8VZ95	VAP27-1	Vesicle-associated protein 1-1 [Source:UniProtKB/Swiss-Prot;Acc:Q8VZ95]	Not_significant	Arenosa_Bias	Arenosa_Bias_Suecica
OG0013586	At05g015240.1	Aa06g015990.1	Q9XFH9	TRXF2	TRXF2 [Source:UniProtKB/TrEMBL;Acc:A0A178UDV9]	Not_significant	Arenosa_Bias	Arenosa_Bias_Suecica
OG0013751	At05g018120.1	Aa06g018940.1	NA	ATAILP1	Aluminum induced protein with YGL and LRDR motifs [Source:UniProtKB/TrEMBL;Acc:Q94BR2]	Not_significant	Arenosa_Bias	Arenosa_Bias_Suecica
OG0014040	At05g022690.1	Aa06g023700.1	NA	NA	At5g24165 [Source:UniProtKB/TrEMBL;Acc:Q8LDQ8]	Not_significant	Arenosa_Bias	Arenosa_Bias_Suecica
OG0014609	At04g002130.1	Aa06g038480.1	Q9SYI0	AGY1	Albino or Glassy Yellow 1 [Source:UniProtKB/TrEMBL;Acc:F4JG57]	Not_significant	Arenosa_Bias	Arenosa_Bias_Suecica
OG0014875	At04g039620.1	Aa07g003090.1	NA	MEE59	AT4g37300/C7A10_60 [Source:UniProtKB/TrEMBL;Acc:O23157]	Not_significant	Arenosa_Bias	Arenosa_Bias_Suecica
OG0014904	At04g039510.1	Aa07g003500.1	O23166	HCF164	Thioredoxin-like protein HCF164, chloroplastic [Source:UniProtKB/Swiss-Prot;Acc:O23166]	Not_significant	Arenosa_Bias	Arenosa_Bias_Suecica
OG0015670	At04g026330.1	Aa07g016420.1	NA	CHLM	magnesium-protoporphyrin IX methyltransferase [Source:TAIR;Acc:AT4G25080]	Not_significant	Arenosa_Bias	Arenosa_Bias_Suecica
OG0015894	At04g022170.1; At03g000310.1	Aa07g020770.1	O49562	ATRP1	Pyruvate, phosphate dikinase regulatory protein 1, chloroplastic [Source:UniProtKB/Swiss-Prot;Acc:O49562]	Not_significant	Arenosa_Bias	Arenosa_Bias_Suecica
OG0016245	At04g016310.1; At04g016250.1; At03g022630.1	Aa07g027300.1; Aa07g027380.1; Aa03g023730.1	NA	NA	PPD1 [Source:UniProtKB/TrEMBL;Acc:A0A178UV94]	Not_significant	Arenosa_Bias	Arenosa_Bias_Suecica
OG0016462	At05g030460.1	Aa07g033900.1	Q43727	G6PD1	Glucose-6-phosphate 1-dehydrogenase 1, chloroplastic [Source:UniProtKB/Swiss-Prot;Acc:Q43727]	Not_significant	Arenosa_Bias	Arenosa_Bias_Suecica
OG0016702	At05g036530.1	Aa07g040600.1	NA	NA	Metal-dependent protein hydrolase [Source:UniProtKB/TrEMBL;Acc:F4K000]	Not_significant	Arenosa_Bias	Arenosa_Bias_Suecica
OG0016850	At05g040740.1	Aa08g002440.1	Q9SCY2	ATFKBP13	Peptidyl-prolyl cis-trans isomerase FKBP13, chloroplastic [Source:UniProtKB/Swiss-Prot;Acc:Q9SCY2]	Not_significant	Arenosa_Bias	Arenosa_Bias_Suecica
OG0017231	At05g046540.1	Aa08g013780.1	NA	NA	Probable pterin-4-alpha-carbinolamine dehydratase, chloroplastic [Source:UniProtKB/Swiss-Prot;Acc:Q9LU63]	Not_significant	Arenosa_Bias	Arenosa_Bias_Suecica
OG0017314	At05g047900.1	Aa08g015290.1	Q9XH75	HCF106	Sec-independent protein translocase protein TATB, chloroplastic [Source:UniProtKB/Swiss-Prot;Acc:Q9XH75]	Not_significant	Arenosa_Bias	Arenosa_Bias_Suecica
OG0017372	At04g029440.1; At05g048970.1	Aa08g016450.1; Aa07g013390.1	Q9LV09	BOB1	Protein BOBBER 1 [Source:UniProtKB/Swiss-Prot;Acc:Q9LV09]	Not_significant	Arenosa_Bias	Arenosa_Bias_Suecica
OG0017377	At05g049030.1	Aa08g016500.1	Q9LV03	GLT1	Glutamate synthase 1 [NADH], chloroplastic [Source:UniProtKB/Swiss-Prot;Acc:Q9LV03]	Not_significant	Arenosa_Bias	Arenosa_Bias_Suecica
OG0018054	At05g060280.1	Aa08g028380.1	NA	NA	Non-specific lipid-transfer protein-like protein At5g64080 [Source:UniProtKB/Swiss-Prot;Acc:Q8VYI9]	Not_significant	Arenosa_Bias	Arenosa_Bias_Suecica
OG0019365	At02g042890.1	Aa04g033670.1	NA	ATPDIL2-1	UNE5 [Source:UniProtKB/TrEMBL;Acc:A0A178W1F8]	Not_significant	Arenosa_Bias	Arenosa_Bias_Suecica
OG0019645	At05g007450.1	Aa06g007890.1	Q9LEY9	NA	H/ACA ribonucleoprotein complex subunit 2-like protein [Source:UniProtKB/Swiss-Prot;Acc:Q9LEY9]	Not_significant	Arenosa_Bias	Arenosa_Bias_Suecica
OG0019668	At05g011770.1	Aa06g012410.1	NA	NA	Selenoprotein O [Source:UniProtKB/TrEMBL;Acc:Q8H126]	Not_significant	Arenosa_Bias	Arenosa_Bias_Suecica
OG0019691	At05g016030.1	Aa06g016760.1	NA	ENH1	Rubredoxin family protein [Source:UniProtKB/TrEMBL;Acc:Q9FFJ2]	Not_significant	Arenosa_Bias	Arenosa_Bias_Suecica
OG0020239	At05g058080.1	Aa08g026000.1	NA	NA	Signal recognition particle subunit SRP68 [Source:UniProtKB/TrEMBL;Acc:Q9FH46]	Not_significant	Arenosa_Bias	Arenosa_Bias_Suecica
OG0000330	At02g031530.1; At02g031540.1; At02g031510.1	Aa04g021380.1	Q9ZQ99, Q9ZQ98, Q9ZQ97, Q9ZQ96, Q9ZQ95, Q9ZQ94	UGT73C1, UGT73C2, UGT73C6, DOGT1	UDP-glycosyltransferase 73C1 [Source:UniProtKB/Swiss-Prot;Acc:Q9ZQ99], Glycosyltransferase (Fragment) [Source:UniProtKB/TrEMBL;Acc:W8Q6Y1], Glycosyltransferase (Fragment) [Source:UniProtKB/TrEMBL;Acc:W8QNU5], UDP-glycosyltransferase 73C3 [Source:UniProtKB/Swiss-Prot;Acc:Q9ZQ96], Glycosyltransferase (Fragment) [Source:UniProtKB/TrEMBL;Acc:W8PVK2], Glycosyltransferase (Fragment) [Source:UniProtKB/T…	Not_significant	Arenosa_Bias	Arenosa_Bias_Suecica
OG0000908	At01g051160.1	Aa02g004580.1	O04090, P16972	ATFD1, FED A	Ferredoxin-1, chloroplastic [Source:UniProtKB/Swiss-Prot;Acc:O04090], Ferredoxin [Source:UniProtKB/TrEMBL;Acc:A0A178W2W5]	Not_significant	Arenosa_Bias	Arenosa_Bias_Suecica
OG0001071	At01g045230.1; At03g015340.1	Aa01g037950.1; Aa03g015920.1	Q9ZP06	mMDH1, mMDH2	Malate dehydrogenase 1, mitochondrial [Source:UniProtKB/Swiss-Prot;Acc:Q9ZP06], Malate dehydrogenase 2, mitochondrial [Source:UniProtKB/Swiss-Prot;Acc:Q9LKA3]	Not_significant	Arenosa_Bias	Arenosa_Bias_Suecica
OG0002787	At04g024600.1; At04g024610.1	Aa07g018270.1; Aa07g018280.1	NA	NA	NAD(P)-binding Rossmann-fold superfamily protein [Source:UniProtKB/TrEMBL;Acc:F4JNJ2], Short-chain dehydrogenase TIC 32, chloroplastic [Source:UniProtKB/Swiss-Prot;Acc:A2RVM0]	Not_significant	Arenosa_Bias	Arenosa_Bias_Suecica
OG0003264	At04g026460.1	Aa07g016280.1	Q9SB42	NA	GLABROUS1 enhancer-binding protein-like [Source:UniProtKB/Swiss-Prot;Acc:Q9SB42]	Not_significant	Arenosa_Bias	Arenosa_Bias_Suecica
OG0005730	At01g030310.1	Aa01g022340.1	Q9S9P6	UGT78D1	Glycosyltransferase (Fragment) [Source:UniProtKB/TrEMBL;Acc:W8PVA4]	Not_significant	Arenosa_Bias	Arenosa_Bias_Suecica
OG0005935	At01g034820.1	Aa01g027280.1	NA	NA	ATP-dependent protease La (LON) domain protein [Source:UniProtKB/TrEMBL;Acc:Q682J5]	Not_significant	Arenosa_Bias	Arenosa_Bias_Suecica
OG0006683	At01g050390.1	Aa02g005540.1	Q9ZUI6	NA	AP-1 complex subunit gamma [Source:UniProtKB/TrEMBL;Acc:F4IEP9]	Not_significant	Arenosa_Bias	Arenosa_Bias_Suecica
OG0007333	At01g063940.1	Aa02g021280.1	NA	NA	Eukaryotic translation initiation factor 2A [Source:UniProtKB/TrEMBL;Acc:Q9CAT3]	Not_significant	Arenosa_Bias	Arenosa_Bias_Suecica
OG0007767	At03g000400.1; At01g060570.1; At05g058880.1	Aa03g000890.1; Aa02g017680.1; Aa08g026880.1	Q9SRH6	NA	HIR2 [Source:UniProtKB/TrEMBL;Acc:A0A178V7M0]	Not_significant	Arenosa_Bias	Arenosa_Bias_Suecica
OG0007775	At03g000280.1	Aa03g001020.1	Q9MAC8	AtSS2	Starch synthase, chloroplastic/amyloplastic (Fragment) [Source:UniProtKB/TrEMBL;Acc:W8QNS2]	Not_significant	Arenosa_Bias	Arenosa_Bias_Suecica
OG0008919	At03g020930.1	Aa03g021600.1	Q8LPN7	NA	RING/U-box superfamily protein [Source:UniProtKB/TrEMBL;Acc:A0A1I9LQQ9]	Not_significant	Arenosa_Bias	Arenosa_Bias_Suecica
OG0009595	At02g013840.1	Aa03g039440.1	NA	NA	Thioredoxin superfamily protein [Source:UniProtKB/TrEMBL;Acc:F4IUG7]	Not_significant	Arenosa_Bias	Arenosa_Bias_Suecica
OG0009725	At02g016250.1; At04g042440.1	Aa04g001650.1; Aa07g002040.1	NA	NA	S-adenosyl-L-methionine-dependent methyltransferases superfamily protein [Source:UniProtKB/TrEMBL;Acc:Q8L601]	Not_significant	Arenosa_Bias	Arenosa_Bias_Suecica
OG0009936	At02g020640.1	Aa04g008480.1	O48726	RPN13	RPN13 [Source:UniProtKB/TrEMBL;Acc:A0A178VY31]	Not_significant	Arenosa_Bias	Arenosa_Bias_Suecica
OG0010309	At02g027990.1	Aa04g017810.1	O22797	GLTP1	Glycolipid transfer protein 1 [Source:UniProtKB/Swiss-Prot;Acc:O22797]	Not_significant	Arenosa_Bias	Arenosa_Bias_Suecica
OG0011047	At02g040990.1	Aa04g031710.1	NA	SAP18	Histone deacetylase complex subunit SAP18 [Source:UniProtKB/TrEMBL;Acc:A0A178VW39]	Not_significant	Arenosa_Bias	Arenosa_Bias_Suecica
OG0011383	At03g027930.1	Aa05g004380.1	Q9LIN3	ATRZ-1A	Glycine-rich RNA-binding protein RZ1A [Source:UniProtKB/Swiss-Prot;Acc:Q9LIN3]	Not_significant	Arenosa_Bias	Arenosa_Bias_Suecica
OG0012173	At03g048030.1	Aa05g023930.1	P41088	TT5	Chalcone--flavonone isomerase 1 [Source:UniProtKB/Swiss-Prot;Acc:P41088]	Not_significant	Arenosa_Bias	Arenosa_Bias_Suecica
OG0012817	At05g002960.1	Aa06g003030.1	NA	NA	Uncharacterized protein At5g03900, chloroplastic [Source:UniProtKB/Swiss-Prot;Acc:Q8GW20]	Not_significant	Arenosa_Bias	Arenosa_Bias_Suecica
OG0012956	At05g005340.1	Aa06g005480.1	Q9FG01	ATO	Splicing factor SF3a60 homolog [Source:UniProtKB/Swiss-Prot;Acc:Q9FG01]	Not_significant	Arenosa_Bias	Arenosa_Bias_Suecica
OG0013416	At05g012530.1	Aa06g013190.1	Q9FKI4	NA	N-terminal acetyltransferase A complex catalytic subunit NAA10 [Source:UniProtKB/Swiss-Prot;Acc:Q9FKI4]	Not_significant	Arenosa_Bias	Arenosa_Bias_Suecica
OG0013670	At05g016660.1	Aa06g017430.1	Q9ZNT1	ATCBR	NADH-cytochrome b5 reductase [Source:UniProtKB/TrEMBL;Acc:A0A178US77]	Not_significant	Arenosa_Bias	Arenosa_Bias_Suecica
OG0015318	At04g032370.1	Aa07g010330.1	Q8GXU8	ATS2	1-acyl-sn-glycerol-3-phosphate acyltransferase 1, chloroplastic [Source:UniProtKB/Swiss-Prot;Acc:Q8GXU8]	Not_significant	Arenosa_Bias	Arenosa_Bias_Suecica
OG0016174	At04g017430.1	Aa07g025950.1	Q84WT8	NA	Cysteine proteinase inhibitor 4 [Source:UniProtKB/Swiss-Prot;Acc:Q84WT8]	Not_significant	Arenosa_Bias	Arenosa_Bias_Suecica
OG0017286	At05g047430.1	Aa08g014730.1	Q9FJ95	NA	Sorbitol dehydrogenase [Source:UniProtKB/Swiss-Prot;Acc:Q9FJ95]	Not_significant	Arenosa_Bias	Arenosa_Bias_Suecica
OG0018178	At05g062170.1	Aa08g030300.1	Q8LF99	XTH6	Xyloglucan endotransglucosylase/hydrolase [Source:UniProtKB/TrEMBL;Acc:Q0WUU2]	Not_significant	Arenosa_Bias	Arenosa_Bias_Suecica
OG0019148	At02g012560.1	Aa03g037990.1	NA	NA	Expressed protein [Source:UniProtKB/TrEMBL;Acc:O64621]	Not_significant	Arenosa_Bias	Arenosa_Bias_Suecica
OG0000087	At01g050880.1; At01g050910.1; At01g050920.1; At01g050940.1; At01g050890.1	Aa01g002690.1; Aa02g004840.1; Aa02g004870.1; Aa02g004910.1; Aa02g004900.1; Aa02g004860.1	O22707, Q93ZN2, F4HPY8	ATB2	Probable aldo-keto reductase 1 [Source:UniProtKB/Swiss-Prot;Acc:Q9C5B9], Probable aldo-keto reductase 2 [Source:UniProtKB/Swiss-Prot;Acc:Q84M96], Probable aldo-keto reductase 3 [Source:UniProtKB/Swiss-Prot;Acc:O22707], Probable aldo-keto reductase 4 [Source:UniProtKB/Swiss-Prot;Acc:Q93ZN2], NAD(P)-linked oxidoreductase superfamily protein [Source:TAIR;Acc:AT1G60730], Probable aldo-keto reductase …	Arenosa_Bias	Thaliana_Bias	Switch_Bias
OG0000234	At01g041220.1; At03g016610.1; At03g019710.1; At01g044210.1; At04g009650.1	Aa01g036790.1; Aa03g017180.1; Aa03g020310.1; Aa06g031390.1	Q9XI98, Q9C820, Q9LW76, Q9LS94	ATRAB7, AtRABG3d, ATRABG3C, ATRABG3F	Ras-related protein RABG3e [Source:UniProtKB/Swiss-Prot;Acc:Q9XI98], Ras-related protein RABG3d [Source:UniProtKB/Swiss-Prot;Acc:Q9C820], Ras-related protein RABG3c [Source:UniProtKB/Swiss-Prot;Acc:Q9LW76], Ras-related protein RABG3f [Source:UniProtKB/Swiss-Prot;Acc:Q9LS94]	Arenosa_Bias	Thaliana_Bias	Switch_Bias
OG0000529	At02g008370.1; At02g008350.1	Aa03g032760.1; Aa03g032990.1; Aa03g032720.1; Aa03g032780.1; Aa03g032970.1	Q9ZNS4, P33154	ATPRB1, PR1	Pathogenesis-related protein 1 [Source:UniProtKB/Swiss-Prot;Acc:Q9ZNS4], Pathogenesis-related protein 1 [Source:UniProtKB/Swiss-Prot;Acc:P33154]	Arenosa_Bias	Thaliana_Bias	Switch_Bias
OG0000745	At01g011930.1; At01g052700.1	Aa01g004030.1; Aa05g010820.1; Aa02g002790.1	O65378, Q41931	ACO2	1-aminocyclopropane-1-carboxylate oxidase 3 [Source:UniProtKB/Swiss-Prot;Acc:O65378], 1-aminocyclopropane-1-carboxylate oxidase 2 [Source:UniProtKB/Swiss-Prot;Acc:Q41931]	Arenosa_Bias	Thaliana_Bias	Switch_Bias
OG0000967	At01g066880.1; At01g020620.1	Aa02g024430.1; Aa01g012770.1	NA	NA	Prolyl oligopeptidase family protein [Source:UniProtKB/TrEMBL;Acc:F4HSS5], Prolyl oligopeptidase family protein [Source:UniProtKB/TrEMBL;Acc:F4I2A0]	Arenosa_Bias	Thaliana_Bias	Switch_Bias
OG0001179	At03g009390.1; At05g002290.1	Aa03g010020.1; Aa06g002360.1	Q8LG77, Q945K7	IDH-VI, IDH-V	Isocitrate dehydrogenase [NAD] subunit, mitochondrial [Source:UniProtKB/TrEMBL;Acc:A0A178V9M1], Isocitrate dehydrogenase [NAD] catalytic subunit 5, mitochondrial [Source:UniProtKB/Swiss-Prot;Acc:Q945K7]	Arenosa_Bias	Thaliana_Bias	Switch_Bias
OG0001648	At01g016520.1; At01g070290.1; At01g071970.1	Aa01g008620.1	Q9SA34, P47996	NA	Inosine-5'-monophosphate dehydrogenase 2 [Source:UniProtKB/Swiss-Prot;Acc:Q9SA34], Inosine-5'-monophosphate dehydrogenase 1 [Source:UniProtKB/Swiss-Prot;Acc:P47996]	Arenosa_Bias	Thaliana_Bias	Switch_Bias
OG0001946	At05g056410.1	Aa08g024340.1	Q8H166	SAG2	Thiol protease aleurain-like [Source:UniProtKB/Swiss-Prot;Acc:Q8RWQ9], Aleurain-like protease [Source:UniProtKB/TrEMBL;Acc:A8MQZ1]	Arenosa_Bias	Thaliana_Bias	Switch_Bias
OG0002125	At01g016150.1	Aa01g008270.1	NA	CCR1, CCR2	Cinnamoyl-CoA reductase 1 [Source:UniProtKB/Swiss-Prot;Acc:Q9S9N9], Cinnamoyl-CoA reductase 2 [Source:UniProtKB/Swiss-Prot;Acc:Q9SAH9]	Arenosa_Bias	Thaliana_Bias	Switch_Bias
OG0005081	At01g018100.1	Aa01g010140.1	Q9LMU2	NA	Kunitz trypsin inhibitor 2 [Source:UniProtKB/Swiss-Prot;Acc:Q9LMU2]	Arenosa_Bias	Thaliana_Bias	Switch_Bias
OG0005603	At01g028070.1	Aa01g019790.1	Q9SE96	FIP1	FIP1 [Source:UniProtKB/TrEMBL;Acc:A0A178WL22]	Arenosa_Bias	Thaliana_Bias	Switch_Bias
OG0005815	At01g031990.1	Aa01g024390.1	Q43307	ATS1	Glycerol-3-phosphate acyltransferase, chloroplastic [Source:UniProtKB/Swiss-Prot;Acc:Q43307]	Arenosa_Bias	Thaliana_Bias	Switch_Bias
OG0006281	At01g044340.1; At03g016480.1	Aa01g036940.1; Aa03g017050.1	Q9C829	NA	Nuclear pore complex protein NUP50A [Source:UniProtKB/Swiss-Prot;Acc:Q9C829]	Arenosa_Bias	Thaliana_Bias	Switch_Bias
OG0008472	At03g013230.1	Aa03g013750.1	NA	NA	At3g13235 [Source:UniProtKB/TrEMBL;Acc:Q1EBV4]	Arenosa_Bias	Thaliana_Bias	Switch_Bias
OG0009436	At02g010810.1	Aa03g036030.1	Q8L7R2	HSK	Homoserine kinase [Source:UniProtKB/Swiss-Prot;Acc:Q8L7R2]	Arenosa_Bias	Thaliana_Bias	Switch_Bias
OG0009843	At02g018820.1	Aa04g004930.1	Q9SK50	TIC55-II	Protein TIC 55, chloroplastic [Source:UniProtKB/Swiss-Prot;Acc:Q9SK50]	Arenosa_Bias	Thaliana_Bias	Switch_Bias
OG0010406	At02g029640.1	Aa04g019570.1	NA	NA	AICARFT/IMPCHase bienzyme family protein [Source:UniProtKB/TrEMBL;Acc:Q8RWT5]	Arenosa_Bias	Thaliana_Bias	Switch_Bias
OG0011381	At03g027910.1	Aa05g004360.1	Q9LIN5	EIF4B1	Eukaryotic translation initiation factor 4B1 [Source:UniProtKB/Swiss-Prot;Acc:Q9LIN5]	Arenosa_Bias	Thaliana_Bias	Switch_Bias
OG0012843	At05g003410.1	Aa06g003430.1	NA	NA	Glycine-rich RNA-binding protein RZ1C [Source:UniProtKB/Swiss-Prot;Acc:Q8RWN5]	Arenosa_Bias	Thaliana_Bias	Switch_Bias
OG0013643	At05g016270.1	Aa06g017000.1	Q9LF46	NA	2-hydroxyacyl-CoA lyase [Source:UniProtKB/Swiss-Prot;Acc:Q9LF46]	Arenosa_Bias	Thaliana_Bias	Switch_Bias
OG0014295	At04g009150.1	Aa06g030810.1	NA	NA	At4g09040 [Source:UniProtKB/TrEMBL;Acc:Q6NPL0]	Arenosa_Bias	Thaliana_Bias	Switch_Bias
OG0015758	At04g025160.1	Aa07g017650.1	O22993	NA	Probable inactive ATP-dependent zinc metalloprotease FTSHI 1, chloroplastic [Source:UniProtKB/Swiss-Prot;Acc:O22993]	Arenosa_Bias	Thaliana_Bias	Switch_Bias
OG0016052	At04g019410.1	Aa07g023650.1	NA	DEG5	Protease Do-like 5, chloroplastic [Source:UniProtKB/Swiss-Prot;Acc:Q9SEL7]	Arenosa_Bias	Thaliana_Bias	Switch_Bias
OG0016872	At05g040180.1	Aa08g003200.1	NA	NA	At5g45170 [Source:UniProtKB/TrEMBL;Acc:Q6NMA9]	Arenosa_Bias	Thaliana_Bias	Switch_Bias
OG0017342	At05g048500.1	Aa08g015840.1	Q9LVV5	NA	Thylakoid lumenal 15.0 kDa protein 2, chloroplastic [Source:UniProtKB/Swiss-Prot;Acc:Q9LVV5]	Arenosa_Bias	Thaliana_Bias	Switch_Bias
OG0017463	At05g050600.1	Aa08g018440.1	Q9FPJ8	ATRBP45A	Polyadenylate-binding protein RBP45A [Source:UniProtKB/Swiss-Prot;Acc:Q9FPJ8]	Arenosa_Bias	Thaliana_Bias	Switch_Bias
OG0017514	At05g051370.1	Aa08g019180.1	NA	NA	Isopentenyl-diphosphate delta-isomerase [Source:UniProtKB/TrEMBL;Acc:Q9FM77]	Arenosa_Bias	Thaliana_Bias	Switch_Bias
OG0017922	At05g058400.1	Aa08g026380.1	NA	NA	Gb [Source:UniProtKB/TrEMBL;Acc:Q9LVA9]	Arenosa_Bias	Thaliana_Bias	Switch_Bias
OG0018075	At05g060580.1	Aa08g028660.1	Q8LGG0	FKBP12	Peptidyl-prolyl cis-trans isomerase FKBP12 [Source:UniProtKB/Swiss-Prot;Acc:Q8LGG0]	Arenosa_Bias	Thaliana_Bias	Switch_Bias
OG0020098	At05g036650.1	Aa07g040750.1	NA	NA	Uncharacterized protein At5g42070 [Source:UniProtKB/TrEMBL;Acc:Q8RWR9]	Arenosa_Bias	Thaliana_Bias	Switch_Bias
OG0000688	At04g010330.1; At03g024410.1	Aa06g032220.1; Aa07g034810.1; Aa03g025520.1	F4JLM5	NA	Isoleucine--tRNA ligase, cytoplasmic [Source:UniProtKB/Swiss-Prot;Acc:F4JLM5]	Thaliana_Bias	Arenosa_Bias	Switch_Bias
OG0004615	At01g006490.1	Aa01g001980.1	Q9MB58	F2KP	FKFBP [Source:UniProtKB/TrEMBL;Acc:A0A178W4F2]	Thaliana_Bias	Arenosa_Bias	Switch_Bias
OG0004637	At01g009360.1	Aa01g002390.1	P43333	U2A'	U2 small nuclear ribonucleoprotein A' [Source:UniProtKB/Swiss-Prot;Acc:P43333]	Thaliana_Bias	Arenosa_Bias	Switch_Bias
OG0004972	At01g016180.1; At01g044790.1; At05g003330.1	Aa01g008300.1; Aa01g037450.1; Aa06g003380.1	Q9S9N6	NDF1	Photosynthetic NDH subunit of subcomplex B 1, chloroplastic [Source:UniProtKB/Swiss-Prot;Acc:Q9S9N6]	Thaliana_Bias	Arenosa_Bias	Switch_Bias
OG0005954	At01g035750.1	Aa01g028100.1	NA	NA	GrpE protein homolog [Source:UniProtKB/TrEMBL;Acc:Q9C8X4]	Thaliana_Bias	Arenosa_Bias	Switch_Bias
OG0006773	At01g047040.1	Aa02g008780.1	Q06327	LOX1	Linoleate 9S-lipoxygenase 1 [Source:UniProtKB/Swiss-Prot;Acc:Q06327]	Thaliana_Bias	Arenosa_Bias	Switch_Bias
OG0010070	At02g022970.1	Aa04g012370.1	NA	ALB3	ALB3 [Source:UniProtKB/TrEMBL;Acc:A0A178VUV3]	Thaliana_Bias	Arenosa_Bias	Switch_Bias
OG0015580	At04g028050.1	Aa07g014760.1	NA	NA	DEK domain-containing chromatin associated protein [Source:UniProtKB/TrEMBL;Acc:Q9SUA1]	Thaliana_Bias	Arenosa_Bias	Switch_Bias
OG0015698	At04g025940.1	Aa07g016820.1	NA	MOS1	modifier of snc1 [Source:TAIR;Acc:AT4G24680]	Thaliana_Bias	Arenosa_Bias	Switch_Bias
OG0016522	At05g015450.1	Aa07g036200.1	Q9FMD7	LRR1	Probable inactive receptor kinase At5g16590 [Source:UniProtKB/Swiss-Prot;Acc:Q9FMD7]	Thaliana_Bias	Arenosa_Bias	Switch_Bias
OG0017559	At05g052160.1	Aa08g020020.1	Q9FM96	PSL4	Glucosidase 2 subunit beta [Source:UniProtKB/Swiss-Prot;Acc:Q9FM96]	Thaliana_Bias	Arenosa_Bias	Switch_Bias
OG0000401	At03g051540.1; At02g037740.1; At03g051600.1	Aa05g027580.1; Aa04g028200.1; Aa05g027630.1	Q84W89, Q8LA13, Q9M2F9	NA	DEAD-box ATP-dependent RNA helicase 37 [Source:UniProtKB/Swiss-Prot;Acc:Q84W89], DEAD-box ATP-dependent RNA helicase 11 [Source:UniProtKB/Swiss-Prot;Acc:Q8LA13], DEAD-box ATP-dependent RNA helicase 52 [Source:UniProtKB/Swiss-Prot;Acc:Q9M2F9]	Thaliana_Bias	Thaliana_Bias	Thaliana_Bias
OG0000440	At01g040530.1; At03g018710.1; At01g064340.1	Aa01g032390.1; Aa03g019330.1; Aa02g021650.1	Q9FR44	PMEAMT, NMT1	PMEAMT [Source:UniProtKB/TrEMBL;Acc:A0A178WLJ9], S-adenosyl-L-methionine-dependent methyltransferases superfamily protein [Source:TAIR;Acc:AT1G73600], XPL1 [Source:UniProtKB/TrEMBL;Acc:A0A178VHS8]	Thaliana_Bias	Thaliana_Bias	Thaliana_Bias
OG0000447	At03g008850.1; At05g027070.1; At01g056750.1	Aa03g009430.1; Aa02g013270.1	Q9C8Y9, Q9SR37, Q9LKR7	BGLU21, BGLU22, PYK10, BGLU24	BGLU21 [Source:UniProtKB/TrEMBL;Acc:A0A178WA93], Beta-glucosidase 22 [Source:UniProtKB/Swiss-Prot;Acc:Q9C8Y9], PYK10 [Source:UniProtKB/TrEMBL;Acc:A0A178VCN3], Beta-glucosidase 24 [Source:UniProtKB/Swiss-Prot;Acc:Q9LKR7]	Thaliana_Bias	Thaliana_Bias	Thaliana_Bias
OG0000991	At01g061030.1; At01g024180.1	Aa02g018260.1; Aa01g016290.1	Q9ZUB3, O48661	SPDS1, SPDS2	Spermidine synthase 1 [Source:UniProtKB/Swiss-Prot;Acc:Q9ZUB3], Spermidine synthase 2 [Source:UniProtKB/Swiss-Prot;Acc:O48661]	Thaliana_Bias	Thaliana_Bias	Thaliana_Bias
OG0001172	At03g008060.1; At03g048930.1	Aa03g008660.1; Aa05g024910.1	Q39033, Q9LY51	ATPLC2	Phosphoinositide phospholipase C [Source:UniProtKB/TrEMBL;Acc:C0Z2P3], Phosphoinositide phospholipase C 7 [Source:UniProtKB/Swiss-Prot;Acc:Q9LY51]	Thaliana_Bias	Thaliana_Bias	Thaliana_Bias
OG0001277	At02g015190.1; At04g041460.1	Aa04g000600.1; Aa07g000950.1	Q9SJT7, Q8W4S4	VHA-A2, VHA-A3	V-type proton ATPase subunit a2 [Source:UniProtKB/Swiss-Prot;Acc:Q9SJT7], V-type proton ATPase subunit a3 [Source:UniProtKB/Swiss-Prot;Acc:Q8W4S4]	Thaliana_Bias	Thaliana_Bias	Thaliana_Bias
OG0001378	At02g041630.1; At02g041640.1	Aa04g032420.1; Aa04g032430.1	NA	TRIP-1	Eukaryotic translation initiation factor 3 subunit I [Source:UniProtKB/Swiss-Prot;Acc:Q38884], Eukaryotic translation initiation factor 3 subunit I [Source:UniProtKB/TrEMBL;Acc:A0A178VR74]	Thaliana_Bias	Thaliana_Bias	Thaliana_Bias
OG0001617	At03g056410.1	Aa05g021000.1	Q9SVC4	OEP7	OEP7 [Source:UniProtKB/TrEMBL;Acc:A0A178VGL9], OEP6 [Source:UniProtKB/TrEMBL;Acc:A0A384KZL8]	Thaliana_Bias	Thaliana_Bias	Thaliana_Bias
OG0001897	At02g030500.1; At02g030520.1; At02g030510.1	Aa04g020430.1	NA	NA	Ureidoglycolate hydrolase [Source:UniProtKB/TrEMBL;Acc:Q8VZP3], ureidoglycolate hydrolases [Source:TAIR;Acc:AT2G35820], At2g35830/F11F19.26 [Source:UniProtKB/TrEMBL;Acc:Q9SJ67]	Thaliana_Bias	Thaliana_Bias	Thaliana_Bias
OG0001957	At03g042100.1; At05g062220.1	Aa05g017890.1; Aa08g030350.1	NA	ATBCAT-3	Branched-chain-amino-acid aminotransferase 3, chloroplastic [Source:UniProtKB/Swiss-Prot;Acc:Q9M401]	Thaliana_Bias	Thaliana_Bias	Thaliana_Bias
OG0002162	At03g004120.1	Aa01g029510.1; Aa03g004390.1	NA	NA	Tryptophan--tRNA ligase, cytoplasmic [Source:UniProtKB/Swiss-Prot;Acc:Q9SR15]	Thaliana_Bias	Thaliana_Bias	Thaliana_Bias
OG0002462	At05g041530.1; At04g019110.1	Aa08g001510.1	P49211, Q9FHG2	NA	60S ribosomal protein L32-1 [Source:UniProtKB/Swiss-Prot;Acc:P49211], 60S ribosomal protein L32-2 [Source:UniProtKB/Swiss-Prot;Acc:Q9FHG2]	Thaliana_Bias	Thaliana_Bias	Thaliana_Bias
OG0003271	At04g021490.1	Aa07g021400.1	P17745	ATRAB8D	Elongation factor Tu, chloroplastic [Source:UniProtKB/Swiss-Prot;Acc:P17745]	Thaliana_Bias	Thaliana_Bias	Thaliana_Bias
OG0003603	At01g065810.1; At01g065820.1	Aa02g023240.1; Aa02g023250.1	P28493	PR5	Pathogenesis-related protein 5 [Source:UniProtKB/Swiss-Prot;Acc:P28493]	Thaliana_Bias	Thaliana_Bias	Thaliana_Bias
OG0003700	At03g021710.1	Aa03g022660.1	NA	NA	AT3g20680/F3H11_7 [Source:UniProtKB/TrEMBL;Acc:Q9LHQ4]	Thaliana_Bias	Thaliana_Bias	Thaliana_Bias
OG0004002	At05g063920.1	Aa08g030860.1	O65351	ARA12	Subtilisin-like protease SBT1.7 [Source:UniProtKB/Swiss-Prot;Acc:O65351]	Thaliana_Bias	Thaliana_Bias	Thaliana_Bias
OG0004286	At05g049220.1	Aa08g016770.1	NA	NA	At5g53620 [Source:UniProtKB/TrEMBL;Acc:Q93XY1]	Thaliana_Bias	Thaliana_Bias	Thaliana_Bias
OG0004832	At01g013800.1	Aa01g005840.1	NA	NA	At1g13730 [Source:UniProtKB/TrEMBL;Acc:Q9LMX6]	Thaliana_Bias	Thaliana_Bias	Thaliana_Bias
OG0004940	At01g015600.1	Aa01g007650.1	Q9FV53	PDF1A	Peptide deformylase [Source:UniProtKB/TrEMBL;Acc:A0A178WDP8]	Thaliana_Bias	Thaliana_Bias	Thaliana_Bias
OG0004981	At01g016370.1	Aa01g008480.1	NA	NA	Coiled-coil protein [Source:UniProtKB/TrEMBL;Acc:Q8VYC9]	Thaliana_Bias	Thaliana_Bias	Thaliana_Bias
OG0005205	At01g020130.1	Aa01g012230.1	NA	iqd32	Protein IQ-DOMAIN 32 [Source:UniProtKB/Swiss-Prot;Acc:Q9FXI5]	Thaliana_Bias	Thaliana_Bias	Thaliana_Bias
OG0005336	At01g022740.1	Aa01g014900.1	NA	NA	Phospho-2-dehydro-3-deoxyheptonate aldolase [Source:UniProtKB/TrEMBL;Acc:Q9SK84]	Thaliana_Bias	Thaliana_Bias	Thaliana_Bias
OG0005896	At01g033780.1	Aa01g026200.1	Q9FEC1	OHP2	OHP2 [Source:UniProtKB/TrEMBL;Acc:A0A178WAB5]	Thaliana_Bias	Thaliana_Bias	Thaliana_Bias
OG0006036	At01g039000.1	Aa01g030840.1	Q9C500	WPP2	WPP domain-containing protein 2 [Source:UniProtKB/Swiss-Prot;Acc:Q9C500]	Thaliana_Bias	Thaliana_Bias	Thaliana_Bias
OG0006107	At01g040760.1	Aa01g032660.1	Q9C514	NA	40S ribosomal protein S7 [Source:UniProtKB/TrEMBL;Acc:A0A178WGF0]	Thaliana_Bias	Thaliana_Bias	Thaliana_Bias
OG0007248	At01g062530.1	Aa02g019870.1	Q94AI6	SEC6	SEC6 [Source:UniProtKB/TrEMBL;Acc:F4IA34]	Thaliana_Bias	Thaliana_Bias	Thaliana_Bias
OG0007571	At01g067890.1	Aa02g025440.1	O49292	NA	PsbP domain-containing protein 4, chloroplastic [Source:UniProtKB/Swiss-Prot;Acc:O49292]	Thaliana_Bias	Thaliana_Bias	Thaliana_Bias
OG0007755	At03g000730.1	Aa03g000610.1	Q9SSA5	CYP38	Peptidyl-prolyl cis-trans isomerase CYP38, chloroplastic [Source:UniProtKB/Swiss-Prot;Acc:Q9SSA5]	Thaliana_Bias	Thaliana_Bias	Thaliana_Bias
OG0007813	At03g001880.1	Aa03g001780.1	NA	RAD23C	Ubiquitin receptor RAD23c [Source:UniProtKB/Swiss-Prot;Acc:Q84L31]	Thaliana_Bias	Thaliana_Bias	Thaliana_Bias
OG0008079	At03g006400.1	Aa03g006980.1	Q8LLD4	REP	Rab escort protein 1 [Source:UniProtKB/Swiss-Prot;Acc:Q8LLD4]	Thaliana_Bias	Thaliana_Bias	Thaliana_Bias
OG0008371	At03g011600.2	Aa03g012150.2	NA	SYP121	SYR1 [Source:UniProtKB/TrEMBL;Acc:A0A178VIM4]	Thaliana_Bias	Thaliana_Bias	Thaliana_Bias
OG0008406	At03g012180.1	Aa03g012700.1	NA	NA	FKBP-type peptidyl-prolyl cis-trans isomerase [Source:UniProtKB/TrEMBL;Acc:Q9LHH3]	Thaliana_Bias	Thaliana_Bias	Thaliana_Bias
OG0008510	At03g014030.1; At01g063690.1	Aa03g014630.1; Aa02g021050.1	P93042	RHD3	Protein ROOT HAIR DEFECTIVE 3 [Source:UniProtKB/Swiss-Prot;Acc:P93042]	Thaliana_Bias	Thaliana_Bias	Thaliana_Bias
OG0008535	At03g014450.1; At03g014460.1	Aa03g015060.1	Q9LJP2	NA	GDSL esterase/lipase At3g14220 [Source:UniProtKB/Swiss-Prot;Acc:Q9LJP2]	Thaliana_Bias	Thaliana_Bias	Thaliana_Bias
OG0008577	At03g015240.1	Aa03g015810.1	Q93ZB6	HEME1	Uroporphyrinogen decarboxylase 1, chloroplastic [Source:UniProtKB/Swiss-Prot;Acc:Q93ZB6]	Thaliana_Bias	Thaliana_Bias	Thaliana_Bias
OG0008687	At03g016960.1; At03g016970.1; At03g017020.1; At03g017010.1	Aa03g017570.1	NA	JR1	Jacalin-related lectin 35 [Source:UniProtKB/Swiss-Prot;Acc:O04309]	Thaliana_Bias	Thaliana_Bias	Thaliana_Bias
OG0008718	At03g017620.1	Aa03g018250.1; Aa08g026110.1	NA	NA	AT3g17020/K14A17_14 [Source:UniProtKB/TrEMBL;Acc:Q9LSP5]	Thaliana_Bias	Thaliana_Bias	Thaliana_Bias
OG0008902	At03g020740.1	Aa03g021390.1	NA	ATVPS9A	VPS9A [Source:UniProtKB/TrEMBL;Acc:A0A178VEC6]	Thaliana_Bias	Thaliana_Bias	Thaliana_Bias
OG0009359	At02g008650.1	Aa03g033340.1	NA	NA	Expressed protein [Source:UniProtKB/TrEMBL;Acc:O82326]	Thaliana_Bias	Thaliana_Bias	Thaliana_Bias
OG0009443	At02g010950.1	Aa03g036190.1	Q29Q26	AKR2B	Ankyrin repeat domain-containing protein 2B [Source:UniProtKB/Swiss-Prot;Acc:Q29Q26]	Thaliana_Bias	Thaliana_Bias	Thaliana_Bias
OG0009591	At02g013800.1	Aa03g039400.1	Q93XY5	NA	Tetraspanin-18 [Source:UniProtKB/Swiss-Prot;Acc:Q93XY5]	Thaliana_Bias	Thaliana_Bias	Thaliana_Bias
OG0009633	At02g014440.1	Aa03g040060.1	Q9SKU1	NA	Clathrin light chain 1 [Source:UniProtKB/Swiss-Prot;Acc:Q9SKU1]	Thaliana_Bias	Thaliana_Bias	Thaliana_Bias
OG0009645	At02g014630.1	Aa03g040280.1	Q9SKT0	PSB29	THF1 [Source:UniProtKB/TrEMBL;Acc:A0A178VVV5]	Thaliana_Bias	Thaliana_Bias	Thaliana_Bias
OG0009801	At02g017930.1	Aa04g003530.1	O82230	NA	Nucleoid-associated protein At2g24020, chloroplastic [Source:UniProtKB/Swiss-Prot;Acc:O82230]	Thaliana_Bias	Thaliana_Bias	Thaliana_Bias
OG0009960	At02g020970.1	Aa04g009600.1	O81014	ATCDPMEK	PDE277 [Source:UniProtKB/TrEMBL;Acc:A0A178VZZ2]	Thaliana_Bias	Thaliana_Bias	Thaliana_Bias
OG0010121	At02g027390.1	Aa04g013760.1	O48773	ATPDIL2-3	Protein disulfide-isomerase 2-3 [Source:UniProtKB/Swiss-Prot;Acc:O48773]	Thaliana_Bias	Thaliana_Bias	Thaliana_Bias
OG0010181	At02g026050.1; At02g026090.1	Aa04g015180.1	Q9SKC5	UGT74D1	UDP-glucosyl transferase 74D1 [Source:TAIR;Acc:AT2G31750]	Thaliana_Bias	Thaliana_Bias	Thaliana_Bias
OG0010255	At02g024650.1	Aa04g016770.1	P92994	ATC4H	Cinnamate-4-hydroxylase [Source:UniProtKB/TrEMBL;Acc:B1GV49]	Thaliana_Bias	Thaliana_Bias	Thaliana_Bias
OG0010429	At02g030020.1	Aa04g019910.1	NA	NA	Putative chloroplast RNA binding protein [Source:UniProtKB/TrEMBL;Acc:O82299]	Thaliana_Bias	Thaliana_Bias	Thaliana_Bias
OG0010554	At02g032330.1	Aa04g022280.1	Q9ZUR7	NA	Arginine biosynthesis bifunctional protein ArgJ, chloroplastic [Source:UniProtKB/TrEMBL;Acc:A0A178VUS6]	Thaliana_Bias	Thaliana_Bias	Thaliana_Bias
OG0010742	At02g035700.1	Aa04g026000.1	NA	NA	Nucleic acid-binding, OB-fold-like protein [Source:UniProtKB/TrEMBL;Acc:Q93VB0]	Thaliana_Bias	Thaliana_Bias	Thaliana_Bias
OG0010836	At02g037410.1	Aa04g027760.1	O48529	NA	Rhodanese-like domain-containing protein 9, chloroplastic [Source:UniProtKB/Swiss-Prot;Acc:O48529]	Thaliana_Bias	Thaliana_Bias	Thaliana_Bias
OG0011664	At03g038950.1	Aa05g014780.1	Q9STE8	TOC75-III	Protein TOC75-3, chloroplastic [Source:UniProtKB/Swiss-Prot;Acc:Q9STE8]	Thaliana_Bias	Thaliana_Bias	Thaliana_Bias
OG0012854	At05g003570.1	Aa06g003560.1	NA	NA	AT5G04420 protein [Source:UniProtKB/TrEMBL;Acc:Q9LZ83]	Thaliana_Bias	Thaliana_Bias	Thaliana_Bias
OG0013476	At05g013450.1	Aa06g014170.1	Q9FUZ2	PDF1B	Peptide deformylase 1B, chloroplastic/mitochondrial [Source:UniProtKB/Swiss-Prot;Acc:Q9FUZ2]	Thaliana_Bias	Thaliana_Bias	Thaliana_Bias
OG0013485	At05g013570.1	Aa06g014320.1; Aa05g009600.1; Aa05g009610.1; Aa05g010570.1	NA	FDH	Formate dehydrogenase, mitochondrial [Source:UniProtKB/TrEMBL;Acc:A0A178UHK7]	Thaliana_Bias	Thaliana_Bias	Thaliana_Bias
OG0013603	At05g015520.1	Aa06g016300.1	NA	NA	Low-density receptor-like protein [Source:UniProtKB/TrEMBL;Acc:Q8H0X5]	Thaliana_Bias	Thaliana_Bias	Thaliana_Bias
OG0013667	At05g016600.1	Aa06g017350.2	NA	EMB1241	GrpE protein homolog [Source:UniProtKB/TrEMBL;Acc:A0A178U8H4]	Thaliana_Bias	Thaliana_Bias	Thaliana_Bias
OG0013672	At05g016680.1	Aa06g017450.1	Q8S9K3	VAR3	Zinc finger protein VAR3, chloroplastic [Source:UniProtKB/Swiss-Prot;Acc:Q8S9K3]	Thaliana_Bias	Thaliana_Bias	Thaliana_Bias
OG0013911	At05g020370.1	Aa06g021260.1	Q9C587	AtRFC1	Replication factor C subunit 1 [Source:UniProtKB/Swiss-Prot;Acc:Q9C587]	Thaliana_Bias	Thaliana_Bias	Thaliana_Bias
OG0013980	At05g021560.1	Aa06g022730.1	NA	HCF136	photosystem II stability/assembly factor, chloroplast (HCF136) [Source:TAIR;Acc:AT5G23120]	Thaliana_Bias	Thaliana_Bias	Thaliana_Bias
OG0014559	At04g003030.1	Aa06g037580.1	O22769	NA	NADH dehydrogenase [ubiquinone] flavoprotein 2, mitochondrial [Source:UniProtKB/Swiss-Prot;Acc:O22769]	Thaliana_Bias	Thaliana_Bias	Thaliana_Bias
OG0014746	At04g041100.1	Aa07g000570.1	Q9SZP8	NA	glycine-rich protein [Source:TAIR;Acc:AT4G38710]	Thaliana_Bias	Thaliana_Bias	Thaliana_Bias
OG0015217	At04g034130.1	Aa07g008650.1	NA	ATPANK2	Pantothenate kinase 2 [Source:UniProtKB/TrEMBL;Acc:A0A178V4D0]	Thaliana_Bias	Thaliana_Bias	Thaliana_Bias
OG0015522	At04g029000.1	Aa07g013850.1	O23144	PPI1	Proton pump-interactor 1 [Source:UniProtKB/Swiss-Prot;Acc:O23144]	Thaliana_Bias	Thaliana_Bias	Thaliana_Bias
OG0015569	At04g028220.1	Aa07g014600.1	Q8LB47	AR192	GrpE protein homolog 2, mitochondrial [Source:UniProtKB/Swiss-Prot;Acc:Q8LB47]	Thaliana_Bias	Thaliana_Bias	Thaliana_Bias
OG0015775	At04g024910.1	Aa07g017880.1	O82629	VHA-G2	VHA-G2 [Source:UniProtKB/TrEMBL;Acc:A0A384LDY1]	Thaliana_Bias	Thaliana_Bias	Thaliana_Bias
OG0015991	At04g020310.1	Aa07g022560.1	O49675	NCED4	Probable carotenoid cleavage dioxygenase 4, chloroplastic [Source:UniProtKB/Swiss-Prot;Acc:O49675]	Thaliana_Bias	Thaliana_Bias	Thaliana_Bias
OG0016187	At04g017300.1	Aa07g026110.1	Q8GWE0	SVR7	Pentatricopeptide repeat-containing protein At4g16390, chloroplastic [Source:UniProtKB/Swiss-Prot;Acc:Q8GWE0]	Thaliana_Bias	Thaliana_Bias	Thaliana_Bias
OG0016351	At04g013870.1	Aa07g030130.1	A1A6M1	PTAC5	Protein disulfide isomerase pTAC5, chloroplastic [Source:UniProtKB/Swiss-Prot;Acc:A1A6M1]	Thaliana_Bias	Thaliana_Bias	Thaliana_Bias
OG0016434	At05g029720.1	Aa07g033210.1	NA	NA	Adenylate kinase 5, chloroplastic [Source:UniProtKB/Swiss-Prot;Acc:Q8VYL1]	Thaliana_Bias	Thaliana_Bias	Thaliana_Bias
OG0016548	At05g033190.1	Aa05g025300.1; Aa07g037020.1	B3LFA4	NA	Cysteine--tRNA ligase 2, cytoplasmic [Source:UniProtKB/Swiss-Prot;Acc:B3LFA4]	Thaliana_Bias	Thaliana_Bias	Thaliana_Bias
OG0016827	At05g041110.1	Aa08g002000.1	NA	NA	28 kDa heat/acid-stable phosphoprotein-like protein [Source:UniProtKB/TrEMBL;Acc:Q9FNM0]	Thaliana_Bias	Thaliana_Bias	Thaliana_Bias
OG0017303	At05g047700.1	Aa08g015080.1	NA	MSBP1	Membrane steroid-binding protein 1 [Source:UniProtKB/Swiss-Prot;Acc:Q9XFM6]	Thaliana_Bias	Thaliana_Bias	Thaliana_Bias
OG0017492	At05g051030.1	Aa08g018850.1	Q42545	FTSZ1-1	Cell division protein FtsZ homolog 1, chloroplastic [Source:UniProtKB/Swiss-Prot;Acc:Q42545]	Thaliana_Bias	Thaliana_Bias	Thaliana_Bias
OG0017958	At05g058930.1	Aa08g026930.1	NA	DXR	1-deoxy-D-xylulose 5-phosphate reductoisomerase [Source:UniProtKB/TrEMBL;Acc:F4K7T6]	Thaliana_Bias	Thaliana_Bias	Thaliana_Bias
OG0018311	At05g062500.1	Aa08g032280.1	Q39129	STR16	Thiosulfate sulfurtransferase 16, chloroplastic [Source:UniProtKB/Swiss-Prot;Acc:Q39129]	Thaliana_Bias	Thaliana_Bias	Thaliana_Bias
OG0018872	At01g066080.1	Aa02g023550.1	O50039	OTC	OTC [Source:UniProtKB/TrEMBL;Acc:A0A178W4A4]	Thaliana_Bias	Thaliana_Bias	Thaliana_Bias
OG0000404	At02g041160.1; At03g054260.1; At04g000830.1	Aa04g031910.1; Aa05g030300.1; Aa06g039580.1	Q94BV4, Q9M2E0, Q8RXK6	RH8	DEAD-box ATP-dependent RNA helicase 6 [Source:UniProtKB/Swiss-Prot;Acc:Q94BV4], DEAD-box ATP-dependent RNA helicase 12 [Source:UniProtKB/Swiss-Prot;Acc:Q9M2E0], DEAD-box ATP-dependent RNA helicase 8 [Source:UniProtKB/Swiss-Prot;Acc:Q8RXK6]	Thaliana_Bias	Not_significant	Thaliana_Bias_738
OG0000891	At04g003260.1; At01g002300.1	Aa06g037330.1; Aa01g000930.1	Q9SA56, Q9S7H1	PSAD-2, PSAD-1	Photosystem I reaction center subunit II-2, chloroplastic [Source:UniProtKB/Swiss-Prot;Acc:Q9SA56], Photosystem I reaction center subunit II-1, chloroplastic [Source:UniProtKB/Swiss-Prot;Acc:Q9S7H1]	Thaliana_Bias	Not_significant	Thaliana_Bias_738
OG0000937	At01g050200.1; At01g015410.1; At03g016870.1; At01g057440.1; At02g031110.1	Aa02g005800.1; Aa01g007450.1; Aa03g017450.1; Aa02g014070.1; Aa04g021000.1	Q7PC86, Q9XIE2	PDR7, PEN3	PDR7 [Source:UniProtKB/TrEMBL;Acc:A0A178WAD4], ABC transporter G family member 36 [Source:UniProtKB/Swiss-Prot;Acc:Q9XIE2]	Thaliana_Bias	Not_significant	Thaliana_Bias_738
OG0000986	At01g023730.1; At01g061320.1	Aa01g015870.1; Aa02g018580.1	Q9LR30, Q9S7E9	GGT1, AOAT2	Glutamate--glyoxylate aminotransferase 1 [Source:UniProtKB/Swiss-Prot;Acc:Q9LR30], Glutamate--glyoxylate aminotransferase 2 [Source:UniProtKB/Swiss-Prot;Acc:Q9S7E9]	Thaliana_Bias	Not_significant	Thaliana_Bias_738
OG0001075	At01g046290.1; At03g014110.1	Aa01g039130.1; Aa03g014710.1	Q5M729, Q8RWN9	NA	Acetyltransferase component of pyruvate dehydrogenase complex [Source:UniProtKB/TrEMBL;Acc:A0A178W5Y1], Dihydrolipoyllysine-residue acetyltransferase component 2 of pyruvate dehydrogenase complex, mitochondrial [Source:UniProtKB/Swiss-Prot;Acc:Q8RWN9]	Thaliana_Bias	Not_significant	Thaliana_Bias_738
OG0001217	At04g014110.1; At03g025190.1	Aa03g026330.1; Aa07g029920.1	Q9LK36	SAHH2, HOG1	Adenosylhomocysteinase [Source:UniProtKB/TrEMBL;Acc:A0A178VEP9], Adenosylhomocysteinase 1 [Source:UniProtKB/Swiss-Prot;Acc:O23255]	Thaliana_Bias	Not_significant	Thaliana_Bias_738
OG0001321	At01g005600.2; At02g025410.1	Aa04g015870.1	NA	NA	Rho termination factor [Source:TAIR;Acc:AT1G06190], ATP binding / ATPase [Source:UniProtKB/TrEMBL;Acc:F4IPY0]	Thaliana_Bias	Not_significant	Thaliana_Bias_738
OG0001474	At05g009490.1; At05g061840.1	Aa08g029950.1; Aa06g010000.1	Q9LX99	KCA1, KCA2	kinesin like protein for actin based chloroplast movement 1 [Source:TAIR;Acc:AT5G10470], kinesin like protein for actin based chloroplast movement 2 [Source:TAIR;Acc:AT5G65460]	Thaliana_Bias	Not_significant	Thaliana_Bias_738
OG0002116	At01g009190.1; At01g042050.1	Aa01g002290.1; Aa01g034260.1	F4I116	NA	Leucine--tRNA ligase, cytoplasmic [Source:UniProtKB/Swiss-Prot;Acc:F4I116]	Thaliana_Bias	Not_significant	Thaliana_Bias_738
OG0002361	At04g033030.1	Aa07g009680.1; Aa05g022710.1	Q9M084	NA	Aspartate--tRNA ligase 2, cytoplasmic [Source:UniProtKB/Swiss-Prot;Acc:Q9M084]	Thaliana_Bias	Not_significant	Thaliana_Bias_738
OG0004021	At03g051880.1	Aa05g027910.1	Q9LXR8	NA	Peroxisomal and mitochondrial division factor 1 [Source:UniProtKB/Swiss-Prot;Acc:Q9LXR8]	Thaliana_Bias	Not_significant	Thaliana_Bias_738
OG0004568	At01g003590.1	Aa01g001160.1	NA	NA	NAD(P)-linked oxidoreductase superfamily protein [Source:UniProtKB/TrEMBL;Acc:Q8VZ23]	Thaliana_Bias	Not_significant	Thaliana_Bias_738
OG0004596	At01g005930.1	Aa01g001660.1	Q9SHJ6	NA	Peroxisomal and mitochondrial division factor 2 [Source:UniProtKB/Swiss-Prot;Acc:Q9SHJ6]	Thaliana_Bias	Not_significant	Thaliana_Bias_738
OG0006576	At01g052710.1	Aa02g002800.1	O48802	Phox2	Protein CLMP1 [Source:UniProtKB/Swiss-Prot;Acc:O48802]	Thaliana_Bias	Not_significant	Thaliana_Bias_738
OG0007081	At01g059890.1	Aa02g016960.1	NA	NA	At1g69250 [Source:UniProtKB/TrEMBL;Acc:Q9LDI9]	Thaliana_Bias	Not_significant	Thaliana_Bias_738
OG0007437	At01g065510.1	Aa02g022900.1	NA	NA	Transmembrane protein, putative (DUF1118) [Source:UniProtKB/TrEMBL;Acc:Q94F10]	Thaliana_Bias	Not_significant	Thaliana_Bias_738
OG0008061	At03g006170.1	Aa03g006720.1	Q9SQT8	EMB3004	Bifunctional 3-dehydroquinate dehydratase/shikimate dehydrogenase, chloroplastic [Source:UniProtKB/Swiss-Prot;Acc:Q9SQT8]	Thaliana_Bias	Not_significant	Thaliana_Bias_738
OG0008093	At03g006630.1	Aa03g007190.1	Q96321	AT-IMP	Importin subunit alpha [Source:UniProtKB/TrEMBL;Acc:A0A178VHS3]	Thaliana_Bias	Not_significant	Thaliana_Bias_738
OG0008899	At03g020700.1	Aa03g021350.1	Q9LE06	BCAT4	Methionine aminotransferase BCAT4 [Source:UniProtKB/Swiss-Prot;Acc:Q9LE06]	Thaliana_Bias	Not_significant	Thaliana_Bias_738
OG0009056	At03g023370.1	Aa03g024430.1	NA	POP2	Pyridoxal phosphate (PLP)-dependent transferases superfamily protein [Source:TAIR;Acc:AT3G22200]	Thaliana_Bias	Not_significant	Thaliana_Bias_738
OG0009166	At03g025590.1	Aa03g026600.1	P48641	ATGR1	Glutathione reductase, cytosolic [Source:UniProtKB/Swiss-Prot;Acc:P48641]	Thaliana_Bias	Not_significant	Thaliana_Bias_738
OG0009934	At02g020590.1	Aa04g007860.1	O48721	HEMD	Uroporphyrinogen-III synthase, chloroplastic [Source:UniProtKB/Swiss-Prot;Acc:O48721]	Thaliana_Bias	Not_significant	Thaliana_Bias_738
OG0010732	At02g035530.1	Aa04g025780.1	O22886	HEME2	Uroporphyrinogen decarboxylase 2, chloroplastic [Source:UniProtKB/Swiss-Prot;Acc:O22886]	Thaliana_Bias	Not_significant	Thaliana_Bias_738
OG0010900	At02g038350.1; At02g038340.1	Aa04g028850.1	Q9ZW84	IPMI2	IPMI2 [Source:UniProtKB/TrEMBL;Acc:A0A178VZE1]	Thaliana_Bias	Not_significant	Thaliana_Bias_738
OG0011020	At02g040570.1	Aa04g031300.1	NA	GOS12	Golgi SNAP receptor complex member 1-2 [Source:UniProtKB/Swiss-Prot;Acc:O22151]	Thaliana_Bias	Not_significant	Thaliana_Bias_738
OG0011058	At02g041140.1	Aa04g031890.1	O80840	ATPMM	Phosphomannomutase [Source:UniProtKB/Swiss-Prot;Acc:O80840]	Thaliana_Bias	Not_significant	Thaliana_Bias_738
OG0011945	At03g044440.1	Aa05g020280.1	NA	ATG2	metallopeptidase M24 family protein [Source:TAIR;Acc:AT3G51800]	Thaliana_Bias	Not_significant	Thaliana_Bias_738
OG0012244	At03g049110.1	Aa05g025110.1	NA	NA	AT3g56130/F18O21_90 [Source:UniProtKB/TrEMBL;Acc:Q93W03]	Thaliana_Bias	Not_significant	Thaliana_Bias_738
OG0012315	At03g050150.1	Aa05g026160.1	Q9LD90	NAP57	Uncharacterized protein At3g57150 (Fragment) [Source:UniProtKB/TrEMBL;Acc:C0SVF3]	Thaliana_Bias	Not_significant	Thaliana_Bias_738
OG0012465	At03g052810.1	Aa05g028790.1	NA	NA	Rhodanese/Cell cycle control phosphatase superfamily protein [Source:UniProtKB/TrEMBL;Acc:F4J9G2]	Thaliana_Bias	Not_significant	Thaliana_Bias_738
OG0013370	At05g011980.1	Aa06g012610.1	NA	NA	GEM-like protein 5 [Source:UniProtKB/Swiss-Prot;Acc:Q9LYV6]	Thaliana_Bias	Not_significant	Thaliana_Bias_738
OG0013531	At05g014230.1; At01g065090.1; At04g015140.1; At02g019090.1; At05g046350.1	Aa06g014980.1; Aa07g040960.1; Aa02g022480.1; Aa07g028590.1; Aa04g005090.1; Aa04g005250.1; Aa05g016990.1; Aa08g013540.1	Q9LF37	APG6	Chaperone protein ClpB3, chloroplastic [Source:UniProtKB/Swiss-Prot;Acc:Q9LF37]	Thaliana_Bias	Not_significant	Thaliana_Bias_738
OG0014024	At05g022360.1	Aa06g023410.1	NA	NA	GPI-anchored adhesin-like protein [Source:UniProtKB/TrEMBL;Acc:Q9FF91]	Thaliana_Bias	Not_significant	Thaliana_Bias_738
OG0014202	At05g026010.1	Aa06g027080.1	Q8RXF8	MIRO1	Mitochondrial Rho GTPase 1 [Source:UniProtKB/Swiss-Prot;Acc:Q8RXF8]	Thaliana_Bias	Not_significant	Thaliana_Bias_738
OG0014270	At04g008370.1	Aa06g030080.1	Q42592	SAPX	L-ascorbate peroxidase S, chloroplastic/mitochondrial [Source:UniProtKB/Swiss-Prot;Acc:Q42592]	Thaliana_Bias	Not_significant	Thaliana_Bias_738
OG0014382	At01g054570.1; At03g008090.1; At04g011190.1	Aa02g000630.1; Aa03g008690.1; Aa06g033150.1	Q39258	TUF	V-type proton ATPase subunit E1 [Source:UniProtKB/Swiss-Prot;Acc:Q39258]	Thaliana_Bias	Not_significant	Thaliana_Bias_738
OG0014404	At04g011900.1	Aa06g034080.1	P54873	MVA1	Hydroxymethylglutaryl-CoA synthase [Source:UniProtKB/Swiss-Prot;Acc:P54873]	Thaliana_Bias	Not_significant	Thaliana_Bias_738
OG0014633	At04g001580.1	Aa06g038950.1	O04603	NA	50S ribosomal protein L5, chloroplastic [Source:UniProtKB/Swiss-Prot;Acc:O04603]	Thaliana_Bias	Not_significant	Thaliana_Bias_738
OG0014828	At04g042430.1	Aa07g002030.1	Q9SMQ6	ATRABA4B	Ras-related protein RABA4b [Source:UniProtKB/Swiss-Prot;Acc:Q9SMQ6]	Thaliana_Bias	Not_significant	Thaliana_Bias_738
OG0014917	At04g039020.1	Aa07g003680.1	NA	ATAPP1	aminopeptidase P1 [Source:TAIR;Acc:AT4G36760]	Thaliana_Bias	Not_significant	Thaliana_Bias_738
OG0015151	At04g035160.1	Aa07g007630.1	Q8VZH2	APM1	Aminopeptidase [Source:UniProtKB/TrEMBL;Acc:A0A178UWR6]	Thaliana_Bias	Not_significant	Thaliana_Bias_738
OG0015550	At04g028450.1	Aa07g014360.1	Q93W34	ATRBP45C	Polyadenylate-binding protein RBP45C [Source:UniProtKB/Swiss-Prot;Acc:Q93W34]	Thaliana_Bias	Not_significant	Thaliana_Bias_738
OG0015586	At04g027910.1	Aa07g014880.1	Q84W65	EMB1374	SufE-like protein 1, chloroplastic/mitochondrial [Source:UniProtKB/Swiss-Prot;Acc:Q84W65]	Thaliana_Bias	Not_significant	Thaliana_Bias_738
OG0016530	At05g032820.1	Aa07g036690.1	Q84L30	RAD23D	Ubiquitin receptor RAD23d [Source:UniProtKB/Swiss-Prot;Acc:Q84L30]	Thaliana_Bias	Not_significant	Thaliana_Bias_738
OG0017385	At05g049140.1	Aa08g016630.1	Q42342	ATB5-A	CB5-E [Source:UniProtKB/TrEMBL;Acc:A0A178USU5]	Thaliana_Bias	Not_significant	Thaliana_Bias_738
OG0017847	At05g057320.1	Aa08g025200.1	NA	NA	At5g61220 [Source:UniProtKB/TrEMBL;Acc:Q8L9E3]	Thaliana_Bias	Not_significant	Thaliana_Bias_738
OG0021613	At02g005450.1	Aa03g030920.1	NA	PFD1	At2g07350/T13E11.12 [Source:UniProtKB/TrEMBL;Acc:Q94AF7]	Thaliana_Bias	Not_significant	Thaliana_Bias_738
OG0000428	At01g025690.1; At01g013340.1; At03g027250.1	Aa01g018200.1; Aa01g005480.1; Aa05g003670.1	Q38951, Q38845, Q38950	PP2AA3, RCN1, PDF1	Serine/threonine-protein phosphatase 2A 65 kDa regulatory subunit A gamma isoform [Source:UniProtKB/Swiss-Prot;Acc:Q38951], Serine/threonine-protein phosphatase 2A 65 kDa regulatory subunit A alpha isoform [Source:UniProtKB/Swiss-Prot;Acc:Q38845], Serine/threonine-protein phosphatase 2A 65 kDa regulatory subunit A beta isoform [Source:UniProtKB/Swiss-Prot;Acc:Q38950]	Thaliana_Bias	Not_significant	Thaliana_Bias_738
OG0001269	At02g014310.1; At04g030030.1	Aa03g039910.2; Aa07g012830.1	Q9SIU8	PIA1	Probable protein phosphatase 2C 20 [Source:UniProtKB/Swiss-Prot;Acc:Q9SIU8], Probable protein phosphatase 2C 58 [Source:UniProtKB/Swiss-Prot;Acc:Q93YW5]	Thaliana_Bias	Not_significant	Thaliana_Bias_738
OG0001285	At02g016220.1; At04g042390.1	Aa07g002000.1; Aa04g001620.1	Q9SJZ7	NA	Chaperone protein dnaJ A6, chloroplastic [Source:UniProtKB/Swiss-Prot;Acc:Q9SJZ7], AT4g39960/T5J17_130 [Source:UniProtKB/TrEMBL;Acc:Q940V1]	Thaliana_Bias	Not_significant	Thaliana_Bias_738
OG0002549	At01g029990.1; At02g011740.1	Aa01g021960.1	P48006, Q9SI20	NA	Translation elongation factor EF1B/ribosomal protein S6 family protein [Source:UniProtKB/TrEMBL;Acc:A8MRC4], Elongation factor 1-delta 2 [Source:UniProtKB/Swiss-Prot;Acc:Q9SI20]	Thaliana_Bias	Not_significant	Thaliana_Bias_738
OG0003415	At01g002310.1	Aa01g000910.1	NA	NA	F10O3.3 protein [Source:UniProtKB/TrEMBL;Acc:Q9SA55], Pre-mRNA-splicing factor-like protein [Source:UniProtKB/TrEMBL;Acc:F4HWZ0]	Thaliana_Bias	Not_significant	Thaliana_Bias_738
OG0004601	At01g006080.1	Aa01g001740.1	Q94A68	NA	Uncharacterized oxidoreductase At1g06690, chloroplastic [Source:UniProtKB/Swiss-Prot;Acc:Q94A68]	Thaliana_Bias	Not_significant	Thaliana_Bias_738
OG0004643	At01g010210.1	Aa01g002500.1	NA	emb2004	RNI-like superfamily protein [Source:UniProtKB/TrEMBL;Acc:Q93ZV8]	Thaliana_Bias	Not_significant	Thaliana_Bias_738
OG0005717	At01g030120.1	Aa01g022130.1	Q9C8G5	ERD4	Hyperosmolality-gated Ca2+ permeable channel 3.1 [Source:UniProtKB/TrEMBL;Acc:A0A097NUQ9]	Thaliana_Bias	Not_significant	Thaliana_Bias_738
OG0006824	At01g055380.1	Aa02g011270.1	Q9XIP8	NA	Nucleotide-diphospho-sugar transferases superfamily protein [Source:TAIR;Acc:AT1G64980]	Thaliana_Bias	Not_significant	Thaliana_Bias_738
OG0006832	At02g040230.1	Aa02g011520.1	NA	NA	Expressed protein [Source:UniProtKB/TrEMBL;Acc:O22164]	Thaliana_Bias	Not_significant	Thaliana_Bias_738
OG0008168	At03g007750.1	Aa03g008310.1	F4JFN3	Hsp89.1	Heat shock protein 90-6, mitochondrial [Source:UniProtKB/Swiss-Prot;Acc:F4JFN3]	Thaliana_Bias	Not_significant	Thaliana_Bias_738
OG0008782	At03g018750.1	Aa03g019370.1	NA	HON4	At3g18035 [Source:UniProtKB/TrEMBL;Acc:Q9LSK7]	Thaliana_Bias	Not_significant	Thaliana_Bias_738
OG0008981	At03g021840.1	Aa03g022800.1	NA	JMJD5	Lysine-specific demethylase JMJ30 [Source:UniProtKB/Swiss-Prot;Acc:Q8RWR1]	Thaliana_Bias	Not_significant	Thaliana_Bias_738
OG0009199	At03g026110.1	Aa03g027480.1	Q8H0W1	PLSP1	Plastidic type i signal peptidase 1 [Source:UniProtKB/TrEMBL;Acc:A0A1I9LMR3]	Thaliana_Bias	Not_significant	Thaliana_Bias_738
OG0009224	At03g026570.1	Aa03g028010.1	NA	NA	Nuclear transport factor 2 (NTF2) family protein with RNA binding (RRM-RBD-RNP motifs) domain-containing protein [Source:UniProtKB/TrEMBL;Acc:F4J8X6]	Thaliana_Bias	Not_significant	Thaliana_Bias_738
OG0009237	At03g026820.1	Aa03g028450.1	Q56XR7	NA	Rhodanese-like domain-containing protein 4A, chloroplastic [Source:UniProtKB/Swiss-Prot;Acc:Q56XR7]	Thaliana_Bias	Not_significant	Thaliana_Bias_738
OG0009655	At02g014810.1	Aa04g000200.1	Q38896	ATGRP2B	GRP2B [Source:UniProtKB/TrEMBL;Acc:A0A178VU21]	Thaliana_Bias	Not_significant	Thaliana_Bias_738
OG0010946	At02g039300.1	Aa04g029850.1	O80567	NA	La-related protein 6B [Source:UniProtKB/Swiss-Prot;Acc:O80567]	Thaliana_Bias	Not_significant	Thaliana_Bias_738
OG0013403	At05g012400.1	Aa06g013040.1	NA	ATPDAT	Phospholipid:diacylglycerol acyltransferase 1 [Source:UniProtKB/Swiss-Prot;Acc:Q9FNA9]	Thaliana_Bias	Not_significant	Thaliana_Bias_738
OG0014426	At04g012360.1	Aa06g034600.1	NA	NA	AT4g12340/T4C9_180 [Source:UniProtKB/TrEMBL;Acc:Q9STH7]	Thaliana_Bias	Not_significant	Thaliana_Bias_738
OG0016824	At05g041170.1	Aa08g001930.1	NA	NA	Guanylate-binding family protein [Source:UniProtKB/TrEMBL;Acc:F4KG14]	Thaliana_Bias	Not_significant	Thaliana_Bias_738
OG0017666	At05g054020.1	Aa08g021920.1	NA	ATFIP1[V]	FIP1[V]-like protein [Source:UniProtKB/Swiss-Prot;Acc:F4KDH9]	Thaliana_Bias	Not_significant	Thaliana_Bias_738
OG0019394	At02g043350.1	Aa04g034100.1	NA	CRR6	Protein CHLORORESPIRATORY REDUCTION 6, chloroplastic [Source:UniProtKB/Swiss-Prot;Acc:O82258]	Thaliana_Bias	Not_significant	Thaliana_Bias_738
OG0000247	At05g055920.1; At03g038270.1; At05g055930.1; At03g038260.1	Aa05g014070.1; Aa08g023870.1; Aa08g023860.1; Aa05g014030.1	Q39250	ADF2, ADF1, ADF3, ADF4	Actin depolymerizing factor 2 [Source:UniProtKB/TrEMBL;Acc:A0A1I9LRV3], Actin depolymerizing factor 1 [Source:UniProtKB/TrEMBL;Acc:A8MR09], Actin-depolymerizing factor 3 [Source:UniProtKB/Swiss-Prot;Acc:Q9ZSK4], Actin-depolymerizing factor 4 [Source:UniProtKB/Swiss-Prot;Acc:Q9ZSK3]	Not_significant	Thaliana_Bias	Thaliana_Bias_Suecica
OG0000867	At04g028940.1; At05g049820.1	Aa07g013910.1; Aa08g017530.1	P21218	PORB, PORA	Protochlorophyllide reductase B, chloroplastic [Source:UniProtKB/Swiss-Prot;Acc:P21218], NADPH-protochlorophyllide oxidoreductase [Source:UniProtKB/TrEMBL;Acc:A0A178UR02]	Not_significant	Thaliana_Bias	Thaliana_Bias_Suecica
OG0000980	At01g062920.1	Aa02g020240.1	NA	NA	Domain of unknown function (DUF543) [Source:TAIR;Acc:AT1G22520], MICOS complex subunit, putative (DUF543) [Source:UniProtKB/TrEMBL;Acc:Q8GWC7]	Not_significant	Thaliana_Bias	Thaliana_Bias_Suecica
OG0001054	At02g030530.1; At01g043320.1	Aa04g020440.1; Aa01g035720.1; Aa05g020920.1	Q9C8J4, Q9SJ66	ATSPP1	sucrose-phosphatase 1 [Source:TAIR;Acc:AT1G51420], Probable sucrose-phosphatase 2 [Source:UniProtKB/Swiss-Prot;Acc:Q9SJ66]	Not_significant	Thaliana_Bias	Thaliana_Bias_Suecica
OG0001106	At04g028120.1	Aa07g014690.1; Aa02g014090.1; Aa02g014100.1	Q9SZ11	SVL2, SHV3	SHV3-like 2 [Source:UniProtKB/TrEMBL;Acc:F4HQ30], Glycerophosphodiester phosphodiesterase GDPDL3 [Source:UniProtKB/Swiss-Prot;Acc:Q9SZ11]	Not_significant	Thaliana_Bias	Thaliana_Bias_Suecica
OG0001107	At01g058190.1; At01g058220.1	Aa02g015090.1; Aa02g015070.1	NA	NA	Signal recognition particle subunit SRP72 [Source:UniProtKB/TrEMBL;Acc:Q9FXD1], Signal recognition particle subunit SRP72 [Source:UniProtKB/TrEMBL;Acc:Q9FXD4]	Not_significant	Thaliana_Bias	Thaliana_Bias_Suecica
OG0001308	At02g020110.1; At04g035080.1	Aa04g006710.1; Aa07g007710.1	O80988	AtGLDP2, AtGLDP1	Glycine dehydrogenase (decarboxylating) 2, mitochondrial [Source:UniProtKB/Swiss-Prot;Acc:O80988], Glycine cleavage system P protein [Source:UniProtKB/TrEMBL;Acc:A0A178UTF1]	Not_significant	Thaliana_Bias	Thaliana_Bias_Suecica
OG0001323	At02g024260.1; At05g005680.1	Aa04g017190.1; Aa06g006000.1	P93028, P92974	ATUBA1, ATUBA2	UBA1 [Source:UniProtKB/TrEMBL;Acc:A0A178VN59], UBA 2 [Source:UniProtKB/TrEMBL;Acc:A0A178UEQ1]	Not_significant	Thaliana_Bias	Thaliana_Bias_Suecica
OG0001498	At04g012060.1; At04g024060.1	Aa06g034250.1; Aa07g018790.1	NA	PGRL1B, PGR5-LIKE A	PGR5-like protein 1B, chloroplastic [Source:UniProtKB/Swiss-Prot;Acc:Q8GYC7], PGR5-LIKE A [Source:UniProtKB/TrEMBL;Acc:A0A178UU76]	Not_significant	Thaliana_Bias	Thaliana_Bias_Suecica
OG0001588	At05g059580.1; At05g045860.1; At02g032080.1	Aa08g027600.1; Aa08g013050.1; Aa04g021950.1	NA	ADK1	Adenylate kinase 3 [Source:UniProtKB/Swiss-Prot;Acc:Q9FK35], ADK1 [Source:UniProtKB/TrEMBL;Acc:A0A178UAM7]	Not_significant	Thaliana_Bias	Thaliana_Bias_Suecica
OG0001639	At01g015710.1; At01g071360.1; At01g072800.1	Aa01g007770.1	P92935, Q39002	ATNTT2, NTT1	ADP,ATP carrier protein [Source:UniProtKB/TrEMBL;Acc:A0A178WDN7], ADP,ATP carrier protein 1, chloroplastic [Source:UniProtKB/Swiss-Prot;Acc:Q39002]	Not_significant	Thaliana_Bias	Thaliana_Bias_Suecica
OG0002828	At05g052500.1; At01g061760.1	Aa08g020460.1	Q9SSK1, Q9SW96	SYNC3, SYNC1	Asparagine--tRNA ligase, cytoplasmic 3 [Source:UniProtKB/Swiss-Prot;Acc:Q9SSK1], Asparagine--tRNA ligase, cytoplasmic 1 [Source:UniProtKB/Swiss-Prot;Acc:Q9SW96]	Not_significant	Thaliana_Bias	Thaliana_Bias_Suecica
OG0003661	At03g012320.1	Aa03g012780.1	NA	ATCYSB	Cysteine proteinase inhibitor 6 [Source:UniProtKB/Swiss-Prot;Acc:Q8H0X6]	Not_significant	Thaliana_Bias	Thaliana_Bias_Suecica
OG0003956	At03g031440.1	Aa05g008420.1	Q9LIB2	NA	Alpha-glucan phosphorylase 1 [Source:UniProtKB/Swiss-Prot;Acc:Q9LIB2]	Not_significant	Thaliana_Bias	Thaliana_Bias_Suecica
OG0005089	At01g018290.1	Aa01g010320.1	NA	NA	AT1g18060/T10F20.23 [Source:UniProtKB/TrEMBL;Acc:Q9LM40]	Not_significant	Thaliana_Bias	Thaliana_Bias_Suecica
OG0005235	At01g020670.1; At04g040810.1; At01g020660.1	Aa01g012850.1; Aa07g000270.1	NA	LTI29	Dehydrin ERD10 [Source:UniProtKB/Swiss-Prot;Acc:P42759]	Not_significant	Thaliana_Bias	Thaliana_Bias_Suecica
OG0005811	At01g031940.1	Aa01g024300.1	NA	NA	At1g32160/F3C3_6 [Source:UniProtKB/TrEMBL;Acc:Q9FVR1]	Not_significant	Thaliana_Bias	Thaliana_Bias_Suecica
OG0006100	At01g040550.1	Aa01g032410.1	Q94AD1	NA	Putative DNA-binding protein At1g48610 [Source:UniProtKB/Swiss-Prot;Acc:Q94AD1]	Not_significant	Thaliana_Bias	Thaliana_Bias_Suecica
OG0006177	At01g042100.1	Aa01g034320.1	NA	ALATS	Alanyl-tRNA synthetase [Source:TAIR;Acc:AT1G50200]	Not_significant	Thaliana_Bias	Thaliana_Bias_Suecica
OG0006346	At01g045550.1	Aa01g038290.1	Q9C8L2	NA	Fatty-acid-binding protein 3, chloroplastic [Source:UniProtKB/Swiss-Prot;Acc:Q9C8L2]	Not_significant	Thaliana_Bias	Thaliana_Bias_Suecica
OG0006390	At01g047200.1	Aa01g039340.1	NA	NA	unknown protein; FUNCTIONS IN: molecular_function unknown; INVOLVED IN: biological_process unknown; LOCATED IN: mitochondrion, plastid; EXPRESSED IN: 24 plant structures; EXPRESSED DURING: 13 growth stages; BEST Arabidopsis thaliana protein match is /.../own protein (TAIR:AT2G19530.1); Ha. [Source:TAIR;Acc:AT1G55160]	Not_significant	Thaliana_Bias	Thaliana_Bias_Suecica
OG0006503	At01g054270.1	Aa02g001030.1	P92947	MDAR6	MDAR6 [Source:UniProtKB/TrEMBL;Acc:A0A178WFH3]	Not_significant	Thaliana_Bias	Thaliana_Bias_Suecica
OG0006933	At01g057790.1	Aa02g014520.1; Aa02g014510.1	NA	NA	Probable lactoylglutathione lyase, chloroplastic [Source:UniProtKB/Swiss-Prot;Acc:Q8W593]	Not_significant	Thaliana_Bias	Thaliana_Bias_Suecica
OG0007114	At01g060430.1	Aa02g017560.1	Q9SFH9	HEMB1	Delta-aminolevulinic acid dehydratase 1, chloroplastic [Source:UniProtKB/Swiss-Prot;Acc:Q9SFH9]	Not_significant	Thaliana_Bias	Thaliana_Bias_Suecica
OG0007297	At01g063390.1	Aa02g020750.1	NA	NA	At1g72640 [Source:UniProtKB/TrEMBL;Acc:Q6NMC1]	Not_significant	Thaliana_Bias	Thaliana_Bias_Suecica
OG0007391	At01g064780.1	Aa02g022120.1	NA	SPPA	Serine protease SPPA, chloroplastic [Source:UniProtKB/Swiss-Prot;Acc:Q9C9C0]	Not_significant	Thaliana_Bias	Thaliana_Bias_Suecica
OG0008424	At03g012490.1	Aa03g012960.1	NA	NA	RNA binding (RRM/RBD/RNP motifs) family protein [Source:UniProtKB/TrEMBL;Acc:Q9LTX1]	Not_significant	Thaliana_Bias	Thaliana_Bias_Suecica
OG0008481	At03g013490.1; At05g057130.1; At01g047570.2	Aa03g013990.1; Aa01g039720.1; Aa08g025010.1	NA	ECT2	ECT2 [Source:UniProtKB/TrEMBL;Acc:A0A384L1F9]	Not_significant	Thaliana_Bias	Thaliana_Bias_Suecica
OG0008522	At03g014260.1	Aa03g014870.1	Q9LVJ1	NA	Subtilisin-like protease SBT1.4 [Source:UniProtKB/Swiss-Prot;Acc:Q9LVJ1]	Not_significant	Thaliana_Bias	Thaliana_Bias_Suecica
OG0008611	At03g015780.1	Aa03g016400.1	Q9SEU6	ATHM4	TRX-M4 [Source:UniProtKB/TrEMBL;Acc:A0A178VJ83]	Not_significant	Thaliana_Bias	Thaliana_Bias_Suecica
OG0008880	At03g020380.1	Aa03g021020.1	P48523	CAD4	Cinnamyl alcohol dehydrogenase 4 [Source:UniProtKB/Swiss-Prot;Acc:P48523]	Not_significant	Thaliana_Bias	Thaliana_Bias_Suecica
OG0009228	At03g026670.1	Aa03g028170.1; Aa08g007310.1	Q38931	ROF1	Peptidylprolyl isomerase [Source:UniProtKB/TrEMBL;Acc:B3H746]	Not_significant	Thaliana_Bias	Thaliana_Bias_Suecica
OG0009268	At02g003740.1	Aa03g029330.1	F4IFC5	EMB2761	Threonine--tRNA ligase, chloroplastic/mitochondrial 2 [Source:UniProtKB/Swiss-Prot;Acc:F4IFC5]	Not_significant	Thaliana_Bias	Thaliana_Bias_Suecica
OG0009594	At02g013830.1	Aa03g039430.1	Q9S714	PSAE-2	Photosystem I reaction center subunit IV B, chloroplastic [Source:UniProtKB/Swiss-Prot;Acc:Q9S714]	Not_significant	Thaliana_Bias	Thaliana_Bias_Suecica
OG0010244	At02g024780.1	Aa04g016630.1	P26569	NA	Histone H1.2 [Source:UniProtKB/Swiss-Prot;Acc:P26569]	Not_significant	Thaliana_Bias	Thaliana_Bias_Suecica
OG0010648	At02g033990.1	Aa04g024010.1	NA	NA	NAD(P)-binding Rossmann-fold superfamily protein [Source:UniProtKB/TrEMBL;Acc:Q8VZB1]	Not_significant	Thaliana_Bias	Thaliana_Bias_Suecica
OG0010878	At02g038030.1	Aa04g028560.1	NA	PP5	Serine/threonine-protein phosphatase 5 [Source:UniProtKB/Swiss-Prot;Acc:Q84XU2]	Not_significant	Thaliana_Bias	Thaliana_Bias_Suecica
OG0010935	At02g039060.1	Aa04g029600.1	P47999	OASB	Cysteine synthase [Source:UniProtKB/TrEMBL;Acc:Q0WW95]	Not_significant	Thaliana_Bias	Thaliana_Bias_Suecica
OG0010986	At02g040000.1	Aa04g030600.1	NA	NA	Expressed protein [Source:UniProtKB/TrEMBL;Acc:O80503]	Not_significant	Thaliana_Bias	Thaliana_Bias_Suecica
OG0011355	At03g027320.1	Aa05g003740.1	Q9SQI8	LTA2	Dihydrolipoyllysine-residue acetyltransferase component 4 of pyruvate dehydrogenase complex, chloroplastic [Source:UniProtKB/Swiss-Prot;Acc:Q9SQI8]	Not_significant	Thaliana_Bias	Thaliana_Bias_Suecica
OG0011446	At03g029280.1	Aa05g006010.1	B0F9L4	GC6	Golgin candidate 6 [Source:UniProtKB/Swiss-Prot;Acc:B0F9L4]	Not_significant	Thaliana_Bias	Thaliana_Bias_Suecica
OG0012239	At03g049050.1	Aa05g025040.1	Q38867	ROC2	Peptidyl-prolyl cis-trans isomerase CYP19-3 [Source:UniProtKB/Swiss-Prot;Acc:Q38867]	Not_significant	Thaliana_Bias	Thaliana_Bias_Suecica
OG0012539	At03g054280.1	Aa05g030320.1	Q9M2D8	NA	Uncharacterized protein At3g61260 [Source:UniProtKB/Swiss-Prot;Acc:Q9M2D8]	Not_significant	Thaliana_Bias	Thaliana_Bias_Suecica
OG0012646	At05g000760.1	Aa06g000310.1	NA	NA	Protein LURP-one-related 15 [Source:UniProtKB/Swiss-Prot;Acc:Q9LZX1]	Not_significant	Thaliana_Bias	Thaliana_Bias_Suecica
OG0012815	At05g002940.1	Aa06g003010.1	NA	NA	Thioredoxin family protein [Source:UniProtKB/TrEMBL;Acc:Q940I2]	Not_significant	Thaliana_Bias	Thaliana_Bias_Suecica
OG0012927	At05g004910.1	Aa06g005010.1	NA	EGY2	Probable zinc metalloprotease EGY2, chloroplastic [Source:UniProtKB/Swiss-Prot;Acc:Q9FFK3]	Not_significant	Thaliana_Bias	Thaliana_Bias_Suecica
OG0013106	At05g007880.1	Aa06g008350.1	NA	NA	Ribosomal RNA small subunit methyltransferase J [Source:UniProtKB/TrEMBL;Acc:Q93VT6]	Not_significant	Thaliana_Bias	Thaliana_Bias_Suecica
OG0013150	At05g008610.1	Aa06g009060.1; Aa08g028860.1	Q9LXC9	AtPPa6	Soluble inorganic pyrophosphatase 6, chloroplastic [Source:UniProtKB/Swiss-Prot;Acc:Q9LXC9]	Not_significant	Thaliana_Bias	Thaliana_Bias_Suecica
OG0013448	At05g013040.1	Aa06g013740.1	NA	NA	Rubisco methyltransferase family protein [Source:UniProtKB/TrEMBL;Acc:Q8VZB5]	Not_significant	Thaliana_Bias	Thaliana_Bias_Suecica
OG0013607	At05g015560.1; At01g066030.1	Aa06g016340.1; Aa02g023480.1	Q8LE52	DHAR3	DHAR3 [Source:UniProtKB/TrEMBL;Acc:A0A178UIL9]	Not_significant	Thaliana_Bias	Thaliana_Bias_Suecica
OG0013684	At05g016890.1	Aa06g017670.1	Q02166	TRP1	Anthranilate phosphoribosyltransferase, chloroplastic [Source:UniProtKB/Swiss-Prot;Acc:Q02166]	Not_significant	Thaliana_Bias	Thaliana_Bias_Suecica
OG0014047	At05g022860.1	Aa06g023840.1	Q9FNF2	SSI1	Starch synthase, chloroplastic/amyloplastic (Fragment) [Source:UniProtKB/TrEMBL;Acc:W8QN76]	Not_significant	Thaliana_Bias	Thaliana_Bias_Suecica
OG0014230	At05g027060.1	Aa06g027980.1	Q9LKR8	NA	Rubisco accumulation factor 1.1, chloroplastic [Source:UniProtKB/Swiss-Prot;Acc:Q9LKR8]	Not_significant	Thaliana_Bias	Thaliana_Bias_Suecica
OG0014347	At04g010350.1	Aa06g032250.1	Q9XF89	LHCB5	Chlorophyll a-b binding protein, chloroplastic [Source:UniProtKB/TrEMBL;Acc:A0A178UW55]	Not_significant	Thaliana_Bias	Thaliana_Bias_Suecica
OG0014353	At04g010490.1	Aa06g032430.1	Q9SZY1	NA	Putative alpha NAC [Source:UniProtKB/TrEMBL;Acc:Q0WWN5]	Not_significant	Thaliana_Bias	Thaliana_Bias_Suecica
OG0014496	At04g004210.1	Aa06g036550.1	NA	ATHM2	Thioredoxin M2, chloroplastic [Source:UniProtKB/Swiss-Prot;Acc:Q9SEU8]	Not_significant	Thaliana_Bias	Thaliana_Bias_Suecica
OG0014641	At04g001320.1	Aa06g039180.1	NA	TROL	thylakoid rhodanese-like [Source:TAIR;Acc:AT4G01050]	Not_significant	Thaliana_Bias	Thaliana_Bias_Suecica
OG0014980	At04g038000.1	Aa07g004660.1	NA	NA	NAD(P)H dehydrogenase (quinone)s [Source:TAIR;Acc:AT4G35760]	Not_significant	Thaliana_Bias	Thaliana_Bias_Suecica
OG0015898	At04g022100.1	Aa07g020840.1; Aa07g034800.1	NA	HAP6	Dolichyl-diphosphooligosaccharide--protein glycosyltransferase subunit 2 [Source:UniProtKB/Swiss-Prot;Acc:Q93Z16]	Not_significant	Thaliana_Bias	Thaliana_Bias_Suecica
OG0016090	At04g018790.1	Aa07g024340.1	NA	NA	Peptidase M20/M25/M40 family protein [Source:UniProtKB/TrEMBL;Acc:F4JPZ7]	Not_significant	Thaliana_Bias	Thaliana_Bias_Suecica
OG0016240	At04g016290.1	Aa07g027310.1	Q93W28	NA	Uncharacterized protein At4g15545 [Source:UniProtKB/Swiss-Prot;Acc:Q93W28]	Not_significant	Thaliana_Bias	Thaliana_Bias_Suecica
OG0016264	At04g015760.1	Aa07g027870.1	O23365	CYP97B3	CYP97B3 [Source:UniProtKB/TrEMBL;Acc:A0A178V2Z2]	Not_significant	Thaliana_Bias	Thaliana_Bias_Suecica
OG0016680	At05g036040.1	Aa07g039990.1	NA	NA	40S ribosomal protein S10-2 [Source:UniProtKB/Swiss-Prot;Acc:Q9FFS8]	Not_significant	Thaliana_Bias	Thaliana_Bias_Suecica
OG0016752	At05g042410.1	Aa08g000670.1	Q8RXX5	NA	50S ribosomal protein L19-2, chloroplastic [Source:UniProtKB/Swiss-Prot;Acc:Q8RXX5]	Not_significant	Thaliana_Bias	Thaliana_Bias_Suecica
OG0016889	At05g039660.1	Aa08g003810.1	Q9LU01	CEST	Ycf3-interacting protein 1, chloroplastic [Source:UniProtKB/Swiss-Prot;Acc:Q9LU01]	Not_significant	Thaliana_Bias	Thaliana_Bias_Suecica
OG0016996	At05g037450.1	Aa08g006870.1	NA	NA	INVOLVED IN: biological_process unknown; LOCATED IN: thylakoid, chloroplast thylakoid membrane, chloroplast; EXPRESSED IN: 22 plant structures; EXPRESSED DURING: 13 growth stages; CONTAINS InterPro DOMAIN/s: Twin-arginine translocation pathway, sign /.../uence (InterPro:IPR006311); Ha. [Source:TAIR;Acc:AT5G42765]	Not_significant	Thaliana_Bias	Thaliana_Bias_Suecica
OG0017474	At05g050770.1	Aa08g018600.1	Q9FLQ4	NA	Dihydrolipoyllysine-residue succinyltransferase component of 2-oxoglutarate dehydrogenase complex 1, mitochondrial [Source:UniProtKB/Swiss-Prot;Acc:Q9FLQ4]	Not_significant	Thaliana_Bias	Thaliana_Bias_Suecica
OG0017506	At05g051280.1	Aa08g019090.1	NA	NA	At5g55530 [Source:UniProtKB/TrEMBL;Acc:Q5HZ03]	Not_significant	Thaliana_Bias	Thaliana_Bias_Suecica
OG0017651	At05g053820.1; At04g032480.1	Aa08g021730.1; Aa07g010210.1	Q93ZT6	eIFiso4G1	Eukaryotic translation initiation factor isoform 4G-1 [Source:UniProtKB/Swiss-Prot;Acc:Q93ZT6]	Not_significant	Thaliana_Bias	Thaliana_Bias_Suecica
OG0018270	At05g063020.1	Aa08g031780.1	NA	NA	Glucose-6-phosphate 1-epimerase [Source:UniProtKB/TrEMBL;Acc:Q9FJY6]	Not_significant	Thaliana_Bias	Thaliana_Bias_Suecica
OG0018882	At01g067200.1	Aa02g024770.1	Q9S720	NA	PsbP domain-containing protein 3, chloroplastic [Source:UniProtKB/Swiss-Prot;Acc:Q9S720]	Not_significant	Thaliana_Bias	Thaliana_Bias_Suecica
OG0019323	At02g035010.1	Aa04g025200.1	O04209	NA	Clathrin light chain [Source:UniProtKB/TrEMBL;Acc:A0A178W0Q3]	Not_significant	Thaliana_Bias	Thaliana_Bias_Suecica
OG0000610	At02g011610.1	Aa03g036830.1; Aa06g031630.1	Q9SL48	ATSLY1	SEC1 family transport protein SLY1 [Source:UniProtKB/Swiss-Prot;Acc:Q9SL48]	Not_significant	Thaliana_Bias	Thaliana_Bias_Suecica
OG0000845	At05g054900.1; At03g039320.1	Aa05g015140.1; Aa08g022800.1	Q9SD67, Q9FIM2	ftsh7, ftsh9	ATP-dependent zinc metalloprotease FTSH 7, chloroplastic [Source:UniProtKB/Swiss-Prot;Acc:Q9SD67], Ftsh9 [Source:UniProtKB/TrEMBL;Acc:A0A178UAY0]	Not_significant	Thaliana_Bias	Thaliana_Bias_Suecica
OG0001452	At05g006590.1; At05g057900.1	Aa06g007070.1; Aa08g025820.1; Aa06g006220.1	Q8VZG7, Q9FLT0	Tudor1, Tudor2	TUDOR-SN protein 1 [Source:TAIR;Acc:AT5G07350], Ribonuclease TUDOR 2 [Source:UniProtKB/Swiss-Prot;Acc:Q9FLT0]	Not_significant	Thaliana_Bias	Thaliana_Bias_Suecica
OG0003481	At01g031420.1; At01g031430.1; At01g031410.1	Aa01g023830.1; Aa01g023840.1	P0DO00	NA	Amine oxidase [Source:UniProtKB/TrEMBL;Acc:F4IAX0], Amine oxidase [Source:UniProtKB/TrEMBL;Acc:F4IAX1]	Not_significant	Thaliana_Bias	Thaliana_Bias_Suecica
OG0003642	At03g008010.1	Aa03g008580.1	NA	NA	F17A17.37 protein [Source:UniProtKB/TrEMBL;Acc:Q9SFB1]	Not_significant	Thaliana_Bias	Thaliana_Bias_Suecica
OG0004018	At03g050280.1	Aa05g026270.1	Q93V66	NA	Protein FATTY ACID EXPORT 1, chloroplastic [Source:UniProtKB/Swiss-Prot;Acc:Q93V66]	Not_significant	Thaliana_Bias	Thaliana_Bias_Suecica
OG0004851	At01g014060.1	Aa01g006150.1	NA	VIK	At1g14000 [Source:UniProtKB/TrEMBL;Acc:Q9XI87]	Not_significant	Thaliana_Bias	Thaliana_Bias_Suecica
OG0004994	At01g016630.1	Aa01g008710.2	Q24JL3	RDH2	Thiosulfate/3-mercaptopyruvate sulfurtransferase 2 [Source:UniProtKB/Swiss-Prot;Acc:Q24JL3]	Not_significant	Thaliana_Bias	Thaliana_Bias_Suecica
OG0005300	At01g022060.1	Aa01g014190.1	NA	NA	Acyl-CoA N-acyltransferases (NAT) superfamily protein [Source:UniProtKB/TrEMBL;Acc:Q8H0Y9]	Not_significant	Thaliana_Bias	Thaliana_Bias_Suecica
OG0005767	At01g030990.1	Aa01g023290.1	Q94F00	IMPL1	Phosphatase IMPL1, chloroplastic [Source:UniProtKB/Swiss-Prot;Acc:Q94F00]	Not_significant	Thaliana_Bias	Thaliana_Bias_Suecica
OG0006005	At01g038400.1	Aa01g030310.1	NA	NA	YbaK/aminoacyl-tRNA synthetase-associated domain-containing protein [Source:UniProtKB/TrEMBL;Acc:F4HPK3]	Not_significant	Thaliana_Bias	Thaliana_Bias_Suecica
OG0006073	At01g039990.1	Aa01g031830.1	NA	ECT7	evolutionarily conserved C-terminal region 7 [Source:TAIR;Acc:AT1G48110]	Not_significant	Thaliana_Bias	Thaliana_Bias_Suecica
OG0006215	At01g043000.1	Aa01g035390.1	NA	NA	CRR41 [Source:UniProtKB/TrEMBL;Acc:A0A178W725]	Not_significant	Thaliana_Bias	Thaliana_Bias_Suecica
OG0006350	At01g045740.1	Aa01g038480.1	NA	NA	At1g53640/F22G10.8 [Source:UniProtKB/TrEMBL;Acc:Q9C8L9]	Not_significant	Thaliana_Bias	Thaliana_Bias_Suecica
OG0010241	At02g024850.1	Aa04g016510.1	NA	NA	At2g30700/T11J7.9 [Source:UniProtKB/TrEMBL;Acc:Q945Q5]	Not_significant	Thaliana_Bias	Thaliana_Bias_Suecica
OG0010608	At02g033300.1	Aa04g023320.1	O80910	NA	TOM1-like protein 6 [Source:UniProtKB/Swiss-Prot;Acc:O80910]	Not_significant	Thaliana_Bias	Thaliana_Bias_Suecica
OG0011844	At03g042880.1	Aa05g018560.1	NA	NA	unknown protein; FUNCTIONS IN: molecular_function unknown; INVOLVED IN: biological_process unknown; LOCATED IN: cellular_component unknown; EXPRESSED IN: 26 plant structures; EXPRESSED DURING: 15 growth stages; Ha. [Source:TAIR;Acc:AT3G50370]	Not_significant	Thaliana_Bias	Thaliana_Bias_Suecica
OG0012154	At03g047700.1	Aa05g023680.1; Aa03g028050.1	Q84Y95	CXIP1	Monothiol glutaredoxin-S14, chloroplastic [Source:UniProtKB/Swiss-Prot;Acc:Q84Y95]	Not_significant	Thaliana_Bias	Thaliana_Bias_Suecica
OG0015687	At04g026080.1	Aa07g016650.1	Q9SZX3	NA	Argininosuccinate synthase, chloroplastic [Source:UniProtKB/Swiss-Prot;Acc:Q9SZX3]	Not_significant	Thaliana_Bias	Thaliana_Bias_Suecica
OG0016138	At04g018010.1	Aa07g025110.1	O23553	CT-BMY	Beta-amylase 3, chloroplastic [Source:UniProtKB/Swiss-Prot;Acc:O23553]	Not_significant	Thaliana_Bias	Thaliana_Bias_Suecica
OG0016938	At05g038650.1	Aa08g005020.1	NA	NA	Aluminum induced protein with YGL and LRDR motifs [Source:UniProtKB/TrEMBL;Acc:Q9FG81]	Not_significant	Thaliana_Bias	Thaliana_Bias_Suecica
OG0017061	At05g043450.1	Aa08g009850.1	Q8S4Y1	EMB1276	AT5G48230 protein [Source:UniProtKB/TrEMBL;Acc:B9DGQ1]	Not_significant	Thaliana_Bias	Thaliana_Bias_Suecica
OG0018556	At01g016760.1	Aa01g008870.1	NA	SR45	arginine/serine-rich 45 [Source:TAIR;Acc:AT1G16610]	Not_significant	Thaliana_Bias	Thaliana_Bias_Suecica
OG0019520	At03g044880.1	Aa05g020760.1	NA	LTA3	Dihydrolipoamide acetyltransferase component of pyruvate dehydrogenase complex [Source:UniProtKB/TrEMBL;Acc:F4J5T2]	Not_significant	Thaliana_Bias	Thaliana_Bias_Suecica
